# Supplementary material for: Cosmic kidney disease: an integrated pan-omic, physiological and morphological study into spaceflight-induced renal dysfunction
Source: Nat Commun. 2024 Jun 11;15:4923. doi: 10.1038/s41467-024-49212-1 (PMC11167060; doi:10.1038/s41467-024-49212-1)
Supplement: Supplementary file 4 — Supplementary Data 1 [file 41467_2024_49212_MOESM4_ESM.xlsx]

## Sheet: Kidney Phosphosites
Gene_position_residue	Protein	Uniprot	logFC	AveExpr	t	P.Value	adj.P.Val	B	Human	Notes	Status	Predicted effect	Primary cell type	Other cell types	Phosphositeplus	Ref #1	Ref #2	Ref #3
Aak1_225_S		A0A571BDM4	-0.286273	-0.10609	-5.59881	2.0796e-05	0.000554715	2.8181
Aak1_618_T		Q3UHJ0	0.280457	0.125295	4.51932	0.000231541	0.00330733	0.447772
Aak1_621_S		Q3UHJ0	0.324107	0.127854	4.45613	0.000267368	0.00367322	0.306785
Aak1_622_S		Q3UHJ0	0.279331	0.12276	4.25445	0.000423697	0.00521707	-0.143718
Aak1_635_S		Q3UHJ0	-0.23114	-0.0885358	-3.44618	0.00268794	0.020745	-1.93679
Aak1_680_S		Q3UHJ0	-0.187522	-0.120341	-2.99585	0.00739536	0.043782	-2.90302
Abcc4_641_S	ATP-binding cassette sub-family C member 4	E9Q236	-0.398208	-0.316899	-4.37091	0.000324725	0.00426381	0.116481	P641		Down	?	LOH	CCD	https://www.phosphosite.org/proteinAction.action?id=23620&showAllSites=true
Abcf1_107_S	ATP-binding cassette sub-family F member 1	Q6P542	-0.102216	-0.0372463	-3.37086	0.00318862	0.0236113	-2.10089	S109		Down	?			https://www.phosphosite.org/proteinAction.action?id=6700&showAllSites=true	https://pubmed.ncbi.nlm.nih.gov/17894550/
Abi2_297_T		P62484	-0.238311	-0.130202	-2.95702	0.00805948	0.0465076	-2.98435
Abi2_301_S		P62484	-0.25369	-0.108886	-3.98635	0.00078269	0.00823629	-0.742378
Ablim1_138_S		E9Q9C7	0.148964	0.033809	3.09463	0.00593595	0.037663	-2.69451
Ablim1_355_S		E9Q9C7	-0.245508	-0.170692	-4.07966	0.000632076	0.00696718	-0.534171
Ablim1_357_T		E9Q9C7	-0.205226	-0.124312	-3.81474	0.00115945	0.011093	-1.12431
Ablim1_359_S		E9Q9C7	-0.348446	-0.165825	-6.81141	1.6216e-06	9.25404e-05	5.32994
Ablim1_374_S		E9Q9C7	-0.488999	-0.20661	-4.89385	9.91991e-05	0.00177601	1.27996
Ablim1_375_T		E9Q9C7	-0.239914	-0.0884574	-3.01794	0.00704151	0.042299	-2.85659
Ablim1_376_S		E9Q9C7	-0.434529	-0.192425	-6.25964	5.05801e-06	0.000206856	4.2109
Ablim1_477_S		E9Q9C7	-0.260247	-0.159597	-4.74152	0.00013987	0.00228138	0.942352
Ablim1_478_S		E9Q9C7	-0.239696	-0.142166	-4.47869	0.000253978	0.00353841	0.357124
Ablim1_545_S		E9Q9C7	-0.627401	-0.39826	-6.27568	4.89068e-06	0.000201571	4.24402
Ablim1_596_S		E9Q9C7	-0.46687	-0.361693	-5.43421	2.98138e-05	0.000745487	2.46321
Acacb_212_S		E9Q4Z2	-0.342104	-0.218344	-3.68739	0.00155144	0.0136791	-1.40653
Acad9_478_S		Q8JZN5	-0.670699	-0.146072	-4.73353	0.000142417	0.00230689	0.924624
Acap2_573_S		Q6ZQK5	-0.1648	-0.0645709	-3.25544	0.00413835	0.0289636	-2.35062
Acbd5_187_S		Q5XG73	0.277515	0.126496	4.76964	0.000131255	0.00217902	1.00479
Ace_1305_S		P09470	-0.825557	-0.686925	-6.81633	1.60552e-06	9.25124e-05	5.33973
Acin1_389_S		Q9JIX8	0.103539	0.0541332	3.09127	0.00598071	0.0378356	-2.70165
Acin1_710_S		Q9JIX8	-0.203386	-0.0221764	-3.16467	0.00507501	0.0334483	-2.54538
Ackr1_318_S		Q9QUI6	0.294002	-0.0479368	2.92267	0.00869461	0.0489123	-3.05597
Aco2_665_Y		Q99KI0	0.180479	0.0348335	3.51354	0.00230632	0.01856	-1.78939
Acot11_27_S		Q8VHQ9	-0.324149	-0.136376	-4.85799	0.000107538	0.00187717	1.20062
Actg1_229_T		P63260	0.15128	0.0370522	3.00653	0.00722227	0.0430147	-2.8806
Actg1_300_S		P63260	-0.209715	0.0792547	-3.30351	0.00371312	0.0267606	-2.24688
Adam17_794_S	TACE	Q9Z0F8	-0.684209	-0.306381	-8.92913	3.00441e-08	9.53974e-06	9.22097	S791		Down	Decrease TNFalpha activity	PCT	Podocytes	https://www.phosphosite.org/proteinAction.action?id=2709
Adcy6_53_S		Q01341	-0.419859	-0.197801	-5.65323	1.84734e-05	0.00050995	2.93479
Adcy6_573_S		Q01341	-0.523682	-0.344473	-5.83513	1.24663e-05	0.000380397	3.32233
Adcy9_613_S		P51830	-0.366851	-0.299595	-3.62556	0.00178668	0.0152685	-1.54305
Adcy9_615_S		P51830	-0.438015	-0.348817	-3.48424	0.00246529	0.0195608	-1.85359
Add1_614_T		Q9QYC0	0.316948	0.146755	4.18493	0.000496723	0.00587262	-0.299056
Add2_696_S		Q9QYB8	0.217768	0.00187548	3.08469	0.00606914	0.0382585	-2.7156
Add3_42_S		Q9QYB5	-0.254305	-0.25948	-3.67329	0.00160222	0.0139533	-1.43769
Adnp_959_S		Q9Z103	0.15724	0.0958611	3.42342	0.00283047	0.0216062	-1.98647
Adnp_961_S		Q9Z103	0.266829	0.144481	3.76805	0.00129017	0.0119643	-1.22791
Adnp_978_S		Q9Z103	0.37506	0.18919	5.63476	1.92305e-05	0.000525957	2.89521
Adnp_988_S		Q9Z103	0.284375	0.164686	4.89147	9.97312e-05	0.00178016	1.2747
Aebp2_18_S		Q9Z248	0.202631	0.132512	3.25513	0.00414126	0.0289669	-2.35129
Aebp2_24_S		Q9Z248	0.161082	0.0317456	2.96272	0.00795842	0.0461037	-2.97243
Afap1_343_S		Q80YS6	0.289849	0.121206	2.9295	0.00856458	0.0484261	-3.04176
Afap1_344_S		Q80YS6	0.267569	0.111643	3.92864	0.000893293	0.00907494	-0.870978
Afap1_549_S		Q80YS6	-0.300991	-0.132506	-4.15723	0.000529233	0.00614076	-0.360945
Afap1_666_S		Q80YS6	0.204586	0.0513391	6.00248	8.71215e-06	0.000303264	3.67535
Afap1_680_S		Q80YS6	0.276798	0.146285	4.03858	0.000694444	0.00750837	-0.625881
Afap1l1_747_S		Q8BZI0	-0.346358	-0.11737	-6.00992	8.57512e-06	0.000299372	3.69097
Afap1l2_502_S		Q5DTU0-2	-0.369625	-0.116971	-6.64138	2.2925e-06	0.000120407	4.9896
Afdn_1167_S		Q9QZQ1-2	0.121903	0.0517963	3.08734	0.00603333	0.0381137	-2.70997
Afdn_1260_S		Q9QZQ1-2	-0.414542	-0.284421	-6.23866	5.28571e-06	0.000210542	4.16754
Afdn_1484_S		Q9QZQ1-2	-0.411339	-0.224525	-6.54014	2.82251e-06	0.000139018	4.78504
Afdn_216_S		Q9QZQ1-2	-0.278071	-0.169085	-3.01195	0.00713579	0.0426066	-2.86919
Aff4_1040_S		Q9ESC8	-0.241611	-0.0377956	-3.18479	0.00485101	0.0324038	-2.50234
Aff4_689_S		Q9ESC8	-0.622001	-0.271163	-6.0347	8.13462e-06	0.000290837	3.74292
Aff4_701_S		Q9ESC8	0.256095	0.100708	4.11747	0.000579662	0.00653427	-0.449754
Agfg1_181_S		Q8K2K6	-0.569866	-0.346894	-8.01574	1.56068e-07	2.13305e-05	7.62172
Agtr1a_342_S		P29754	-0.750813	-0.318774	-8.52445	6.15255e-08	1.28124e-05	8.52695
Ahcyl1_75_Y		Q80SW1	0.343064	0.120987	4.13088	0.000562131	0.00639741	-0.419795
Ahcyl2_109_S		Q68FL4	-0.300746	-0.0800703	-5.78798	1.37991e-05	0.000411545	3.22224
Ahcyl2_158_Y		Q68FL4	0.265203	0.123925	4.20288	0.000476732	0.00568725	-0.258942
Ahcyl2_163_S		Q68FL4	0.291158	0.153417	3.69382	0.0015288	0.0135995	-1.3923
Ahdc1_1180_S		Q6PAL7	-0.169606	-0.0269294	-3.04687	0.00660276	0.0405323	-2.7956
Ahnak_116_S		E9Q616	-0.317957	-0.165081	-4.41012	0.000296932	0.00399159	0.204072
Ahnak_136_S		E9Q616	-0.328824	-0.151971	-5.31338	3.89112e-05	0.000914607	2.2009
Ahnak_1699_S		E9Q616	-0.671042	-0.326653	-3.94144	0.000867494	0.00891648	-0.842477
Ahnak_4890_S		E9Q616	-0.476625	-0.260995	-4.13346	0.000558825	0.00637813	-0.414039
Ahnak_5099_S		E9Q616	-0.451571	-0.226029	-4.64391	0.000174468	0.00269104	0.725356
Ahnak_5504_S		E9Q616	-0.322672	-0.258561	-3.68126	0.00157334	0.0138008	-1.42009
Ahnak_5525_S		E9Q616	-0.281405	-0.10951	-5.54875	2.31964e-05	0.000603819	2.71047
Ahnak_5536_S		E9Q616	-0.33054	-0.12841	-4.04693	0.000681286	0.00741141	-0.607242
Ahnak_5596_S		E9Q616	-0.531648	-0.204668	-3.58035	0.00198077	0.0164648	-1.64264
Ahnak_5607_S		E9Q616	-0.237204	-0.231265	-3.68064	0.00157555	0.0138008	-1.42145
Ahnak_5623_S		E9Q616	-0.334816	-0.0772292	-5.56867	2.22088e-05	0.00058194	2.75333
Ahnak_565_S		E9Q616	-0.248292	-0.0761353	-3.39196	0.00303977	0.0228079	-2.055
Ahnak_576_S		E9Q616	-0.307146	-0.236138	-3.54195	0.00216188	0.0176525	-1.72705
Akap1_134_S		O08715-4	-0.342235	-0.151664	-4.97623	8.24424e-05	0.00156575	1.46191
Akap1_136_S		O08715-4	-0.195471	-0.143817	-2.96596	0.00790156	0.0458863	-2.96565
Akap1_137_S		O08715-4	-0.256082	-0.169234	-3.59817	0.0019019	0.0159544	-1.60341
Akap10_187_S		O88845	-0.253169	-0.118819	-3.82199	0.00114037	0.0109597	-1.10821
Akap13_2692_S		E9Q394	0.198622	0.00271555	3.46117	0.002598	0.0203017	-1.90405
Akap2_738_T		O54931	-0.617646	-0.33378	-7.2438	6.84191e-07	5.04431e-05	6.17688
Akap2_740_S		O54931	-0.400627	-0.170426	-7.61315	3.33988e-07	3.33146e-05	6.87898
Akap8_320_S		Q9DBR0	0.247896	0.147653	4.55171	0.000215097	0.00314434	0.519995
Akap8_325_S		Q9DBR0	0.307189	0.163949	4.60546	0.000190374	0.00287134	0.639747
Akt1s1_204_S		Q9D1F4	0.347588	0.147039	6.96928	1.17989e-06	7.37529e-05	5.64227
Akt1s1_247_T		Q9D1F4	-0.902716	-0.469472	-6.28288	4.81748e-06	0.000199847	4.25887
Aldh1l1_354_S		Q8R0Y6	0.22356	-0.0335555	3.29136	0.00381644	0.0272899	-2.27315
Alkbh5_362_S		Q3TSG4	-0.301774	-0.185087	-4.61828	0.000184912	0.00281397	0.668312
Alkbh5_376_S		Q3TSG4	-0.23129	-0.0890977	-3.0509	0.00654393	0.0404149	-2.78711
Alox12_460_Y		P39655	0.350105	0.0558012	4.42864	0.000284656	0.00388376	0.245415
Alpl_394_S		P09242	0.209126	0.0602232	3.25891	0.00410615	0.0287892	-2.34315
Als2_460_S		Q920R0	-0.252016	-0.194862	-3.46931	0.0025504	0.0200245	-1.88626
Als2_486_S		Q920R0	-0.306695	-0.353765	-4.38778	0.000312459	0.00413476	0.154171
Als2cl_636_S		Q60I26	-0.261857	-0.12502	-4.46435	0.000262412	0.00362189	0.325118
Ampd2_87_S		Q9DBT5	-0.209096	-0.0642627	-2.90569	0.00902613	0.0499721	-3.09126
Anapc1_530_T		P53995	-0.388503	-0.188634	-5.62004	1.98564e-05	0.000538117	2.86365
Ank1_1675_S		Q02357-4	0.334666	0.0661555	3.50457	0.00235392	0.0188409	-1.80907
Ank2_3850_S		Q8C8R3-4	-0.494344	-0.232982	-3.1018	0.00584173	0.0372403	-2.6793
Ank3_1451_S		G5E8K5	-0.460846	-0.301481	-5.00661	7.70159e-05	0.00149132	1.52888
Ank3_1468_S		G5E8K5	-0.35459	-0.282564	-4.068	0.000649188	0.00711529	-0.56021
Ank3_1803_T		G5E8K5	-1.04658	-1.08712	-4.38471	0.000314656	0.0041592	0.147311
Ank3_844_S		G5E8K5	0.220685	0.0855252	3.84201	0.00108928	0.0105982	-1.06372
Ank3_873_S		G5E8K5	-0.237068	-0.130644	-3.65839	0.0016577	0.0143418	-1.47061
Ank3_960_S		G5E8K5	-0.419264	-0.425795	-3.92981	0.000890904	0.00907494	-0.868375
Ankhd1_1592_S		E9PUR0	0.181251	0.0523037	3.01286	0.00712139	0.0425497	-2.86728
Ankrd11_1777_S		E9Q4F7	-0.28591	-0.137449	-4.71491	0.000148546	0.00238598	0.883252
Ankrd17_2401_S		Q99NH0	-0.164226	-0.0885211	-2.95587	0.00807989	0.0465801	-2.98674
Anks1a_629_S		P59672-2	-0.277354	-0.0649356	-4.27916	0.000400425	0.00498745	-0.0884974
Anks1a_647_S		P59672-2	-0.205874	-0.15518	-3.28248	0.00389365	0.0276421	-2.29232
Anks1a_658_S		P59672-2	-0.196761	-0.0910021	-4.50525	0.000239076	0.00338643	0.416382
Anks1a_661_S		P59672-2	-0.282085	-0.0897826	-3.97429	0.000804605	0.0084221	-0.769256
Anks1a_672_S		P59672-2	-0.269071	-0.234111	-3.80481	0.0011861	0.0112632	-1.14636
Anks1a_882_S		P59672-2	-0.355551	-0.207289	-4.39868	0.000304783	0.00407406	0.178521
Ap1ar_225_T		E9PYF7	-0.558574	-0.336636	-6.84387	1.51855e-06	8.92333e-05	5.39445
Ap2m1_153_S		P84091	-0.19944	-0.016995	-3.30586	0.0036935	0.0266946	-2.2418
Ap4e1_675_S		Q80V94	0.290604	0.127485	3.50147	0.00237056	0.0189613	-1.81586
Apbb2_330_S		Q9DBR4	-0.419363	-0.164375	-3.81264	0.00116504	0.0111077	-1.12898
Apbb2_409_S		Q9DBR4	-0.26123	-0.108889	-3.09633	0.00591344	0.0376166	-2.6909
Apc_2710_S		B2RUG9	-0.209355	-0.148552	-3.43474	0.00275872	0.0211811	-1.96179
Appl1_401_S		Q8K3H0	-0.160693	-0.152306	-3.21296	0.00455353	0.0308507	-2.44196
Aqp1_262_S	Aquaporin-1	Q02013	-0.232713	-0.198889	-4.57899	0.000202169	0.00300486	0.580785	S262		Down	Impacts Trafficking to membrane?	PCT	dTL	https://www.phosphosite.org/proteinAction.action?id=3616	https://academic.oup.com/endo/article/144/9/4087/2502519
Aqp4_353_S	Aquaporin-4	P55088-3	-0.392739	-0.120798	-3.62519	0.00178821	0.0152705	-1.54387	?	Isoform 3	Down	Impacts Trafficking to membrane?	PC		https://www.phosphosite.org/proteinAction.action?id=3676	https://www.mdpi.com/2073-4409/8/2/82
Aqp4_354_S	Aquaporin-4	P55088-3	-0.330696	-0.121547	-2.92917	0.00857081	0.0484261	-3.04244	?	Isoform 3	Down	Impacts Trafficking to membrane?	PC		https://www.phosphosite.org/proteinAction.action?id=3676	https://www.mdpi.com/2073-4409/8/2/82
Arfgap1_360_S		Q9EPJ9	-0.283452	-0.188118	-5.12804	5.87145e-05	0.00123682	1.79586
Arfgap2_445_S		Q99K28-2	-0.518685	-0.213095	-4.62713	0.000181235	0.00277224	0.688017
Arfgef1_1076_S		G3X9K3	-0.553545	-0.39058	-6.40882	3.70409e-06	0.000165292	4.51758
Arfgef1_394_S		G3X9K3	-0.307138	-0.386322	-2.922	0.00870747	0.0489383	-3.05737
Arfgef1_661_S		G3X9K3	-0.50398	-0.306988	-4.95941	8.56127e-05	0.00160035	1.42479
Arfgef1_664_S		G3X9K3	-0.164708	-0.24263	-3.00586	0.00723288	0.0430563	-2.88199
Arfgef2_1535_S		A2A5R2	-0.631084	-0.549441	-5.66019	1.81961e-05	0.000503467	2.94969
Arfgef2_623_T		A2A5R2	-0.381937	-0.283218	-4.02546	0.000715616	0.00767331	-0.655137
Arfgef2_635_T		A2A5R2	-0.248627	-0.209759	-3.18719	0.00482493	0.0322477	-2.4972
Arhgap1_27_S		Q5FWK3	-0.410359	-0.219393	-5.81985	1.28832e-05	0.00038813	3.28991
Arhgap12_101_S		Q8C0D4	-0.782649	-0.396294	-5.05237	6.95194e-05	0.00140101	1.62963
Arhgap17_164_T		Q3UIA2	-0.625911	-0.193262	-8.88296	3.25704e-08	9.62383e-06	9.14294
Arhgap17_171_S		Q3UIA2	-0.697398	-0.265182	-6.16877	6.12357e-06	0.000236019	4.02264
Arhgap17_575_S		Q3UIA2	0.168341	0.0545112	2.98912	0.00750651	0.0442778	-2.91714
Arhgap17_736_T		Q3UIA2	0.181707	0.0620199	2.91581	0.00882707	0.0493302	-3.07024
Arhgap21_1655_S		Q6DFV3	-0.203701	-0.107981	-3.76606	0.00129607	0.0119806	-1.23234
Arhgap21_875_Y		Q6DFV3	-0.302601	-0.188847	-5.95522	9.63651e-06	0.000321522	3.576
Arhgap22_396_S		Q8BL80	-0.400339	-0.257956	-5.30088	4.00019e-05	0.000931025	2.17368
Arhgap22_397_S		Q8BL80	-0.245066	-0.181591	-3.15613	0.00517309	0.0340062	-2.56362
Arhgap24_380_S		Q8C4V1	0.29646	0.0580298	3.17049	0.00500912	0.0331428	-2.53292
Arhgap24_385_S		Q8C4V1	-0.24166	-0.110409	-3.00103	0.00731081	0.0434114	-2.89214
Arhgap24_390_S		Q8C4V1	0.296903	0.0901993	3.05032	0.00655236	0.0404244	-2.78833
Arhgap24_574_T		Q8C4V1	-0.252228	-0.167486	-3.4224	0.00283705	0.0216382	-1.9887
Arhgap27_469_S		A2AB59	0.422364	0.0671376	4.28095	0.000398789	0.00497753	-0.0844958
Arhgap27_620_S		A2AB59	-0.353933	-0.173367	-5.03342	7.25291e-05	0.00143726	1.58793
Arhgap29_171_S		Q8CGF1	-0.508728	-0.115916	-7.001	1.1073e-06	7.16673e-05	5.70461
Arhgap29_521_S		Q8CGF1	-0.361424	-0.136943	-5.40272	3.19517e-05	0.00079014	2.39499
Arhgap29_937_S		Q8CGF1	-0.458238	-0.299007	-4.25189	0.000426185	0.00523288	-0.149441
Arhgap31_1098_S		A6X8Z5	-0.154841	-0.0331089	-4.69851	0.000154164	0.00246289	0.846802
Arhgap31_1163_S		A6X8Z5	-0.231186	-0.0649261	-3.35001	0.0033427	0.0246141	-2.14617
Arhgap31_1413_S		A6X8Z5	-0.540112	-0.284254	-5.61289	2.01677e-05	0.000543586	2.84832
Arhgap31_652_S		A6X8Z5	-0.191821	-0.044816	-2.95115	0.0081647	0.0469525	-2.99661
Arhgap32_856_S		Q811P8	-0.274505	-0.108895	-5.24887	4.48846e-05	0.0010187	2.06027
Arhgap35_770_S		Q91YM2	-0.286652	-0.0677969	-3.59355	0.00192205	0.016078	-1.61359
Arhgap5_1219_S		E9PYT0	-0.785541	-0.495266	-5.96952	9.3467e-06	0.000317895	3.60609
Arhgap6_847_S		O54834	-0.146739	-0.0742884	-3.24415	0.004245	0.0292784	-2.37494
Arhgef1_432_T		Q61210-5	-0.455972	-0.190038	-2.92805	0.00859197	0.0484859	-3.04477
Arhgef1_689_S		Q61210-5	0.587792	0.195882	6.35532	4.14057e-06	0.000178722	4.40794
Arhgef10l_185_T		A2AWP8	0.215085	0.184535	4.08099	0.000630166	0.00696718	-0.531221
Arhgef11_1321_S		Q68FM7	-0.14135	-0.0296182	-3.48383	0.00246759	0.019566	-1.85449
Arhgef11_311_S		Q68FM7	-0.251033	-0.12522	-4.20498	0.000474456	0.00566578	-0.254267
Arhgef11_35_S		Q68FM7	-0.259308	-0.0527631	-4.33475	0.000352668	0.00452302	0.035705
Arhgef11_665_S		Q68FM7	-0.272119	-0.0791048	-5.01295	7.59292e-05	0.00148481	1.54286
Arhgef11_698_T		Q68FM7	0.272638	0.0717573	5.84171	1.22912e-05	0.000377969	3.33626
Arhgef12_1176_S		Q8R4H2	-0.231797	-0.0447251	-5.34222	3.65098e-05	0.000870225	2.26364
Arhgef16_111_S		Q3U5C8	0.301483	0.0679283	4.11558	0.000582174	0.00655636	-0.453973
Arhgef17_142_S		Q80U35	-0.129033	-0.0110708	-3.11905	0.00562073	0.0362257	-2.64262
Arhgef17_414_S		Q80U35	-0.33744	-0.138096	-3.29392	0.00379442	0.0271815	-2.26761
Arhgef17_417_T		Q80U35	-0.342526	-0.177737	-2.94919	0.00820027	0.047091	-3.00071
Arhgef17_79_S		Q80U35	-0.309871	-0.0937118	-7.44873	4.58553e-07	3.8603e-05	6.56887
Arhgef2_1129_S		H3BJX8	-0.21298	-0.154173	-3.79631	0.00120941	0.0114175	-1.16523
Arhgef28_1535_S		P97433	-0.383252	-0.174465	-3.61055	0.00184896	0.0155986	-1.57615
Arhgef28_1650_S		P97433	0.261741	0.0440714	3.73178	0.00140176	0.0127208	-1.3083
Arhgef40_959_S		Q3UPH7	-0.172714	-0.049635	-4.32159	0.000363423	0.00463355	0.0063178
Arhgef5_1109_S		E9Q7D5	-0.281242	-0.203382	-4.75698	0.000135066	0.00222362	0.976677
Arhgef6_639_S		Q8K4I3	-0.379169	-0.113363	-6.08866	7.25402e-06	0.000267408	3.85578
Arhgef7_155_S		Q9ES28	-0.356405	-0.11208	-4.49299	0.000245843	0.00344655	0.389027
Arhgef7_497_S		Q9ES28	0.12396	0.0149848	2.94817	0.00821871	0.0471286	-3.00284
Arhgef7_683_T		Q9ES28	-0.545117	-0.382326	-4.18795	0.000493297	0.00584215	-0.292298
Arhgef7_776_S		Q9ES28	-0.550578	-0.248301	-7.31064	6.00096e-07	4.68628e-05	6.30541
Arid1a_1185_S		A2BH40	-0.30992	-0.182252	-3.04718	0.00659823	0.0405323	-2.79495
Arid1a_1605_S		A2BH40	-0.313391	-0.125346	-3.21939	0.00448816	0.0304948	-2.42815
Arid5b_264_S		Q8BM75	-0.251092	-0.0938021	-3.7292	0.00141007	0.0127796	-1.31403
Arvcf_337_S		P98203	-0.30544	-0.0916853	-3.1069	0.00577547	0.036917	-2.66846
Arvcf_643_T		P98203	-0.424022	-0.165434	-3.07415	0.00621348	0.0389615	-2.73792
Arvcf_917_T		P98203	-0.406136	-0.123478	-6.53155	2.87294e-06	0.000140336	4.76762
Asf1a_166_S		Q9CQE6	-0.210465	-0.0468693	-3.22482	0.00443366	0.0302457	-2.41649
Ass1_134_S		P16460	0.267588	0.0972064	4.59581	0.000194591	0.00292378	0.618259
Ass1_352_S		P16460	0.44001	0.119493	3.03114	0.00683797	0.0416026	-2.82879
Atad1_322_S		Q9D5T0	-0.390668	-0.158794	-7.95941	1.73373e-07	2.21284e-05	7.51921
Atf2_53_T		P16951	-0.284076	-0.155137	-3.94159	0.000867177	0.00891648	-0.842122
Atf7_53_T		Q3TZR9	-0.16993	-0.0424207	-2.98508	0.00757398	0.0445134	-2.92561
Atf7ip_501_S		Q7TT18	-0.25988	-0.175255	-4.09946	0.000604065	0.00673263	-0.489973
Atg16l1_303_S		Q8C0J2-3	-0.305298	-0.144092	-2.96504	0.00791778	0.045913	-2.96759
Atg2b_496_S		Q80XK6	-0.560935	-0.262949	-8.5883	5.48712e-08	1.20615e-05	8.63796
Atg4d_468_S		Q8BGV9	-0.333636	-0.237328	-4.85062	0.000109338	0.00189968	1.18431
Atp5f1a_343_Y	ATP synthase subunit alpha, mitochondrial	Q03265	0.204763	0.0918213	2.93505	0.00846038	0.0480961	-3.0302	Y343		Up	?	PCT		https://www.phosphosite.org/proteinAction.action?id=6895&showAllSites=true
Atp5f1c_146_S	ATP synthase subunit gamma, mitochondrial	Q91VR2	0.221055	0.025972	3.459	0.00261084	0.0203618	-1.9088	S146		Up	?	PCT		https://www.phosphosite.org/proteinAction.action?id=11730&showAllSites=true	https://www.ncbi.nlm.nih.gov/pmc/articles/PMC4358128/
Atp7a_1454_S	Copper-transporting ATPase 1	Q64430	-0.474141	-0.46603	-4.99228	7.95286e-05	0.00152751	1.4973	S1463		Down	?	PCT	DCT	https://www.phosphosite.org/proteinAction.action?id=16088&showAllSites=true
Atp7a_1457_S	Copper-transporting ATPase 1	Q64430	-0.518963	-0.370929	-6.33457	4.32378e-06	0.000184616	4.36532	S1466		Down	?	PCT	DCT	https://www.phosphosite.org/proteinAction.action?id=16088&showAllSites=true
Atrx_1335_S		Q61687	0.307775	0.122277	5.11047	6.10599e-05	0.0012828	1.75731
Atrx_1339_S		Q61687	0.50367	0.185118	8.04564	1.47621e-07	2.13305e-05	7.67595
Atrx_1978_S		Q61687	0.170993	0.0395339	3.12208	0.00558285	0.0360546	-2.63619
Atxn2_435_S		O70305	-0.242591	-0.0782484	-4.83763	0.000112586	0.00193961	1.15554
Atxn2_710_T		O70305	-0.695885	-0.457799	-4.24546	0.000432495	0.00528705	-0.163804
Atxn2l_337_S		Q7TQH0-2	-0.237947	-0.273005	-3.49049	0.00243051	0.0193495	-1.83991
Bag3_179_S		Q9JLV1	-0.230432	-0.0985051	-3.55981	0.00207573	0.0170748	-1.68783
Baiap2l1_255_S		Q9DBJ3	-0.294812	-0.0927931	-4.84825	0.000109924	0.00190482	1.17905
Baiap2l1_261_S		Q9DBJ3	-0.242561	-0.0904382	-5.79943	1.34625e-05	0.000402518	3.24657
Baiap2l1_413_S		Q9DBJ3	-0.189722	-0.0918378	-2.92952	0.00856429	0.0484261	-3.04172
Baiap2l2_300_S		Q80Y61	-0.378851	-0.243527	-5.76206	1.45929e-05	0.000422484	3.16712
Baiap2l2_423_S		Q80Y61	-0.270584	-0.134665	-3.3749	0.00315956	0.023426	-2.09211
Baiap2l2_459_S		Q80Y61	-0.28428	-0.148809	-5.41573	3.10498e-05	0.000772666	2.4232
Baiap2l2_472_S		Q80Y61	-0.619028	-0.32061	-8.39252	7.80728e-08	1.42573e-05	8.29571
BC024139_35_S		Q8BVJ3	-0.328792	-0.215861	-4.02959	0.000708887	0.00761493	-0.645935
Bcl2l13_285_S		P59017	-0.3358	-0.170355	-6.59646	2.5137e-06	0.000128611	4.89901
Bcl2l13_288_S		P59017	0.172129	0.0573776	3.83261	0.00111298	0.0107582	-1.08461
Bcl9_686_S		Q9D219	-0.220717	-0.0832497	-4.21132	0.000467619	0.00561237	-0.240089
Bclaf1_395_S		Q8K019	0.102637	0.0452062	3.12654	0.00552734	0.0357935	-2.62668
Bcr_331_T		Q6PAJ1	0.298841	0.153622	4.80752	0.000120498	0.0020521	1.0888
Bicd2_411_S		Q921C5	-0.368996	-0.11259	-3.59238	0.00192719	0.0160984	-1.61617
Bicd2_819_S		Q921C5	-0.303912	-0.149955	-4.6628	0.000167156	0.0026176	0.767378
Bin1_298_S		O08539	0.0964575	0.0441854	3.09955	0.00587109	0.0373672	-2.68407
Birc6_3601_S		O88738	-0.61994	-0.291698	-5.09281	6.35147e-05	0.00131804	1.71851
Blnk_129_S		Q9QUN3	0.145348	0.00841157	2.92623	0.00862653	0.0485754	-3.04856
Bloc1s3_61_S		Q5U5M8	0.207142	0.0838149	3.76663	0.00129437	0.0119806	-1.23107
Blvra_229_S		Q9CY64	0.188276	-0.0144373	4.21364	0.000465139	0.00558826	-0.234895
Bmp2k_1013_S		Q91Z96	0.34997	0.148836	5.06115	6.81683e-05	0.00138731	1.64894
Bmp2k_888_S		Q91Z96	-0.223278	0.000811312	-2.91129	0.00891558	0.0496067	-3.07965
Bmp2k_993_Y		Q91Z96	-0.499242	-0.275291	-7.50629	4.10223e-07	3.67897e-05	6.67788
Bnip3l_165_S		Q9Z2F7	-0.547186	-0.264433	-6.26177	5.03546e-06	0.00020682	4.2153
Bok_8_S		O35425	-0.425891	-0.106422	-7.08244	9.4134e-07	6.42167e-05	5.86397
Bola1_81_S		Q9D8S9	-0.489737	-0.214211	-5.01014	7.64098e-05	0.00148517	1.53665
Borcs6_201_T		Q9D6W8	-0.166028	-0.0987789	-2.9342	0.00847615	0.0481167	-3.03196
Bpnt1_42_S		Q9Z0S1	-0.379607	0.0212055	-3.31724	0.00359974	0.0261499	-2.21717
Brd2_297_S		Q7JJ13	0.209396	0.100407	4.09898	0.000604728	0.0067337	-0.491044
Brd4_1153_S		Q9ESU6	-0.179107	-0.0688004	-4.08327	0.000626873	0.00694121	-0.526112
Brd4_602_S		Q9ESU6	-0.164705	-0.0554567	-3.98948	0.000777091	0.00819189	-0.735389
Brd8_284_S		Q8R3B7	-0.190373	-0.0979733	-3.38784	0.00306828	0.0229204	-2.06397
Brd9_587_S		Q3UQU0	-0.183449	-0.0814823	-3.38966	0.00305564	0.0228836	-2.06
Brwd1_1812_S		Q921C3	0.269261	0.17176	2.91717	0.00880073	0.0492294	-3.06742
Bud13_238_S		Q8R149	0.184881	0.027449	3.69088	0.00153911	0.0136542	-1.39881
C2cd2l_417_T		Q80X80	-0.390718	-0.291005	-3.60667	0.0018654	0.0157261	-1.5847
C2cd2l_502_S		Q80X80	-0.23438	-0.0927917	-4.7933	0.000124427	0.00210392	1.05727
C2cd2l_606_S		Q80X80	-0.586639	-0.289423	-5.96447	9.44799e-06	0.000319509	3.59547
C2cd2l_613_S		Q80X80	-0.424139	-0.181081	-5.05118	6.97038e-05	0.00140235	1.62702
C2cd2l_619_S		Q80X80	-0.46312	-0.406797	-4.62586	0.000181761	0.00277671	0.685173
C2cd2l_623_S		Q80X80	-0.541663	-0.414039	-4.48316	0.000251406	0.00351495	0.367098
C2cd5_866_S		A0A0N4SW93	-0.291316	-0.0932958	-3.37489	0.00315965	0.023426	-2.09213
Ca14_330_S		Q9WVT6	-0.683554	-0.367572	-4.54892	0.000216468	0.00315273	0.513765
Ca2_87_S		P00920	0.16537	0.0110017	3.17588	0.00494891	0.032965	-2.52139
Cad_1406_S		B2RQC6	-0.91308	-0.301013	-7.45596	4.5217e-07	3.83376e-05	6.58259
Cad_1859_S		B2RQC6	-0.219105	-0.0156125	-3.58479	0.00196084	0.0163335	-1.63288
Cadps2_61_S		Q8BYR5-2	-0.364256	-0.153269	-4.52522	0.000228455	0.00327904	0.460924
Calcoco1_560_T		Q8CGU1	0.168873	0.0431177	3.06522	0.00633838	0.0394322	-2.75682
Camk2d_330_S		Q6PHZ2	0.359091	-0.0320531	4.60723	0.000189609	0.00286344	0.643698
Camk2d_331_T		Q6PHZ2	0.322771	-0.0343323	3.60143	0.0018878	0.0158586	-1.59623
Camsap3_840_S		Q80VC9-14	0.190059	0.0651934	3.92805	0.000894497	0.00907494	-0.872288
Canx_563_S		P35564	0.124547	0.0616333	2.96768	0.0078717	0.0457576	-2.96207
Carhsp1_42_S		Q9CR86	-0.286669	-0.166421	-5.35484	3.55074e-05	0.00085146	2.29106
Carhsp1_53_S		Q9CR86	-0.707361	-0.414231	-8.96295	2.83235e-08	9.53974e-06	9.27794
Carmil1_1130_T		Q6EDY6	-0.401886	-0.385382	-4.25469	0.000423466	0.00521707	-0.143186
Carmil1_1335_S		Q6EDY6	-0.194251	-0.157184	-3.06893	0.00628623	0.0392724	-2.74898
Carmil1_971_S		Q6EDY6	-0.356818	-0.182592	-5.04577	7.05527e-05	0.0014075	1.61511
Carmil1_972_S		Q6EDY6	-0.169529	-0.0673488	-3.62125	0.00180437	0.0153533	-1.55257
Casr_901_S		Q9QY96	-0.259821	-0.158822	-3.03996	0.0067051	0.0409622	-2.81019
Casr_998_S		Q9QY96	-0.293403	-0.0992714	-3.34256	0.00339955	0.024863	-2.16233
Casz1_720_S		B1AS46	0.327293	0.132423	4.33719	0.000350704	0.00451014	0.0411674
Cav2_156_S		Q9WVC3	0.239188	0.0866986	3.99576	0.000765991	0.00811089	-0.721383
Cavin2_203_S		Q63918	0.448918	0.187717	5.64369	1.88603e-05	0.000519425	2.91436
Cavin2_204_S		Q63918	0.467782	0.193677	6.2882	4.7641e-06	0.000199847	4.26984
Cavin2_32_S		Q63918	0.212651	0.0259447	3.08556	0.00605738	0.0382453	-2.71375
Cbfa2t2_567_S		O70374	-0.218626	-0.0993282	-3.1351	0.00542247	0.0352877	-2.60845
Cbr1_69_S		P48758	-0.310522	-0.233072	-3.61676	0.00182292	0.0154448	-1.56245
Cbx3_99_S		P23198	0.200716	0.105154	3.47532	0.00251581	0.0198028	-1.87312
Ccar2_674_S		Q8VDP4	-0.225966	-0.100492	-3.57706	0.0019957	0.0165541	-1.64989
Ccdc6_316_S		D3YZP9	-0.172796	0.0486025	-3.85767	0.00105092	0.010284	-1.02891
Ccdc6_318_S		D3YZP9	-0.162833	-0.0467785	-3.28872	0.00383925	0.027387	-2.27886
Ccdc6_321_S		D3YZP9	-0.301776	-0.126414	-4.54056	0.000220621	0.00319752	0.495133
Ccdc6_344_S		D3YZP9	-0.173784	-0.113773	-3.76425	0.00130145	0.0120033	-1.23635
Ccdc88c_317_S		Q6VGS5-2	-0.579362	-0.327601	-4.23167	0.000446356	0.00540638	-0.194629
Ccdc92_194_S		Q8VDN4	0.185289	0.0577637	2.91115	0.00891834	0.0496067	-3.07994
Ccm2_393_S		Q8K2Y9	-0.173357	-0.10289	-3.89085	0.000974046	0.00966716	-0.955108
Ccnl1_335_S		Q52KE7	0.257016	0.106953	3.72083	0.00143728	0.012963	-1.33254
Ccnl2_328_S		Q9JJA7	2.19545	-0.720727	4.98499	8.08392e-05	0.00154768	1.48122
Ccnt2_596_S		Q7TQK0	-0.203967	-0.0239372	-4.9426	8.89049e-05	0.00164377	1.38769
Ccny_100_S		Q8BGU5	0.248041	0.00260475	3.9286	0.000893378	0.00907494	-0.871071
Ccs_267_S		Q9WU84	-0.289792	-0.127329	-5.08592	6.44993e-05	0.00133149	1.70338
Cd248_754_S		Q91V98	-0.23904	-0.0238311	-4.11983	0.000576536	0.00652382	-0.44448
Cd2ap_233_S		Q9JLQ0	-0.609117	-0.30722	-4.23739	0.000440547	0.0053524	-0.181829
Cd2ap_404_S		Q9JLQ0	-0.273043	-0.170179	-3.46065	0.00260104	0.0203121	-1.90518
Cd2ap_458_S		Q9JLQ0	-1.0817	-0.579375	-11.0516	9.60678e-10	2.75778e-06	12.5071
Cd2bp2_49_S		Q9CWK3	0.15893	0.0189975	3.56309	0.00206025	0.016971	-1.6806
Cdc42bpa_1708_S		Q3UU96	-0.271916	-0.279296	-3.8041	0.00118802	0.0112725	-1.14793
Cdc42ep1_34_T		Q91W92	-0.426789	-0.147261	-4.37985	0.000318163	0.00419622	0.13646
Cdc42ep4_223_S		Q9JM96	-0.127694	-0.0172672	-3.37838	0.00313476	0.0232851	-2.08454
Cdh1_750_T		P09803	0.426482	-0.00603608	5.5448	2.33973e-05	0.000605068	2.70197
Cdhr2_1299_T		E9Q7P9	-0.270737	-0.209898	-3.08522	0.00606193	0.0382536	-2.71447
Cdhr5_699_S		Q8VHF2	-0.203832	-0.15029	-2.90767	0.00898682	0.0499175	-3.08715
Cdk11b_270_S		P24788	0.141255	0.0711854	3.9548	0.000841337	0.00872198	-0.812694
Cdk11b_578_S		P24788	0.105658	0.0369204	3.16517	0.00506932	0.0334293	-2.54431
Cdk11b_741_S		P24788	0.167427	0.0913876	4.13748	0.000553706	0.00633798	-0.40506
Cdk12_422_S		Q14AX6	0.12862	0.0437555	3.09539	0.00592585	0.0376552	-2.69289
Cdk13_1245_T		Q69ZA1	-0.18725	-0.0402614	-3.44731	0.00268109	0.0207326	-1.93434
Cdk13_318_S		Q69ZA1	0.515473	0.196883	8.96114	2.84133e-08	9.53974e-06	9.27488
Cdk17_137_S		Q8K0D0	-0.336804	-0.0993844	-3.44986	0.00266557	0.020683	-1.92876
Cdk17_146_S		Q8K0D0	-0.828486	-0.319544	-6.34673	4.21546e-06	0.000181222	4.39029
Cdk17_180_S		Q8K0D0	-0.49121	-0.162785	-4.35738	0.000334907	0.0043462	0.0862634
Cdk18_109_S		Q04899	-0.547932	-0.193508	-6.55997	2.70955e-06	0.00013457	4.82522
Cdk18_66_S		Q04899	-0.492695	-0.210797	-5.77663	1.4141e-05	0.000418589	3.19812
Cdk18_75_S		Q04899	-0.719327	-0.300684	-5.57887	2.17197e-05	0.000573962	2.77527
Cds1_56_S		P98191	0.518272	-0.0738628	6.9145	1.31701e-06	7.93551e-05	5.53431
Celsr1_2776_S		O35161	-0.221434	-0.0877269	-3.15039	0.00523995	0.0343826	-2.57585
Cenatac_176_S		Q4VA36	0.152831	0.0241541	3.77732	0.00126312	0.0117502	-1.20737
Cep128_988_S		Q8BI22	-0.866172	-0.410231	-9.19962	1.88205e-08	7.97854e-06	9.67224
Cep170_950_S		Q6A065	-0.336783	-0.11974	-3.64978	0.0016906	0.0145733	-1.48962
Cep170b_540_T		Q80U49	0.17905	0.0616717	3.47302	0.00252895	0.0198799	-1.87813
Cert1_377_S		Q9EQG9	-0.211996	-0.0648854	-4.42592	0.000286428	0.0038945	0.23934
Cetn2_20_S		Q9R1K9	0.112249	0.0491935	3.35149	0.00333157	0.0245473	-2.14296
Cfap97_230_S		Q6ZPR1	-0.133941	-0.00673115	-2.98543	0.00756823	0.0445134	-2.92489
Cfl1_156_S		P18760	0.227881	0.0117983	3.01477	0.00709131	0.0425043	-2.86327
Cfl1_25_T		P18760	0.162923	0.0170979	3.38091	0.00311686	0.0231667	-2.07905
Cgn_149_S		P59242	-0.722829	-0.379477	-7.05598	9.92235e-07	6.57979e-05	5.8123
Cgn_84_S		P59242	0.126504	0.0360506	2.9123	0.0088957	0.0495482	-3.07754
Cgnl1_109_Y		Q6AW69	0.197705	0.0410413	3.04921	0.00656854	0.0404821	-2.79067
Cgnl1_203_S		Q6AW69	0.22929	0.0628103	4.30259	0.000379553	0.00479447	-0.0361542
Cgnl1_259_T		Q6AW69	0.232355	0.0191893	4.42222	0.000288853	0.0039185	0.231083
Cgnl1_284_S		Q6AW69	-0.388067	-0.221781	-4.89203	9.96058e-05	0.00178016	1.27594
Cgnl1_306_S		Q6AW69	-0.186718	-0.118179	-3.31312	0.00363345	0.0263464	-2.2261
Cgnl1_350_S		Q6AW69	-0.281632	-0.136197	-4.30244	0.00037968	0.00479447	-0.0364824
Cgnl1_389_S		Q6AW69	-0.448014	-0.223918	-5.08992	6.39248e-05	0.00132424	1.71218
Cgnl1_415_S		Q6AW69	-0.616977	-0.301766	-6.82141	1.58911e-06	9.24642e-05	5.34983
Champ1_298_S		Q8K327	-0.269414	-0.0948559	-6.68346	2.10345e-06	0.000113491	5.07422
Champ1_394_S		Q8K327	-0.39045	-0.112858	-6.62493	2.37107e-06	0.000122681	4.95646
Champ1_425_S		Q8K327	0.336615	0.162729	7.84133	2.16424e-07	2.47015e-05	7.30283
Champ1_464_S		Q8K327	0.115385	0.0344718	3.126	0.00553401	0.0358096	-2.62783
Champ1_532_S		Q8K327	-0.339296	-0.147773	-4.87657	0.000103133	0.0018217	1.24173
Champ1_603_S		Q8K327	-0.293273	-0.163705	-4.56037	0.000210904	0.00308684	0.539301
Chd4_101_S		Q6PDQ2	0.583761	0.214155	8.93845	2.95594e-08	9.53974e-06	9.23668
Chd4_1360_S		Q6PDQ2	0.469023	0.128265	3.09257	0.00596333	0.0377756	-2.69888
Chd4_1528_S		Q6PDQ2	0.153881	0.0591247	4.29793	0.000383614	0.00482363	-0.0465634
Chd4_1538_T		Q6PDQ2	0.195178	0.0900188	3.95302	0.000844784	0.00875008	-0.816672
Chd4_522_T		Q6PDQ2	0.384171	-0.0274888	3.29504	0.0037848	0.0271618	-2.26518
Chd4_524_S		Q6PDQ2	0.202872	0.017962	3.17911	0.00491318	0.0327453	-2.51448
Chd8_2040_S		Q09XV5	-0.365413	-0.197588	-3.29952	0.00374675	0.0269375	-2.25551
Chic1_80_S		Q8CBW7	-0.244024	-0.108787	-3.7965	0.00120886	0.0114175	-1.1648
Chmp2a_203_S		Q9DB34	0.326186	0.153804	4.10537	0.000595946	0.00667967	-0.476777
Cic_1080_S		Q924A2	-0.31046	-0.0930104	-5.16803	5.37112e-05	0.00116342	1.88352
Cic_1343_S		Q924A2	0.290528	0.121435	3.68733	0.00155164	0.0136791	-1.40665
Cic_2283_T		Q924A2	0.237133	0.145697	3.43135	0.00278001	0.0212895	-1.96918
Cic_2311_S		Q924A2	0.241141	0.136264	3.83303	0.00111191	0.0107566	-1.08368
Cic_807_S		Q924A2	-0.206417	-0.128824	-3.72768	0.00141496	0.0128015	-1.31738
Cic_996_T		Q924A2	0.224198	0.0374365	3.10899	0.00574856	0.0368442	-2.66401
Cir1_202_S		Q9DA19	-0.172392	-0.00830895	-3.06633	0.00632278	0.0393971	-2.75448
Ckmt1_356_T		P30275	0.250973	0.0637709	3.05643	0.00646384	0.0400448	-2.77542
Cldn4_207_S	claudin 4	O35054	-0.18628	-0.0590982	-3.04308	0.00665883	0.0407634	-2.80362	s206		Down	phosphorylation of claudin-4 at S207 acts to increase paracellular permeability	CD		https://www.phosphosite.org/proteinAction.action?id=5627&showAllSites=true	https://journals.biologists.com/jcs/article/128/12/2271/55120/Claudin-4-is-required-for-modulation-of
Cldn8_217_S	claudin 8	Q9Z260	-0.272062	-0.0834265	-3.53895	0.00217673	0.0177458	-1.73365	s217		Down	?	CD		https://www.phosphosite.org/proteinAction.action?id=4845773&showAllSites=true
Clic5_50_S		A0A668KLB7	-0.824427	-0.501315	-4.76652	0.000132183	0.00218525	0.99787
Clint1_293_Y		Q5SUH6	-0.322574	-0.135696	-5.04158	7.12167e-05	0.00141836	1.60589
Clip1_203_S		Q922J3	-0.308017	-0.129197	-4.34106	0.000347624	0.00448023	0.0497991
Clip2_974_S		Q9Z0H8	-0.734375	-0.234234	-8.40302	7.66e-08	1.42069e-05	8.31421
Clmn_419_S		Q8C5W0	-0.56151	-0.288627	-5.04008	7.14565e-05	0.00142075	1.60259
Clock_845_S		O08785	-0.381487	-0.104346	-4.65143	0.00017152	0.00267021	0.742085
Cmtr1_52_S		Q9DBC3	0.171191	0.122189	3.5126	0.00231126	0.0185872	-1.79145
Cobl_235_S		Q5NBX1	-0.411518	-0.268765	-4.15131	0.000536449	0.00620063	-0.374163
Cobl_268_S		Q5NBX1	-0.228776	-0.0299365	-4.42673	0.000285898	0.00389175	0.241153
Cobl_332_S		Q5NBX1	-0.749972	-0.353466	-4.13846	0.000552462	0.00633798	-0.402866
Cobl_515_S		Q5NBX1	0.142204	0.052842	3.6372	0.00173986	0.0149329	-1.51738
Cobll1_1183_S		Q3UMF0-2	-0.262215	-0.118635	-4.22032	0.000458086	0.00552115	-0.219969
Cobll1_268_S		Q3UMF0-2	-0.403223	-0.27269	-5.95402	9.66117e-06	0.000321522	3.57348
Cobll1_281_S		Q3UMF0-2	-0.475442	-0.301769	-3.5937	0.00192141	0.016078	-1.61327
Cobll1_327_S		Q3UMF0-2	-0.704602	-0.351804	-4.57101	0.000205869	0.00303938	0.562997
Cobll1_333_T		Q3UMF0-2	-0.60223	-0.250482	-7.0586	9.87082e-07	6.57979e-05	5.81741
Cobll1_334_S		Q3UMF0-2	-0.683466	-0.255994	-8.59358	5.43551e-08	1.20615e-05	8.64712
Cobll1_352_S		Q3UMF0-2	-0.469065	-0.205251	-5.84857	1.2111e-05	0.000375346	3.35081
Cobll1_364_S		Q3UMF0-2	-0.334311	-0.239647	-3.2452	0.00423492	0.0292485	-2.37267
Cobll1_738_S		Q3UMF0-2	-0.418797	-0.152517	-3.93656	0.000877228	0.0089842	-0.853329
Cobll1_762_S		Q3UMF0-2	-0.96777	-0.540886	-3.47929	0.0024932	0.0196999	-1.86443
Cog3_525_S		Q8CI04	-0.282218	-0.236073	-4.87783	0.00010284	0.00181924	1.24453
Cops7a_72_Y		D3Z0S0	-0.206074	-0.145926	-3.04752	0.00659321	0.0405289	-2.79423
Cpeb4_99_S		Q7TN98	0.151168	0.0569091	2.97428	0.00775752	0.0452935	-2.94826
Crip2_104_S		Q9DCT8	-0.3035	-0.0226118	-4.04658	0.000681825	0.00741141	-0.608013
Crip2_75_Y		Q9DCT8	-0.333551	-0.134681	-4.4991	0.000242443	0.00341782	0.402672
Crk_125_S		Q64010	-0.558415	-0.324536	-4.08397	0.000625881	0.0069367	-0.524568
Crot_149_S		Q9DC50	-0.30356	-0.103389	-4.52213	0.000230066	0.00329419	0.454036
Crybg3_1767_S		A0A338P6N4	-0.157646	-0.0882938	-3.4689	0.00255274	0.0200245	-1.88714
Csnk1d_382_S		Q9DC28	-0.279281	-0.286984	-2.92302	0.00868801	0.0488984	-3.05526
Ctdp1_730_S		Q7TSG2	-0.209913	-0.0839052	-4.58589	0.000199024	0.00297299	0.596159
Ctdp1_860_S		Q7TSG2	0.156241	0.106497	3.28522	0.00386967	0.0275048	-2.28641
Ctnnd1_349_S		P30999	-0.173773	-0.0470895	-4.52926	0.000226363	0.00325688	0.469944
Ctnnd1_899_S		P30999	-0.283748	-0.202735	-4.3183	0.000366168	0.00465545	-0.00104166
Ctnnd1_920_S		P30999	-0.274625	-0.225788	-3.99688	0.000764041	0.00810471	-0.718902
Ctps1_575_S		P70698	0.242234	0.145189	3.96141	0.000828694	0.00862859	-0.797962
Ctps1_578_S		P70698	0.262741	0.152682	3.58166	0.00197488	0.0164388	-1.63976
Ctps2_568_S		P70303	0.186271	0.0951123	3.07716	0.00617193	0.0388127	-2.73155
Ctps2_571_S		P70303	0.402418	0.20757	6.66529	2.18304e-06	0.000116451	5.03771
Ctps2_574_S		P70303	0.403076	0.228343	7.0595	9.85316e-07	6.57979e-05	5.81916
Cttn_401_T		Q60598	0.271808	0.0693357	4.46925	0.000259498	0.00359421	0.336058
Cttn_405_S		Q60598	0.364363	0.0863327	4.35175	0.000339238	0.00438645	0.0736905
Cttnbp2_1510_S		B9EJA2	-0.198152	-0.104171	-3.06794	0.00630007	0.0393382	-2.75106
Cttnbp2_1528_S		B9EJA2	-0.29442	-0.190289	-3.81343	0.00116294	0.0111005	-1.12722
Cttnbp2nl_484_S		Q99LJ0	-0.359815	0.0125581	-3.20144	0.00467295	0.031391	-2.46667
Cycs_29_T		P62897	0.215649	0.00435658	3.23026	0.0043798	0.0299299	-2.40481
D17h6s53e_34_S		Q9Z1R4	0.387386	0.142204	4.10455	0.000597063	0.00667967	-0.478602
Daam2_704_S		Q80U19	-0.169798	-0.0350838	-3.48821	0.00244313	0.0194369	-1.84489
Dab2_193_S		P98078	-0.344148	-0.236331	-3.83665	0.00110275	0.0106942	-1.07565
Dab2ip_702_S		Q3UHC7	-0.196403	-0.0507178	-5.90487	1.07327e-05	0.000347131	3.46986
Dab2ip_729_Y		Q3UHC7	-0.286409	-0.0301655	-4.83255	0.000113883	0.00195629	1.14427
Dab2ip_747_S		Q3UHC7	-0.397884	-0.19942	-5.50417	2.5572e-05	0.000654181	2.6144
Dab2ip_895_S		Q3UHC7	-0.497169	-0.239158	-4.1737	0.000509651	0.00600751	-0.324142
Dag1_788_T		Q62165	-0.494225	-0.175805	-4.70473	0.000152009	0.00243831	0.86062
Dapk1_336_T		Q80YE7	-0.500905	-0.23199	-9.76109	7.33135e-09	5.2182e-06	10.5777
Dapk1_734_S		Q80YE7	-0.364436	-0.145713	-4.10135	0.000601459	0.0067162	-0.485757
Dapk2_299_S		Q8VDF3	-0.345981	-0.0129237	-6.54498	2.79452e-06	0.000138212	4.79484
Dapk2_349_S		Q8VDF3	-0.305294	-0.103932	-3.7133	0.00146225	0.0130995	-1.34921
Dbndd2_116_S		Q9CRD4	-0.197679	-0.11695	-3.9709	0.000810889	0.00846549	-0.776828
Dbr1_28_S		Q923B1	0.348236	0.115787	6.07382	7.48604e-06	0.000273413	3.82477
Dcaf5_472_T		Q80T85	0.220201	0.135034	2.96861	0.00785543	0.0456854	-2.96011
Dck_11_S		P43346	0.157392	0.00130035	3.62004	0.00180935	0.0153798	-1.55523
Ddx10_587_T		Q80Y44	-0.187014	-0.0245076	-5.15913	5.47859e-05	0.00118023	1.86402
Ddx17_520_S		Q501J6	-0.532996	-0.254976	-2.91493	0.00884423	0.0493589	-3.07207
Ddx20_679_S		Q9JJY4	0.18812	0.0588143	4.51471	0.000233985	0.00333022	0.437478
Ddx5_498_S		Q61656	-0.770174	-0.359515	-7.94148	1.79291e-07	2.2402e-05	7.48648
Dek_248_S		Q7TNV0	0.635831	0.200032	6.50886	3.01071e-06	0.000144685	4.72153
Dennd2b_234_Y		Q924W7	-0.27744	-0.0308512	-3.02733	0.00689611	0.0418064	-2.83682
Dennd2b_619_S		Q924W7	-0.332656	-0.120273	-3.63654	0.00174249	0.0149446	-1.51884
Dennd4c_1321_S		A6H8H2	-0.581948	-0.140575	-5.10379	6.19771e-05	0.00129747	1.74263
Dennd4c_971_S		A6H8H2	-0.243902	-0.130952	-3.75659	0.00132444	0.0121774	-1.25333
Dennd4c_987_S		A6H8H2	-0.354369	-0.13854	-5.92228	1.03398e-05	0.000338109	3.5066
Dennd5a_851_S		Q6PAL8	-0.477539	-0.141324	-6.9716	1.17441e-06	7.37529e-05	5.64685
Dennd5b_1076_S		A2RSQ0	-0.415603	-0.184829	-4.51788	0.000232301	0.00331419	0.444561
Dennd6a_16_S		Q8BH65	-0.335023	-0.138757	-6.11148	6.9117e-06	0.000257993	3.9034
Deptor_260_S		Q570Y9	-0.479927	-0.111155	-4.03709	0.000696805	0.00751865	-0.629188
Dera_292_S		Q91YP3	0.118967	0.02698	3.02273	0.00696702	0.0420042	-2.84651
Des_437_S		P31001	-0.488306	-0.0162713	-3.11884	0.00562339	0.0362257	-2.64308
Dgkq_26_S		Q6P5E8	-0.421691	-0.276166	-8.0546	1.45182e-07	2.13305e-05	7.69218
Dido1_802_S		Q8C9B9	0.252384	0.126879	4.58849	0.000197854	0.00296157	0.601946
Dkc1_451_S		Q9ESX5	0.176734	0.0818732	2.90592	0.00902153	0.0499699	-3.09078
Dlc1_584_S		Q9R0Z9-2	-0.226504	-0.0585919	-5.73917	1.53333e-05	0.00043963	3.11836
Dlg1_570_S		Q811D0-3	-0.155661	-0.0770063	-3.61391	0.00183485	0.0155236	-1.56875
Dlg3_295_S		A2BEF2	-0.343773	-0.02864	-3.26911	0.00401282	0.0284032	-2.32116
Dlg5_1669_S		E9Q9R9	-0.733399	-0.397404	-6.12758	6.68021e-06	0.000251727	3.93695
Dmd_3616_S		P11531	-0.310137	-0.162125	-4.38849	0.000311951	0.00413265	0.155763
Dmd_3617_S		P11531	-0.168433	-0.0948745	-3.29296	0.00380267	0.0272242	-2.26969
Dmtn_372_S		Q9WV69	-0.231956	-0.043959	-4.53342	0.000224234	0.00323409	0.479206
Dmtn_85_S		Q9WV69	0.34449	0.0519336	3.2757	0.00395362	0.0280176	-2.30695
Dmwd_537_S		Q08274	-0.310629	-0.118548	-4.85934	0.000107211	0.00187698	1.20361
Dmxl1_1286_S		Q6PNC0	-0.216933	-0.120038	-3.46006	0.00260455	0.0203261	-1.90648
Dmxl1_1426_S		Q6PNC0	0.191038	0.0784225	3.90986	0.000932558	0.00934132	-0.912803
Dmxl1_1903_S		Q6PNC0	-0.28466	-0.190445	-2.99871	0.00734865	0.043579	-2.89702
Dmxl1_1920_S		Q6PNC0	-0.2729	-0.0329593	-3.51701	0.00228821	0.0184393	-1.78179
Dmxl2_1152_S		B0V2P5	-0.219435	-0.0722507	-3.41622	0.00287709	0.0218709	-2.00217
Dmxl2_1288_S		B0V2P5	0.256994	0.0466881	3.3906	0.00304915	0.0228638	-2.05796
Dmxl2_423_S		B0V2P5	0.155797	0.0660924	3.21255	0.00455777	0.0308618	-2.44285
Dmxl2_451_S		B0V2P5	-0.558256	-0.289587	-6.43651	3.49709e-06	0.000160272	4.57418
Dnajc6_481_S		Q80TZ3	0.291782	0.0416303	3.0084	0.00719226	0.042879	-2.87666
Dock5_1765_S		B2RY04	-0.255587	-0.200342	-3.94159	0.00086719	0.00891648	-0.842136
Dock7_1382_S		Q8R1A4	-0.296631	-0.209156	-4.71829	0.000147414	0.00237746	0.89076
Dock7_1420_S		Q8R1A4	-0.426322	-0.262282	-4.9069	9.63296e-05	0.00174304	1.30882
Dock7_1422_S		Q8R1A4	-0.279996	-0.114476	-3.98948	0.000777087	0.00819189	-0.735384
Dock7_1428_S		Q8R1A4	-0.337263	-0.194248	-5.21242	4.86652e-05	0.00107371	1.98065
Dock7_452_S		Q8R1A4	-0.376547	-0.138034	-6.15432	6.31325e-06	0.000240187	3.9926
Dock9_1693_S		F8VPN7	-0.418008	-0.529489	-3.04518	0.00662775	0.0406038	-2.79918
Dok3_274_S		Q9QZK7	-0.199134	-0.0559361	-2.91764	0.0087916	0.0492246	-3.06644
Dpf2_142_S		Q61103	-0.258319	-0.18114	-3.40426	0.00295619	0.0223356	-2.02823
Dpyd_587_S		Q8CHR6	-0.289639	-0.155334	-4.33048	0.000356122	0.00455025	0.0261709
Dst_205_S		A0A571BGG5	-0.251805	-0.176014	-4.97692	8.2314e-05	0.00156575	1.46344
Dst_208_S		A0A571BGG5	-0.514384	-0.287042	-6.56055	2.7063e-06	0.00013457	4.8264
Dtnbp1_340_S		Q91WZ8	0.461329	0.0921519	4.81718	0.000117899	0.00201651	1.11022
Dusp16_607_S		Q6PCP3	-0.285513	-0.171536	-5.95877	9.56366e-06	0.000321522	3.58348
Dync1li1_405_S		Q8R1Q8	-0.321766	-0.308528	-3.8795	0.000999704	0.00985589	-0.980372
Dyrk1a_321_Y		Q61214	0.104328	0.0336746	3.01462	0.0070936	0.0425043	-2.86357
Dysf_164_S		Q9ESD7-2	0.159382	0.0382016	3.04039	0.00669875	0.0409445	-2.80929
Eef1a1_396_S		P10126	0.217613	0.157366	3.08022	0.00612989	0.0386209	-2.72506
Eef2k_366_S		O08796	-0.383428	-0.0704659	-3.11933	0.00561721	0.0362257	-2.64203
Eefsec_532_T		Q9JHW4	-0.580668	-0.330755	-5.26664	4.31515e-05	0.000986914	2.09904
Efhd2_74_S		Q9D8Y0	-0.247695	-0.183369	-3.66279	0.00164114	0.0142326	-1.4609
Efr3a_686_T		Q8BG67-2	-0.275713	-0.286442	-4.34781	0.000342302	0.00441644	0.0648932
Egf_1201_S		P01132	-0.44151	-0.137689	-3.55544	0.0020965	0.0172099	-1.69743
Egfr_695_T		Q01279	-0.259101	-0.0861728	-3.43161	0.00277839	0.0212895	-1.96862
Egfr_993_S		Q01279	-0.234851	-0.0556038	-3.26184	0.00407912	0.0287149	-2.33684
Ehbp1_1038_S		Q69ZW3	-0.562417	-0.239489	-4.8867	0.000100808	0.0017913	1.26414
Ehd4_482_S		Q9EQP2	0.194086	0.0461007	4.00454	0.000750747	0.00797794	-0.701811
Ei24_56_S		Q61070	-0.905018	-0.449148	-7.54639	3.79699e-07	3.53767e-05	6.75353
Eif3c_178_S		Q8R1B4	0.881655	0.241665	6.12594	6.70346e-06	0.000251804	3.93353
Eif3c_181_S		Q8R1B4	0.786877	0.21044	8.24702	1.01791e-07	1.70177e-05	8.03785
Eif3c_182_S		Q8R1B4	0.825568	0.233836	9.72459	7.78594e-09	5.2182e-06	10.5201
Eif3c_194_T		Q8R1B4	0.887947	0.216545	6.84932	1.50192e-06	8.86955e-05	5.40527
Eif3c_39_S		Q8R1B4	-0.184722	-0.0105387	-3.9268	0.000897073	0.0090933	-0.875085
Eif3c_9_S		Q8R1B4	0.540675	0.20382	4.74481	0.00013883	0.0022709	0.949676
Eif3d_528_S		O70194	0.791581	0.185909	8.40941	7.57187e-08	1.42069e-05	8.32545
Eif3d_529_S		O70194	0.903017	0.22879	9.27669	1.6499e-08	7.51365e-06	9.79902
Eif4enif1_563_S		Q9EST3	0.126206	0.0344668	2.99109	0.00747386	0.0441367	-2.91302
Eif4enif1_949_S		Q9EST3	0.190358	0.0292311	3.95876	0.000833751	0.00865847	-0.803882
Eif4g1_1211_S		Q6NZJ6	-0.575965	-0.34309	-6.99936	1.11093e-06	7.16673e-05	5.70139
Eif4g2_394_S		Q62448	-0.432491	-0.379634	-4.58464	0.000199589	0.00297628	0.593382
Eif4g2_507_T		Q62448	-0.557326	-0.317036	-8.42093	7.41549e-08	1.41971e-05	8.34572
Eif4g3_251_S		Q80XI3-3	-0.383301	-0.286047	-2.90625	0.00901507	0.0499575	-3.09011
Eif5_387_S		P59325	0.27158	0.13043	6.62368	2.37714e-06	0.000122681	4.95395
Eif5_388_S		P59325	0.267828	0.139343	6.81253	1.6179e-06	9.25404e-05	5.33218
Eif5b_139_S		Q05D44	0.238872	0.0288642	2.98766	0.00753082	0.0443407	-2.9202
Eif5b_187_S		Q05D44	0.179618	0.00502682	3.12744	0.00551622	0.0357605	-2.62477
Elf1_187_S		Q60775	0.140794	0.0216504	3.21679	0.00451453	0.0306389	-2.43375
Ell3_199_S		Q80VR2	-0.576245	-0.26361	-9.68208	8.35263e-09	5.2182e-06	10.4528
Emcn_223_T		Q9R0H2	0.348631	-0.00836236	3.04656	0.00660741	0.0405323	-2.79627
Eml3_177_S		Q8VC03	-0.280344	-0.0744024	-5.06247	6.79669e-05	0.0013862	1.65185
Eml3_178_S		Q8VC03	-0.244145	-0.0906374	-3.31083	0.00365229	0.0264346	-2.23106
Eno1_40_S		P17182	0.232593	0.0899369	3.24387	0.00424764	0.0292796	-2.37554
Ensa_108_S		P60840	-0.874122	-0.342659	-5.89253	1.10203e-05	0.000355466	3.4438
Ensa_109_S		P60840	-0.805855	-0.292462	-6.36263	4.07791e-06	0.00017666	4.42295
Epb41_137_S		F6S4K9	0.22433	0.0617009	3.31284	0.00363573	0.0263469	-2.2267
Epb41_379_T		P48193	0.198093	0.0762001	3.78575	0.00123898	0.0115851	-1.18867
Epb41_678_S		P48193	-0.396274	-0.371765	-2.94068	0.00835585	0.0477305	-3.01846
Epb41_703_S		P48193	-0.40408	-0.235123	-4.66466	0.000166452	0.00261002	0.771518
Epb41_704_T		P48193	0.25732	0.00621741	3.19393	0.00475247	0.0317992	-2.48277
Epb41l1_130_S		A0A2R8VHB6	-0.375393	-0.178318	-6.16872	6.12416e-06	0.000236019	4.02255
Epb41l1_441_S		A2AUK5	-0.633545	-0.377297	-8.87096	3.32625e-08	9.62383e-06	9.12261
Epb41l1_443_S		A2AUK5	-0.542257	-0.273146	-4.88544	0.000101095	0.00179371	1.26135
Epb41l1_510_S		A2AUK5	-0.401725	-0.249315	-3.11058	0.00572814	0.0367331	-2.66063
Epb41l1_546_S		A2AUK5	-0.331572	-0.194743	-4.21019	0.000468829	0.00562121	-0.242615
Epb41l1_60_S		A2AUK5	-0.467872	-0.346203	-6.64675	2.2674e-06	0.000119618	5.00043
Epb41l1_639_S		A2AUK5	-0.978217	-0.531967	-6.78905	1.69677e-06	9.52649e-05	5.28541
Epb41l1_685_T		A2AUK5	-0.376613	-0.204474	-4.86552	0.000105731	0.00186205	1.21728
Epb41l1_69_S		A2AUK5	-0.541297	-0.59557	-5.44892	2.88658e-05	0.00072439	2.49505
Epb41l1_75_S		A2AUK5	-0.949127	-0.743978	-7.28435	6.31819e-07	4.75942e-05	6.25493
Epb41l1_782_S		A2AUK5	-0.546721	-0.287496	-5.84724	1.21459e-05	0.000375447	3.34798
Epb41l2_193_S		O70318	-0.308628	-0.153655	-4.33452	0.000352849	0.00452302	0.0352024
Epb41l2_201_S		O70318	-0.634588	-0.246927	-9.95554	5.33468e-09	4.52304e-06	10.8816
Epb41l2_596_S		Q80UE5	-0.264569	-0.156268	-3.61987	0.00181007	0.0153798	-1.55561
Epb41l2_86_S		O70318	-0.380425	-0.0949408	-4.85687	0.000107811	0.00187823	1.19813
Epb41l2_87_Y		O70318	-0.523058	-0.138831	-4.54804	0.000216898	0.00315326	0.511819
Epb41l3_428_S		Q9WV92-8	-0.47786	-0.347895	-5.97339	9.26967e-06	0.000317092	3.61424
Epb41l3_451_S		Q9WV92-8	-0.353983	-0.331251	-5.3009	4e-05	0.000931025	2.17373
Epb41l3_458_S		Q9WV92-3	-0.618255	-0.466906	-5.86755	1.16272e-05	0.000367822	3.39098
Epb41l3_468_S		Q9WV92-8	-0.829289	-0.554785	-7.78919	2.38836e-07	2.64952e-05	7.20663
Epb41l3_470_S		Q9WV92-3	-0.367673	-0.210236	-3.43518	0.00275597	0.0211811	-1.96083
Epb41l3_500_T		Q9WV92-8	-0.63908	-0.463605	-5.55582	2.28406e-05	0.000595864	2.7257
Epb41l4a_389_S		P52963	-0.462947	-0.268206	-4.24161	0.00043632	0.00532284	-0.172408
Epb41l5_387_T		Q8BGS1	-0.520388	-0.22619	-4.05355	0.000671038	0.00731442	-0.592473
Epb41l5_581_S		Q8BGS1	-0.541862	-0.253218	-4.26099	0.000417407	0.0051557	-0.1291
Ephb2_777_S		P54763-2	-0.212181	-0.111939	-3.10001	0.00586513	0.0373493	-2.6831
Ephb4_770_S		P54761	-0.234162	-0.0568396	-4.14402	0.000545478	0.00628014	-0.390452
Epn2_443_S		Q8CHU3	-0.220196	-0.0806714	-5.26976	4.28536e-05	0.000981992	2.10587
Epn3_175_S		Q91W69	0.176671	0.0461834	3.9152	0.00092121	0.00926674	-0.9009
Eps15_562_S		P42567	0.196769	0.0876064	4.52584	0.000228131	0.00327835	0.462314
Eps15l1_229_S		Q60902	-0.161342	-0.0599956	-3.32682	0.00352265	0.0257158	-2.19643
Eps15l1_49_S		Q60902	-0.206872	-0.0837806	-3.33544	0.0034547	0.0252508	-2.17776
Eps8_814_S		Q08509	-0.239517	-0.0116811	-3.04667	0.00660575	0.0405323	-2.79603
Eps8l1_187_T		Q8R5F8	-0.686721	-0.246646	-6.45963	3.33342e-06	0.000154561	4.62135
Eps8l2_242_S		Q99K30	-0.840372	-0.493588	-6.96421	1.19194e-06	7.37529e-05	5.6323
Eps8l2_696_S		Q99K30	-0.333907	-0.051399	-3.47763	0.00250262	0.0197505	-1.86806
Erbb3_684_S		Q61526	-0.417165	-0.287528	-5.85052	1.20605e-05	0.00037476	3.35493
Erbin_595_S		Q80TH2-2	0.356229	0.187687	6.24497	5.21613e-06	0.000209883	4.18059
Erbin_839_S		Q80TH2-2	-0.537804	-0.414008	-3.38818	0.00306593	0.0229173	-2.06323
Erbin_849_S		Q80TH2-2	-0.445427	-0.315529	-5.93492	1.0064e-05	0.000330912	3.53324
Erc1_191_S		Q99MI1	0.25786	-0.00685222	3.91247	0.000926986	0.0093012	-0.906977
Ercc6_1241_Y		F8VPZ5	-0.589451	-0.33389	-5.18037	5.22576e-05	0.00114025	1.91053
Erg_106_T		P81270	-0.302219	-0.185852	-5.36172	3.49724e-05	0.000843745	2.30601
Ermp1_34_S		Q3UVK0	-0.388647	-0.279168	-2.93294	0.00849977	0.0481816	-3.03459
Esam_308_S		Q925F2	-0.492717	-0.207126	-4.89491	9.89635e-05	0.00177601	1.2823
Espn_90_S		Q9ET47-8	-0.207155	-0.0445976	-3.1084	0.00575617	0.0368532	-2.66527
Ess2_295_S		O70279	-0.166234	-0.0548819	-3.23994	0.0042854	0.0295228	-2.38399
Ess2_389_T		O70279	-0.32268	-0.149347	-3.99082	0.000774707	0.00818858	-0.732398
Etfdh_550_S		Q921G7	-0.325093	0.0318601	-3.61721	0.00182109	0.0154402	-1.56147
Eva1a_118_S		Q91WM6	-0.672291	-0.537727	-7.32873	5.79227e-07	4.58362e-05	6.34009
Eva1b_71_S		Q8K2Y3	-0.203254	-0.0484566	-4.30022	0.000381614	0.00481377	-0.0414499
Evi5l_694_S		H3BKQ3	0.270277	0.140767	4.77514	0.000129634	0.00216352	1.017
Exoc1_455_S		Q5PPR2	-0.365474	-0.211959	-4.76987	0.000131187	0.00217902	1.0053
Exoc1_457_S		Q5PPR2	-0.441951	-0.195944	-4.11778	0.000579252	0.00653427	-0.449064
Exoc1_458_S		Q5PPR2	-0.533517	-0.253859	-5.88659	1.11616e-05	0.000356214	3.43124
Exoc1_474_S		Q5PPR2	-0.115941	-0.0456912	-3.02907	0.00686952	0.0417104	-2.83316
Exoc3l2_100_S		D3YUP5	-0.614629	-0.2333	-5.80355	1.33435e-05	0.000399968	3.25532
Exoc3l2_99_S		D3YUP5	-0.653811	-0.245619	-6.47094	3.25624e-06	0.000153379	4.6444
Fadd_191_S		Q61160	-0.175716	-0.150574	-4.28655	0.000393723	0.00492984	-0.0719956
Fam110c_350_S		Q8VE94	-0.545485	-0.277093	-7.32431	5.84257e-07	4.5928e-05	6.33162
Fam117b_266_S		Q3U3E2	-0.246309	-0.105563	-4.18764	0.000493654	0.00584215	-0.293005
Fam117b_268_S		Q3U3E2	-0.204399	-0.110244	-3.29414	0.00379256	0.0271815	-2.26714
FAM120A_511_S		Q6A0A9	0.147855	0.0863804	2.99423	0.007422	0.0438522	-2.90643
Fam126b_306_T		Q8C729-2	-0.283899	-0.226352	-5.36189	3.49591e-05	0.000843745	2.30639
Fam126b_321_S		Q8C729-2	-0.368697	-0.174178	-3.22608	0.00442115	0.0301777	-2.41379
Fam13a_321_S		Q8BGI4	-0.465537	-0.181797	-5.80564	1.32834e-05	0.000399175	3.25977
Fam13a_397_S		Q8BGI4	-1.0229	-0.556905	-6.80199	1.65283e-06	9.38712e-05	5.3112
Fam13a_558_S		Q8BGI4	-0.526684	-0.361518	-7.64919	3.11725e-07	3.1898e-05	6.94642
Fam160a2_863_S		Q3U2I3	-0.55498	-0.327815	-5.01193	7.6104e-05	0.00148517	1.5406
Fam167b_41_S		P17257	-0.415681	-0.150113	-4.01853	0.000727063	0.00775403	-0.670594
Fam207a_38_S		P58468	-0.252745	-0.0691091	-3.24609	0.00422647	0.0292185	-2.37076
Fam53b_119_S		Q8BGR5	-0.260804	-0.0694607	-4.65164	0.000171435	0.00267021	0.74257
Fam83h_512_S		Q148V8	0.230581	0.0639712	3.79142	0.00122302	0.0114942	-1.17609
Fam83h_513_S		Q148V8	0.223025	0.0857962	4.89394	9.91785e-05	0.00177601	1.28017
Fam83h_841_S		Q148V8	0.149086	0.0467229	3.39858	0.00299454	0.0225398	-2.04061
Fam83h_849_T		Q148V8	0.190754	0.087048	4.73999	0.000140352	0.0022853	0.938969
Fam83h_873_T		Q148V8	0.170641	0.0569767	3.26119	0.00408514	0.0287149	-2.33825
Fam83h_904_S		Q148V8	0.193903	0.0400846	5.769	1.43758e-05	0.000418784	3.18189
Fam83h_915_S		Q148V8	0.146751	0.0413268	3.69197	0.00153531	0.0136306	-1.39642
Fam83h_926_S		Q148V8	0.164014	0.0442092	4.56252	0.000209875	0.00307558	0.544095
Fam83h_929_T		Q148V8	0.142664	0.048898	3.28673	0.00385652	0.0274715	-2.28315
Fam83h_948_S		Q148V8	0.105027	0.0181546	2.91491	0.00884469	0.0493589	-3.07212
Fam83h_970_S		Q148V8	-0.185929	-0.113294	-3.12805	0.00550877	0.0357513	-2.62348
Farp1_20_S		F8VPU2	-0.287413	-0.168493	-4.35466	0.00033699	0.00436213	0.0801976
Farp1_24_T		F8VPU2	-0.683076	-0.460489	-5.92773	1.022e-05	0.000335115	3.51808
Farp1_373_S		F8VPU2	-0.319335	-0.13727	-5.54612	2.33298e-05	0.00060464	2.70482
Farp1_403_S		F8VPU2	-0.297328	-0.178319	-3.78027	0.00125462	0.0116894	-1.20083
Farp1_427_S		F8VPU2	-0.504019	-0.341386	-6.51667	2.96253e-06	0.000143297	4.73741
Farp2_375_S		Q91VS8	-0.895705	-0.591128	-7.71099	2.77058e-07	2.8848e-05	7.06163
Farp2_389_S		Q91VS8	-0.369572	-0.22723	-2.92632	0.00862492	0.0485754	-3.04838
Fcho2_491_T		Q3UQN2	0.209771	-0.00993486	3.79608	0.00121005	0.0114175	-1.16575
Fgd3_543_S		Q3TNB8	-0.469491	-0.244511	-6.28144	4.83202e-06	0.000199847	4.2559
Fgd3_589_S		Q3TNB8	-0.309213	-0.00190998	-4.50993	0.00023654	0.00335451	0.426835
Fgd5_313_S		Q80UZ0	0.660655	-0.0332785	3.81895	0.00114835	0.0110104	-1.11497
Fhl2_238_S		O70433	-0.435311	-0.143472	-4.73225	0.000142833	0.00230984	0.921766
Fhod1_370_S		Q6P9Q4	-0.299673	-0.0741307	-6.10054	7.0737e-06	0.000263212	3.88058
Fhod1_514_S		Q6P9Q4	-0.410727	-0.0724053	-5.16999	5.34777e-05	0.0011626	1.88781
Filip1l_1047_S		Q6P6L0	-0.249974	-0.0500658	-3.84053	0.00109299	0.0106255	-1.06702
Fkbp15_344_S		Q6P9Q6-2	-0.364655	-0.139207	-5.51887	2.47621e-05	0.000636143	2.64611
Flna_1750_T		Q8BTM8	0.21677	0.00886451	2.9083	0.00897437	0.0498716	-3.08584
Flna_968_S		Q8BTM8	0.172092	0.0317033	3.13848	0.00538163	0.0350604	-2.60126
Flnc_2234_S		Q8VHX6	-0.454584	-0.179025	-3.11103	0.00572239	0.0367161	-2.65968
Fmnl2_171_S		A2APV2-3	-0.502255	-0.154082	-8.07139	1.40728e-07	2.11448e-05	7.72254
Fmr1_491_T		P35922	0.386277	0.0562022	4.59949	0.00019297	0.00290311	0.626461
Fnbp1_296_S		Q80TY0-3	-0.223583	-0.115602	-5.71132	1.6286e-05	0.000455932	3.05896
Fnbp1l_295_S		Q8K012	-0.407901	-0.195328	-7.84466	2.15069e-07	2.47015e-05	7.30896
Fnbp1l_298_T		Q8K012	-0.496775	-0.243869	-7.29754	6.15696e-07	4.75547e-05	6.28026
Fnbp4_437_S		Q6ZQ03	0.200378	0.0914214	4.68617	0.000158534	0.00252052	0.819361
Foxc2_218_S		Q61850	-0.161693	-0.0299816	-3.36768	0.00321168	0.0237673	-2.10781
Frk_53_Y		Q922K9	-0.264457	-0.0349719	-3.5555	0.00209617	0.0172099	-1.69728
Frmd8_440_S		Q3UFK8	-0.79999	-0.322182	-7.79497	2.36237e-07	2.64952e-05	7.21732
Frmd8_459_T		Q3UFK8	-0.417173	-0.212292	-6.03055	8.20669e-06	0.000292533	3.73423
Frs2_428_S		Q8C180	-0.512097	-0.315765	-4.03851	0.00069454	0.00750837	-0.626015
Fry_1955_S		E9Q8I9-2	-0.299301	-0.0206858	-3.50476	0.00235287	0.0188409	-1.80864
Fryl_1946_S		F8VQ05	-0.328123	-0.134152	-3.90439	0.000944306	0.00941135	-0.924972
Fryl_1958_S		F8VQ05	-0.585482	-0.202706	-8.79268	3.81703e-08	1.01818e-05	8.9895
Fryl_1960_T		F8VQ05	-0.379644	-0.224181	-3.73568	0.00138932	0.0126272	-1.29966
Fxr2_449_S		Q6P5B5	0.291446	0.088131	3.30998	0.00365932	0.0264693	-2.2329
Fxr2_568_S		Q6P5B5	-0.177455	-0.0435293	-4.49975	0.000242086	0.00341683	0.40412
G3bp2_141_S		P97379-2	0.131706	0.0814187	3.02119	0.00699084	0.0420798	-2.84975
Gab2_278_S		Q9Z1S8	-0.611135	-0.225168	-4.86408	0.000106074	0.00186534	1.21409
Gab2_401_S		Q9Z1S8	-0.352796	-0.089287	-5.0462	7.04852e-05	0.0014075	1.61605
Gab2_402_S		Q9Z1S8	-0.268304	-0.0480155	-5.04697	7.03638e-05	0.0014075	1.61775
Gak_824_S		Q99KY4	0.195503	0.0451436	4.6029	0.000191482	0.00288438	0.634058
Gas2l1_316_S		Q8JZP9	-0.359133	-0.180346	-5.24888	4.48832e-05	0.0010187	2.0603
Gatad2a_96_S		Q8CHY6	0.184551	0.0931495	3.44336	0.00270524	0.0208514	-1.94296
Gatad2b_130_S		Q8VHR5	0.137787	0.0563974	3.02246	0.0069712	0.0420042	-2.84708
Gatad2b_335_S		Q8VHR5	-0.779618	-0.429	-7.512	4.05724e-07	3.6763e-05	6.68867
Gatad2b_487_S		Q8VHR5	-0.346772	-0.137945	-4.64423	0.000174341	0.00269104	0.726072
Gfm1_92_S		Q8K0D5	-0.274005	-0.052373	-3.12836	0.00550486	0.0357455	-2.62281
Gigyf1_368_S		Q99MR1	0.180861	0.0455684	3.38333	0.00309979	0.0231121	-2.07378
Gigyf1_413_S		Q99MR1	-0.166516	-0.0594766	-4.03479	0.000700493	0.00754107	-0.634331
Gigyf2_26_S		Q6Y7W8	-0.547349	-0.25157	-5.73625	1.54304e-05	0.000440286	3.11214
Git1_392_Y		Q68FF6	0.278931	0.160383	3.00276	0.00728279	0.0433317	-2.8885
Git1_394_S		Q68FF6	0.236889	0.1532	5.00918	7.65731e-05	0.00148517	1.53455
Git1_397_S		Q68FF6	0.183873	0.0972422	4.05354	0.000671053	0.00731442	-0.592496
Git1_419_S		Q68FF6	-0.188462	-0.0384267	-4.41573	0.000293157	0.00395786	0.216598
Gjc1_223_S		P28229	-0.275443	-0.121999	-3.72813	0.00141351	0.0127981	-1.31638
Glcci1_214_S		Q8K3I9	-0.214972	-0.141615	-3.78075	0.00125323	0.0116856	-1.19975
Glcci1_335_S		Q8K3I9	-0.211025	-0.117125	-4.29542	0.000385822	0.00484113	-0.052175
Glod5_19_S		Q9D8I3	0.188118	0.0497627	3.83485	0.0011073	0.0107295	-1.07964
Gm13889_210_S		A0A087WRN5	-0.755683	-0.277782	-5.01897	7.49127e-05	0.00147347	1.55612
Gm13889_236_S		A0A087WRN5	-0.240183	0.0188494	-4.46796	0.000260258	0.00359635	0.333191
Gm5592_685_T		Q3V0A6	-0.618738	-0.507381	-4.70281	0.000152671	0.00244561	0.85636
Gmps_332_S		Q3THK7	0.114091	0.0199979	3.07367	0.00622012	0.0389825	-2.73894
Golga1_41_S		Q9CW79	-0.237693	-0.124852	-3.17422	0.00496746	0.0330504	-2.52496
Golga4_93_S		Q91VW5	-0.464412	-0.309598	-4.99692	7.87051e-05	0.00151661	1.50754
Gopc_402_S		Q8BH60	-0.257872	-0.168504	-3.22432	0.00443871	0.030258	-2.41757
Gorasp1_439_T		Q91X51	-0.142118	-0.0324463	-3.26071	0.00408952	0.0287149	-2.33927
Gorasp2_225_T		Q99JX3	-0.214825	-0.109988	-3.88928	0.000977562	0.00969395	-0.95861
Gorasp2_411_S		Q99JX3	-0.347388	-0.119996	-3.93501	0.00088035	0.0089929	-0.856785
Gpam_694_S		Q61586	0.148134	0.0746551	3.50705	0.00234065	0.0187599	-1.80362
Gpatch2l_86_S		Q6PE65	-0.200576	-0.193331	-3.07432	0.0062112	0.0389615	-2.73757
Gpbp1l1_353_T		Q6NZP2	-0.464876	-0.316852	-7.28298	6.3352e-07	4.75942e-05	6.2523
Gpkow_348_S		Q56A08	0.176615	0.0659311	3.56095	0.0020703	0.017042	-1.6853
Gpm6a_267_S		P35802	-0.736404	-0.870165	-4.28049	0.000399212	0.00497757	-0.0855327
Gprc5c_349_S		I7HPW4	-0.531333	-0.261839	-4.83598	0.000113006	0.00194403	1.15188
Gpsm1_599_S		Q6IR34-5	-0.450677	-0.0346929	-3.78615	0.00123785	0.0115851	-1.18778
Gramd1b_165_S		Q80TI0-4	-0.73331	-0.449043	-8.0816	1.38087e-07	2.1014e-05	7.741
Gramd2b_85_S		Q6PEM6	-0.436621	-0.201568	-5.39274	3.26616e-05	0.000804694	2.37335
Gramd2b_9_S		Q6PEM6	-0.413664	-0.254111	-3.68903	0.00154565	0.0136791	-1.40291
Gripap1_237_S		Q8VD04	0.488044	0.144897	8.02146	1.54415e-07	2.13305e-05	7.6321
Gtf2a1l_207_T		Q8R4I4	-0.312647	-0.10043	-2.97201	0.00779655	0.0454544	-2.953
Gtf2f1_217_S		Q3THK3	0.292953	0.117684	4.13759	0.000553568	0.00633798	-0.404816
Gtf2f1_377_S		Q3THK3	0.307455	0.230951	3.61869	0.00181491	0.0154099	-1.55819
Gtf2f1_385_S		Q3THK3	-0.224574	-0.093624	-4.0179	0.000728126	0.0077584	-0.672017
Gtf2f1_433_S		Q3THK3	-0.35163	-0.170995	-4.2068	0.000472479	0.00565808	-0.25019
Gtf2f1_437_T		Q3THK3	-0.375562	-0.219997	-4.73617	0.000141571	0.00230199	0.930475
Gtf2i_103_S		Q9ESZ8-5	-0.485489	-0.0799105	-6.05703	7.75758e-06	0.000280739	3.78967
Gtf3c2_163_S		Q8BL74	-0.305311	-0.226006	-3.20715	0.00461335	0.0311139	-2.45442
Gtpbp1_47_S		O08582	-0.219072	-0.0439332	-4.66526	0.000166225	0.00261002	0.772856
Gucy1a2_8_S		F8VQK3	-0.254804	-0.0211904	-3.03761	0.00674032	0.041135	-2.81515
Gys1_645_S		Q9Z1E4	0.295007	0.0731952	6.34519	4.22902e-06	0.000181222	4.38713
Hcar1_310_S		Q8C131	-0.294898	-0.119857	-2.9069	0.0090022	0.0499233	-3.08876
Hdac1_421_S		O09106	0.332909	0.156099	6.96377	1.19297e-06	7.37529e-05	5.63145
Hdac2_422_S		P70288	0.274848	0.152462	6.56295	2.69297e-06	0.00013457	4.83126
Hdac4_562_S		Q6NZM9	-0.305375	-0.181431	-3.47706	0.00250583	0.0197505	-1.86929
Hdc_508_S		P23738	-0.667484	-0.518506	-3.41146	0.00290833	0.0220449	-2.01255
Hdgfl2_231_S		Q3UMU9	0.264169	0.106037	3.78326	0.00124605	0.0116278	-1.19418
Hdgfl2_239_S		Q3UMU9	0.27385	0.108413	3.25235	0.0041673	0.0290463	-2.35728
Hdgfl2_366_S		Q3UMU9	0.394866	0.145789	7.96152	1.72692e-07	2.21284e-05	7.52305
Hdgfl2_367_S		Q3UMU9	0.292567	0.0870169	5.777	1.41299e-05	0.000418589	3.1989
Hdgfl3_106_S		Q9JMG7-2	0.345204	0.131445	4.49636	0.00024396	0.00343511	0.396562
Hdgfl3_121_S		Q9JMG7-2	0.302196	0.169785	5.85232	1.20139e-05	0.00037429	3.35875
Hdgfl3_122_S		Q9JMG7-2	0.238243	0.163278	4.00604	0.000748173	0.00795771	-0.698466
Heatr6_643_S		Q6P1G0	-0.418771	-0.319282	-4.85644	0.000107915	0.00187823	1.19718
Heph_1144_S		Q9Z0Z4	-0.298309	-0.155649	-5.51793	2.48133e-05	0.000636143	2.64408
Heph_1149_S		Q9Z0Z4	-0.291028	-0.111868	-4.69211	0.000156416	0.00249216	0.832564
Hexim1_234_S		Q8R409	0.263703	0.163617	4.77784	0.000128847	0.00215714	1.02298
Hexim1_249_S		Q8R409	0.317531	0.144024	5.7211	1.59446e-05	0.000450626	3.07984
Hmga1_102_S		Q3TE85	0.300473	0.1531	5.0548	6.91422e-05	0.00139853	1.63498
Hmga2_101_S		P52927	0.490928	0.0467029	3.50744	0.00233857	0.018756	-1.80277
Hnf1b_75_S		P27889	0.350614	0.102516	5.82058	1.28627e-05	0.00038813	3.29148
Hnf1b_86_Y		P27889	0.252897	0.106116	4.96778	8.402e-05	0.00158304	1.44326
Hnrnpa2b1_247_Y		O88569	0.24076	0.0747674	3.85015	0.00106917	0.0104282	-1.04562
Hnrnpc_247_S		Q9Z204	-0.279829	-0.090505	-3.35931	0.00327306	0.0241579	-2.12597
Hnrnpc_268_S		Q9Z204	0.0942118	0.0608023	3.16766	0.00504106	0.0332985	-2.53898
Hnrnpk_284_S		P61979-2	-0.265101	-0.167375	-5.91834	1.04275e-05	0.000339107	3.49828
Hnrnpk_380_Y		P61979-2	-0.141249	-0.021633	-3.40399	0.00295801	0.0223356	-2.02882
Hnrnpul2_163_T		Q00PI9	0.194726	0.0866064	3.62679	0.00178169	0.0152368	-1.54034
Hnrnpul2_166_S		Q00PI9	0.112008	0.0699167	3.2826	0.00389261	0.0276421	-2.29206
Hspa12b_25_S		Q9CZJ2	-0.194186	-0.0926445	-5.74986	1.4983e-05	0.000432719	3.14113
Hspa12b_276_S		Q9CZJ2	-0.259461	-0.0614213	-6.98916	1.13384e-06	7.23584e-05	5.68136
Hspa12b_280_S		Q9CZJ2	0.774875	0.0527475	6.47428	3.23384e-06	0.000153061	4.65119
Hspa12b_42_T		Q9CZJ2	-0.169473	-0.0639542	-3.11935	0.00561695	0.0362257	-2.64198
Hspa12b_434_S		Q9CZJ2	-0.270624	-0.110266	-4.4275	0.0002854	0.00388944	0.24286
Htatsf1_528_S		Q8BGC0	0.174239	0.0406405	3.09253	0.0059639	0.0377756	-2.69898
Htatsf1_590_S		Q8BGC0	0.377214	0.188328	2.97027	0.00782667	0.0455405	-2.95665
Htatsf1_604_S		Q8BGC0	0.365734	0.117262	3.52064	0.00226935	0.0183371	-1.77382
Htatsf1_724_S		Q8BGC0	0.130593	0.0316302	3.77968	0.0012563	0.0116959	-1.20213
Htt_620_S		P42859	-0.471548	-0.247658	-4.08013	0.000631396	0.00696718	-0.533121
Ibtk_1046_S		Q6ZPR6	-0.154674	-0.0591684	-3.17559	0.00495215	0.032968	-2.52202
Idh3g_176_S		P70404	-0.402698	-0.076025	-3.21066	0.00457712	0.0309399	-2.44689
Ifi203_451_S		O35368-3	-0.479679	-0.221849	-3.48287	0.00247299	0.0195957	-1.85659
Ifnar2_403_S		O35664	-0.247826	-0.128124	-3.01698	0.00705653	0.0423677	-2.85861
Igsf5_355_S		Q7TSN7	-0.547581	-0.296184	-4.54777	0.000217036	0.00315326	0.511197
Ikbkg_380_S		O88522	0.174742	0.0773267	3.97374	0.00080562	0.0084253	-0.770484
Il10rb_299_S		Q61190	-0.381212	-0.255348	-3.32245	0.00355766	0.0258759	-2.20591
Ildr1_454_S		Q8CBR1	0.48605	0.162963	10.2551	3.29649e-09	3.91293e-06	11.3404
Ildr1_492_S		Q8CBR1	-0.312008	-0.0989909	-4.76865	0.000131549	0.00218084	1.00259
Ildr1_505_S		Q8CBR1	-0.421087	-0.228829	-3.84622	0.00107884	0.0105052	-1.05437
Ilf3_80_T		Q9Z1X4-3	0.105425	0.0362133	3.1244	0.00555389	0.0359067	-2.63124
Immt_115_S		Q8CAQ8-2	0.131633	0.0343579	2.98236	0.00761978	0.0446871	-2.93131
Ino80b_370_S		Q99PT3	-0.396864	-0.0216312	-3.71394	0.00146012	0.0130995	-1.3478
Inpp5e_89_S		Q9JII1	-0.496039	-0.136016	-6.8166	1.60463e-06	9.25124e-05	5.34027
Ints12_377_S		Q9D168	-0.571213	-0.153495	-3.82928	0.00112149	0.0108141	-1.09201
Ints6_800_S		Q6PCM2	-0.298078	-0.03801	-3.30542	0.00369721	0.0266946	-2.24276
Intu_678_S		Q059U7	-0.25694	-0.136361	-5.12767	5.87635e-05	0.00123682	1.79503
Iqgap2_16_S		Q3UQ44	-0.410758	-0.353957	-3.06217	0.00638159	0.0396386	-2.76327
Iqsec1_237_S		E9PUA3	0.648424	-0.0185569	4.91646	9.42824e-05	0.00171383	1.32994
Iqsec1_401_S		E9PUA3	0.203931	0.0251773	3.35959	0.00327101	0.0241579	-2.12537
Iqsec2_383_S		Q5DU25	-0.536841	-0.23477	-3.95826	0.000834707	0.00866081	-0.804997
Irag1_382_S		Q9WUX5	-0.330342	-0.0619	-3.17022	0.00501214	0.0331444	-2.5335
Irf2bp1_66_S		Q8R3Y8	-0.222893	-0.0586413	-5.10229	6.21847e-05	0.00129953	1.73934
Irf2bp2_226_S		E9Q1P8	-0.419871	-0.240973	-5.85976	1.18235e-05	0.000370302	3.37449
Irs1_758_S		P35569	-0.482158	-0.376504	-4.30494	0.000377513	0.00477727	-0.0308844
Irs2_1089_S		P81122	-0.278177	-0.14533	-4.64192	0.000175255	0.00269816	0.720939
Irx5_236_S		Q9JKQ4	-0.505467	-0.327152	-4.15753	0.00052887	0.00614076	-0.360275
Itgb1bp1_41_S		O35671	-0.523055	-0.195009	-5.86658	1.16513e-05	0.000367822	3.38894
Itpkb_200_S		B2RXC2	-0.170169	-0.0255591	-3.41117	0.00291022	0.0220449	-2.01317
Itpkb_42_S		B2RXC2	-0.360178	-0.161244	-3.76576	0.00129697	0.0119806	-1.23301
Itpr1_1588_S		P11881	-0.586264	-0.332682	-6.42454	3.5851e-06	0.000162424	4.54972
Itpr3_1832_S		P70227	-0.348702	-0.175139	-6.36465	4.06082e-06	0.000176564	4.42708
Itpr3_934_S		P70227	-0.439616	-0.281431	-4.56806	0.000207252	0.00304843	0.556429
Itprid2_151_S		Q922B9	-0.414004	-0.179446	-3.61252	0.00184067	0.0155507	-1.57181
Itprid2_667_S		Q922B9	-0.325986	-0.0786547	-5.38251	3.34062e-05	0.000817158	2.35114
Itprid2_90_S		Q922B9	-0.277859	-0.0651962	-3.19949	0.00469349	0.0315112	-2.47085
Itsn2_110_S		Q9Z0R6	-0.348949	-0.222617	-3.44804	0.00267663	0.0207251	-1.93274
Ivns1abp_326_S		Q920Q8	0.248673	0.0557467	3.17125	0.00500064	0.0331115	-2.53131
Iws1_187_S		Q8C1D8	0.329367	0.108342	3.47548	0.00251486	0.0198028	-1.87275
Iws1_345_S		Q8C1D8	0.18225	0.121762	3.83773	0.00110001	0.010685	-1.07323
Iws1_460_S		Q8C1D8	0.297574	0.130749	5.74253	1.52221e-05	0.000437498	3.12553
Jcad_980_S		Q5DTX6	-0.180464	-0.0140094	-3.26406	0.00405876	0.0286266	-2.33205
Jund_100_S		P15066	-0.306296	-0.0176506	-3.53315	0.00220567	0.0179324	-1.74638
Kank1_324_Y		E9Q238	-0.441901	-0.223086	-6.46263	3.31275e-06	0.000154561	4.62747
Kank1_325_S		E9Q238	-0.249768	-0.135388	-4.98084	8.15941e-05	0.00155962	1.47208
Kank1_887_S		E9Q238	-0.357016	-0.138764	-6.18262	5.94731e-06	0.000232219	4.0514
Kank2_358_S		Q8BX02	-0.370134	-0.0259449	-4.5898	0.000197263	0.00295646	0.604877
Kank2_408_S		Q8BX02	-0.534998	-0.146137	-4.37403	0.000322414	0.00423815	0.12347
Kank2_532_S		Q8BX02	-0.521303	-0.159962	-6.40924	3.70084e-06	0.000165292	4.51845
Kank3_176_S		Q9Z1P7	-0.177304	-0.0877679	-2.90698	0.00900048	0.0499233	-3.08858
Kank3_279_S		Q9Z1P7	-0.332294	-0.0786496	-5.68623	1.71963e-05	0.000477246	3.00537
Kank4_103_T		Q6P9J5	-0.250314	-0.0989334	-3.14277	0.00533026	0.0348212	-2.59212
Kank4_74_S		Q6P9J5	-0.204742	-0.0574782	-2.9837	0.00759718	0.0446108	-2.9285
Kat7_55_S		Q5SVQ0	0.209645	0.0958716	3.51466	0.00230046	0.0185254	-1.78694
Kcnj10_370_S	Kir4.1	Q9JM63	-0.369223	-0.155216	-4.68252	0.000159848	0.00253663	0.811255	S370	Close to S377	Down	S377 impacts membrane localisation?	DCT	TAL; CCD	https://www.phosphosite.org/proteinAction.action?id=3248103	https://www.jbc.org/article/S0021-9258(20)49326-3/fulltext
Kcnj10_373_S	Kir4.1	Q9JM63	-0.449293	-0.233376	-5.32038	3.83141e-05	0.000905953	2.21613	S373	Close to S377	Down	S377 impacts membrane localisation?	DCT	TAL; CCD	https://www.phosphosite.org/proteinAction.action?id=3248103	https://www.jbc.org/article/S0021-9258(20)49326-3/fulltext
Kcnj16_374_S	Kir5.1	Q9Z307	-0.307152	-0.0574218	-4.96788	8.40015e-05	0.00158304	1.44348	S373		Down	?	DCT	TAL; CCD	https://www.phosphosite.org/proteinAction.action?id=5169
Kcnj16_417_S	Kir5.1	Q9Z307	-0.462688	-0.249948	-2.93225	0.00851277	0.0482322	-3.03603	S416		Down	Increase transport activity; increase membrane localisation	DCT	TAL; CCD	https://www.phosphosite.org/proteinAction.action?id=5169	https://www.cell.com/neuron/fulltext/S0896-6273(02)00675-X
Kdf1_137_S		A2A9F4	-0.305965	-0.110392	-3.97725	0.000799167	0.00837429	-0.762656
Kdm1a_138_S		Q6ZQ88	0.211755	0.107243	4.41159	0.00029594	0.0039873	0.207346
Kdm2a_558_S		P59997	-0.827621	-0.319553	-8.74212	4.17355e-08	1.05404e-05	8.90307
Kdm2a_692_S		P59997	-0.300993	-0.0996797	-5.77218	1.42777e-05	0.000418784	3.18864
Kdm3b_292_S		B9EKS2	-0.272251	-0.0380068	-4.07043	0.000645584	0.00708888	-0.554784
Kdm3b_799_S		B9EKS2	-0.520523	-0.198115	-5.08708	6.43314e-05	0.00133034	1.70594
Khsrp_101_T		Q3U0V1	-0.271291	-0.118024	-3.03636	0.00675907	0.0412282	-2.81779
Kiaa1109_1355_S		A2AAE1-3	-0.529122	-0.426658	-4.77878	0.000128574	0.00215561	1.02506
Kiaa1109_2603_S		A2AAE1-3	-0.260761	-0.154809	-4.68024	0.000160677	0.00254299	0.806178
Kiaa1109_2605_T		A2AAE1-3	-0.272756	-0.13495	-4.63814	0.000176765	0.00271086	0.712521
Kiaa1109_2755_S		A2AAE1-3	-0.182004	-0.119289	-3.23542	0.00432924	0.0296769	-2.39372
Kiaa1522_382_S		A2A7S8-2	-0.256584	-0.143323	-3.26661	0.00403553	0.0285129	-2.32656
Kiaa1522_434_S		A2A7S8-2	0.340216	0.0969342	6.02256	8.34741e-06	0.000295669	3.71748
Kiaa1522_966_S		A2A7S8-2	-0.27283	-0.17198	-4.97832	8.20561e-05	0.00156362	1.46652
Kidins220_918_S		E9Q9B7	-0.807592	-0.300043	-8.29955	9.24644e-08	1.59066e-05	8.1313
Kif13a_1650_S		Q9EQW7	-0.168863	-0.0681052	-2.91984	0.00874902	0.0490789	-3.06186
Kif13b_1380_S		A0A286YCV9	-0.159118	-0.049178	-3.34442	0.00338527	0.0247891	-2.1583
Kif13b_1657_T		A0A286YCV9	-0.296912	-0.136247	-4.39609	0.000306589	0.00407984	0.172735
Kif13b_1709_S		A0A286YCV9	-0.350644	-0.226063	-6.75052	1.83483e-06	0.0001013	5.20854
Kif13b_1798_S		A0A286YCV9	-0.440272	-0.262973	-6.28574	4.7887e-06	0.000199847	4.26477
Kif1b_1057_S		Q60575	-0.201928	-0.136864	-4.31217	0.000371333	0.0047091	-0.0147408
Kif1b_1138_S		Q60575-3	-0.200511	-0.0783478	-3.49808	0.00238892	0.0190953	-1.82329
Kif1c_1075_Y		O35071	-0.263138	-0.147171	-5.04698	7.03625e-05	0.0014075	1.61777
Kif1c_676_S		O35071	0.351952	0.127666	5.64223	1.89205e-05	0.000519875	2.91122
Kif21a_1241_S		Q9QXL2	-0.627217	-0.336493	-6.99609	1.11822e-06	7.17476e-05	5.69497
Kif21a_581_T		Q9QXL2	-0.324267	-0.278759	-2.96207	0.00796994	0.0461479	-2.97379
Kifap3_102_S		P70188	-0.165839	-0.0349681	-3.24706	0.00421725	0.0292058	-2.36867
Klc2_579_S		Q91YS4	-0.296654	-0.0411641	-4.5024	0.000240629	0.00340437	0.410036
Klc2_605_S		Q91YS4	-0.207467	-0.0545926	-3.92254	0.000905851	0.00913548	-0.884554
Klc2_607_S		Q91YS4	-0.220723	-0.0327559	-4.50015	0.000241867	0.00341683	0.405005
Klc3_173_S		Q91W40	-0.437082	-0.254262	-5.04606	7.05065e-05	0.0014075	1.61575
Klc4_460_S		Q9DBS5	-0.307506	-0.120462	-4.01989	0.000724817	0.00774939	-0.667581
Klc4_590_S		Q9DBS5	-0.167984	0.0147326	-3.24512	0.00423573	0.0292485	-2.37285
Klf12_202_S		O35738	-0.308483	-0.0929713	-3.25423	0.00414963	0.0289775	-2.35322
Klf6_171_S		O08584	0.311391	0.026622	3.13191	0.00546133	0.0354822	-2.61525
Klhdc7a_361_S		A2APT9	-0.14224	-0.0208089	-3.64119	0.00172407	0.0148188	-1.50857
Kmt2c_1482_S		Q8BRH4	-0.369973	-0.151255	-3.43381	0.00276455	0.0212121	-1.96381
Kmt2d_2231_S		Q6PDK2	-0.273133	-0.108481	-3.3654	0.00322829	0.0238753	-2.11276
Kmt2d_2597_S		Q6PDK2	-0.14412	-0.0528042	-3.29448	0.00378966	0.0271802	-2.26641
Ksr1_518_S		Q61097	-0.278854	-0.138567	-3.34553	0.00337679	0.0247423	-2.15589
Lactb2_279_T		Q99KR3	0.139385	0.0145665	3.15605	0.00517399	0.0340062	-2.56378
Lad1_19_T		P57016	-0.649933	-0.15754	-3.55399	0.00210341	0.0172547	-1.70061
Lad1_373_Y		P57016	-0.55455	-0.21764	-2.99003	0.00749138	0.0442181	-2.91523
Lad1_479_S		P57016	-0.602602	-0.363866	-2.90677	0.0090047	0.0499233	-3.08902
Lamtor1_56_S		Q9CQ22	-0.355505	-0.0392927	-3.23901	0.00429435	0.0295501	-2.38599
Lamtor1_69_S		Q9CQ22	-0.263543	-0.0965268	-3.23855	0.00429885	0.0295519	-2.38699
Larp1_498_S		Q6ZQ58	0.1541	0.0921716	3.37297	0.00317339	0.0235132	-2.0963
Larp1_503_T		Q6ZQ58	-0.431655	-0.222686	-7.98149	1.66366e-07	2.19419e-05	7.55943
Larp1_743_S		Q6ZQ58	-0.498133	-0.13011	-5.88651	1.11636e-05	0.000356214	3.43107
Larp1_751_S		Q6ZQ58	-0.13514	-0.0807127	-2.98012	0.00765782	0.0448659	-2.93602
Larp1_81_S		Q6ZQ58	0.185065	0.0758194	2.93888	0.00838901	0.0478639	-3.0222
Larp4b_500_S		Q6A0A2	-0.603053	-0.267263	-4.24823	0.000429764	0.0052645	-0.157614
Larp4b_629_T		Q6A0A2	-0.256422	-0.0551655	-3.49183	0.00242309	0.0193034	-1.83697
Larp7_253_S		Q05CL8	0.186372	0.0994145	4.61962	0.000184353	0.00280907	0.67128
Larp7_256_S		Q05CL8	0.196744	0.0228878	3.98962	0.000776849	0.00819189	-0.735087
Larp7_334_S		Q05CL8	0.166057	0.111257	3.0261	0.00691495	0.0418564	-2.8394
Lbr_103_S		Q3U9G9	-0.486722	-0.11835	-7.03776	1.02893e-06	6.74771e-05	5.77666
Ldlrap1_198_S		Q8C142	-0.534826	-0.207157	-9.44603	1.23862e-08	7.35118e-06	10.0747
Lemd2_507_S		Q6DVA0	-0.311695	-0.271397	-3.31493	0.00361859	0.0262707	-2.22218
Leo1_171_S		Q5XJE5	0.309574	0.131701	4.58568	0.000199118	0.00297299	0.5957
Leo1_198_S		Q5XJE5	0.154951	0.0394216	3.74999	0.00134457	0.0123244	-1.26795
Leo1_213_S		Q5XJE5	0.254482	0.125554	4.07961	0.000632153	0.00696718	-0.534289
Leo1_239_S		Q5XJE5	0.529209	0.211199	8.32276	8.8632e-08	1.54715e-05	8.17245
Leo1_301_S		Q5XJE5	0.394723	0.179136	3.97046	0.000811705	0.00846656	-0.777807
Lima1_12_T		Q9ERG0	-0.676224	-0.409474	-4.9468	8.80703e-05	0.0016349	1.39696
Lima1_15_S		Q9ERG0	-0.641512	-0.377886	-6.79814	1.66576e-06	9.41548e-05	5.30354
Lima1_225_S		Q9ERG0	-0.335137	-0.0831433	-3.27662	0.00394546	0.0279765	-2.30497
Lima1_263_S		Q9ERG0	-0.315557	-0.0500586	-5.71646	1.61056e-05	0.000453738	3.06994
Limch1_204_S		Q3UH68	-0.274717	-0.0731896	-3.32265	0.00355605	0.0258759	-2.20547
Limch1_297_S		Q3UH68	-0.890607	-0.559249	-4.18985	0.000491158	0.00582422	-0.288054
Limch1_377_S		Q3UH68	-1.26789	-0.560634	-11.5416	4.64717e-10	2.75778e-06	13.188
Limch1_493_S		Q3UH68	-0.385754	-0.0843298	-5.73698	1.5406e-05	0.000440286	3.1137
Lmnb1_21_T		P14733	0.198656	0.0937961	3.74023	0.00137495	0.0125534	-1.28959
Lmo7_1006_S		F6TFN2	-0.904569	-0.515503	-4.05085	0.000675193	0.00735279	-0.598489
Lmo7_1023_S		F6TFN2	-0.343181	-0.181359	-5.2838	4.15418e-05	0.000961212	2.13648
Lmo7_1092_S		F6TFN2	-0.402735	-0.211145	-5.06414	6.77145e-05	0.00138581	1.65551
Lmo7_124_S		F6TFN2	-0.260892	-0.155281	-3.83412	0.00110915	0.0107387	-1.08127
Lmo7_127_S		F6TFN2	-0.553243	-0.328871	-5.42417	3.04793e-05	0.000760062	2.44146
Lmo7_142_S		F6TFN2	-0.443476	-0.223921	-7.44252	4.64109e-07	3.87956e-05	6.55708
Lmo7_144_S		F6TFN2	-0.245663	-0.142174	-3.73925	0.00137802	0.0125534	-1.29175
Lmo7_147_S		F6TFN2	-0.627332	-0.294033	-7.06279	9.78882e-07	6.57979e-05	5.82559
Lmo7_189_S		F6TFN2	-0.882487	-0.448732	-7.40351	5.00635e-07	4.12676e-05	6.48291
Lmo7_190_Y		F6TFN2	-1.01018	-0.475213	-7.72544	2.69544e-07	2.83141e-05	7.0885
Lmo7_28_S		F6TFN2	-0.28538	-0.188909	-5.07437	6.6184e-05	0.00135918	1.678
Lmo7_380_S		F6TFN2	-0.535575	-0.2796	-7.2881	6.27194e-07	4.75942e-05	6.26213
Lmo7_39_S		F6TFN2	-0.538906	-0.250964	-4.68593	0.000158621	0.00252052	0.818824
Lmo7_494_S		F6TFN2	-0.185708	-0.0585246	-3.2896	0.00383162	0.0273654	-2.27695
Lmo7_936_S		F6TFN2	-0.479543	-0.280578	-5.83252	1.25366e-05	0.000381562	3.31678
Lmod1_12_S		Q8BVA4	-0.372847	-0.189505	-3.13541	0.00541881	0.0352832	-2.60781
Lnpk_411_S		Q7TQ95	-0.140045	-0.0439916	-3.13465	0.00542803	0.0353035	-2.60943
Lratd2_177_S		D3YXJ5	0.239913	-0.0120085	3.62301	0.00179714	0.0153248	-1.54869
Lrba_1005_S		E9Q3Y4	0.137127	0.0556397	3.16921	0.00502359	0.0332016	-2.53567
Lrba_2055_S		E9Q3Y4	-0.211619	-0.208201	-2.97484	0.0077479	0.0452819	-2.94708
Lrch4_279_S		Q921G6	-0.327654	-0.210446	-4.09667	0.000607938	0.00675676	-0.496206
Lrch4_521_S		Q921G6	-0.198776	-0.0600996	-3.09134	0.00597976	0.0378356	-2.7015
Lrp1_4521_S		Q91ZX7	-0.602878	-0.151003	-7.69344	2.86478e-07	2.95695e-05	7.02896
Lrp2_4624_S		A2ARV4	-0.273472	-0.143659	-4.73341	0.000142456	0.00230689	0.92436	S4616		Down				https://www.phosphosite.org/proteinAction.action?id=14671	https://onlinelibrary.wiley.com/doi/10.1111/j.1600-0854.2007.00601.x
Lrp2_4637_T		A2ARV4	-0.24626	-0.114178	-3.21336	0.00454943	0.0308405	-2.4411
Lrp4_1887_S		Q8VI56	-0.293132	-0.198544	-4.84366	0.000111067	0.00191901	1.16889
Lrpap1_138_S		P55302	0.14418	0.0501443	3.3776	0.00314032	0.0233119	-2.08625
Lrrc66_752_S		Q8K0B3	-0.206075	-0.274165	-3.711	0.00146995	0.0131487	-1.3543
Lrrc66_848_S		Q8K0B3	0.258648	0.217707	3.20481	0.00463773	0.0312251	-2.45945
Lrrfip1_88_S		Q3UZ39	-0.147975	-0.10758	-3.6225	0.00179921	0.0153314	-1.5498
Lrrfip2_18_S		A0A668KLE1	-0.295913	-0.0853831	-4.26624	0.000412431	0.00511553	-0.117378
Lrrfip2_306_T		A0A668KLE1	-0.309289	-0.207912	-5.05468	6.91606e-05	0.00139853	1.63472
Lsr_436_S		Q99KG5	-0.492575	-0.300727	-7.7605	2.5218e-07	2.68521e-05	7.15354
Lsr_448_S		Q99KG5	-0.289952	-0.12177	-4.19265	0.000488022	0.00579282	-0.2818
Lsr_473_S		Q99KG5	-0.252301	-0.216955	-3.14622	0.00528916	0.034629	-2.58475
Ltv1_216_S		Q6NSQ7	0.236751	0.184397	3.92532	0.000900115	0.00910858	-0.878377
Lysmd1_99_S		Q9D0E3	-0.583329	-0.409448	-7.3694	5.35023e-07	4.34981e-05	6.41785
Lzts2_296_S		Q91YU6	-0.339481	-0.227638	-3.7202	0.00143937	0.012963	-1.33394
Macf1_2823_S		E9PVY8	-0.352814	-0.168909	-5.73109	1.56037e-05	0.000444163	3.10113
Macf1_2968_S		E9PVY8	-0.199801	-0.121125	-3.17287	0.00498245	0.0330955	-2.52783
Macf1_7297_S		E9PVY8	-0.140936	-0.0254994	-3.2357	0.00432649	0.0296769	-2.39311
MACIR_167_S		Q8VEB3	-0.54362	-0.16241	-4.18429	0.000497449	0.00587534	-0.300481
Maco1_306_T		Q7TQE6	-0.395587	-0.236131	-4.42028	0.000290136	0.0039314	0.226744
Madd_1218_S		Q80U28-14	-0.233101	-0.102924	-5.19311	5.07981e-05	0.0011125	1.93842
Madd_1220_S		Q80U28-14	-0.249849	-0.127048	-3.10619	0.00578471	0.0369561	-2.66998
Map1b_1260_S		P14873	0.187383	0.0280333	3.48055	0.00248606	0.019673	-1.86167
Map1b_1384_S		P14873	0.32995	0.000472427	4.36221	0.000331237	0.00432054	0.097047
Map1b_829_S		P14873	0.360273	0.0632514	4.41091	0.000296398	0.00398894	0.205833
Map2k2_306_S.1		NA	-0.305124	-0.213035	-3.02361	0.00695337	0.0419818	-2.84465
Map2k4_78_S		P47809	-0.598002	-0.349325	-4.61461	0.000186459	0.00283026	0.660136
Map3k11_761_S		Q80XI6	-0.305762	-0.141017	-5.09345	6.34238e-05	0.00131804	1.71992
Map3k21_512_S		Q8VDG6	-0.339605	-0.233812	-4.10039	0.000602782	0.00672464	-0.487899
Map3k3_147_S		Q61084	-0.259314	-0.0534715	-3.46809	0.00255746	0.0200245	-1.88892
Map3k3_355_S		Q61084	-0.238863	-0.0946409	-4.24353	0.000434411	0.005305	-0.168122
Map3k4_454_S		O08648-2	0.172642	0.128132	4.26434	0.000414222	0.00513238	-0.121614
Map3k4_492_S		O08648-2	-0.24263	-0.141517	-4.16131	0.000524315	0.00610757	-0.351832
Map3k4_496_S		O08648-2	-0.295265	-0.0844323	-5.27246	4.25982e-05	0.000978028	2.11175
Map3k5_1036_S		O35099	0.276765	0.0240838	4.12644	0.000567882	0.00645049	-0.429725
Map4_381_S		P27546	-0.17911	0.0410837	-2.95957	0.00801421	0.0463413	-2.97903
Map4k5_335_S		Q8BPM2	-0.397064	-0.241521	-3.25367	0.00415493	0.0289775	-2.35444
Map7_316_S		O88735	-0.366433	-0.217886	-4.23784	0.0004401	0.0053524	-0.180836
Mapk1_185_Y		P63085	-0.412623	-0.224643	-3.04507	0.00662934	0.0406038	-2.79941
Mapk3_205_Y		Q63844	-0.4619	-0.252939	-3.56402	0.00205588	0.0169467	-1.67855
Mapkap1_510_S		Q8BKH7	-0.242426	-0.0937738	-2.95061	0.00817454	0.046966	-2.99775
Mapre2_221_S		Q8R001	-0.346572	-0.417425	-3.34875	0.00335221	0.0246518	-2.14889
Mapt_467_S		A2A5Y6	-0.314709	-0.173535	-3.72047	0.00143849	0.012963	-1.33335
Mapt_493_S		A2A5Y6	0.189857	0.00951898	3.38238	0.00310649	0.023133	-2.07585
Mapt_505_Y		A2A5Y6	0.443222	0.129286	4.5361	0.000222867	0.00322221	0.4852
Mapt_510_S		A2A5Y6	0.385839	0.130919	4.37918	0.000318649	0.00419797	0.134966
Mapt_520_T		A2A5Y6	-0.468197	-0.435061	-5.72612	1.57725e-05	0.000447894	3.09053
Mapt_522_S		A2A5Y6	-0.66139	-0.333129	-7.87133	2.0453e-07	2.40463e-05	7.35799
Mapt_539_T		A2A5Y6	0.394085	0.073807	3.92839	0.0008938	0.00907494	-0.871531
Mapt_570_S		A2A5Y6	-0.48083	-0.24964	-3.53521	0.00219534	0.0178729	-1.74186
Mapt_711_T		A2A5Y6	0.183118	0.0779823	3.12757	0.00551466	0.0357605	-2.6245
Mapt_712_S		A2A5Y6	0.28311	0.118095	3.76119	0.0013106	0.0120689	-1.24314
Mast2_149_S		E9Q1Q1	-0.224965	-0.0284377	-3.90638	0.000940008	0.00938427	-0.920538
Mast2_875_T		E9Q1Q1	0.452887	0.0358893	4.69424	0.000155663	0.0024835	0.837301
Mast2_93_S		E9Q1Q1	-0.432996	-0.122258	-6.95722	1.20876e-06	7.39588e-05	5.61854
Mast4_1417_S		Q811L6	0.223403	-0.00490965	3.21081	0.00457557	0.0309399	-2.44657
Mast4_2053_S		Q811L6	-0.308093	-0.143358	-3.0248	0.00693502	0.0419351	-2.84215
Mast4_2517_S		Q811L6	-0.457794	-0.151208	-4.78961	0.000125467	0.00211848	1.04909
Matr3_596_S		Q8K310	0.101337	0.0493777	3.38969	0.00305547	0.0228836	-2.05995
Matr3_598_S		Q8K310	0.0962343	0.053832	3.01848	0.00703307	0.042273	-2.85545
Mavs_179_S		Q8VCF0	-0.190222	-0.0207331	-3.65474	0.00167159	0.0144514	-1.47868
Mavs_379_T		Q8VCF0	-0.300612	-0.101779	-3.01278	0.00712269	0.0425497	-2.86745
Mbd3_85_S		Q9Z2D8	-0.585997	-0.234309	-8.46978	6.78893e-08	1.36584e-05	8.43143
Mbd3_86_S		Q9Z2D8	-0.546304	-0.23171	-5.48329	2.67692e-05	0.000678955	2.56933
Mcat_41_S		Q8R3F5	-0.465081	-0.0584788	-3.20687	0.00461627	0.0311159	-2.45502
Mcc_354_S		E9PWI3	-0.485801	-0.222819	-7.21252	7.27642e-07	5.26653e-05	6.11652
Mcf2l_1033_S		Q64096	0.30476	0.138707	3.75558	0.00132752	0.0121963	-1.25558
Mcrip2_86_T		Q9CQB2	-0.252835	-0.107924	-4.40708	0.000298998	0.00401483	0.197281
Mcrs1_22_S		Q99L90	-0.159608	-0.0751232	-3.0358	0.00676742	0.041258	-2.81896
Mcrs1_282_S		Q99L90	0.11279	0.0447713	2.95473	0.00810041	0.046653	-2.98914
Mdc1_168_S		Q5PSV9	-0.19795	-0.0563208	-4.23089	0.000447144	0.00541039	-0.19635
Mdn1_4883_S		A2ANY6	0.405755	0.10669	3.45088	0.00265942	0.0206592	-1.92653
Mecp2_330_S		Q9Z2D6-2	-0.428214	-0.014434	-4.29203	0.000388819	0.00487359	-0.0597418
Med1_1435_S		Q925J9	-0.295858	-0.113704	-4.10506	0.000596368	0.00667967	-0.477467
Med1_1449_S		Q925J9	0.281661	0.0271732	2.92	0.00874598	0.0490789	-3.06153
Med1_1481_S		Q925J9	0.17271	0.118012	3.57251	0.00201651	0.0166757	-1.6599
Med1_805_T		Q925J9	-0.161628	-0.0581702	-3.09459	0.00593652	0.037663	-2.6946
Mettl3_50_S		Q8C3P7	-0.512164	-0.283022	-9.07934	2.3146e-08	8.86269e-06	9.4728
Mfap1a_132_S		C0HKD8	0.514052	0.13911	6.17372	6.05994e-06	0.00023507	4.03293
Mfap1a_133_S		C0HKD8	0.339676	0.142112	6.46686	3.28392e-06	0.000154071	4.63607
Mfap1a_52_S		C0HKD8	0.180509	0.148411	3.62474	0.00179005	0.0152752	-1.54486
Mfap1a_53_S		C0HKD8	0.277234	0.159116	4.31835	0.000366123	0.00465545	-0.000921335
Mff_132_S		Q6PCP5-2	-0.506391	-0.305844	-3.622	0.00180127	0.0153379	-1.5509
Mff_147_S		Q6PCP5-2	-0.38948	-0.240887	-3.24822	0.00420618	0.0291462	-2.36616
Mfsd4b1_422_S		Q8VCV9	-0.458507	-0.27278	-5.60252	2.06285e-05	0.000551488	2.82606
Mfsd4b5_471_S		E9PYY6	-1.02635	-0.439139	-4.31812	0.000366317	0.00465545	-0.0014412
Mfsd6_11_T		Q8CBH5	-0.173362	-0.0917712	-3.93603	0.000878308	0.00898752	-0.854527
Mib2_251_S		Q8R516	-0.178073	-0.0492331	-3.78658	0.00123662	0.0115851	-1.18682
Mical3_1307_S		Q8CJ19	-0.256707	-0.10388	-3.90205	0.000949386	0.00944611	-0.930186
Micall1_311_T		Q8BGT6	-0.198246	-0.113201	-3.74017	0.00137514	0.0125534	-1.28973
Micall2_832_S		Q3TN34	-0.522403	-0.219568	-4.80176	0.000122074	0.00207002	1.07603
Mief1_103_S		Q8BGV8	-0.387224	0.00299293	-5.23123	4.66746e-05	0.00104534	2.02177
Mief1_94_S		Q8BGV8	-0.310286	0.0186147	-4.614	0.000186718	0.00283057	0.658775
Miga2_276_S		Q8BK03	-0.166415	-0.135894	-3.82443	0.00113403	0.0109172	-1.10279
Mindy4_123_S		Q3UQI9	-0.169194	-0.104844	-3.39341	0.00302984	0.0227726	-2.05186
Mindy4_143_S		Q3UQI9	-0.444071	-0.119453	-4.20175	0.000477966	0.00569625	-0.261467
Mink1_783_S		Q9JM52-3	-0.303694	-0.278702	-3.18391	0.00486061	0.0324496	-2.50423
Mios_766_S		Q8VE19	0.148546	-0.00496819	3.42625	0.00281239	0.0215097	-1.98031
Miox_33_S		Q9QXN5	-0.257371	-0.207406	-3.59858	0.00190011	0.0159507	-1.6025
Misp_364_S		Q9D279	-0.262987	-0.093917	-4.11854	0.000578237	0.00653427	-0.447353
Misp_541_S		Q9D279	-0.237231	-0.151647	-3.59524	0.00191467	0.0160389	-1.60988
Misp_644_S		Q9D279	-0.307478	-0.115458	-4.49573	0.000244313	0.00343601	0.395144
Mki67_561_S		E9PVX6	-0.456672	-0.160965	-3.4018	0.00297273	0.022404	-2.03358
Mllt6_237_S		B1AR09	0.280734	0.122944	5.62413	1.96802e-05	0.000534562	2.87243
Mllt6_273_S		B1AR09	0.205007	0.0545443	4.20645	0.000472857	0.00565808	-0.250971
Mlxipl_614_S		Q99MZ3	0.175586	0.0633993	3.00162	0.00730135	0.0433769	-2.89091
Mon1a_56_S		Q6PDG8	0.107831	0.028011	2.9354	0.00845372	0.0480813	-3.02946
Mon2_1213_S		Q80TL7	-0.606784	-0.316249	-7.93116	1.8279e-07	2.26013e-05	7.46763
Morc2a_614_S		Q69ZX6	0.115167	0.0354291	3.32433	0.00354259	0.0258455	-2.20184
Morc3_563_S		F7BJB9	-0.365338	-0.0866373	-5.3597	3.51281e-05	0.000845783	2.30164
Mpdz_1770_S		Q8VBX6-2	-0.367416	-0.00762832	-3.95885	0.000833568	0.00865847	-0.803668
Mplkip_132_S		Q9D011	-0.294051	-0.116488	-3.78859	0.00123097	0.0115462	-1.18237
Mpp1_110_S		P70290	-0.426694	-0.122429	-5.95897	9.55964e-06	0.000321522	3.58389
Mpp5_84_S		Q9JLB2	-0.453693	-0.345854	-4.39747	0.00030563	0.00407442	0.175803
Mprip_1001_S		F6RND9	-0.269988	-0.099286	-4.77404	0.000129957	0.00216352	1.01455
Mprip_175_S		F6RND9	0.335916	0.00839941	3.94427	0.000861877	0.00888834	-0.836159
Mprip_2224_S		Q5SWZ5	-0.910576	-0.41471	-7.87113	2.04606e-07	2.40463e-05	7.35763
Mprip_225_S		Q5SWZ5	0.21802	0.123427	3.82695	0.00112749	0.0108631	-1.09718
Mprip_270_S		Q5SWZ5	-0.754666	-0.49707	-8.99467	2.68032e-08	9.53974e-06	9.33122
Mprip_634_S		Q5SWZ5	-0.641242	-0.328553	-4.91827	9.38989e-05	0.00170948	1.33395
Mpzl1_264_Y		Q3TEW6	-0.965539	-0.299613	-10.9639	1.09684e-09	2.75778e-06	12.3823
Mrnip_132_S		Q9D1F5	-0.51812	-0.343633	-4.27771	0.000401757	0.0049988	-0.0917443
Mrpl1_85_S		Q99N96	0.192494	0.0394976	3.97848	0.000796931	0.0083639	-0.759929
Mrto4_225_S		Q9D0I8	0.454441	0.184951	5.71456	1.61722e-05	0.000453815	3.06588
Msh6_256_S		P54276	0.260566	0.143026	4.28284	0.000397072	0.00496131	-0.0802762
Msh6_261_S		P54276	0.382028	0.194243	6.44522	3.43447e-06	0.000158627	4.59196
Mtmr10_603_S		Q7TPM9	-0.504079	-0.208844	-5.63953	1.90319e-05	0.000521728	2.90544
Mtmr10_763_S		Q7TPM9	-0.261129	-0.116415	-3.02641	0.00691024	0.0418493	-2.83876
Mtmr2_5_S		Q9Z2D1	-0.180696	-0.0798186	-3.26866	0.0040169	0.0284144	-2.32213
Mtor_1261_S		Q9JLN9	-0.21814	-0.056528	-4.2056	0.000473783	0.00566345	-0.252882
Mtor_1262_T		Q9JLN9	-0.30581	-0.0801269	-4.19993	0.000479963	0.00570858	-0.265538
Mtus1_1143_S		Q5HZI1	-0.497948	-0.208388	-8.96786	2.80823e-08	9.53974e-06	9.2862
Mtus1_1164_S		Q5HZI1	-0.877418	-0.457326	-10.7924	1.4244e-09	2.75778e-06	12.1358
Muc1_598_S		Q02496	-0.372396	-0.119029	-4.56336	0.000209478	0.00307491	0.545954
Mvb12a_161_S		Q78HU3	-0.596796	-0.233364	-7.33748	5.69414e-07	4.5362e-05	6.35683
Mxra7_165_S		Q9CZH7	-0.400366	-0.0967054	-4.36612	0.000328288	0.00429161	0.105799
Mxra7_79_S		Q9CZH7	-0.299421	-0.0819463	-3.08476	0.00606825	0.0382585	-2.71546
Myg1_283_S		Q9JK81	0.161057	0.0218652	2.92899	0.00857426	0.0484261	-3.04282
Mylk_1231_S		Q6PDN3	-0.284616	-0.0549377	-3.29827	0.00375736	0.0269975	-2.25822
Mylk_1796_T		Q6PDN3	-0.610879	-0.26909	-6.96083	1.20002e-06	7.38044e-05	5.62566
Mylk_1798_S		Q6PDN3	0.301411	0.0657623	4.81311	0.000118987	0.00202927	1.1012
Myo15b_2172_S		I7HPW8	-0.772381	-0.294894	-4.33134	0.000355422	0.00455025	0.0280953
Myo18a_102_S		Q9JMH9-6	-0.299425	-0.120308	-3.40832	0.00292911	0.0221456	-2.01938
Myo18a_140_S		Q9JMH9-6	-0.479944	-0.199077	-5.91621	1.04751e-05	0.000339724	3.49379
Myo18a_2006_S		Q9JMH9-6	0.245624	0.0912773	4.86188	0.0001066	0.0018718	1.20923
Myo18a_2051_S		Q9JMH9-6	0.261463	0.0699577	5.8741	1.14649e-05	0.000364848	3.40483
Myo18a_74_S		Q9JMH9-6	-0.231283	-0.0497618	-3.07184	0.00624564	0.0391012	-2.74283
Myo7b_1034_S		Q99MZ6	-0.78456	-0.516953	-7.89158	1.96887e-07	2.38474e-05	7.39516
Myo7b_904_S		Q99MZ6	-0.562592	-0.140247	-5.7094	1.63539e-05	0.000456755	3.05486
Myo9a_1259_S		Q8C170-2	-0.404404	-0.137219	-7.87403	2.03495e-07	2.40463e-05	7.36295
Myo9b_1204_S		Q9QY06-2	-0.356419	-0.156287	-6.2387	5.28529e-06	0.000210542	4.16762
Myo9b_1346_T		Q9QY06-2	-0.324741	-0.133466	-5.12853	5.86506e-05	0.00123682	1.79693
N4bp1_299_S		Q6A037	-0.327163	-0.0625425	-4.48096	0.000252669	0.00352845	0.362186
Nadk_46_S		P58058	-0.402117	-0.140133	-4.78029	0.000128136	0.00215131	1.02842
Nadk_64_S		P58058	-0.225046	-0.0333174	-3.28655	0.00385804	0.0274715	-2.28353
Nadk2_171_T		Q8C5H8	0.300392	0.0407339	3.50747	0.00233839	0.018756	-1.80269
Nadk2_176_S		Q8C5H8	0.176374	0.0107427	2.93171	0.00852288	0.0482665	-3.03715
Nbea_1252_S		Q9EPN1	0.253701	0.107633	4.14686	0.000541941	0.00625155	-0.384104
Nbeal2_2728_S		Q6ZQA0-2	-0.351085	-0.0582974	-7.97188	1.6938e-07	2.20938e-05	7.54193
Ncbp3_563_S		Q8BZR9	-0.700652	-0.32297	-6.53628	2.84504e-06	0.000139548	4.77722
Nck1_85_S		Q99M51	-0.399249	-0.0757909	-6.28158	4.83056e-06	0.000199847	4.2562
Ncl_145_S		P09405	0.520081	0.199213	8.91976	3.054e-08	9.53974e-06	9.20515
Ncl_157_S		P09405	0.468793	0.161329	7.3545	5.50797e-07	4.41754e-05	6.38939
Ncl_212_S		P09405	0.493609	0.205039	8.5619	5.75271e-08	1.21937e-05	8.59213
Ncl_40_S		P09405	0.492077	0.0797812	3.98383	0.000787217	0.00827658	-0.747991
Ncoa3_847_S		O09000	-0.292095	-0.0825086	-4.29907	0.00038261	0.00482102	-0.043999
Ncoa5_378_S		B7ZC24	0.158685	0.0551168	3.01663	0.00706197	0.0423789	-2.85934
Ncoa7_489_S		B9EIW5	0.174628	0.0338426	3.68717	0.00155223	0.0136791	-1.40702
Ncoa7_549_S		B9EIW5	0.212245	0.0435906	3.14547	0.00529805	0.034668	-2.58635
Ndrg1_328_T		Q62433	0.251865	0.044819	3.25447	0.00414742	0.0289775	-2.35271
Ndrg1_330_S		Q62433	0.247052	0.0481078	3.30295	0.00371783	0.0267636	-2.24809
Ndrg1_333_S		Q62433	0.387929	0.091807	4.93826	8.97754e-05	0.00165215	1.3781
Ndrg1_335_T		Q62433	-0.538785	-0.369007	-5.77013	1.43408e-05	0.000418784	3.1843
Ndrg1_336_S		Q62433	-0.60263	-0.436505	-5.27649	4.22198e-05	0.000971296	2.12054
Ndrg1_346_T		Q62433	-0.741761	-0.508382	-3.06282	0.00637242	0.0396024	-2.7619
Ndufb7_73_S		Q9CR61	-0.320399	-0.0776425	-3.94534	0.000859772	0.00887434	-0.83378
Necap2_180_T		Q9D1J1	-0.367365	-0.21714	-3.85836	0.00104928	0.0102763	-1.02738
Nedd1_379_S		P33215	-0.41779	-0.144485	-5.76727	1.44299e-05	0.000418784	3.1782
Nedd4l_480_T		Q8CFI0	-0.271627	-0.176002	-6.18378	5.93276e-06	0.000232219	4.05381
Nek3_477_T		Q9R0A5	0.208583	-0.00501785	3.0588	0.00642978	0.0398754	-2.77041
Nek9_332_S		Q8K1R7	-0.15426	-0.0438775	-4.36303	0.000330617	0.0043173	0.0988811
Nelfa_277_T		Q8BG30	-0.573635	-0.224254	-4.90971	9.5724e-05	0.00173686	1.31502
Nelfe_115_S		P19426	-0.31591	-0.110906	-6.09347	7.18052e-06	0.000266352	3.86581
Nelfe_51_S		P19426	-0.461449	-0.110232	-6.08407	7.32501e-06	0.000268358	3.84619
Nemf_738_S		Q8CCP0	0.135828	0.0504544	3.05147	0.00653561	0.0404051	-2.7859
Nes_1114_S		Q6P5H2	-0.256727	0.00446113	-5.27646	4.22232e-05	0.000971296	2.12046
Nes_1246_S		Q6P5H2	-0.270125	-0.0277903	-3.16323	0.00509133	0.0335372	-2.54844
Nes_1858_S		Q6P5H2	0.410795	0.138061	5.06054	6.82607e-05	0.00138731	1.6476
Nes_731_S		Q6P5H2	-0.205764	-0.0818581	-3.71552	0.00145486	0.0130827	-1.34431
Nes_880_S		Q6P5H2	-0.323795	-0.166366	-3.22945	0.00438773	0.0299668	-2.40654
Nes_883_S		Q6P5H2	0.189001	0.0472895	4.05808	0.000664103	0.00725865	-0.582349
Nexn_281_S		Q7TPW1	-0.267336	-0.0736356	-3.17231	0.00498879	0.0331006	-2.52904
Nf1_2525_S		Q04690	-0.153889	-0.0060955	-3.3591	0.00327465	0.0241579	-2.12644
Nf1_2545_S		Q04690	-0.202967	-0.0161952	-3.80905	0.00117464	0.0111812	-1.13694
Nf2_13_S		P46662	-0.308726	-0.0344	-3.44082	0.00272091	0.0209586	-1.94852
Nf2_518_S		P46662	-0.304994	-0.157134	-7.49011	4.23248e-07	3.68339e-05	6.64729
Nfib_264_S		P97863-3	-0.325367	-0.0990597	-3.71358	0.0014613	0.0130995	-1.34859
Nfib_265_S		P97863-3	-0.293479	-0.104457	-4.08728	0.000621155	0.00689076	-0.517178
Nfib_312_S		P97863-3	-0.251482	-0.087881	-3.92305	0.000904807	0.0091327	-0.883432
Nfic_294_S		P70255	0.236921	0.091333	4.03118	0.000706313	0.00759415	-0.642391
Nfic_323_S		P70255	-0.366777	-0.17044	-4.89601	9.87172e-05	0.00177541	1.28475
Nfix_268_S		P70257	-0.26029	-0.0931166	-4.43099	0.000283136	0.00386746	0.250659
Nfix_301_S		P70257	-0.150413	-0.012485	-3.06936	0.00628027	0.0392558	-2.74808
Nfrkb_228_S		Q6PIJ4	0.101215	0.0357184	2.99968	0.00733274	0.0435198	-2.89497
Nfx1_126_S		B1AY10	-0.278391	-0.074393	-3.05496	0.00648496	0.0401337	-2.77852
Ngef_606_S		Q8CHT1	-0.662456	-0.246399	-7.48647	4.26241e-07	3.68339e-05	6.64039
Ngef_608_T		Q8CHT1	-0.822501	-0.279965	-8.0344	1.50739e-07	2.13305e-05	7.65558
Nhs_994_T		B1AV60	-0.233172	-0.189973	-3.68098	0.00157434	0.0138008	-1.4207
Nhsl2_499_S		B1AXH1	-0.521164	-0.220517	-5.99612	8.83099e-06	0.000306502	3.662
Niban1_581_S		Q3UW53	-0.375841	-0.191469	-3.73431	0.00139367	0.0126571	-1.3027
Niban1_601_S		Q3UW53	-0.348345	-0.113054	-3.83698	0.00110192	0.0106942	-1.07491
Nipbl_350_S		Q6KCD5	-0.327539	-0.174278	-4.0682	0.000648894	0.00711529	-0.55977
Nipbl_646_T		Q6KCD5	0.235185	-0.0292348	2.91554	0.00883249	0.0493373	-3.07082
Nisch_545_S		Q80TM9	-0.267311	-0.109862	-3.74661	0.00135503	0.0124107	-1.27546
Nkap_147_S		Q9D0F4	-0.248175	-0.12339	-4.86031	0.000106978	0.00187567	1.20575
Nktr_255_S		P30415	0.215582	0.0709434	5.68591	1.72082e-05	0.000477246	3.00469
Nop56_543_S		Q9D6Z1	0.162774	0.116524	3.14466	0.00530769	0.034712	-2.58808
Nop58_517_T		Q6DFW4	0.114029	0.0619751	3.11874	0.0056246	0.0362257	-2.64328
Nos1ap_187_S		Q9D3A8	0.289784	0.141014	2.96101	0.00798868	0.0462339	-2.97601
Nos3_632_S		P70313	-0.218243	-0.123125	-3.23352	0.00434774	0.0297794	-2.39779
Npepps_789_S		Q11011	0.278114	0.105831	4.99986	7.81894e-05	0.00150912	1.514
Nphs1_1112_S		Q9QZS7	0.414173	0.140025	5.74414	1.51693e-05	0.000437037	3.12896
Npr3_528_S		P70180	-0.474494	-0.255761	-2.9979	0.00736182	0.043627	-2.89872
Nr2f6_35_S		P43136	0.146364	0.119847	3.5121	0.00231393	0.018596	-1.79256
Nr3c1_143_S		P06537-2	-0.506046	-0.115247	-4.57524	0.000203897	0.00302155	0.572435
Nsd3_457_S		Q6P2L6	-0.237311	0.0272119	-2.95491	0.0080971	0.046653	-2.98875
Nsd3_547_S		Q6P2L6	-0.306088	-0.26968	-3.17155	0.00499731	0.0331115	-2.53067
Nsf_207_S		P46460	-0.291823	-0.090009	-3.10262	0.00583098	0.0372317	-2.67755
Nsfl1c_116_S		Q9CZ44-3	0.118763	0.0646681	3.14659	0.00528485	0.0346199	-2.58398
Nsrp1_254_S		Q5NCR9	0.162976	0.0663146	3.02818	0.00688307	0.0417486	-2.83502
Nsrp1_255_S		Q5NCR9	0.161635	0.0840657	3.5332	0.0022054	0.0179324	-1.74626
Nsun2_723_S		Q1HFZ0	0.107051	0.036373	3.11705	0.00564591	0.0363235	-2.64688
Nt5c_184_S		Q9JM14	0.181909	0.0362419	3.15112	0.00523145	0.0343459	-2.5743
Nucb2_335_T		P81117	0.261642	0.0331495	2.90729	0.00899436	0.0499233	-3.08794
Nucb2_85_S		P81117	0.235898	0.0681897	3.03547	0.00677239	0.0412671	-2.81966
Nucb2_89_S		P81117	0.243409	0.062518	4.1771	0.000505704	0.0059669	-0.316551
Nucks1_130_S		Q80XU3	0.404223	0.132123	4.10372	0.000598204	0.00668614	-0.480465
Nucks1_132_S		Q80XU3	0.333705	0.130916	3.76542	0.00129798	0.0119806	-1.23377
Nucks1_144_S		Q80XU3	0.390165	0.150556	5.25325	4.44504e-05	0.00101272	2.06984
Nucks1_146_Y		Q80XU3	0.55601	0.141621	5.61226	2.01956e-05	0.000543586	2.84696
Nucks1_73_S		Q80XU3	0.614807	0.0888888	4.23847	0.00043946	0.0053524	-0.179415
Nucks1_75_S		Q80XU3	0.355442	0.128122	4.13039	0.000562764	0.00639848	-0.420893
Nufip2_628_T		Q5F2E7	-0.250412	-0.0782557	-3.69322	0.0015309	0.0136017	-1.39363
Nup107_11_S		Q8BH74	-0.219065	-0.134648	-3.05042	0.00655081	0.0404244	-2.7881
Nup153_258_S		E9Q3G8	-0.395698	0.0584585	-3.11606	0.00565849	0.0363651	-2.64899
Nup153_34_Y		A0A286YCP2	0.251198	0.084437	2.9275	0.00860246	0.0484859	-3.04592
Nup153_603_S		E9Q3G8	-0.608463	-0.17168	-6.08952	7.24082e-06	0.000267408	3.85758
Nup153_90_Y		E9Q3G8	0.251198	0.084437	2.9275	0.00860246	0.0484859	-3.04592
Nup98_1042_S		Q6PFD9	-0.226921	0.0144309	-2.92006	0.00874481	0.0490789	-3.06141
Nup98_888_S		Q6PFD9	0.109491	0.039787	3.44581	0.00269024	0.0207493	-1.93762
Ocln_338_S		Q61146	-0.529051	-0.365159	-4.65112	0.000171641	0.00267021	0.741393
Ocln_369_S		Q61146	-0.346285	-0.179439	-5.19466	5.06241e-05	0.00111074	1.9418
Osbp_188_S		Q3B7Z2	0.212112	0.113557	3.17116	0.0050016	0.0331115	-2.53149
Osbp_191_S		Q3B7Z2	0.13687	0.108922	3.38187	0.00311009	0.0231453	-2.07696
Osbp_380_S		Q3B7Z2	-0.175463	-0.0603092	-3.89833	0.000957499	0.00951885	-0.938457
Osbpl11_15_S		Q8CI95	-0.302491	-0.163442	-3.26079	0.00408881	0.0287149	-2.3391
Osbpl3_250_S.1		NA	-0.267146	-0.141047	-4.02767	0.000712001	0.00764146	-0.650205
Osbpl3_272_S		Q9DBS9	-0.248969	-0.133606	-4.35593	0.000336019	0.00435431	0.0830207
Osbpl3_33_S		Q9DBS9	-0.381676	-0.222255	-4.03463	0.000700741	0.00754107	-0.634676
Osbpl3_405_S		Q9DBS9	-0.346589	-0.169523	-3.93395	0.000882501	0.00900713	-0.859159
Osbpl5_746_S		Q9ER64	-0.177201	-0.0997324	-3.43233	0.0027738	0.0212694	-1.96703
Osbpl8_342_S		B9EJ86	0.438061	0.154184	4.9654	8.44704e-05	0.00158901	1.438
Osbpl8_807_S		B9EJ86	0.572081	0.204906	9.34775	1.46226e-08	7.51365e-06	9.91519
Ostm1_329_S		Q8BGT0	-0.179564	-0.019544	-4.39717	0.000305839	0.00407442	0.175132
P2ry14_323_S		Q9ESG6	-0.296189	-0.0306752	-3.92481	0.000901154	0.00911133	-0.879499
P4ha2_153_S		Q60716	-0.318586	-0.157469	-4.49	0.00024752	0.0034647	0.382362
Pabir1_140_S		Q9DB52	-0.429853	-0.135807	-4.77568	0.000129475	0.00216352	1.0182
Pabir1_144_S		Q9DB52	-0.245407	-0.0580993	-4.56316	0.000209571	0.00307491	0.545519
Pabir1_186_S		Q9DB52	-0.605637	-0.295584	-6.38366	3.90313e-06	0.000171593	4.46607
Pabir1_267_S		Q9DB52	-0.511471	-0.193411	-7.51443	4.03827e-07	3.6763e-05	6.69325
Pabir1_73_S		Q9DB52	-0.236895	-0.134419	-4.97826	8.20669e-05	0.00156362	1.46639
Pacsin2_375_S		Q9WVE8	0.291096	-0.00356185	3.91435	0.000923007	0.00927697	-0.902795
Pacsin2_396_T		Q9WVE8	0.178936	0.0298668	3.87699	0.00100546	0.00990441	-0.98595
Pacsin2_399_S		Q9WVE8	0.140412	0.0336197	2.9465	0.00824905	0.047234	-3.00632
Pacsin3_343_S		Q99JB8	0.110798	0.0467605	3.04116	0.00668719	0.0408949	-2.80765
Pagr1a_137_T		Q99L02	0.212719	0.153935	3.38151	0.0031126	0.0231495	-2.07774
Pagr1a_53_S		Q99L02	0.167502	-0.000910308	3.3036	0.00371242	0.0267606	-2.2467
Pak1_211_T		G5E884	-0.268923	-0.118095	-3.68988	0.00154263	0.0136752	-1.40102
Pak1_219_S		G5E884	-0.228558	0.00712719	-3.44761	0.00267923	0.0207317	-1.93367
Pak2_132_S		Q8CIN4	0.153388	-0.00371415	3.94091	0.000868547	0.00891839	-0.843657
Pak2_134_T		Q8CIN4	0.178122	0.00110993	3.41554	0.00288151	0.0218833	-2.00364
Pald1_89_S		P70261	-0.255624	-0.0220629	-4.24937	0.000428647	0.00525625	-0.155071
Palld_1004_S		Q9ET54	0.344712	0.0509604	3.264	0.00405928	0.0286266	-2.33217
Palm3_148_T		A2TJV2	-0.43447	-0.311938	-6.89926	1.35803e-06	8.14133e-05	5.50419
Papss2_583_S		O88428	0.135497	0.00867518	3.38257	0.00310516	0.023133	-2.07544
Pard3_174_S		Q99NH2	-0.411196	-0.301039	-4.44044	0.000277099	0.0038025	0.271768
Pard3_849_S		A5D6P2	-0.18449	-0.136119	-3.58699	0.00195102	0.0162745	-1.62803
Pard3b_346_S		Q9CSB4	-0.442029	-0.267598	-5.43393	2.9832e-05	0.000745487	2.46261
Pard3b_363_S		Q9CSB4	-0.440524	-0.127281	-4.04519	0.000683997	0.00742738	-0.611113
Pard3b_634_Y		Q9CSB4	-0.177839	-0.210404	-2.9344	0.00847254	0.0481167	-3.03156
Pard3b_710_S		Q9CSB4	-0.13662	-0.0538781	-3.94651	0.000857464	0.00885822	-0.831165
Pard3b_745_S		Q9CSB4	0.130209	0.0645641	3.02338	0.00695689	0.0419818	-2.84513
Pard3b_746_S		Q9CSB4	0.149079	0.0579994	3.12256	0.00557682	0.0360353	-2.63516
Pard3b_801_S		Q9CSB4	0.294839	0.142034	6.37365	3.98535e-06	0.00017392	4.44555
Parn_556_S		Q8VDG3	-0.146159	-0.0617617	-3.61057	0.00184887	0.0155986	-1.5761
Parp4_1683_S		E9PYK3	0.196578	0.0879877	4.5778	0.000202715	0.00300778	0.578138
Patj_482_S		Q63ZW7	-0.146923	-0.0917747	-3.0911	0.00598294	0.0378356	-2.702
Patj_647_S		Q63ZW7	-0.15131	-0.124458	-3.02401	0.00694716	0.0419818	-2.84381
Patl1_177_S		Q3TC46	-0.156203	-0.046408	-3.93876	0.000872823	0.00895454	-0.848433
Patl1_178_T		Q3TC46	-0.192263	-0.0591266	-3.07423	0.00621241	0.0389615	-2.73776
Pax8_252_S		Q00288	-0.807696	-0.437761	-6.06436	7.63779e-06	0.0002781	3.805
Pbxip1_165_S		Q3TVI8	-0.289948	-0.104104	-3.71223	0.00146582	0.0131216	-1.35158
Pcdh1_812_S		F7BJK1	-0.470352	-0.264967	-5.70245	1.66022e-05	0.0004626	3.04002
Pcdh1_823_S		F7BJK1	-0.512494	-0.340948	-5.00931	7.65512e-05	0.00148517	1.53483
Pcdh12_1064_S		O55134	-0.312269	-0.186517	-4.07511	0.000638703	0.00701982	-0.544339
Pcdh17_1109_S		E9PXF0	-0.368489	-0.116384	-3.51913	0.00227718	0.0183849	-1.77714
Pcm1_1816_S		Q9R0L6-2	0.386347	0.0839323	5.99413	8.86862e-06	0.000306911	3.65781
Pcm1_683_S		Q9R0L6-2	0.235878	0.10569	3.85925	0.00104714	0.0102639	-1.0254
Pcm1_684_S		Q9R0L6-2	0.217534	0.112336	4.26799	0.00041078	0.00510038	-0.113457
Pcm1_897_S		Q9R0L6-2	0.291304	0.0801944	6.04358	7.98256e-06	0.00028713	3.76151
Pcm1_898_S		Q9R0L6-2	0.208065	0.0570995	3.91038	0.000931432	0.00933793	-0.911629
Pcm1_93_S		Q9R0L6-2	-0.303284	-0.101431	-4.03858	0.000694433	0.00750837	-0.625865
Pcyt1a_315_S		P49586	-0.277527	-0.131836	-4.36871	0.000326354	0.00427994	0.111583
Pcyt1a_362_S		P49586	-0.270369	-0.155501	-5.14879	5.60619e-05	0.00119686	1.84136
Pdap1_60_S		Q3UHX2	0.388986	0.143161	7.55542	3.73155e-07	3.51536e-05	6.77053
Pdap1_63_S		Q3UHX2	0.29097	0.127691	6.2584	5.07119e-06	0.000206856	4.20833
Pdap1_70_Y		Q3UHX2	0.274025	0.0632079	3.25813	0.00411341	0.028823	-2.34484
Pdcd11_1490_S		Q6NS46	0.117496	0.0227291	3.19488	0.00474235	0.0317494	-2.48073
Pdcd4_457_S		Q61823	-0.358601	-0.120207	-4.32266	0.000362541	0.00462727	0.00869434
Pdcl_18_S		Q9DBX2	0.521591	0.223357	7.56806	3.6419e-07	3.45835e-05	6.79432
Pdcl_19_T		Q9DBX2	0.614076	0.274337	6.42821	3.55789e-06	0.000161831	4.55721
Pde3a_309_T		Q9Z0X4	-0.280812	-0.0085739	-5.15252	5.55982e-05	0.0011934	1.84953
Pde3a_310_S		Q9Z0X4	-0.265283	-0.0199722	-4.10619	0.00059482	0.00667967	-0.474933
Pde3a_425_S		Q9Z0X4	-0.790146	-0.153076	-8.74844	4.12713e-08	1.05404e-05	8.9139
Pde3a_439_T		Q9Z0X4	-0.535646	-0.0561665	-6.60144	2.48812e-06	0.000127853	4.90907
Pde3b_296_S		Q61409	-0.37456	-0.222912	-2.98358	0.00759924	0.0446108	-2.92876
Pde4c_83_S		Q3UEI1	-0.471962	-0.240261	-2.91211	0.00889947	0.0495482	-3.07794
Pde5a_92_S		Q8CG03	-0.250363	-0.0324004	-3.86912	0.00102374	0.0100678	-1.00346
Pde7b_45_S		Q9QXQ1	-0.238609	-0.122214	-5.38181	3.34573e-05	0.000817158	2.34964
Pde8b_497_S		E9Q4S1	-0.350088	-0.0859401	-5.02442	7.40044e-05	0.00146102	1.56812
Pdgfra_767_S		P26618	-0.682817	-0.196443	-8.57641	5.60506e-08	1.20967e-05	8.61734
Pdhx_67_T		Q8BKZ9	-0.348898	0.00997787	-3.24938	0.00419526	0.0291462	-2.36368
Pdlim1_90_S		O70400	-0.385489	-0.20864	-2.99509	0.00740784	0.0438098	-2.90462
Pdlim2_120_S		Q8R1G6	-0.326808	-0.18765	-4.51939	0.000231502	0.00330733	0.447935
Pdlim2_124_S		Q8R1G6	-0.424647	-0.239443	-4.93482	9.04718e-05	0.0016547	1.37051
Pdlim2_210_S		Q8R1G6	-0.346584	-0.152815	-6.254	5.11825e-06	0.00020735	4.19924
Pdlim4_111_S		P70271	-0.139117	0.00744481	-3.53859	0.00217853	0.0177482	-1.73444
Pdlim5_228_S		Q8CI51	-0.201417	-0.107126	-3.04978	0.00656022	0.0404519	-2.78947
Pdpk1_244_S		Q9Z2A0	0.113578	0.020223	3.40832	0.0029291	0.0221456	-2.01938
Pdxdc1_687_T		Q99K01-4	-0.297689	-0.179143	-6.7659	1.77837e-06	9.86413e-05	5.23925
Pdxdc1_742_S		Q99K01-4	-0.210315	-0.149545	-3.74185	0.00136984	0.012527	-1.28599
Pdzd2_947_S		E9Q1M1	-0.293289	-0.0721242	-4.16509	0.000519792	0.00608473	-0.343376
Pdzd8_532_S		B9EJ80	-0.358092	-0.283215	-4.65297	0.000170921	0.00266952	0.745513
Pdzk1ip1_84_S		Q9CQH0	-0.814689	-0.72126	-8.01564	1.56099e-07	2.13305e-05	7.62153
Pdzk1ip1_85_S		Q9CQH0	-0.802649	-0.625323	-9.29672	1.59462e-08	7.51365e-06	9.83182
Pdzk1ip1_88_S		Q9CQH0	-0.815902	-0.575143	-10.0994	4.22819e-09	4.46891e-06	11.1034
Pex13_356_S		Q9D0K1	-0.229133	-0.0782519	-3.81427	0.0011607	0.011093	-1.12535
Pfkfb2_469_S		P70265	-0.471365	-0.196267	-4.29863	0.000383001	0.00482102	-0.0449981
Pfkm_528_S		P47857-3	0.1691	0.00593509	3.85124	0.00106652	0.0104178	-1.04321
Pgm1_117_S		Q9D0F9	0.299329	0.0528064	3.61278	0.00183958	0.0155507	-1.57123
Pgm2_173_S		Q7TSV4	0.161887	0.0405296	3.25402	0.00415161	0.0289775	-2.35368
Pgm2l1_175_S		Q8CAA7	0.123271	0.0146756	3.14134	0.00534724	0.0348746	-2.59515
Pgrmc1_74_T		O55022	1.06254	0.220505	8.33484	8.67014e-08	1.53604e-05	8.19386
Pgrmc2_98_S		Q80UU9	1.14737	0.232108	10.7357	1.55406e-09	2.75778e-06	12.0535
Phactr1_67_S		Q2M3X8-4	-1.11894	-0.407616	-6.96843	1.18188e-06	7.37529e-05	5.64062
Phactr2_434_S		F7D4H5	0.33418	0.117589	3.52374	0.0022534	0.0182455	-1.76702
Phactr2_55_S		F7D4H5	-0.6291	-0.376682	-5.87263	1.1501e-05	0.000365019	3.40173
Phactr4_184_S		Q501J7-3	-0.902032	-0.490773	-6.6948	2.05535e-06	0.000111913	5.09697
Phax_347_S		Q9JJT9	-0.229159	-0.0585057	-3.45244	0.00265003	0.0205997	-1.92313
Phax_57_S		Q9JJT9	0.56629	0.243207	7.76668	2.49241e-07	2.68521e-05	7.16499
Phb2_293_S		O35129	0.126627	0.0306927	3.45379	0.00264193	0.0205637	-1.92018
Phc3_607_T		Q8CHP6	0.128812	0.0621849	2.98087	0.00764506	0.0448133	-2.93444
Phf14_828_S		Q9D4H9-2	-0.440213	-0.140803	-5.38389	3.33047e-05	0.000817158	2.35414
Phf2_622_S		Q9WTU0	-0.399318	-0.194256	-4.39403	0.000308033	0.00409445	0.168136
Phf2_848_S		Q9WTU0	-0.248296	-0.0578967	-3.64296	0.00171712	0.0147806	-1.50466
Phf3_1592_S		B2RQG2	-0.323211	-0.140559	-3.72566	0.00142152	0.012851	-1.32186
Phka2_729_S		Q8BWJ3	-0.281358	-0.201384	-5.1326	5.81211e-05	0.00123196	1.80585
Phkb_19_S		Q7TSH2	-0.405361	-0.212444	-6.76845	1.76917e-06	9.85917e-05	5.24435
Phldb1_565_S		Q6PDH0-2	-0.407957	-0.2595	-2.94265	0.00831955	0.0475874	-3.01435
Phldb2_389_S		Q8K1N2-2	0.197728	0.0277359	3.45775	0.00261826	0.0204063	-1.91153
Phldb2_465_S		Q8K1N2-2	-0.280427	-0.15572	-4.64366	0.000174566	0.00269104	0.724805
Phldb2_469_T		Q8K1N2-2	-0.215017	-0.112635	-3.41964	0.00285486	0.0217365	-1.99472
Phrf1_1201_S		A6H619	0.145166	0.0539705	3.64239	0.00171938	0.0147892	-1.50593
Phyhipl_15_S		Q8BGT8	-0.356436	-0.137013	-3.79461	0.00121412	0.0114469	-1.16901
Phyhipl_24_S		Q8BGT8	-0.379868	-0.166097	-5.23377	4.64129e-05	0.00104144	2.0273
Pi16_407_S		Q9ET66	-0.216326	0.0291723	-4.00313	0.00075318	0.00799665	-0.704962
Pi4ka_259_S		E9Q3L2	-0.201115	-0.082304	-4.14204	0.000547956	0.00630255	-0.394873
Pi4kb_277_S		Q8BKC8	-0.197365	-0.0789468	-3.42419	0.00282554	0.0215963	-1.98479
Pi4kb_428_S		Q8BKC8	-0.144667	-0.0501119	-3.71856	0.00144476	0.0130018	-1.33757
Pi4kb_511_S		Q8BKC8	-0.39734	-0.243793	-7.09512	9.17909e-07	6.29802e-05	5.8887
Pik3c2a_339_S		Q61194	-0.449231	-0.275204	-5.86202	1.17662e-05	0.000369483	3.37927
Pikfyve_1753_S		Q9Z1T6	-0.231941	-0.144732	-3.67478	0.00159679	0.0139165	-1.43441
Pip5k1c_555_S		O70161	-0.300598	-0.166658	-5.16525	5.40445e-05	0.0011685	1.87743
Pitpnm1_621_S		O35954	-0.149481	-0.0545556	-3.0719	0.00624477	0.0391012	-2.74269
Pitpnm2_630_S		Q6ZPQ6	0.218001	0.063973	3.2629	0.00406942	0.0286671	-2.33456
Pja1_32_S		O55176	-0.260448	-0.126594	-4.33048	0.000356123	0.00455025	0.026167
Pkp2_155_S		Q9CQ73	0.259128	0.0719438	6.65117	2.24701e-06	0.000119071	5.00931
Pkp2_188_S		Q9CQ73	-0.326987	-0.21467	-3.06564	0.00633255	0.0394165	-2.75595
Pkp3_338_S		Q9QY23-2	-0.371595	-0.104937	-3.46234	0.00259112	0.0202613	-1.9015
Pkp4_220_S		Q68FH0	-0.221477	-0.233092	-3.16736	0.00504439	0.033302	-2.53961
Pkp4_313_S		Q68FH0	-0.347782	-0.395485	-5.40544	3.17613e-05	0.000787069	2.40088
Pkp4_381_S		Q68FH0	-0.19195	-0.138596	-3.04793	0.0065873	0.0405136	-2.79337
Pkp4_514_S		Q68FH0	0.276881	0.125204	4.71511	0.00014848	0.00238598	0.88369
Pkp4_81_T		Q68FH0	0.368179	0.191954	5.88907	1.11024e-05	0.000356178	3.43649
Pkp4_83_S		Q68FH0	0.448151	0.150995	4.43228	0.000282303	0.00386052	0.253546
Pla2g4a_726_S		P47713	-0.274543	-0.205685	-2.93844	0.00839716	0.0478639	-3.02312
Plcb3_1105_S		P51432	-0.663401	-0.266929	-9.15051	2.04747e-08	8.3805e-06	9.59106
Plcl1_557_T		Q3USB7	0.10857	0.037389	3.07559	0.00619361	0.0388985	-2.73488
Plcl1_570_S		Q3USB7	-0.241556	-0.134765	-4.16393	0.00052118	0.00608473	-0.345977
Plec_4245_S		Q9QXS1-3	-0.190395	-0.103541	-2.93772	0.00841061	0.0478639	-3.02463
Plekha1_308_S		Q8BUL6	-0.44274	-0.185985	-4.64665	0.000173385	0.00269031	0.731466
Plekha2_184_S		Q9ERS5	-0.208291	-0.0313452	-3.40018	0.00298368	0.0224722	-2.03712
Plekha6_426_S		Q7TQG1	-0.155853	-0.0335069	-2.98502	0.00757515	0.0445134	-2.92575
Plekha6_441_S		Q7TQG1	-0.282358	-0.119632	-4.47987	0.000253296	0.00353305	0.359758
Plekha6_443_S		Q7TQG1	-0.32077	-0.162142	-5.24238	4.55346e-05	0.00102756	2.04611
Plekha6_448_S		Q7TQG1	-0.796851	-0.34889	-5.4798	2.6975e-05	0.000682715	2.56178
Plekha6_864_S		Q7TQG1	0.110611	0.0305088	3.06132	0.00639374	0.0396933	-2.76507
Plekha6_933_S		Q7TQG1	-0.847512	-0.476641	-6.4611	3.32328e-06	0.000154561	4.62435
Plekha6_992_S		Q7TQG1	-0.469272	-0.232117	-3.40341	0.00296191	0.0223508	-2.03008
Plekha7_1093_S		Q3UIL6-2	-0.695043	-0.439101	-3.44626	0.0026875	0.020745	-1.93664
Plekha7_122_T		Q3UIL6-2	-0.326876	-0.210292	-7.94629	1.77683e-07	2.2402e-05	7.49526
Plekha7_362_S		Q3UIL6-2	-0.246055	-0.204933	-5.14993	5.59198e-05	0.00119686	1.84386
Plekha7_467_Y		Q3UIL6-2	-0.361312	-0.0894503	-3.49205	0.00242188	0.0193034	-1.83648
Plekha7_553_S		Q3UIL6-2	-0.329529	-0.120224	-5.16873	5.36277e-05	0.00116342	1.88505
Plekha7_601_S		Q3UIL6-2	-0.147149	-0.104109	-2.97142	0.00780668	0.0454911	-2.95423
Plekha7_864_S		Q3UIL6-2	0.164984	0.0621592	3.23841	0.00430014	0.0295519	-2.38727
Plekhf2_226_S		Q91WB4	-0.433246	-0.290328	-6.18006	5.97953e-06	0.000232711	4.04608
Plekhf2_227_Y		Q91WB4	-0.384376	-0.270493	-4.25177	0.000426301	0.00523288	-0.149707
Plekhg3_1201_S		Q4VAC9	-0.326999	-0.0831258	-4.22184	0.0004565	0.00551398	-0.216581
Plekhg3_759_S		Q4VAC9	-0.606242	-0.2238	-5.78334	1.39379e-05	0.000414644	3.21238
Plekhg3_762_S		Q4VAC9	-0.637026	-0.473599	-7.2203	7.16577e-07	5.21826e-05	6.13154
Plekhg3_766_S		Q4VAC9	-0.238559	-0.12172	-3.68	0.00157788	0.0138021	-1.42288
Plekhg3_862_S		Q4VAC9	-0.283669	-0.127095	-4.51638	0.000233096	0.00332155	0.441209
Plekho2_233_T		Q8K124	-0.32388	-0.117004	-5.39254	3.26759e-05	0.000804694	2.37292
Plin3_245_S		Q9DBG5	-0.401186	-0.21987	-5.05981	6.8372e-05	0.00138731	1.646
Pml_409_S		Q60953-2	0.317195	0.0457731	3.20505	0.00463518	0.0312251	-2.45892
Pml_609_S		Q60953	0.376769	0.0915901	2.95423	0.00810929	0.0466815	-2.99017
Pnisr_726_S		A2AJT4	-0.670511	-0.318086	-6.66423	2.18776e-06	0.000116451	5.03559
Pnn_346_S		O35691	0.103421	0.0505597	3.11483	0.00567401	0.0364451	-2.6516
Pnpla6_405_S		Q3TRM4	-0.225372	-0.0456984	-3.78841	0.00123146	0.0115462	-1.18276
Pnpla7_341_S		A2AJ88	-0.22184	-0.0868298	-4.12158	0.000574235	0.00650397	-0.440578
Polr2a_1833_S		P08775	0.128747	0.107746	3.66637	0.00162775	0.0141445	-1.45298
Polr2a_1835_T		P08775	0.253037	0.1309	6.41221	3.67808e-06	0.000165292	4.52452
Polr2a_1836_S		P08775	-0.322176	-0.216605	-4.95255	8.69403e-05	0.00162261	1.40966
Polr2a_1857_S		P08775	0.278235	0.0678304	6.92179	1.29785e-06	7.85996e-05	5.5487
Polr2a_1882_S		P08775	0.229382	0.104952	4.64496	0.000174053	0.00269104	0.727692
Polr2a_1917_S		P08775	0.214343	0.096493	5.60415	2.05553e-05	0.000550771	2.82957
Pom121_366_S		Q8K3Z9	0.143588	0.0301008	3.68592	0.00155667	0.0137074	-1.40978
Pom121_409_S		Q8K3Z9	0.159786	0.0767426	3.5724	0.002017	0.0166757	-1.66013
Pom121_83_S		Q8K3Z9	-0.242986	0.0483353	-3.53165	0.00221319	0.0179566	-1.74966
Ppfibp1_37_S		Q8C8U0-3	-0.284381	-0.0985674	-3.67915	0.00158092	0.0138083	-1.42474
Ppfibp1_968_S		Q8C8U0-3	-0.400678	-0.205477	-7.76927	2.48021e-07	2.68521e-05	7.16978
Ppfibp1_978_S		Q8C8U0-3	-0.158476	-0.130775	-3.05089	0.00654401	0.0404149	-2.78712
Ppfibp2_362_S		O35711-4	-0.274706	-0.249985	-2.97875	0.00768097	0.0449793	-2.93888
Ppfibp2_386_S		O35711-4	-0.373482	-0.261893	-5.85832	1.186e-05	0.000370469	3.37145
Ppfibp2_405_S		O35711-4	-0.206543	-0.0231169	-3.60527	0.00187135	0.01576	-1.58777
Ppip5k1_939_S		A2ARP1	-0.327401	-0.124561	-4.64674	0.000173352	0.00269031	0.731654
Ppl_1603_S		Q9R269	-0.335772	-0.0550003	-3.58064	0.00197947	0.0164648	-1.64201
Ppm1h_122_S		Q3UYC0	-0.379456	-0.175109	-4.94696	8.80378e-05	0.0016349	1.39732
Ppm1h_123_S		Q3UYC0	-0.428656	-0.249216	-6.25623	5.09434e-06	0.000207089	4.20385
Ppp1r11_80_T		Q8K1L5	0.225689	0.0831786	3.102	0.00583908	0.0372403	-2.67887
Ppp1r12a_861_S		Q9DBR7	-0.129375	-0.0707909	-3.63915	0.00173214	0.0148774	-1.51308
Ppp1r12a_909_S		Q9DBR7	-0.37922	-0.263383	-4.02128	0.000722502	0.00773318	-0.664465
Ppp1r12a_910_Y		Q9DBR7	-0.596408	-0.285752	-4.41534	0.000293421	0.00395786	0.215716
Ppp1r12a_994_S		Q9DBR7	0.296189	0.0970372	5.83764	1.2399e-05	0.000380301	3.32765
Ppp1r14a_130_S		Q91VC7	-0.466032	-0.251104	-3.21957	0.00448639	0.0304948	-2.42778
Ppp1r14a_136_S		Q91VC7	-0.341952	-0.176578	-6.49056	3.12671e-06	0.000149052	4.68434
Ppp1r14a_26_S		Q91VC7	-0.27931	-0.198179	-3.67758	0.00158661	0.0138478	-1.42822
Ppp1r1a_105_T		Q9ERT9	-0.630616	-0.259478	-4.47275	0.000257433	0.0035756	0.343884
Ppp1r1a_67_S		Q9ERT9	-0.317731	-0.209124	-3.8026	0.00119212	0.0113023	-1.15127
Ppp1r2_122_S		Q9DCL8	0.40316	0.111419	3.86816	0.001026	0.0100816	-1.00559
Ppp1r7_27_S		Q3UM45	0.137835	0.0708911	3.5778	0.00199232	0.0165492	-1.64825
Ppp1r7_323_S		Q3UM45	0.115316	0.0220215	3.20176	0.00466965	0.0313866	-2.46599
Ppp1r7_45_S		Q3UM45	0.194368	0.10587	3.57735	0.00199435	0.0165541	-1.64923
Ppp1r9b_100_S		Q6R891	-0.446552	-0.0934395	-6.04822	7.90411e-06	0.000285173	3.77124
Ppp1r9b_192_S		Q6R891	-0.168875	-0.102621	-3.3056	0.00369568	0.0266946	-2.24237
Ppp2r5a_49_S		Q6PD03	-0.274733	-0.0606812	-4.40245	0.000302176	0.00404834	0.186929
Ppp2r5d_82_S		Q7TNL5	-0.835093	-0.396475	-12.7378	8.68005e-11	1.03032e-06	14.7414
Ppp3cb_479_S		P48453	-0.423711	-0.0947602	-4.64535	0.000173898	0.00269104	0.728569
Ppp6r3_740_S		G5E8R4	0.26826	0.122814	3.07575	0.00619141	0.0388985	-2.73454
Prcc_159_S		Q9EQC8	0.154922	0.152652	3.30293	0.00371805	0.0267636	-2.24815
Prdx1_32_S		P35700	0.0877385	0.0428645	2.97037	0.00782484	0.0455405	-2.95643
Prdx5_93_T		P99029	0.186564	0.00613272	3.04623	0.00661223	0.0405409	-2.79696
Prdx6_194_S		O08709	0.108334	0.0650992	2.9475	0.00823086	0.0471583	-3.00423
Prkaa1_496_S		Q5EG47	-0.152179	-0.0769063	-3.13441	0.00543084	0.0353035	-2.60992
Prkab1_24_S		Q9R078	-0.42586	-0.24404	-7.4999	4.15317e-07	3.67897e-05	6.6658
Prkab1_96_S		Q9R078	0.2405	0.117258	4.22171	0.000456634	0.00551398	-0.216868
Prkab2_107_S		Q6PAM0	-0.129395	-0.0213479	-2.93332	0.00849263	0.0481816	-3.03379
Prkag2_122_S		Q91WG5	-0.416407	-0.322479	-3.9136	0.000924589	0.009285	-0.90446
Prkag2_195_S		Q91WG5	-0.227219	-0.141703	-3.01063	0.00715682	0.0427107	-2.87198
Prkar2a_97_S		Q8K1M3	0.202235	0.0528726	4.14461	0.000544737	0.00627769	-0.389124
Prkcd_531_T		P28867-2	0.174734	0.00964357	2.97824	0.00768972	0.0450084	-2.93995
Prkce_368_S		P16054	-0.545925	-0.262067	-9.25602	1.70909e-08	7.51365e-06	9.76509
Prkd1_203_S		Q62101	-0.202594	-0.0325345	-3.27313	0.00397659	0.0281636	-2.31249
Prkd1_403_S		Q62101	-0.357768	-0.18748	-6.40301	3.74913e-06	0.000166675	4.50569
Prkd2_211_S		Q8BZ03	-0.189711	-0.049113	-3.91637	0.000918748	0.00924982	-0.898298
Prkd2_212_S		Q8BZ03	-0.148742	-0.00499838	-3.14385	0.00531731	0.0347558	-2.58981
Prkd2_214_S		Q8BZ03	0.276026	0.0978691	4.63918	0.000176351	0.002708	0.714825
Prkd3_535_T		Q8K1Y2	-0.196949	-0.0644808	-3.00191	0.00729657	0.0433702	-2.89029
Prkra_18_S		Q9WTX2	-0.206173	-0.10136	-3.34824	0.00335613	0.0246518	-2.15001
Prkra_22_S		Q9WTX2	-0.194848	-0.0999596	-3.06574	0.00633104	0.0394165	-2.75572
Proser1_596_S		Q5PRE5	-0.165479	-0.00424967	-2.97688	0.00771286	0.0450993	-2.94279
Proser2_43_S		Q8C5R2	-0.250997	-0.140512	-2.9525	0.00814041	0.0468379	-2.99379
Prpf38a_193_S		Q4FK66	0.486881	0.165526	8.039	1.49454e-07	2.13305e-05	7.66392
Prpf38a_194_S		Q4FK66	0.560761	0.203772	8.88902	3.22265e-08	9.62383e-06	9.1532
Prpf38a_209_S		Q4FK66	0.0980509	0.0242659	2.99494	0.00741027	0.0438098	-2.90493
Prpf40b_854_S		Q80W14-3	0.349017	0.129136	5.96493	9.43866e-06	0.000319509	3.59644
Prpf4b_368_S		Q61136	0.388672	0.171693	4.15086	0.000537005	0.00620063	-0.375173
Prpf4b_94_S		Q61136	0.135785	0.0354204	2.97767	0.0076994	0.0450428	-2.94114
Prpsap1_215_S		Q9D0M1	0.152173	0.0537271	4.29565	0.000385612	0.00484113	-0.0516427
Prr5_241_S		Q812A5	-0.331348	-0.212165	-4.1638	0.000521329	0.00608473	-0.346257
Prr5_258_T		Q812A5	-0.158917	-0.0415326	-3.01844	0.00703363	0.042273	-2.85553
Prrc2a_1302_S		Q7TSC1	0.190856	0.128639	3.60265	0.00188256	0.0158258	-1.59354
Prrc2a_342_S		Q7TSC1	0.55877	0.159277	6.20401	5.68527e-06	0.000224947	4.09578
Prrc2a_350_S		Q7TSC1	0.52312	0.13078	9.2668	1.67796e-08	7.51365e-06	9.78278
Prrc2a_454_S		Q7TSC1	-0.335122	-0.219716	-2.93767	0.00841147	0.0478639	-3.02473
Prrc2b_1693_S		F8WHT3	0.218266	0.0545555	4.41766	0.000291871	0.00394591	0.220903
Prrc2b_415_S		F8WHT3	-0.693557	-0.248737	-10.5758	1.9903e-09	2.88672e-06	11.8194
Psip1_271_T		Q99JF8	0.490756	0.0888856	4.17111	0.000512684	0.00603128	-0.329934
Psip1_272_S		Q99JF8	0.45518	0.0954724	4.87272	0.00010403	0.00183483	1.23321
Psip1_274_S		Q99JF8	0.466886	0.0872205	5.57068	2.21117e-05	0.000580676	2.75765
Psmd11_14_S		Q8BG32	-0.502922	-0.158161	-6.39351	3.82393e-06	0.000169366	4.48624
Pten_385_S		O08586	0.309341	0.0978283	6.01993	8.3943e-06	0.000295669	3.71196
Ptges3_148_S		Q9R0Q7	0.33285	0.148586	7.35553	5.49688e-07	4.41754e-05	6.39136
Ptges3_151_S		Q9R0Q7	0.275009	0.129937	6.58704	2.56279e-06	0.000130559	4.87999
Ptgfrn_875_S		Q9WV91	-0.53897	-0.341466	-3.17143	0.00499865	0.0331115	-2.53093
Pth1r_519_S		P41593	-0.295276	-0.182388	-3.75744	0.00132187	0.0121633	-1.25145
Ptk2_390_S		P34152-4	-0.269975	-0.101518	-3.47907	0.00249444	0.0196999	-1.8649
Ptk2_576_Y		P34152-4	-0.367203	-0.177641	-4.94387	8.8651e-05	0.00164163	1.3905
Ptms_5_S		Q9D0J8	-0.206918	-0.168737	-4.31406	0.000369734	0.00469384	-0.0105208
Ptpn12_331_S		P35831	0.15967	0.0632483	3.73571	0.00138922	0.0126272	-1.2996
Ptpn12_434_S		P35831	-0.345477	-0.145241	-5.7681	1.4404e-05	0.000418784	3.17997
Ptpn13_2059_S		G5E8B1	-0.283228	-0.2371	-4.96092	8.53228e-05	0.00159752	1.42813
Ptpn14_314_S		Q62130	-0.269936	-0.0838242	-5.91901	1.04125e-05	0.000339107	3.49969
Ptpn14_578_S		Q62130	-0.346246	-0.317699	-3.98707	0.000781399	0.00822999	-0.740771
Ptpn14_593_S		Q62130	-0.291583	-0.203073	-4.15242	0.000535085	0.00619889	-0.371678
Ptpn14_762_S		Q62130	-0.471716	-0.254609	-4.16666	0.00051793	0.00606893	-0.339871
Ptpn14_805_S		Q62130	-0.246643	-0.112933	-3.95071	0.000849263	0.0087888	-0.821816
Ptpn21_589_S		G5E8J4	-0.192345	-0.130469	-4.67493	0.000162622	0.00256691	0.794371
Ptpn21_637_S		G5E8J4	-0.249993	-0.160331	-3.81327	0.00116336	0.0111005	-1.12757
Ptpn21_673_S		G5E8J4	-0.604341	-0.423983	-4.78871	0.000125722	0.00211978	1.0471
Ptpn21_822_S		G5E8J4	-0.395073	-0.149484	-4.36125	0.000331957	0.00432054	0.0949221
Ptpn3_459_S		A2ALK8	0.349836	0.0113176	3.8307	0.00111787	0.0107967	-1.08886
Ptprk_868_S		P35822	-0.318386	-0.250272	-3.81429	0.00116064	0.011093	-1.1253
Pum2_181_S		Q80U58	0.141849	0.0594944	3.89582	0.000963015	0.00956568	-0.94404
Pus1_416_S		Q9WU56	0.173233	0.0634754	3.09548	0.00592468	0.0376552	-2.6927
Pwwp3a_226_S		Q6DID5	-0.229957	-0.0505208	-3.04163	0.00668033	0.040874	-2.80668
Pxn_130_S		A0A1D5RMM8	0.175748	0.0987353	3.66115	0.00164727	0.0142724	-1.46451
Pxn_258_S		A0A1D5RMM8	-0.296916	-0.0796857	-2.91395	0.00886336	0.0494167	-3.07411
Q80WR5_119_T		Q80WR5	-0.264478	-0.0283794	-5.31836	3.84852e-05	0.000908189	2.21174
Q99K99_100_S		Q99K99	-0.228272	-0.112429	-3.63523	0.00174771	0.0149785	-1.52173
Q99K99_69_S		Q99K99	-0.280741	-0.190062	-4.79347	0.00012438	0.00210392	1.05764
Q9CYI0_18_S		Q9CYI0	-0.326918	-0.265386	-3.68552	0.00155808	0.0137075	-1.41066
Q9CYI0_19_S		Q9CYI0	-0.253111	-0.182249	-3.22413	0.00444057	0.030258	-2.41797
R3hdm2_381_S		Q80TM6	-0.215031	-0.0990067	-4.04484	0.000684546	0.00742738	-0.611894
Rab10_187_S		P61027	-0.350757	-0.280535	-4.47255	0.000257552	0.0035756	0.343433
Rab11b_78_S		P46638	0.165232	0.00388887	3.02356	0.00695419	0.0419818	-2.84477
Rab11fip1_199_T		E9Q8L9	-0.263928	-0.208321	-4.43772	0.000278825	0.00382177	0.265686
Rab11fip1_238_S		E9Q8L9	-0.304072	-0.173523	-3.47407	0.00252295	0.0198459	-1.87585
Rab11fip1_357_S		E9Q8L9	-0.232269	-0.197241	-3.60438	0.00187515	0.0157747	-1.58973
Rab11fip1_358_S		E9Q8L9	-0.23077	-0.238552	-3.14018	0.00536125	0.0349468	-2.59764
Rab11fip2_277_S		G3XA57-2	-0.426673	-0.20506	-4.98895	8.01251e-05	0.00153649	1.48995
Rab11fip3_982_S		Q8CHD8-3	-0.694799	-0.441559	-6.02714	8.2665e-06	0.000293783	3.72708
Rab11fip3_983_S		Q8CHD8-3	-0.393328	-0.263338	-3.52204	0.00226214	0.0182913	-1.77075
Rab11fip3_984_S		Q8CHD8-3	-0.342524	-0.249267	-4.78384	0.000127111	0.00214016	1.0363
Rab11fip4_464_S		Q8BQP8	-0.564695	-0.341688	-3.96054	0.000830356	0.00863832	-0.799912
Rab11fip4_526_S		Q8BQP8	-0.534747	-0.361493	-4.92555	9.23753e-05	0.00168432	1.35003
Rab11fip5_1313_S		A0A0N4SW73	-0.286006	-0.074386	-4.07982	0.000631857	0.00696718	-0.533833
Rab11fip5_305_T		A0A0N4SW73	-0.531153	-0.448603	-4.13806	0.000552974	0.00633798	-0.40377
Rab11fip5_306_Y		A0A0N4SW73	-0.426059	-0.419756	-3.69454	0.00152632	0.0135995	-1.39073
Rab11fip5_307_S		A0A0N4SW73	-0.439299	-0.384331	-3.99609	0.000765415	0.00811089	-0.720651
Rab11fip5_474_S		A0A0N4SW73	-0.496791	-0.305262	-4.8501	0.000109468	0.00189968	1.18314
Rab12_105_S		P35283	-0.206443	-0.114195	-3.68036	0.00157657	0.0138008	-1.42208
Rab12_20_S		P35283	-0.181831	-0.0734875	-4.05589	0.000667444	0.00728847	-0.58724
Rab3il1_69_S		Q8VDV3	-0.580891	-0.343305	-8.23098	1.0483e-07	1.70456e-05	8.00923
Rab7a_72_S		P51150	-0.380426	-0.164929	-3.80664	0.00118115	0.0112286	-1.1423
Rabep2_180_S		Q91WG2	-0.178848	-0.0537096	-2.93079	0.00854017	0.0483413	-3.03906
Rabl6_483_S		Q5U3K5	0.204709	0.0868992	3.7291	0.00141039	0.0127796	-1.31425
Rabl6_530_S		Q5U3K5	0.172366	0.0618618	3.65332	0.001677	0.014477	-1.4818
Rabl6_597_T		Q5U3K5	0.120764	0.0581976	3.1181	0.00563273	0.0362584	-2.64465
Rai14_297_T		Q9EP71	-0.434133	-0.371499	-3.86404	0.00103571	0.0101602	-1.01474
Rai14_667_S		Q9EP71	0.169508	0.0927108	3.22056	0.00447642	0.0304499	-2.42565
Ralbp1_461_S		Q62172	-0.449643	-0.281374	-6.24539	5.21159e-06	0.000209883	4.18144
Ralbp1_463_S		Q62172	-0.682573	-0.440992	-7.29648	6.1697e-07	4.75547e-05	6.27824
Ralbp1_62_S		Q62172	-0.127911	-0.0462244	-2.96522	0.00791466	0.045913	-2.96722
Ralbp1_93_S		Q62172	0.226574	0.0720029	4.45989	0.000265088	0.00364612	0.315176
Ralgapa1_1315_S		A0A2I3BRX9	-0.148572	-0.0965029	-3.32268	0.00355579	0.0258759	-2.2054
Ralgapa1_1316_S		A0A2I3BRX9	0.261891	0.116689	3.62732	0.00177952	0.0152292	-1.53917
Ralgapa1_1459_S		A0A2I3BRX9	0.273564	0.122769	6.19279	5.8212e-06	0.00022956	4.07251
Ralgapa1_368_S		A0A2I3BRX9	0.20881	0.0771035	3.01488	0.00708952	0.0425043	-2.86303
Ralgapa1_774_S		A0A2I3BRX9	-0.318997	-0.136662	-4.57163	0.000205575	0.00303882	0.564398
Ralgapa2_373_S		A3KGS3	0.135886	0.0738085	3.04821	0.00658317	0.0405092	-2.79278
Ralgapa2_696_S		A3KGS3	-0.683108	-0.388233	-5.95359	9.67004e-06	0.000321522	3.57258
Ralgps2_429_S		Q9ERD6	-0.430245	-0.191568	-6.15769	6.2685e-06	0.000240023	3.9996
Raly_292_T		Q64012	0.134774	0.104547	3.02912	0.00686876	0.0417104	-2.83305
Raly_294_S		Q64012	0.217752	0.100146	5.14274	5.6822e-05	0.00120874	1.8281
Ranbp10_362_Y		Q6VN19	0.142242	0.0447342	2.91664	0.0088111	0.0492641	-3.06853
Ranbp2_1845_S		Q9ERU9	0.214305	0.0850219	3.00245	0.00728787	0.0433402	-2.88916
Rap1gap_161_S		A2ALS7	-0.297222	-0.122402	-4.78261	0.000127466	0.00214309	1.03356
Rap1gap_245_S		A2ALS7	-0.37093	-0.188767	-4.21555	0.000463121	0.0055753	-0.230648
Rap1gap_261_S		A2ALS7	0.137523	0.0634925	3.38501	0.00308803	0.0230389	-2.07013
Rap1gap_288_S		A2ALS7	0.569857	0.239136	7.25413	6.70436e-07	4.9738e-05	6.19679
Rapgef3_79_S		Q8VCC8-2	-0.208518	-0.0697328	-4.80351	0.000121591	0.00206775	1.07992
Raph1_1169_S		F2Z3U3	-0.272935	-0.0444749	-4.63042	0.000179888	0.00275519	0.695337
Raph1_192_S		F2Z3U3	-0.14301	-0.0560914	-3.07838	0.00615518	0.0387597	-2.72897
Raph1_899_S		F2Z3U3	-0.164678	-0.0747637	-3.28562	0.00386614	0.0274961	-2.28554
Rasal2_133_S		E9PW37	-0.177109	-0.0425359	-2.97249	0.00778826	0.0454283	-2.952
Rasal2_163_S		E9PW37	-0.316488	-0.0715331	-5.36443	3.47643e-05	0.000842147	2.31189
Rasal2_977_S		E9PW37	0.310249	0.100902	4.66515	0.000166265	0.00261002	0.772624
Rasgrp2_586_S		Q9QUG9	-0.411018	-0.106968	-5.27734	4.21409e-05	0.000971296	2.12238
Rasip1_316_S		Q3U0S6	0.45121	-0.00722006	2.93787	0.0084079	0.0478639	-3.02433
Rasip1_322_S		Q3U0S6	0.4657	0.117278	6.42814	3.55837e-06	0.000161831	4.55708
Rasip1_325_S		Q3U0S6	-0.366282	-0.081235	-4.1312	0.000561724	0.00639741	-0.419087
Rasip1_41_S		Q3U0S6	-0.29967	-0.0888068	-3.4222	0.0028383	0.0216382	-1.98912
Rassf8_131_T		Q8CJ96	-0.496568	-0.360381	-4.69943	0.000153845	0.0024611	0.848838
Rb1cc1_237_S		Q9ESK9	-0.176975	-0.105089	-3.03025	0.00685145	0.0416633	-2.83066
Rbbp6_1641_Y		P97868	0.264081	0.147098	3.61748	0.00181993	0.0154402	-1.56086
Rbbp6_1644_S		P97868	0.230754	0.0740497	2.9593	0.00801896	0.0463413	-2.97959
Rbbp6_704_S		P97868	0.314897	0.247979	4.57444	0.00020427	0.0030233	0.570643
Rbl2_659_S		Q64700	-0.291148	-0.22702	-3.44838	0.00267457	0.0207227	-1.932
Rbl2_989_S		Q64700	-0.210327	0.0148988	-5.0823	6.5022e-05	0.00133995	1.69544
Rbm10_723_S		Q99KG3	0.106069	0.0397393	3.12586	0.00553585	0.0358096	-2.62815
Rbm10_736_S		Q99KG3	0.177697	0.0924754	3.66824	0.00162084	0.0140947	-1.44886
Rbm12_424_S		Q8R4X3	0.174506	0.0670251	3.2356	0.00432744	0.0296769	-2.39332
Rbm15_655_S		Q0VBL3	0.156339	0.0288618	3.52327	0.00225582	0.0182526	-1.76805
Rbm15b_529_T		Q6PHZ5	0.141043	0.0443206	3.24444	0.00424216	0.0292758	-2.3743
Rbm15b_559_S		Q6PHZ5	-0.230948	-0.0351422	-3.24646	0.00422292	0.029211	-2.36996
Rbm6_888_S		S4R1W5	0.118155	0.0500785	3.46859	0.00255453	0.0200245	-1.88782
Rbm7_136_S		Q9CQT2	-0.520444	-0.17	-5.37489	3.39713e-05	0.00082462	2.33462
Rbmxl1_349_S		Q91VM5	-0.385226	-0.406646	-5.47779	2.7094e-05	0.000684269	2.55745
Rbsn_229_S		Q80Y56	-0.23414	-0.0621597	-4.74832	0.000137735	0.0022613	0.957455
Rbsn_235_S		Q80Y56	-0.258495	-0.0926129	-4.49332	0.000245658	0.00344655	0.389763
Rcor3_212_S		Q6PGA0	0.172348	0.0353935	3.40924	0.00292301	0.0221276	-2.01738
Reep3_152_S		Q99KK1	-0.184162	-0.0587664	-3.66319	0.00163961	0.0142326	-1.46
Reep3_209_S		Q99KK1	-0.314583	-0.277914	-4.99528	7.89955e-05	0.00151974	1.50391
Reep4_194_S		Q8K072	-0.237464	-0.048821	-3.14935	0.00525223	0.0344442	-2.57808
Relch_169_T		Q148V7	-0.590173	-0.249041	-3.49483	0.00240663	0.0192239	-1.8304
Relch_180_S		Q148V7	-0.314944	-0.1179	-6.67839	2.12537e-06	0.000114155	5.06403
Reps1_561_S		O54916	-0.321047	-0.13417	-5.59289	2.1066e-05	0.00056056	2.80539
Reps2_245_S		A2AFI8	-0.387636	-0.115035	-6.11551	6.85301e-06	0.00025661	3.91179
Reps2_537_S		A2AFI8	0.147061	0.0569878	3.85095	0.00106724	0.0104178	-1.04386
Rere_679_S		Q80TZ9	0.232553	0.101931	2.99489	0.00741113	0.0438098	-2.90504
Retreg3_313_S		Q9CQV4	0.169952	0.0738631	3.00689	0.00721638	0.0430012	-2.87983
Retreg3_320_S		Q9CQV4	0.142295	0.0320902	3.06031	0.00640821	0.0397624	-2.76722
Rexo1_898_S		Q7TT28	-0.541248	-0.320435	-7.20878	7.33029e-07	5.27337e-05	6.10929
Rfc1_68_S		G3UWX1	0.19394	0.111074	3.45272	0.00264833	0.0205997	-1.92251
Rffl_243_S		Q6ZQM0	0.177184	0.00649363	3.48645	0.00245293	0.0194791	-1.84875
Rflnb_6_S		Q5SVD0	-0.48141	-0.232625	-4.4617	0.000263995	0.00363529	0.319224
Rftn2_429_S		Q8CHX7	-0.427571	-0.0472818	-4.0775	0.000635214	0.00699442	-0.538998
Rgcc_91_S		Q9DBX1	-0.296206	-0.179363	-3.02153	0.00698557	0.0420694	-2.84903
Rgcc_97_S		Q9DBX1	-0.125266	0.00870219	-3.26379	0.00406126	0.0286266	-2.33264
Rhbdf1_51_S		Q6PIX5	-0.42875	-0.0810597	-5.02697	7.35837e-05	0.00145573	1.57373
Rhbdf1_61_S		Q6PIX5	-0.279019	-0.120373	-3.67937	0.00158015	0.0138083	-1.42427
Rhbdf1_76_S		Q6PIX5	-0.769274	-0.228569	-5.61043	2.02759e-05	0.000544513	2.84305
Rhbdf2_145_T		Q80WQ6	-0.345323	-0.22775	-4.53048	0.000225738	0.00325184	0.472651
Rhbdf2_83_S		Q80WQ6	-0.778768	-0.169596	-7.50285	4.12957e-07	3.67897e-05	6.67138
Rhod_47_S		P97348	-0.193919	-0.0881247	-3.5189	0.00227836	0.0183849	-1.77764
Rhpn2_616_S		Q8BWR8	-0.227374	-0.0740226	-2.9143	0.00885653	0.0494018	-3.07338
Rhpn2_654_S		Q8BWR8	-0.174661	-0.050074	-3.57325	0.0020131	0.0166757	-1.65827
Rida_21_Y		P52760	0.142103	0.0324685	3.05588	0.00647176	0.0400729	-2.77658
Rif1_1572_S		Q6PR54-3	-0.383665	-0.11628	-6.47387	3.2366e-06	0.000153061	4.65035
Ring1_254_S		O35730	0.231016	0.0317037	3.68436	0.00156222	0.0137258	-1.41323
Ripor1_344_Y		Q68FE6	-0.288106	-0.27014	-3.46885	0.00255307	0.0200245	-1.88727
Ripor1_347_S		Q68FE6	-0.294524	-0.22751	-7.57149	3.61797e-07	3.45835e-05	6.80077
Ripor3_24_S		A1L3T7	-0.317539	-0.0735419	-3.20333	0.00465315	0.0312934	-2.46261
Rmdn2_143_S		Q8BSE0	0.332811	0.123396	3.18823	0.0048137	0.0321908	-2.49498
Rmdn3_193_S		Q3UJU9	0.51524	0.206923	7.10834	8.94126e-07	6.2431e-05	5.91445
Rnf113a2_85_S		Q14B01	-0.206333	-0.245142	-2.93776	0.00840983	0.0478639	-3.02454
Rnf123_681_S		Q5XPI3-2	-0.262992	-0.334295	-3.48155	0.0024804	0.0196413	-1.85947
Rnf149_341_S		Q3U2C5	-0.285129	-0.158926	-4.55053	0.000215678	0.00314895	0.51735
Rnf169_326_S		E9Q7F2	-0.155823	-0.030627	-3.10153	0.00584527	0.0372428	-2.67988
Robo4_508_T		Q8C310	-0.406729	-0.157226	-3.49261	0.00241879	0.0192951	-1.83525
Robo4_509_S		Q8C310	-0.413162	-0.197571	-4.77422	0.000129904	0.00216352	1.01496
Robo4_953_S		Q8C310	0.593642	0.116326	6.18534	5.91334e-06	0.000232219	4.05704
Rock1_1105_S		P70335	-0.196574	-0.0856226	-2.94878	0.0082077	0.0471109	-3.00157
Rpl12_126_S		P35979	0.137662	0.0140425	3.40289	0.00296537	0.0223628	-2.03121
Rplp0_304_S		P14869	0.236094	0.131384	4.254	0.000424134	0.00521707	-0.144726
Rplp0_307_S		P14869	0.14673	0.102931	3.14164	0.00534367	0.0348705	-2.59452
Rplp1_101_S		P47955	0.25127	0.147581	6.5743	2.63081e-06	0.000133452	4.85423
Rplp1_104_S		P47955	0.250911	0.1349	5.9371	1.00172e-05	0.000330912	3.53783
Rplp2_102_S		P99027	0.338556	0.161556	8.65513	4.87025e-08	1.17979e-05	8.75355
Rplp2_105_S		P99027	0.228431	0.137819	4.82838	0.00011496	0.00197193	1.13503
Rps10_146_S		P63325	-0.118497	-0.0491612	-3.15891	0.00514086	0.0338259	-2.55766
Rps2_264_S		P25444	0.21796	0.038089	4.11491	0.000583062	0.00656013	-0.455458
Rps6ka1_369_S		P18653	-0.676477	-0.320077	-4.03673	0.000697391	0.00751865	-0.630007
Rps6ka4_343_S		Q9Z2B9	-0.142561	-0.0179809	-3.66042	0.00165005	0.014286	-1.46614
Rps6ka6_409_S		Q7TPS0	-0.360895	-0.181029	-3.35754	0.00328624	0.0242284	-2.12983
Rps6kb1_447_S		Q8BSK8	-0.677083	-0.30625	-7.4202	4.84654e-07	4.02296e-05	6.51468
Rps6kb2_423_S		Q9Z1M4	-0.776621	-0.361626	-7.23833	6.91583e-07	5.06734e-05	6.16635
Rps6kc1_423_S		Q8BLK9	0.199738	0.0963759	3.90769	0.000937201	0.00937201	-0.917631
Rps6kc1_426_S		Q8BLK9	-0.221957	-0.0499493	-4.43261	0.000282089	0.00386052	0.254288
Rps6kc1_658_S		Q8BLK9	0.125613	0.0793872	3.04842	0.00658015	0.0405092	-2.79234
Rps6kc1_779_S		Q8BLK9	0.167812	0.0538792	3.10735	0.00576975	0.0369017	-2.66751
Rptor_722_S		Q8K4Q0	-0.216123	-0.0173857	-3.54942	0.00212543	0.0173992	-1.71065
Rptor_857_T		Q8K4Q0	-0.289328	-0.15658	-3.8851	0.000986965	0.0097546	-0.967911
Rptor_863_S		Q8K4Q0	-0.279301	-0.182582	-3.76624	0.00129554	0.0119806	-1.23195
Rreb1_1415_T		Q3UH06-3	0.35297	0.0990232	3.20976	0.00458639	0.0309849	-2.44882
Rsf1_1262_S		E9PWW9	0.270625	0.0951636	3.7767	0.00126489	0.0117574	-1.20873
Rsf1_1281_S		E9PWW9	0.385913	0.190035	4.27419	0.000404999	0.00503386	-0.0996007
Rsf1_1371_T		E9PWW9	0.231515	0.136657	4.9609	8.53267e-05	0.00159752	1.42808
Rsf1_1375_S		E9PWW9	0.302514	0.15507	3.92185	0.0009073	0.00914231	-0.886107
Rsrp1_17_S		Q3UC65	-0.434392	-0.0378156	-3.69362	0.00152952	0.0135995	-1.39275
Rtkn_220_S		Q8C6B2	-0.48815	-0.296433	-5.01543	7.55097e-05	0.00147904	1.54831
Rufy1_476_S		Q8BIJ7	0.457253	0.182685	5.37538	3.39345e-05	0.00082462	2.33569
Rxra_265_S		P28700	-0.210871	-0.0653557	-3.76263	0.00130626	0.0120383	-1.23993
Safb_623_S		D3YXK2	-0.674917	-0.189032	-8.69888	4.50589e-08	1.11427e-05	8.82888
Safb_626_S		D3YXK2	-0.797214	-0.457538	-8.60262	5.34843e-08	1.20615e-05	8.66278
Sap30bp_77_S		Q02614	0.375081	0.0817775	2.93802	0.00840506	0.0478639	-3.02401
Sarg_132_S		Q8BI29	-0.698045	-0.441772	-3.25046	0.00418504	0.0291244	-2.36135
Sarg_397_S		Q8BI29	-0.5554	-0.424212	-6.62941	2.3494e-06	0.000122681	4.96549
Sarg_511_S		Q8BI29	-0.536149	-0.3152	-5.37957	3.36228e-05	0.000819512	2.34478
Sart1_604_S		Q9Z315	0.102527	0.057076	3.23938	0.0042908	0.0295428	-2.3852
Sash1_400_S		P59808	-0.274249	-0.028624	-5.6133	2.01499e-05	0.000543586	2.84919
Sash1_94_S		P59808	0.183629	0.0752411	3.05784	0.00644353	0.0399398	-2.77244
Sbds_238_S		P70122	0.131854	0.0278586	3.25992	0.0040968	0.0287406	-2.34097
Sbf1_1137_T		Q6ZPE2-2	-0.203657	-0.180388	-3.18281	0.00487265	0.0325117	-2.50659
Sbno1_213_S		Q689Z5-2	-0.579499	-0.290023	-8.61812	5.20237e-08	1.20615e-05	8.68962
Scaf1_518_S		Q5U4C3	0.394073	0.137504	8.01481	1.5634e-07	2.13305e-05	7.62002
Scaf1_821_S		Q5U4C3	-0.144967	-0.0470269	-3.42363	0.00282915	0.0216062	-1.98602
Scaf11_410_S		E9PZM7	0.154095	0.0310802	3.2468	0.00421971	0.0292058	-2.36923
Scamp1_45_T		Q8K021	-0.213978	-0.122423	-3.8065	0.00118151	0.0112286	-1.1426
Scarf2_540_S		P59222	-0.311248	-0.0487872	-2.93438	0.00847286	0.0481167	-3.03159
Scel_343_S		Q9EQG3	-0.901603	-0.62048	-4.26343	0.000415081	0.00513766	-0.123639
Scrib_1218_S		Q80U72-3	-0.134535	-0.0269348	-3.43539	0.0027546	0.0211811	-1.96035
Scrib_1292_S		Q80U72	0.215351	0.0352734	3.98305	0.000788634	0.00828414	-0.749742
Scrib_1389_S		Q80U72-3	-0.75608	-0.405751	-5.07182	6.65619e-05	0.00136458	1.6724
Scrib_1485_S		Q80U72-3	-0.269842	-0.138014	-5.41124	3.13586e-05	0.000778718	2.41345
Scrib_1518_S		Q80U72-3	-0.376095	-0.0923666	-4.85826	0.000107472	0.00187717	1.20122
Scyl2_677_S		Q8CFE4	-0.191589	-0.130544	-3.10733	0.00576997	0.0369017	-2.66755
Sec16a_1245_S		E9QAT4-2	0.245552	-0.152622	2.94851	0.00821256	0.047116	-3.00213
Sec16a_2101_S		E9QAT4-2	-0.162266	-0.0335384	-3.47713	0.00250547	0.0197505	-1.86915
Sec22b_137_S		O08547	-0.5125	-0.302682	-6.51549	2.96976e-06	0.000143297	4.73501
Sec22b_168_S		O08547	-0.245195	-0.0417989	-3.66269	0.00164148	0.0142326	-1.46111
Sec31a_531_S		Q3UPL0	0.13787	0.0732129	3.14814	0.00526651	0.0345187	-2.58066
Sema4a_744_S		Q62178	-0.156071	-0.0374099	-2.94127	0.00834497	0.0476913	-3.01723
Sema4b_779_S		Q62179	-0.368835	-0.269466	-4.03785	0.000695603	0.00751302	-0.627506
Sema4b_780_S		Q62179	-0.733201	-0.421584	-6.51908	2.9478e-06	0.000143297	4.74231
Sema4b_804_S		Q62179	-0.43288	-0.250775	-5.03847	7.17139e-05	0.00142348	1.59905
Septin4_117_S		P28661	-0.208223	-0.0652943	-3.41129	0.00290945	0.0220449	-2.01292
Septin4_118_S		P28661	-0.219169	-0.0339771	-3.97188	0.000809054	0.00845376	-0.774623
Septin4_432_S		P28661	-0.564123	-0.289218	-6.50316	3.04632e-06	0.000145806	4.70997
Septin5_225_S		Q9Z2Q6	0.153641	0.108909	3.26422	0.00405733	0.0286266	-2.33171
Serbp1_247_S		Q9CY58	-0.596105	-0.177894	-5.0033	7.75894e-05	0.00149998	1.52158
Serinc1_347_T		Q9QZI8	0.177644	-0.0253622	3.21787	0.00450357	0.030582	-2.43142
Setd2_2055_S		E9Q5F9	0.44301	0.167835	5.95564	9.62786e-06	0.000321522	3.57689
Setd2_616_T		E9Q5F9	0.193631	0.0261987	3.3119	0.00364344	0.0263866	-2.22873
Setd6_14_S		Q9CWY3	-0.149765	0.0253405	-3.02257	0.0069695	0.0420042	-2.84685
Sf3b1_129_S		Q99NB9	-0.517029	-0.291523	-9.70981	7.97836e-09	5.2182e-06	10.4967
Sf3b1_142_T		Q99NB9	-0.502162	-0.261953	-8.23633	1.03805e-07	1.70456e-05	8.01879
Sf3b1_211_T		Q99NB9	-0.265388	-0.129226	-5.77301	1.4252e-05	0.000418784	3.19042
Sf3b1_223_T		Q99NB9	-0.212956	-0.0613895	-4.0425	0.000688226	0.00746049	-0.617117
Sf3b1_227_T		Q99NB9	-0.154192	-0.0643386	-3.62744	0.00177906	0.0152292	-1.53891
Sf3b1_244_T		Q99NB9	-0.379404	-0.135041	-7.99276	1.62901e-07	2.17263e-05	7.57995
Sf3b1_326_T		Q99NB9	-0.265424	-0.116134	-3.01391	0.00710482	0.0425286	-2.86507
Sf3b2_286_S		Q3UJB0	0.118175	0.0711634	2.9709	0.00781578	0.0455217	-2.95533
Sfr1_163_S		Q8BP27	-0.329858	-0.147857	-4.96256	8.50103e-05	0.00159663	1.43174
Sgta_309_S		Q8BJU0	-0.25739	-0.128143	-3.52437	0.00225021	0.0182321	-1.76565
Sh2b1_127_S		Q91ZM2	-0.253125	-0.165037	-6.08415	7.32368e-06	0.000268358	3.84637
Sh3bp5l_342_S		Q99LH9	-0.540801	-0.329951	-9.12628	2.13462e-08	8.44597e-06	9.55087
Sh3d19_368_S		Q91X43	-0.411574	-0.20037	-5.14394	5.66703e-05	0.00120768	1.83073
Sh3kbp1_109_Y		Q8R550	-0.326304	-0.125299	-4.93038	9.13775e-05	0.00166869	1.36071
Sh3kbp1_274_S		Q8R550	-0.811872	-0.353846	-9.99784	4.98098e-09	4.52304e-06	10.9471
Sh3kbp1_631_S		Q8R550	-0.178582	-0.05966	-3.17398	0.00497009	0.0330504	-2.52546
Sh3pxd2a_812_S		O89032	-0.294966	-0.0738138	-4.30592	0.000376671	0.0047717	-0.0287012
Sh3pxd2b_499_S		A2AAY5	-0.32351	-0.159603	-4.90916	9.58417e-05	0.00173686	1.31381
Sh3tc1_105_S		G3X9F6	0.147503	0.0409011	3.68715	0.0015523	0.0136791	-1.40706
Sh3tc1_481_S		G3X9F6	-0.245995	-0.134257	-3.84709	0.0010767	0.010493	-1.05244
Sh3tc1_482_S		G3X9F6	0.148647	0.0840969	3.72122	0.00143601	0.0129623	-1.33168
Shank2_951_S		D3Z5K8	-0.43107	-0.0649569	-3.59603	0.00191123	0.0160214	-1.60814
Shank3_1134_S		Q4ACU6	-0.186424	0.0266356	-3.88641	0.000984009	0.00974974	-0.964997
Shank3_1510_S		Q4ACU6	-0.192987	0.054674	-2.95942	0.00801678	0.0463413	-2.97933
Shank3_76_S		Q4ACU6-10	-0.339447	-0.132148	-2.93299	0.00849898	0.0481816	-3.0345
Shank3_781_S		Q4ACU6	-0.468439	-0.147569	-5.18778	5.1404e-05	0.00112369	1.92674
Shank3_801_S		Q4ACU6	-0.235961	-0.0424898	-3.16078	0.00511937	0.0337032	-2.55367
Shroom2_236_S		A2ALU4	-0.221408	-0.177457	-5.45894	2.82379e-05	0.000711642	2.51671
Shroom3_755_S		Q9QXN0	-0.384638	-0.204036	-5.21998	4.78552e-05	0.00106298	1.99717
Shtn1_506_S		Q8K2Q9	-0.554953	-0.26325	-7.52059	3.99055e-07	3.67193e-05	6.70488
Sigirr_367_T		Q9JLZ8	-0.437755	-0.366229	-4.36692	0.000327692	0.00428854	0.107577
Sigirr_382_S		Q9JLZ8	-0.207056	-0.281425	-3.67477	0.00159683	0.0139165	-1.43443
Sik3_493_S		Q6P4S6	-0.148361	-0.0687541	-3.3932	0.00303123	0.0227726	-2.0523
Sipa1_53_S		P46062	-0.21435	-0.0731377	-3.92535	0.000900041	0.00910858	-0.878296
Sipa1l1_114_S		Q8C0T5	0.159202	0.0327385	3.07055	0.00626361	0.0391836	-2.74555
Sipa1l1_208_S		Q8C0T5	-0.272145	-0.127004	-5.30765	3.94069e-05	0.000924428	2.18844
Sipa1l3_1538_S		G3X9J0	-0.163043	-0.0900824	-4.13419	0.000557887	0.00637355	-0.4124
Sipa1l3_1541_S		G3X9J0	-0.177357	-0.108654	-3.45582	0.00262974	0.0204823	-1.91574
Skiv2l_240_S		Q6NZR5	0.123853	0.0159201	3.17241	0.00498764	0.0331006	-2.52882
Skt_1466_S		A2AQ25	-0.298089	-0.096559	-3.59278	0.00192545	0.0160951	-1.61529
Skt_353_S		A2AQ25	-0.375464	-0.158887	-2.96566	0.00790694	0.0458951	-2.96629
Slc12a1_116_S	NKCC2	P55014-3	-1.57263	-1.06103	-7.16559	7.98264e-07	5.67389e-05	6.02569	S120		Down	Decrease transport activity	TAL		https://www.phosphosite.org/proteinAction.action?id=10310	https://www.embopress.org/doi/full/10.1038/emboj.2011.78
Slc12a2_74_S	NKCC1	P55012	-0.297635	-0.102119	-3.80057	0.00119767	0.0113458	-1.15577	S77		Down	Increase transport activity; reduce JGA renin release; increase VSMC constriction; increase SNS activity	JGA/VSMC	Ubiquitous	https://www.phosphosite.org/proteinAction.action?id=7468	https://www.tandfonline.com/doi/full/10.3109/09687688.2014.902128	https://journals.physiology.org/doi/full/10.1152/ajprenal.00303.2005	https://www.sciencedirect.com/science/article/pii/S2352304215000227
Slc12a3_53_T	NCC	P59158	-0.890619	-0.393113	-5.22581	4.72403e-05	0.00105221	2.0099	T55		Down	Decrease transport activity	DCT		https://www.phosphosite.org/proteinAction.action?id=16901	https://physoc.onlinelibrary.wiley.com/doi/full/10.1113/jphysiol.2012.240986
Slc12a3_65_Y	NCC	P59158	-0.802768	-0.400684	-9.36941	1.40961e-08	7.51365e-06	9.95045	Y67		Down	?	DCT		https://www.phosphosite.org/proteinAction.action?id=16901
Slc12a3_68_Y	NCC	P59158	-0.800867	-0.272383	-4.23687	0.000441075	0.00535334	-0.182999	Y70		Down	?	DCT		https://www.phosphosite.org/proteinAction.action?id=16901
Slc12a3_89_S	NCC	P59158	-1.02967	-0.415656	-7.48406	4.28229e-07	3.68339e-05	6.63584	S91		Down	Decrease transport activity	DCT		https://www.phosphosite.org/proteinAction.action?id=16901	https://journals.biologists.com/jcs/article/121/5/675/35476/Activation-of-the-thiazide-sensitive-Na-Cl
Slc12a6_45_S	KCC3	Q924N4-2	-0.499386	-0.350668	-7.09851	9.11756e-07	6.29218e-05	5.8953	S96	Iso2 = S96 on Iso1 mouse	Down	Third site that has to be dephosphorylated for full activation of the cotransporter during hypotonicity.	PCT		https://www.phosphosite.org/proteinAction.action?id=12461	https://linkinghub.elsevier.com/retrieve/pii/S0021-9258(20)48621-1
Slc12a6_991_T	KCC3	Q924N4	-0.67611	-0.331638	-6.9696	1.17912e-06	7.37529e-05	5.64291	S991		Down	Increase transport activity	PCT		https://www.phosphosite.org/proteinAction.action?id=12461	https://www.jbc.org/article/S0021-9258(20)48621-1/fulltext
Slc12a7_62_S	KCC4	Q9WVL3	-0.363176	-0.304643	-4.34054	0.000348033	0.00448064	0.0486489	S62		Down	?	TAL	alpha-IC; DCT	https://www.phosphosite.org/proteinAction.action?id=12461
Slc12a7_973_T	KCC4	Q9WVL3	-0.337265	-0.275157	-6.87287	1.43219e-06	8.50564e-05	5.45197	T973		Down	?	TAL	alpha-IC; DCT	https://www.phosphosite.org/proteinAction.action?id=12625
Slc12a7_980_T	KCC4	Q9WVL3	-0.729864	-0.323864	-7.1269	8.6182e-07	6.05314e-05	5.95055	T980		Down	Increase transport activity	TAL	alpha-IC; DCT	https://www.phosphosite.org/proteinAction.action?id=12625	https://www.jbc.org/article/S0021-9258(20)48621-1/fulltext
Slc13a2_199_S	Na(+)-dicarboxylate cotransporter	Q9ES88	-0.190898	-0.114168	-3.27895	0.00392477	0.0278464	-2.29994	?		Down	?	PCT		https://www.phosphosite.org/proteinAction.action?id=5159082&showAllSites=true	DOI: 10.1152/ajprenal.2000.279.1.F54
Slc14a2_919_S	Urea transporter 2	Q8R4T9	-0.912461	-0.501489	-3.90815	0.000936207	0.00936996	-0.916599	?		Down	?	CD (inner medulla)		https://www.phosphosite.org/proteinAction.action?id=20441&showAllSites=true	DOI: 10.1152/ajprenal.2001.281.3.F400
Slc16a10_498_S	Aromatic amino acid transporter 1	Q3U9N9	-0.298552	-0.196942	-3.82354	0.00113634	0.0109306	-1.10477	S501		Down	?			https://www.phosphosite.org/proteinAction.action?id=7310500&showAllSites=true	DOI: 10.1006/geno.2001.6678
Slc16a14_236_T	Monocarboxylate transporter 14	Q8K1C7	-0.347821	-0.0618356	-3.79354	0.00121708	0.0114566	-1.17137	?		Down	?			https://www.phosphosite.org/proteinAction.action?id=3592271&showAllSites=true
Slc16a4_213_S	Monocarboxylate transporter 4	Q8R0M8	-0.34029	-0.189945	-3.48637	0.00245335	0.0194791	-1.84891	S213		Down	?	PCT		https://www.phosphosite.org/proteinAction.action?id=15283353&showAllSites=true
Slc19a1_472_S	Folate transporter 1	P41438	-0.432107	-0.268245	-5.52388	2.44924e-05	0.000630639	2.6569	A480		Down	?			https://www.phosphosite.org/proteinAction.action?id=20903&showAllSites=true
Slc19a1_477_S	Folate transporter 1	P41438	-0.4057	-0.477657	-3.22372	0.00444466	0.0302686	-2.41885	S485		Down	?			https://www.phosphosite.org/proteinAction.action?id=20902&showAllSites=true
Slc1a1_512_S	Excitatory amino acid carrier 2	P51906	-0.485488	-0.278041	-6.38889	3.86086e-06	0.000170366	4.47678	S513		Down	?			https://www.phosphosite.org/proteinAction.action?id=17211&showAllSites=true
Slc1a1_520_T	Excitatory amino acid carrier 2	P51906	-0.60344	-0.352265	-7.58008	3.5587e-07	3.45835e-05	6.81692	?		Down	?			https://www.phosphosite.org/proteinAction.action?id=17211&showAllSites=true
Slc1a5_508_S	ASC	Q9ESU7	-0.161159	-0.0425579	-2.97457	0.00775254	0.0452867	-2.94765	?		Down	?			https://www.phosphosite.org/proteinAction.action?id=7205&showAllSites=true
Slc22a8_527_S	Organic anion transporter 3	O88909	-0.401858	-0.189908	-3.09458	0.00593661	0.037663	-2.69462	?		Down	?	PCT		https://www.phosphosite.org/proteinAction.action?id=10301630&showAllSites=true
Slc23a1_592_T	Na(+)/L-ascorbic acid transporter 1	Q9Z2J0	-0.45818	-0.221699	-6.70215	2.02475e-06	0.000110755	5.11171	T585		Down	?	PCT		https://www.phosphosite.org/proteinAction.action?id=16797&showAllSites=true
Slc23a2_71_S	Sodium/ascorbate cotransporter	Q9EPR4	0.218942	0.118096	3.73959	0.00137696	0.0125534	-1.29101	S71	close to T75	Up	?			https://www.phosphosite.org/proteinAction.action?id=8294&showAllSites=true
Slc23a2_81_S	Sodium/ascorbate cotransporter	Q9EPR4	0.210734	0.135541	3.23821	0.00430208	0.0295519	-2.38771	S81		Up	?			https://www.phosphosite.org/proteinAction.action?id=8294&showAllSites=true
Slc25a4_276_S	ADP/ATP translocase 1	P48962	0.209178	-0.0359231	3.29729	0.00376569	0.027041	-2.26034	S276		Up	?			https://www.phosphosite.org/proteinAction.action?id=9523&showAllSites=true
Slc25a4_42_S	ADP/ATP translocase 1	P48962	0.414267	0.138241	7.76336	2.50817e-07	2.68521e-05	7.15883	S42		Up	?			https://www.phosphosite.org/proteinAction.action?id=9523&showAllSites=true
Slc25a46_35_S	Solute carrier family 25 member 46	Q9CQS4	-0.355976	-0.239485	-4.97452	8.27591e-05	0.00156925	1.45813	T35		Down	?			https://www.phosphosite.org/proteinAction.action?id=21524&showAllSites=true
Slc25a5_195_Y	ADP, ATP carrier protein 2	P51881	0.207119	0.0193367	3.92336	0.000904156	0.0091327	-0.882732	Y195		Up		CD	PCT	https://www.phosphosite.org/proteinAction.action?id=8105&showAllSites=true
Slc26a4_741_S	Pendrin	Q9R155	0.359821	0.0583277	3.19745	0.00471509	0.0316025	-2.47523	?	close to R717	Up	?	b-IC		https://www.phosphosite.org/proteinAction.action?id=4855669&showAllSites=true
Slc34a1_605_S	Sodium-dependent phosphate transport protein 2A	Q60825	-0.77682	-0.731746	-5.23802	4.59777e-05	0.00103363	2.03658	S607		Down	?	PCT		https://www.phosphosite.org/proteinAction.action?id=21646&showAllSites=true
Slc34a1_621_T	Sodium-dependent phosphate transport protein 2A	Q60825	-0.844237	-0.742311	-7.15384	8.17029e-07	5.7727e-05	6.0029	S623		Down	?	PCT		https://www.phosphosite.org/proteinAction.action?id=21646&showAllSites=true
Slc34a1_623_S	Sodium-dependent phosphate transport protein 2A	Q60825	-0.827798	-0.703876	-8.17625	1.15926e-07	1.83472e-05	7.91133	S625		Down	?	PCT		https://www.phosphosite.org/proteinAction.action?id=21646&showAllSites=true
Slc35c2_335_S	Solute carrier family 35 member C2	Q8VCX2	-0.167985	-0.0631832	-3.12683	0.00552384	0.0357904	-2.62608	S335		Down	?	PCT		https://www.phosphosite.org/proteinAction.action?id=16132&showAllSites=true
Slc35f2_372_S	Solute carrier family 35 member F2	Q7TML3	-0.674616	-0.394407	-8.1584	1.19804e-07	1.86431e-05	7.8793	S371		Down	?			https://www.phosphosite.org/proteinAction.action?id=16396&showAllSites=true
Slc39a6_502_S	Zinc transporter ZIP6	Q8C145	-0.84345	-0.531349	-4.36139	0.000331851	0.00432054	0.095236	G492		Down	?			https://www.phosphosite.org/proteinAction.action?id=4415&showAllSites=true
Slc3a1_14_S	Neutral and basic amino acid transport protein rBAT	Q91WV7	-0.844672	-0.787036	-4.60863	0.000189008	0.00285799	0.646816	S14		Down	?	PCT	PST	https://www.phosphosite.org/proteinAction.action?id=14760&showAllSites=true
Slc43a2_278_S	LAT4	Q8CGA3	-0.592047	-0.138366	-5.25378	4.43988e-05	0.00101272	2.07099	S278		Down	Decrease L-Phenylalanine uptake	PCT	TAL / CD	https://www.phosphosite.org/proteinAction.action?id=2380795	https://physoc.onlinelibrary.wiley.com/doi/10.1113/JP276714
Slc43a2_298_T	LAT4	Q8CGA3	-1.2653	-1.38095	-7.47744	4.33746e-07	3.704e-05	6.62331	T298	Close to S297	Down	S297 impacts membrane localisation?	PCT	TAL / CD	https://www.phosphosite.org/proteinAction.action?id=2380795	https://physoc.onlinelibrary.wiley.com/doi/10.1113/JP276714	https://journals.plos.org/plosone/article?id=10.1371/journal.pone.0233863
Slc4a4_1025_S	NBCE1	O88343-2	-0.955555	-0.617973	-7.18019	7.75565e-07	5.54576e-05	6.05398	S1069	iso2	Down	?	PCT		https://www.phosphosite.org/proteinAction.action?id=16741&showAllSites=true
Slc4a4_179_S	NBCE1	O88343-2	-0.547421	-0.377366	-5.02386	7.4097e-05	0.00146102	1.56689	S223	iso2	Down	?	PCT		https://www.phosphosite.org/proteinAction.action?id=16741&showAllSites=true
Slc4a4_201_S	NBCE1	O88343-2	-0.485326	-0.486576	-4.93717	8.99961e-05	0.00165291	1.37569	S245	iso2	Down	?	PCT		https://www.phosphosite.org/proteinAction.action?id=16741&showAllSites=true
Slc4a4_212_S	NBCE1	O88343-2	-0.698494	-0.398382	-6.1444	6.44685e-06	0.000244486	3.97197	S256	iso2	Down	?	PCT		https://www.phosphosite.org/proteinAction.action?id=16741&showAllSites=true
Slc4a4_213_S	NBCE1	O88343-2	-0.85623	-0.64941	-7.26911	6.5099e-07	4.85991e-05	6.22564	S257	iso2	Down	?	PCT		https://www.phosphosite.org/proteinAction.action?id=16741&showAllSites=true
Slc4a4_218_S	NBCE1	O88343-2	-0.51908	-0.331015	-3.86991	0.00102188	0.0100578	-1.00169	S262	iso2	Down	?	PCT		https://www.phosphosite.org/proteinAction.action?id=16741&showAllSites=true
Slc4a4_251_S	NBCE1	A0A668KM61	-0.326975	-0.260733	-3.52453	0.00224937	0.0182321	-1.76529	?		Down	?	PCT		https://www.phosphosite.org/proteinAction.action?id=16741&showAllSites=true
Slc4a4_271_S	NBCE1	A0A668KM61	-0.213051	-0.186247	-3.02882	0.00687326	0.0417104	-2.83367	?		Down	?	PCT		https://www.phosphosite.org/proteinAction.action?id=16741&showAllSites=true
Slc4a7_238_S	Sodium bicarbonate cotransporter 3	I1VGT4	-0.30487	-0.118329	-5.14907	5.60276e-05	0.00119686	1.84196	s238-p		Down	?	PT	CD	https://www.phosphosite.org/proteinAction.action?id=7651404&showAllSites=true
Slc4a7_275_S	Sodium bicarbonate cotransporter 3	Q8BTY2	-0.348411	-0.242394	-3.04894	0.00657244	0.0404851	-2.79123	s407-p		Down	?	PT	CD	https://www.phosphosite.org/proteinAction.action?id=7651404&showAllSites=true
Slc4a7_960_S	Sodium bicarbonate cotransporter 3	Q8BTY2	-0.373214	-0.177439	-6.82282	1.58457e-06	9.24642e-05	5.35264	s1176-p		Down	?	PT	CD	https://www.phosphosite.org/proteinAction.action?id=7651404&showAllSites=true
Slc4a8_250_S	Electroneutral sodium bicarbonate exchanger 1	Q8JZR6	-0.32185	-0.100935	-2.93875	0.00839156	0.0478639	-3.02249	?		Down	?	CCD		https://www.phosphosite.org/proteinAction.action?id=2615956&showAllSites=true
Slc4a8_262_S	Electroneutral sodium bicarbonate exchanger 1	Q8JZR6	-0.214984	-0.0888932	-4.10473	0.000596822	0.00667967	-0.478209	s262		Down	?	CCD		https://www.phosphosite.org/proteinAction.action?id=2615956&showAllSites=true
Slc51b_88_S	Organic solute transporter subunit beta	Q80WK2	-0.54513	-0.420484	-3.26163	0.00408105	0.0287149	-2.33729	s88-p		Down	?	PT		https://www.phosphosite.org/proteinAction.action?id=4853783&showAllSites=true
Slc52a3_266_S	Solute carrier family 52, riboflavin transporter, member 3	Q9D6X5	-0.50207	-0.294902	-5.07578	6.59765e-05	0.00135726	1.68109	p275		Down	?	PT		https://www.phosphosite.org/proteinAction.action?id=14932&showAllSites=true
Slc5a12_580_S	Sodium-coupled monocarboxylate transporter 2	Q49B93-2	-0.575975	-0.432463	-3.23168	0.00436582	0.0298516	-2.40176	?		Down	?	PCT		https://www.phosphosite.org/proteinAction.action?id=4856915&showAllSites=true
Slc66a2_110_S	Solute carrier family 66 member 2	Q80XM9	-0.463157	-0.241923	-5.98158	9.10918e-06	0.000313409	3.63145	s110-p		Down	?			https://www.phosphosite.org/proteinAction.action?id=4857197&showAllSites=true
Slc6a13_29_T	Sodium- and chloride-dependent GABA transporter 2	P31649	-0.277255	-0.193449	-3.23244	0.00435836	0.0298177	-2.40012	T29		Down	?	PT		https://www.phosphosite.org/proteinAction.action?id=16795&showAllSites=true
Slc6a13_587_T	Sodium- and chloride-dependent GABA transporter 2	P31649	-0.273456	-0.175984	-3.92829	0.000893999	0.00907494	-0.871747	T587		Down	?	PT		https://www.phosphosite.org/proteinAction.action?id=16795&showAllSites=true
Slc6a19_624_S	Sodium-dependent neutral amino acid transporter B(0)AT1	Q9D687	-0.288614	-0.21378	-3.32257	0.0035567	0.0258759	-2.20565	s624-p		Down	?	PT		https://www.phosphosite.org/proteinAction.action?id=4856068&showAllSites=true
Slc7a9_5_S	b(0,+)-type amino acid transporter 1	Q9QXA6	-0.631028	-0.349719	-3.75328	0.0013345	0.012251	-1.26066	?		Down	?	GLOM		https://www.phosphosite.org/proteinAction.action?id=21830&showAllSites=true
Slc8a1_389_S	Sodium/calcium exchanger 1	G5E8Y0	-0.544425	-0.0803168	-2.94745	0.00823184	0.0471583	-3.00434	s392-p		Down	?	CCD		https://www.phosphosite.org/proteinAction.action?id=4712&showAllSites=true
Slc9a1_697_S	Sodium/hydrogen exchanger 1	Q61165	-0.41331	-0.200972	-6.4422	3.45608e-06	0.000159006	4.58579	s693-p		Down	?			https://www.phosphosite.org/proteinAction.action?id=1769&showAllSites=true
Slc9a1_707_S	Sodium/hydrogen exchanger 1	Q61165	-0.619789	-0.267668	-6.05787	7.74378e-06	0.000280739	3.79142	s703-p		Down	?			https://www.phosphosite.org/proteinAction.action?id=1769&showAllSites=true
Slc9a1_801_S	Sodium/hydrogen exchanger 1	Q61165	-0.265411	-0.127413	-3.68788	0.00154972	0.0136791	-1.40545	s796-p		Down	?			https://www.phosphosite.org/proteinAction.action?id=1769&showAllSites=true
Slc9a2_695_S	Sodium/hydrogen exchanger	Q3ZAS0	0.348012	0.128871	3.69828	0.00151333	0.013496	-1.38246	s694		Up	?	Ubiquitous		https://www.phosphosite.org/proteinAction.action?id=15852&showAllSites=true
Slc9a3_550_S	NHE3	G3X939	-0.605143	-0.430006	-4.49282	0.000245933	0.00344655	0.388665	S555		Down	Increase transport activity; increase membrane localisation	PCT		https://www.phosphosite.org/proteinAction.action?id=9691	https://www.jbc.org/article/S0021-9258(20)57738-7/fulltext	https://academic.oup.com/endo/article/154/2/865/2423628?login=false
Slc9a3_558_S	NHE3	G3X939	-0.176917	-0.0777556	-3.78556	0.00123952	0.0115851	-1.18909	S563		Down	?	PCT		https://www.phosphosite.org/proteinAction.action?id=9691
Slc9a3_588_S	NHE3	G3X939	-0.348202	-0.170845	-7.01926	1.06763e-06	6.96307e-05	5.74042	S592		Down	?	PCT		https://www.phosphosite.org/proteinAction.action?id=9691
Slc9a3_789_S	NHE3	G3X939	-0.528677	-0.267266	-8.48694	6.58218e-08	1.34708e-05	8.46145	S794		Down	?	PCT		https://www.phosphosite.org/proteinAction.action?id=9691
Slc9a3_805_S	NHE3	G3X939	-0.609623	-0.288667	-7.99871	1.61104e-07	2.17263e-05	7.59077	S810		Down	?	PCT		https://www.phosphosite.org/proteinAction.action?id=9691
Slc9a3_808_S	NHE3	G3X939	-0.870365	-0.400142	-4.81608	0.000118192	0.00201862	1.10778	S813		Down	?	PCT		https://www.phosphosite.org/proteinAction.action?id=9691
Slc9a3r1_297_S	NHERF1	P70441	0.238231	-0.00142295	3.17308	0.00498019	0.0330955	-2.5274	S302	Papers refer to S301 but not S302?	Up	Induce apoptosis; inhibit cell adhesion and cell growth	PCT		https://www.phosphosite.org/proteinAction.action?id=4000
Slco4c1_15_S	Solute carrier organic anion transporter family member 4C1	Q8BGD4	-0.296725	-0.312231	-3.90659	0.000939554	0.00938427	-0.920068	s15		Down	?	PST	CD	https://www.phosphosite.org/proteinAction.action?id=4850006&showAllSites=true
Slk_348_S		O54988	0.307517	0.114738	3.73955	0.00137708	0.0125534	-1.2911
Sltm_589_S		Q8CH25	-0.455031	-0.236111	-6.95121	1.22341e-06	7.44714e-05	5.60671
Sltm_93_S		Q8CH25	0.124656	0.0540115	3.68068	0.00157542	0.0138008	-1.42137
Slx4_325_T		Q6P1D7	0.150802	0.0505685	3.03337	0.00680416	0.0414394	-2.82409
Smarca2_1569_S		Q6DIC0	0.511198	0.129785	4.61195	0.000187589	0.00284015	0.65421
Smarca4_695_S		Q3TKT4-2	0.109481	0.05341	2.96615	0.0078983	0.0458863	-2.96526
Smarcad1_124_S		Q04692	0.152556	0.0648452	3.3461	0.00337237	0.024731	-2.15464
Smarcc2_302_S		Q6PDG5	0.147678	0.0545911	3.55703	0.00208891	0.0171713	-1.69393
Smarcc2_387_S		Q6PDG5	0.16919	0.0321005	3.2488	0.00420071	0.0291462	-2.36492
Smcr8_416_S		Q3UMB5	-0.271541	-0.116502	-3.51155	0.00231681	0.0186066	-1.79376
Smg9_450_S		Q9DB90	0.361022	0.0716699	4.76065	0.000133948	0.00220909	0.984842
Smn1_25_S		P97801	0.172485	0.0826709	2.98878	0.00751213	0.0442778	-2.91785
Smn1_28_S		P97801	0.208992	0.091974	3.86777	0.00102691	0.0100822	-1.00646
Smtnl2_131_S		Q8CI12	-0.277021	-0.0649415	-4.16752	0.000516916	0.00606303	-0.337958
Snip1_381_S		Q8BIZ6	-0.24554	-0.0465433	-4.9733	8.29865e-05	0.00157105	1.45544
Snrk_351_S		Q8VDU5	-0.11279	-0.0269722	-3.70613	0.00148641	0.0132759	-1.36508
Snta1_187_S		Q61234	-0.443706	-0.112572	-3.10209	0.00583792	0.0372403	-2.67868
Snta1_195_S		Q61234	-0.275401	-0.303812	-2.91833	0.00877822	0.049173	-3.065
Sntb1_213_T		Q99L88	0.122933	0.0329248	3.15331	0.00520581	0.0341965	-2.56962
Sntb1_86_S		Q99L88	-0.328922	-0.181095	-5.28635	4.13086e-05	0.000957681	2.14202
Sntb2_373_S		Q61235	-0.237164	-0.0951914	-4.59175	0.00019639	0.00294709	0.609228
Sntb2_75_S		Q61235	-0.210189	-0.129498	-5.54709	2.32804e-05	0.00060464	2.70691
Snx12_73_S		O70493	0.13033	0.0586296	2.96389	0.00793786	0.046007	-2.96998
Snx16_28_S		Q8C080	-0.378018	-0.137014	-4.6819	0.000160074	0.00253682	0.809871
Snx17_331_S		Q8BVL3	-0.107113	-0.0825454	-3.41607	0.00287805	0.0218709	-2.00249
Snx17_409_S		Q8BVL3	-0.528967	-0.237858	-7.49038	4.23031e-07	3.68339e-05	6.64779
Snx17_421_S		Q8BVL3	-0.479607	-0.246808	-7.56885	3.63636e-07	3.45835e-05	6.79581
Snx17_437_S		Q8BVL3	-0.261366	-0.11009	-4.3916	0.000309749	0.00411267	0.162696
Snx2_104_T		Q9CWK8	-0.298785	-0.0673306	-3.54101	0.00216651	0.0176746	-1.72911
Snx2_226_S		Q9CWK8	0.31842	0.0710233	3.44891	0.00267134	0.0207112	-1.93083
Snx2_97_S		Q9CWK8	-0.218337	-0.0597903	-2.91723	0.00879962	0.0492294	-3.0673
Snx21_162_Y		Q3UR97	0.426104	0.137819	5.2412	4.56545e-05	0.00102831	2.04352
Snx29_268_S		Q9D3S3	-0.492009	-0.209732	-5.3331	3.7252e-05	0.000886134	2.24382
Snx29_815_S		Q9D3S3	-0.316698	-0.215052	-3.79644	0.00120904	0.0114175	-1.16494
Snx3_71_Y		O70492	0.289149	0.117458	6.70679	2.0057e-06	0.00011022	5.12101
Snx3_72_S		O70492	0.235784	0.10452	4.75277	0.000136357	0.00224177	0.967331
Snx7_8_S		F8WI30	-0.412606	-0.271312	-4.21461	0.000464117	0.00558163	-0.232747
Snx9_174_S		Q91VH2	-0.23816	-0.155011	-4.46812	0.000260166	0.00359635	0.333538
Son_2031_S		Q9QX47	0.674956	0.155712	6.56996	2.65442e-06	0.000134077	4.84544
Son_2147_S		Q9QX47	0.16298	0.0442861	3.75015	0.00134409	0.0123244	-1.2676
Son_954_T		Q9QX47	0.268764	0.091226	4.15873	0.000527421	0.00613172	-0.357597
Sorbs1_310_S		Q62417-7	-0.150929	-0.111805	-3.85584	0.00105535	0.0103188	-1.03299
Sorbs1_379_S		Q62417-7	-0.693795	-0.296198	-6.01497	8.48345e-06	0.000297046	3.70155
Sorbs1_411_T		Q62417-7	-0.220617	-0.10043	-3.88374	0.000990044	0.00977689	-0.970938
Sorbs2_27_S		Q3UTJ2	-0.171534	-0.078105	-3.19717	0.004718	0.0316042	-2.47582
Sorbs2_325_S		Q3UTJ2	-0.215301	-0.216168	-3.20339	0.0046525	0.0312934	-2.46248
Sorbs2_460_S		D3Z080	-0.300826	-0.0259888	-3.56414	0.00205533	0.0169467	-1.6783
Sorbs2_923_S		Q3UTJ2	-0.300826	-0.0259888	-3.56414	0.00205533	0.0169467	-1.6783
Sos1_1082_S		Q62245	-0.171529	-0.0402441	-2.9101	0.00893885	0.0496975	-3.0821
Sowahb_479_S		Q8BZW2	0.52482	0.200635	5.77209	1.42804e-05	0.000418784	3.18846
Sowahb_480_S		Q8BZW2	0.601198	0.255393	5.82734	1.26771e-05	0.000384851	3.3058
Sowahc_205_S		Q8C0J6	-0.530478	-0.304615	-5.21664	4.82112e-05	0.00106766	1.98987
Spag7_202_S		Q7TNE3	-0.69086	-0.336055	-3.96759	0.00081705	0.00851483	-0.784194
Spata13_226_S		E9Q3I3	-0.492633	-0.220408	-6.03471	8.13445e-06	0.000290837	3.74294
Specc1_314_S		Q5SXY1	-0.312031	-0.101505	-5.0633	6.78421e-05	0.00138603	1.65366
Specc1_357_T		Q5SXY1	0.284052	0.0324917	3.76821	0.00128972	0.0119643	-1.22758
Specc1l_832_S		Q2KN98	-0.288083	-0.102507	-3.49265	0.0024186	0.0192951	-1.83518
Spg21_304_S		Q9CQC8	-0.45544	-0.313707	-4.53385	0.000224013	0.00323409	0.480174
Sphk1_231_S		Q8CI15-2	-0.406755	-0.274189	-4.61546	0.000186101	0.00282844	0.662023
Spire1_229_S		D3YTL8	-0.416858	-0.22614	-4.65715	0.000169308	0.00264781	0.75482
Spire1_245_S		D3YTL8	-0.403486	-0.265663	-3.71449	0.00145827	0.0130995	-1.34658
Spire1_293_S		D3YTL8	0.330559	0.125282	3.90518	0.000942606	0.0094023	-0.923221
Spout1_378_S		Q3UHX9	0.237651	0.081688	3.92926	0.000892027	0.00907494	-0.8696
Sptb_2108_S		P15508	0.230643	0.0265593	4.56951	0.000206571	0.00304219	0.559656
Sptbn1_2163_S		Q62261	0.235742	0.0862547	5.09931	6.25988e-05	0.00130588	1.73281
Sptbn1_2164_S		Q62261	0.160371	0.0704702	3.71395	0.00146007	0.0130995	-1.34777
Sptbn1_2168_S		Q62261	0.235964	0.13849	5.52624	2.43661e-05	0.000628752	2.662
Sptbn1_2194_T		Q62261	-0.213943	-0.127751	-4.57878	0.000202265	0.00300486	0.58032
Sptbn2_2254_S		Q68FG2	0.296414	0.0726334	3.68744	0.00155126	0.0136791	-1.40641
Sqstm1_352_T		Q64337	-0.181596	-0.074134	-4.12445	0.000570473	0.00646754	-0.434167
Srgap1_416_S		Q91Z69	-0.219088	-0.00692227	-3.24826	0.00420581	0.0291462	-2.36608
Srgap1_797_S		Q91Z69	0.368892	0.119773	3.78373	0.00124472	0.0116245	-1.19314
Srgap2_427_S		Q91Z67	-0.238917	-0.0813985	-5.63013	1.94248e-05	0.000528835	2.8853
Srpk2_487_S		O54781	-0.415403	-0.137665	-4.28597	0.000394245	0.00493118	-0.0732919
Srrm1_378_S		Q52KI8	0.149186	0.0474309	3.88583	0.000985316	0.00975455	-0.966287
Srrm1_615_Y		Q52KI8	0.115838	0.0486165	3.03135	0.00683472	0.0416026	-2.82834
Srrm1_616_S		Q52KI8	0.101354	0.044177	2.97307	0.00777831	0.0453926	-2.95079
Srrm1_623_Y		Q52KI8	0.204196	0.0572292	3.72261	0.00143147	0.0129311	-1.32861
Srrm1_624_S		Q52KI8	0.257162	0.0445516	4.47542	0.000255876	0.00356067	0.349829
Srrm1_635_S		Q52KI8	0.11058	0.0544758	2.92892	0.00857554	0.0484261	-3.04296
Srrm1_657_S		Q52KI8	0.13152	0.055965	3.11252	0.00570341	0.0366141	-2.65652
Srrm1_797_S		Q52KI8	0.227607	0.14104	4.33667	0.000351121	0.00451061	0.0400051
Srrm2_1066_S		Q8BTI8	0.116245	0.0489481	3.55262	0.00210998	0.0172966	-1.70361
Srrm2_1068_S		Q8BTI8	0.109639	0.053945	3.06757	0.00630534	0.0393504	-2.75186
Srrm2_1097_S		Q8BTI8	0.135042	0.0468934	3.57232	0.00201739	0.0166757	-1.66032
Srrm2_1179_S		Q8BTI8	0.158529	0.0340831	3.31951	0.00358135	0.0260322	-2.21227
Srrm2_1380_S		Q8BTI8	0.130924	0.0599341	3.48015	0.0024883	0.0196776	-1.86253
Srrm2_1399_S		Q8BTI8	-1.03494	-0.613015	-8.4532	6.99525e-08	1.37764e-05	8.40237
Srrm2_1556_S		Q8BTI8	0.140647	0.0533991	3.199	0.0046986	0.0315276	-2.47189
Srrm2_1557_S		Q8BTI8	0.158317	0.0470943	3.93785	0.000874649	0.00896553	-0.850466
Srrm2_2056_T		Q8BTI8	0.155333	0.0496394	3.43485	0.00275804	0.0211811	-1.96155
Srrm2_2362_T		Q8BTI8	0.284465	0.112106	5.82073	1.28586e-05	0.00038813	3.29179
Srrm2_2648_S		Q8BTI8	0.222282	0.128678	5.93509	1.00602e-05	0.000330912	3.53361
Srrm2_2681_S		Q8BTI8	0.284296	0.150889	3.25037	0.00418587	0.0291244	-2.36153
Srrm2_333_S		Q8BTI8	0.0998597	0.066621	3.23531	0.00433028	0.0296769	-2.39395
Srrm2_453_S		Q8BTI8	0.140143	0.0428255	3.09281	0.00596012	0.0377756	-2.69837
Srrm2_454_S		Q8BTI8	0.146787	0.0446335	3.54285	0.00215747	0.0176377	-1.72508
Srrm2_773_S		Q8BTI8	0.19928	0.0517644	3.31353	0.00363007	0.026338	-2.22521
Srrm2_829_S		Q8BTI8	0.124967	0.0677841	2.91946	0.00875644	0.0490973	-3.06266
Srrm2_955_T		Q8BTI8	-0.134366	-0.0874076	-2.91326	0.00887698	0.0494694	-3.07555
Srrm4_346_T		Q8BKA3	-0.321672	-0.236734	-3.88199	0.000994005	0.00980784	-0.974817
Srrt_543_T		Q99MR6	0.123442	0.0480353	3.2926	0.00380576	0.0272299	-2.27047
Srsf2_191_S		Q62093	0.153632	0.0670005	3.23245	0.00435821	0.0298177	-2.40009
Srsf6_303_S		Q3TWW8	0.157574	0.0309125	3.26058	0.00409072	0.0287149	-2.33955
Srsf6_316_S		Q3TWW8	0.430844	0.161988	9.28951	1.6143e-08	7.51365e-06	9.82001
Srsf7_210_S		Q8BL97	0.278764	0.128904	4.90566	9.65982e-05	0.00174524	1.30608
Ssh3_643_S		Q8K330-2	-0.287352	-0.0773115	-3.22071	0.00447491	0.0304499	-2.42533
Ssrp1_676_S		Q08943-2	0.494446	0.260296	5.09512	6.31871e-05	0.00131584	1.7236
St14_13_S		P56677	-0.421012	-0.348052	-4.23229	0.000445718	0.00540416	-0.193231
Stambpl1_242_S		Q76N33	-0.241911	-0.0339369	-3.93502	0.000880332	0.0089929	-0.856765
Stat5a_128_S		P42230	-0.386729	-0.134816	-7.623	3.27747e-07	3.29691e-05	6.89742
Steap1_27_Y		Q9CWR7	-0.460144	-0.345269	-4.20043	0.000479418	0.00570781	-0.264428
Stim1_257_S		P70302	0.285518	0.139002	5.57804	2.17593e-05	0.000573962	2.77348
Stk10_20_S		O55098	-0.905317	-0.615467	-5.56702	2.22891e-05	0.000582757	2.74978
Stk10_950_T		O55098	-0.217176	-0.023317	-4.13749	0.000553692	0.00633798	-0.405036
Stk11_31_S		Q9WTK7	-0.302334	-0.190368	-5.97815	9.17599e-06	0.000314795	3.62425
Stk24_282_S		Q99KH8	0.206035	6.70752e-05	4.58322	0.000200233	0.00298214	0.59022
Stk24_308_S		Q99KH8	0.268277	0.176896	3.25588	0.00413427	0.0289521	-2.34968
Stk3_316_S		Q9JI10	0.157265	0.00759108	3.21146	0.00456894	0.0309198	-2.44518
Stk39_366_T	SPAK	Q9Z1W9	-0.575563	-0.254039	-7.79187	2.37628e-07	2.64952e-05	7.21159	T354		Down	?	DCT	TAL	https://www.phosphosite.org/proteinAction.action?id=2487
Stk39_383_S	SPAK	Q9Z1W9	-0.808893	-0.506545	-5.2943	4.05882e-05	0.000942822	2.15935	S371		Down	Decrease kinase activity	DCT	TAL	https://www.phosphosite.org/proteinAction.action?id=2487	https://journals.biologists.com/jcs/article/121/5/675/35476/Activation-of-the-thiazide-sensitive-Na-Cl
Ston2_267_S		Q8BZ60	-0.563149	-0.221614	-8.85758	3.40523e-08	9.62383e-06	9.09992
Ston2_759_S		Q8BZ60	-0.328943	-0.00279427	-3.48755	0.00244681	0.0194532	-1.84634
Stx7_129_S		O70439	-0.338848	-0.168024	-3.81638	0.00115511	0.0110663	-1.12067
Stx7_45_S		O70439	0.178385	0.00860789	3.30364	0.00371211	0.0267606	-2.24661
Stxbp5_786_S		Q8K400	-0.498753	-0.356918	-6.87255	1.43313e-06	8.50564e-05	5.45132
Suco_1072_T		Q8C341-2	-0.416933	-0.158914	-4.66827	0.000165093	0.00260246	0.779567
Suco_1081_S		Q8C341-2	-0.3979	-0.133021	-6.38145	3.92113e-06	0.000171748	4.46154
Suds3_45_S		Q8BR65	0.225952	0.158598	4.19597	0.000484328	0.00575473	-0.27438
Suds3_53_S		Q8BR65	0.323357	0.173394	5.32976	3.75281e-05	0.000889139	2.23655
Sufu_347_S		Q9Z0P7-4	-0.32634	-0.199896	-4.9351	9.04146e-05	0.0016547	1.37113
Sun2_12_S		Q8BJS4	-0.350906	-0.02659	-4.84048	0.000111864	0.00192999	1.16185
Supt16h_982_S		Q920B9	0.554641	0.216171	8.44656	7.07968e-08	1.37764e-05	8.39072
Supt5h_36_S		O55201	0.216009	-0.0572975	3.3483	0.00335568	0.0246518	-2.14988
Supt5h_661_T		O55201	-0.182316	-0.0701411	-3.6051	0.00187208	0.01576	-1.58815
Supt6h_1523_T		Q62383	-0.173963	-0.0203718	-4.24667	0.0004313	0.00527787	-0.1611
Svil_220_S		Q8K4L2	-0.331204	-0.0764249	-4.09763	0.000606599	0.0067482	-0.494056
Svil_227_S		Q8K4L2	0.168603	0.0367296	4.37415	0.000322332	0.00423815	0.123718
Svil_666_S		Q8K4L2	-0.608112	-0.241119	-7.2873	6.28173e-07	4.75942e-05	6.2606
Svil_857_S		Q8K4L2	-0.322236	-0.0712987	-5.94919	9.76144e-06	0.000323654	3.56331
Svil_862_T		Q8K4L2	-0.504244	-0.116124	-5.84404	1.22296e-05	0.000377054	3.34121
Swi5_26_S		Q8K3D3-2	-0.40339	-0.173873	-8.1533	1.20936e-07	1.86431e-05	7.87014
Syne1_8225_S		Q6ZWR6-4	-0.211175	-0.0957846	-5.13857	5.7353e-05	0.00121785	1.81895
Syne2_4096_S		Q6ZWQ0	-0.315987	-0.154494	-6.15809	6.26313e-06	0.000240023	4.00045
Syne2_6336_S		Q6ZWQ0	-0.34573	-0.110501	-5.34679	3.61436e-05	0.000864969	2.27357
Synpo_134_S		Q8CC35	-0.549274	-0.319798	-6.02111	8.3733e-06	0.000295669	3.71443
Synpo_397_S		Q8CC35	-0.393731	-0.177234	-5.49714	2.59692e-05	0.000662911	2.59922
Synpo_852_S		Q8CC35-2	0.319026	0.141007	5.72185	1.59189e-05	0.000450626	3.08143
Synpo_854_T		Q8CC35-2	0.215896	0.109804	3.80985	0.00117252	0.01117	-1.13518
Synpo_859_S		Q8CC35-2	0.355236	0.0584048	4.26153	0.000416888	0.00515465	-0.127885
Synpo_862_S		Q8CC35-2	0.379237	0.111579	5.59194	2.11096e-05	0.00056056	2.80335
Synpo_892_S		Q8CC35-2	-0.294845	-0.120294	-3.01292	0.00712053	0.0425497	-2.86716
Synpo_898_S		Q8CC35-2	-0.325029	-0.129246	-2.95096	0.00816824	0.0469525	-2.99702
Synpo2_1085_S		E9Q1U2	-0.469862	-0.0481071	-3.68527	0.00155899	0.0137075	-1.41122
Synrg_1067_S		Q5SV85	-0.51646	-0.277913	-8.3747	8.06388e-08	1.45028e-05	8.2643
Synrg_801_S		Q5SV85	-0.435602	-0.336796	-8.28438	9.50636e-08	1.61201e-05	8.10434
Synrg_804_S		Q5SV85	-0.366785	-0.276827	-4.76728	0.000131959	0.00218459	0.999537
Sytl2_535_S		Q99N50-4	-0.377657	-0.136797	-4.82536	0.000115745	0.00198252	1.12834
Tacc2_510_S		Q9JJG0	0.323859	0.128571	5.22914	4.68916e-05	0.00104822	2.0172
Tacc2_514_S		Q9JJG0	0.530904	0.178572	7.91787	1.87405e-07	2.29329e-05	7.44331
Taf3_224_T		Q5HZG4	0.354186	0.139436	7.6281	3.24561e-07	3.29277e-05	6.90697
Taf6_653_S		Q62311	0.136213	0.0462007	3.053	0.00651335	0.0402884	-2.78266
Taf7l2_48_S		Q3V063	-0.37886	-0.175183	-6.14006	6.50622e-06	0.000245952	3.96294
Tagln2_163_S		Q9WVA4	0.323532	0.163561	4.15105	0.000536768	0.00620063	-0.374742
Tanc1_1686_S		Q0VGY8	-0.278746	-0.10213	-4.74461	0.000138894	0.0022709	0.949225
Tanc1_441_S		Q0VGY8	-0.373515	-0.20068	-5.9696	9.34502e-06	0.000317895	3.60626
Tanc2_235_S		A2A690-2	-0.217637	-0.140201	-3.46547	0.00257273	0.0201308	-1.89465
Tbc1d10a_18_S		P58802	-0.674442	-0.539566	-5.49486	2.60988e-05	0.000663368	2.59432
Tbc1d10a_39_S		P58802	0.239827	0.0898694	4.12567	0.000568878	0.00645562	-0.431435
Tbc1d10a_407_S		P58802	-0.892207	-0.604689	-10.5148	2.18875e-09	2.88672e-06	11.7293
Tbc1d10a_409_S		P58802	-1.09601	-0.738609	-10.7062	1.62632e-09	2.75778e-06	12.0105
Tbc1d10b_136_T		Q8BHL3	-0.262742	-0.0634435	-3.65101	0.00168587	0.0145431	-1.48691
Tbc1d10b_664_S		Q8BHL3	-0.241184	-0.13541	-5.16094	5.45665e-05	0.00117764	1.86797
Tbc1d14_112_S		G3UVU5	-0.343197	-0.234613	-4.93668	9.00954e-05	0.00165291	1.37461
Tbc1d2_293_T		B1AVH7	0.243422	0.0422104	3.46837	0.00255582	0.0200245	-1.8883
Tbc1d2_914_S		B1AVH7	-0.167333	-0.045556	-2.922	0.00870742	0.0489383	-3.05736
Tbc1d4_598_S		Q8BYJ6	-0.437154	-0.106009	-4.40372	0.000301298	0.00404114	0.189778
Tbc1d5_565_S		Q80XQ2	-0.159017	-0.04206	-3.7359	0.00138861	0.0126272	-1.29917
Tbc1d5_578_S		Q80XQ2	-0.250237	-0.140843	-4.39808	0.000305202	0.00407442	0.177175
Tbx2_709_S		Q60707	0.348658	0.181862	4.42263	0.000288585	0.0039185	0.23199
Tbxa2r_328_S		P30987	0.24427	0.104448	3.08857	0.00601688	0.03803	-2.70738
Tcp1_544_S		P11983	0.163103	0.0186337	4.01615	0.000731041	0.00778247	-0.675908
Tesk1_439_S		O70146	-0.205878	-0.0441872	-3.65436	0.00167301	0.0144532	-1.47951
Tfeb_331_S		Q9R210	-0.229483	-0.0649299	-2.90546	0.00903066	0.0499739	-3.09174
Tfip11_211_S		Q9ERA6	-0.176697	-0.116233	-3.44662	0.00268528	0.020745	-1.93584
Tfip11_96_S		Q9ERA6	0.31187	0.129269	5.20671	4.9286e-05	0.00108539	1.96817
Tfip11_99_S		Q9ERA6	0.308948	0.128555	4.51165	0.000235619	0.00334946	0.430657
Tgfb1i1_177_S		Q62219	-0.372686	-0.140234	-4.88679	0.000100786	0.0017913	1.26436
Tgm1_20_T		A0A0R4J293	-0.21614	-0.053371	-3.02903	0.0068701	0.0417104	-2.83324
Tgm1_803_S		A0A0R4J293	-0.160586	-0.120111	-2.92091	0.00872843	0.0490329	-3.05964
Th_40_S		P24529	0.554197	0.144006	4.13109	0.00056186	0.00639741	-0.419323
Thrap3_324_T		Q569Z6	0.140362	0.102475	3.4498	0.00266596	0.020683	-1.92889
Thrap3_55_S		Q569Z6	0.370118	0.119062	3.94758	0.00085537	0.00884429	-0.828787
Thumpd1_86_S		Q99J36	0.348534	0.107443	3.79197	0.00122149	0.0114889	-1.17487
Thumpd1_88_S		Q99J36	0.316213	0.14963	7.57065	3.62378e-07	3.45835e-05	6.7992
Tiprl_270_S		Q8BH58	0.132883	0.00684048	3.0642	0.00635283	0.0395014	-2.75898
Tjp1_125_S		P39447	0.268994	0.118773	6.01777	8.43294e-06	0.000296151	3.70744
Tjp1_131_S		P39447	0.354304	0.133205	8.82646	3.5966e-08	9.9283e-06	9.04704
Tjp1_175_S		P39447	-0.41388	-0.204068	-4.07536	0.000638335	0.00701982	-0.543777
Tjp1_277_S		P39447	0.150062	0.128403	3.68952	0.00154393	0.0136764	-1.40183
Tjp1_617_S		P39447	-0.295074	-0.122555	-4.06723	0.000650336	0.0071213	-0.561932
Tjp1_912_S		P39447	-0.238006	-0.118665	-3.70989	0.0014737	0.0131723	-1.35677
Tjp2_213_S		Q9Z0U1	-0.563601	-0.275375	-7.59719	3.44369e-07	3.40638e-05	6.84905
Tjp2_404_S		Q9Z0U1	0.206588	0.0776244	3.51818	0.0022821	0.0184026	-1.77922
Tjp2_441_S		Q9Z0U1	-0.571323	-0.304732	-5.3039	3.97355e-05	0.000928465	2.18026
Tjp2_684_S		Q9Z0U1	-0.360347	-0.180937	-4.88304	0.000101642	0.00180073	1.25605
Tjp2_885_Y		Q9Z0U1	-0.165661	-0.0983879	-3.94138	0.00086761	0.00891648	-0.842608
Tjp2_992_S		Q9Z0U1	-0.429378	-0.155762	-4.16883	0.000515368	0.00605086	-0.335031
Tjp3_195_S		Q9QXY1	0.116542	0.0469623	3.02699	0.00690129	0.0418164	-2.83753
Tjp3_311_S		Q9QXY1	0.243093	0.114362	4.46263	0.000263439	0.00363185	0.32129
Tjp3_319_S		Q9QXY1	0.493503	0.168781	7.38121	5.22845e-07	4.28012e-05	6.4404
Tjp3_343_S		Q9QXY1	-0.190245	-0.134931	-4.23807	0.000439861	0.0053524	-0.180307
Tjp3_359_S		Q9QXY1	0.309725	0.12095	5.05329	6.93762e-05	0.0014005	1.63165
Tle4_245_S		Q62441	0.273063	0.126242	5.35708	3.5332e-05	0.000848968	2.29594
Tln1_979_S		P26039	0.200349	0.0692524	3.10865	0.00575298	0.0368526	-2.66474
Tmcc1_378_S		Q69ZZ6	-0.469889	-0.150044	-3.9021	0.000949265	0.00944611	-0.930063
Tmem169_62_T		Q8BG50	-0.368344	-0.406568	-2.94597	0.00825876	0.0472669	-3.00743
Tmem230_25_T		Q8CIB6	-0.284466	-0.171463	-4.15983	0.000526089	0.00612223	-0.355129
Tmem26_364_T		Q3UP23	-0.377937	-0.042705	-4.40086	0.000303274	0.00405847	0.183377
Tmem51_156_S		Q99LG1	-0.310192	-0.101838	-4.94115	8.91953e-05	0.00164657	1.38448
Tmem51_178_S		Q99LG1	-0.439615	-0.236252	-3.59168	0.00193026	0.0161126	-1.6177
Tmem51_230_T		Q99LG1	-0.431384	-0.222094	-5.63365	1.92769e-05	0.000526016	2.89283
Tmem63a_738_S		Q91YT8	0.212511	0.0266554	2.98654	0.00754956	0.044429	-2.92255
Tmf1_926_S		B9EKI3	-0.158493	-0.031417	-3.78888	0.00123015	0.0115462	-1.18173
Tmpo_308_S		Q61033	-0.43379	-0.187227	-6.56655	2.6731e-06	0.000134448	4.83854
Tmx4_247_S		Q8C0L0	0.350748	0.110682	3.38549	0.00308468	0.0230284	-2.06908
Tnk1_498_S		Q99ML2	-0.274073	-0.123209	-5.31664	3.86318e-05	0.000909841	2.208
Tnks1bp1_1212_S		P58871	-0.530587	-0.121549	-6.4203	3.6168e-06	0.000163237	4.54105
Tnks1bp1_131_T		P58871	-0.234507	-0.111316	-3.24841	0.00420445	0.0291462	-2.36577
Tnks1bp1_1375_S		P58871	-0.209916	-0.0467656	-4.11771	0.000579336	0.00653427	-0.449206
Tnks1bp1_1611_S		P58871	0.191891	0.0626928	4.95047	8.73473e-05	0.00162765	1.40507
Tnks1bp1_1657_S		P58871	-0.334427	-0.17944	-5.33024	3.74886e-05	0.000889139	2.23759
Tnks1bp1_429_S		P58871	-0.387245	-0.0908916	-6.78769	1.70145e-06	9.52649e-05	5.28271
Tnks1bp1_763_S		P58871	-0.192364	0.0241525	-3.20947	0.00458936	0.0309873	-2.44944
Tnks1bp1_796_S		P58871	-0.210534	-0.097244	-4.05875	0.000663083	0.00725419	-0.580852
Tnks1bp1_866_S		P58871	-0.344023	-0.183754	-5.17366	5.30432e-05	0.00115527	1.89584
Tnks1bp1_876_S		P58871	-0.416017	-0.0953925	-5.769	1.4376e-05	0.000418784	3.18188
Tnks1bp1_894_T		P58871	-0.625556	-0.309545	-6.32517	4.4095e-06	0.000187382	4.34599
Tnks1bp1_912_S		P58871	-0.355423	-0.163407	-5.01815	7.50517e-05	0.00147347	1.55429
Tnks1bp1_977_S		P58871	-0.630482	-0.182485	-10.0582	4.51785e-09	4.46891e-06	11.0402
Tnks1bp1_980_S		P58871	-0.451317	-0.138383	-4.66717	0.000165505	0.0026055	0.777118
Tns1_1054_S		E9Q0S6	-0.197491	-0.0872062	-3.7939	0.00121609	0.0114563	-1.17057
Tns1_1058_Y		E9Q0S6	-0.27477	-0.105616	-4.53611	0.000222866	0.00322221	0.485207
Tns1_1547_S		E9Q0S6	-0.332017	-0.136991	-5.10949	6.11932e-05	0.00128333	1.75516
Tns1_1554_S		E9Q0S6	-0.470269	-0.125587	-4.9027	9.72442e-05	0.00175424	1.29953
Tns1_163_S		E9Q0S6	-0.149829	0.0116008	-3.17985	0.00490505	0.0327096	-2.51291
Tns1_537_Y		E9Q0S6	-0.691317	-0.230682	-8.78633	3.86001e-08	1.01818e-05	8.97866
Tns1_604_S		E9Q0S6	-0.206651	-0.137495	-2.9275	0.00860246	0.0484859	-3.04592
Tns1_792_S		E9Q0S6	-0.152065	-0.0199935	-3.43009	0.00278796	0.0213366	-1.97192
Tns2_1003_S		Q8CGB6-4	-0.448572	-0.23881	-5.4529	2.86147e-05	0.000719611	2.50365
Tns2_120_S		Q8CGB6-4	-0.193461	-0.0342411	-4.16389	0.000521223	0.00608473	-0.346058
Tns2_483_Y		Q8CGB6-4	-0.207472	0.0248311	-3.53281	0.00220739	0.0179341	-1.74713
Tns2_931_S		Q8CGB6-4	-0.342316	-0.211781	-5.01008	7.642e-05	0.00148517	1.53652
Toe1_349_S		Q9D2E2	-0.262705	-0.0549424	-3.34939	0.00334741	0.0246334	-2.14751
Tom1l2_226_S		Q5SRX1	0.525314	0.133723	3.83006	0.00111951	0.0108037	-1.09029
Top2b_1511_S		Q64511	0.164982	0.115714	4.74136	0.00013992	0.00228138	0.942001
Top2b_1513_S		Q64511	0.354326	0.125792	5.57915	2.17066e-05	0.000573962	2.77587
Tp53bp1_622_S		P70399	0.301567	0.0557568	3.14168	0.00534327	0.0348705	-2.59444
Tpi1_262_S		P17751-2	0.143988	0.0202755	3.53237	0.00220959	0.0179397	-1.74809
[truncated: 146 more rows]
