# Supplementary material for: Cosmic kidney disease: an integrated pan-omic, physiological and morphological study into spaceflight-induced renal dysfunction
Source: Nat Commun. 2024 Jun 11;15:4923. doi: 10.1038/s41467-024-49212-1 (PMC11167060; doi:10.1038/s41467-024-49212-1)
Supplement: Supplementary file 5 — Supplementary Data 2 [file 41467_2024_49212_MOESM5_ESM.xlsx]

## Sheet: Rank 1
Description	Gene Count_RR10_PTM	Gene Ratio_RR10_PTM	NegLogP_RR10_PTM	Gene Count_BNL3_Protein	Gene Ratio_BNL3_Protein	NegLogP_BNL3_Protein	Gene Count_NSRL22A_II_F_vs_I_F_Protein	Gene Ratio_NSRL22A_II_F_vs_I_F_Protein	NegLogP_NSRL22A_II_F_vs_I_F_Protein	Gene Count_NSRL22A_II_M_vs_I_M_Protein	Gene Ratio_NSRL22A_II_M_vs_I_M_Protein	NegLogP_NSRL22A_II_M_vs_I_M_Protein	Gene Count_RR10_Protein	Gene Ratio_RR10_Protein	NegLogP_RR10_Protein	Gene Count_RR1_Protein	Gene Ratio_RR1_Protein	NegLogP_RR1_Protein	Gene Count_RR3_Protein	Gene Ratio_RR3_Protein	NegLogP_RR3_Protein	Gene Count_RR19_Protein	Gene Ratio_RR19_Protein	NegLogP_RR19_Protein	Gene Count_Inspiration4_plasma_immpostVpre_Protein	Gene Ratio_Inspiration4_plasma_immpostVpre_Protein	NegLogP_Inspiration4_plasma_immpostVpre_Protein	Gene Count_Inspiration4_exosomes_immpostVpre_Protein	Gene Ratio_Inspiration4_exosomes_immpostVpre_Protein	NegLogP_Inspiration4_exosomes_immpostVpre_Protein	Gene Count_RR7_C3HHeJ_GCvsSF_25d_RNA	Gene Ratio_RR7_C3HHeJ_GCvsSF_25d_RNA	NegLogP_RR7_C3HHeJ_GCvsSF_25d_RNA	Gene Count_RR7_C57BL6J_GCvsSF_25d_RNA	Gene Ratio_RR7_C57BL6J_GCvsSF_25d_RNA	NegLogP_RR7_C57BL6J_GCvsSF_25d_RNA	Gene Count_RR10_RNA	Gene Ratio_RR10_RNA	NegLogP_RR10_RNA	Gene Count_MHU3_RNA	Gene Ratio_MHU3_RNA	NegLogP_MHU3_RNA	Gene Count_RR23_RNA	Gene Ratio_RR23_RNA	NegLogP_RR23_RNA	Gene Count_RR1_RNA	Gene Ratio_RR1_RNA	NegLogP_RR1_RNA	Gene Count_RR3_RNA
C0002726: Amyloidosis	54	0.044	5.2	30	0.05	4.1				59	0.057	9.7	20	0.051	3.1				8	0.065	2.1	23	0.087	7.2	39	0.13	17	32	0.13	14	24	0.046	2.9	24	0.076	6.4	82	0.045	8.2	34	0.052	5	111	0.041	9.1	78	0.039	5.6	48
C0085580: Essential Hypertension	32	0.026	2.8	18	0.03	2.4				48	0.046	12				10	0.042	2.5				13	0.049	3.8	21	0.068	8.1	21	0.083	9.6	17	0.033	2.7	18	0.057	5.9	60	0.033	8.2	42	0.064	15	90	0.034	13	45	0.023	2.6	33
C2316810: Chronic kidney disease stage 5	47	0.038	3.6	33	0.054	5.6	10	0.11	4.6	48	0.046	5.9										18	0.068	4.6	30	0.097	11	28	0.11	12	29	0.056	5.2	19	0.06	4	81	0.044	8.7	49	0.075	13	128	0.048	16	71	0.036	4.4
C0151650: Renal fibrosis	37	0.03	2.4	26	0.043	4	7	0.08	2.9	37	0.036	3.7	15	0.038	2.1	13	0.055	3.2				18	0.068	5.5	25	0.081	8.8	20	0.079	7				13	0.041	2.1	77	0.042	10	30	0.046	5.1	113	0.042	16	66	0.033	5.3
C1565489: Renal Insufficiency	49	0.04	5.1	30	0.05	5	8	0.091	3.4	42	0.041	4.7										21	0.079	6.8	22	0.071	6.3	27	0.11	12	24	0.046	3.7	15	0.047	2.6	74	0.04	7.8	41	0.063	9.6	113	0.042	13	62	0.031	3.3
C0027726: Nephrotic Syndrome	32	0.026	3.9	20	0.033	3.9				35	0.034	6.7				10	0.042	3							21	0.068	9.2	19	0.075	9.1	14	0.027	2.1	13	0.041	3.6	48	0.026	5.8	36	0.055	13	81	0.03	13	51	0.026	5.9
C0017665: Membranous glomerulonephritis	19	0.015	3.3	15	0.025	4.9	4	0.045	2.6	15	0.014	2.5				7	0.029	3				6	0.023	2.1	17	0.055	11	18	0.071	13	11	0.021	3.2	7	0.022	2.3	24	0.013	3	17	0.026	5.8	38	0.014	5.4	29	0.015	4.4	21
C0017661: IGA Glomerulonephritis	32	0.026	2.6	22	0.036	3.8																16	0.06	5.5	24	0.077	10	29	0.11	17	24	0.046	5.8	17	0.054	5.1	54	0.029	5.7	34	0.052	9.3	72	0.027	5.9	46	0.023	2.6	33
C0178664: Glomerulosclerosis (disorder)	19	0.015	2.7	13	0.021	3.2	4	0.045	2.4	24	0.023	6.1										7	0.026	2.5	16	0.052	8.9	11	0.043	5.5	10	0.019	2.3	9	0.028	3.2	33	0.018	5.8	18	0.028	5.8	56	0.021	12	33	0.017	5.1
C0041956: Ureteral obstruction	37	0.03	6.5	20	0.033	4.3	7	0.08	4.1	23	0.022	2.5	14	0.036	3.6							12	0.045	4.1	18	0.058	7.4	12	0.047	4.2	14	0.027	2.4	12	0.038	3.3	62	0.034	13	25	0.038	6.4	79	0.029	14
C1378703: Renal carcinoma	65	0.053	10	28	0.046	3.7	12	0.14	6.3	50	0.048	6.6	22	0.056	4.2							19	0.072	5.1	25	0.081	7.5				25	0.048	3.6				71	0.039	5.5	41	0.063	8.6	117	0.044	12	87	0.044	9.3
C0740457: Malignant neoplasm of kidney	57	0.046	6.9	26	0.043	3	12	0.14	6.3	52	0.05	7.5	22	0.056	4.2							20	0.075	5.7	24	0.077	6.9	19	0.075	5.4	23	0.044	2.8				80	0.044	8.4	38	0.058	7.2	114	0.043	11	93	0.047	11
C0033687: Proteinuria	22	0.018	3.4	11	0.018	2	4	0.045	2.3	24	0.023	5.5													13	0.042	5.9	15	0.059	8.7	11	0.021	2.5	8	0.025	2.4	31	0.017	4.3	22	0.034	7.9	47	0.018	6.8	35	0.018	5.2
C0740394: Hyperuricemia	18	0.015	2.9	10	0.017	2.2	6	0.068	4.6	25	0.024	7.7										6	0.023	2.1	10	0.032	4.4	12	0.047	6.9	12	0.023	3.8	9	0.028	3.6	25	0.014	3.4	17	0.026	5.9	32	0.012	3.2	27	0.014	3.7
C1969372: Tubulointerstitial fibrosis	26	0.021	3	17	0.028	3.4	7	0.08	4.3	25	0.024	3.7										12	0.045	4.4	22	0.071	11				13	0.025	2.3	10	0.032	2.6	49	0.027	8.3	25	0.038	7.2	66	0.025	9.7
C0268731: Renal glomerular disease	19	0.015	2.7	13	0.021	3.2				18	0.017	3.2				6	0.025	2.1							10	0.032	4	14	0.055	8.2							28	0.015	3.7	25	0.038	11	46	0.017	7.4	36	0.018	6.4	19
C0085413: Polycystic Kidney, Autosomal Dominant	35	0.028	8.3	18	0.03	4.8				18	0.017	2.1										8	0.03	2.5	13	0.042	5.1	13	0.051	6.1	13	0.025	2.9	8	0.025	2	41	0.022	6.8	22	0.034	6.6	60	0.022	10	35	0.018	3.7
C0392525: Nephrolithiasis	29	0.023	6.6	12	0.02	2.4				23	0.022	4.9				8	0.034	3.1							11	0.035	4.3	13	0.051	6.8	12	0.023	3	8	0.025	2.4	42	0.023	9.2	22	0.034	7.8	48	0.018	7	30	0.015	3.2
C0027708: Nephroblastoma	46	0.037	4.7	21	0.035	2.1	6	0.068	2.1																14	0.045	2.5				25	0.048	4.4				69	0.038	7	34	0.052	6.6	83	0.031	4.8	68	0.034	5.5	55
C0022650: Kidney Calculi	23	0.019	5.4	11	0.018	2.8				19	0.018	4.5				6	0.025	2.4							9	0.029	3.8	15	0.059	10	9	0.017	2.2				34	0.019	7.9	23	0.035	11	40	0.015	6.7	27	0.014	3.9
C0011644: Scleroderma	25	0.02	2.9	14	0.023	2.3																8	0.03	2.1	24	0.077	13	11	0.043	4.1	13	0.025	2.4				47	0.026	7.9	18	0.028	3.7	69	0.026	12	35	0.018	2.8	23
C0001787: Osteoporosis, Age-Related	12	0.0097	3.6							21	0.02	12	7	0.018	3.8							4	0.015	2.1	8	0.026	5.4	10	0.04	8.4							14	0.0076	3	14	0.021	8.1	16	0.006	2.3	14	0.0071	2.7
C0017668: Focal glomerulosclerosis	26	0.021	4	19	0.031	5.3	4	0.045	2	23	0.022	3.9													15	0.048	6.6										37	0.02	5.1	25	0.038	8.5	60	0.022	9.9	38	0.019	4.7
C0005940: Bone Diseases	24	0.019	2.5																5	0.041	2				20	0.065	9.9				12	0.023	2	11	0.035	3.2	37	0.02	4	22	0.034	5.7	59	0.022	7.4	44	0.022	5.7
C0035126: Reperfusion Injury	23	0.019	2.5							20	0.019	2.4	10	0.026	2.2							9	0.034	2.8	18	0.058	8.6	12	0.047	5	17	0.033	4.7				45	0.025	7.7	27	0.041	9.3	57	0.021	7.5	34	0.017	2.9
C1527336: Sjogren's Syndrome	37	0.03	3.7	18	0.03	2																21	0.079	8.7	21	0.068	7.5				17	0.033	2.3	17	0.054	4.8	48	0.026	3.3	19	0.029	2	71	0.026	4.8				38
C0011175: Dehydration	26	0.021	3.7	13	0.021	2.2				30	0.029	6.9	11	0.028	2.8	11	0.046	4.6																12	0.038	4.1	41	0.022	6.2	22	0.034	6.2	55	0.021	7				25
C0262655: Recurrent urinary tract infection	25	0.02	4.8	11	0.018	2.1																9	0.034	3.6	12	0.039	5.2				14	0.027	4.1	9	0.028	3	32	0.017	4.7	13	0.02	2.7	42	0.016	4.9	30	0.015	3.4
C0029459: Osteoporosis, Senile	9	0.0073	2.5							21	0.02	14	8	0.02	5.3										9	0.029	7.2	10	0.04	9.3							15	0.0082	4.6	13	0.02	8.3	17	0.0063	3.7	12	0.0061	2.6
C0022665: Kidney Neoplasm	36	0.029	8.2	13	0.021	2.2	5	0.057	2.8	27	0.026	5.4				9	0.038	3.2				8	0.03	2.3	13	0.042	4.9										39	0.021	5.4				49	0.018	4.8	48	0.024	8.3
C0027720: Nephrosis	8	0.0065	2.2	6	0.0099	2.6																4	0.015	2.5	7	0.023	5.2										11	0.006	2.6	11	0.017	6.7	16	0.006	3.6				8
C1306837: Papillary Renal Cell Carcinoma	26	0.021	5.8	12	0.02	2.7				20	0.019	4	12	0.031	4.4	7	0.029	2.7				9	0.034	3.8													23	0.013	2	13	0.02	2.9	31	0.012	2.1	33	0.017	5
C0027709: Nephrocalcinosis	14	0.011	3.5				4	0.045	3.4	10	0.0097	2.1																			8	0.015	3				19	0.01	4.1	8	0.012	2.4	29	0.011	6.5	20	0.01	4.1
C0342649: Vascular calcification	21	0.017	2.7	14	0.023	3.1	4	0.045	2.2													7	0.026	2.1	11	0.035	4.1										29	0.016	3	17	0.026	4.3	41	0.015	3.8	39	0.02	6.1
C1333015: Childhood Kidney Wilms Tumor	28	0.023	3.4				6	0.068	3.3																9	0.029	2.1				14	0.027	2.6				36	0.02	3.1	23	0.035	5.8	48	0.018	3.1	44	0.022	5	33
C0740447: Diabetic peripheral neuropathy	14	0.011	3.1				3	0.034	2.2																8	0.026	4.2				7	0.013	2.1	6	0.019	2.6	16	0.0087	2.3	12	0.018	4.6	24	0.009	3.4
C0151449: Primary SjÃ¶gren's syndrome	22	0.018	2	14	0.023	2.3																11	0.042	4	12	0.039	4	11	0.043	4.1	15	0.029	3.4	11	0.035	3.3	34	0.019	3.1										26
C0041341: Tuberous Sclerosis	42	0.034	12	13	0.021	2.2				23	0.022	3.8	11	0.028	2.8							9	0.034	3	9	0.029	2.5										39	0.021	5.6	18	0.028	4.2	55	0.021	7.3	38	0.019	4.5
C2145472: Urothelial Carcinoma	39	0.032	5																			15	0.057	4.9	15	0.048	4.1										63	0.034	9.3	21	0.032	3.1	86	0.032	11	49	0.025	3.5
C0022680: Polycystic Kidney Diseases	34	0.028	7.9	15	0.025	3.3				18	0.017	2.1																			13	0.025	2.9	8	0.025	2	44	0.024	8.4	21	0.032	6.1	58	0.022	9.3	37	0.019	4.6
C0034152: Henoch-Schoenlein Purpura	19	0.015	3.3	15	0.025	4.9																7	0.026	2.7	11	0.035	5.1	14	0.055	8.8	9	0.017	2.1				24	0.013	3	11	0.017	2.4	40	0.015	6.2
C1266042: Chromophobe Renal Cell Carcinoma	21	0.017	4.6	11	0.018	2.9	4	0.045	2.7	25	0.024	8.3										11	0.042	6.1							10	0.019	2.8				24	0.013	3.4	15	0.023	4.9	32	0.012	3.7	28	0.014	4.5
C0024523: Malabsorption Syndrome	22	0.018	3.4							16	0.015	2.1													9	0.029	3.1										30	0.016	3.9	21	0.032	7.2	37	0.014	3.2	32	0.016	4
C0027831: Neurofibromatosis 1	35	0.028	7.1				5	0.057	2.7				11	0.028	2.6										12	0.039	4				15	0.029	3.4				35	0.019	3.5	19	0.029	4.3	46	0.017	3.4	35	0.018	2.9
C0920646: Ischemia of kidney	12	0.0097	2.1	8	0.013	2.3	3	0.034	2.2													6	0.023	3	7	0.023	3.4							7	0.022	3.3	19	0.01	3.4				32	0.012	7
C2931852: Clear-cell metastatic renal cell carcinoma	20	0.016	2.3							22	0.021	4	11	0.028	3.2							9	0.034	3.3	12	0.039	4.7										37	0.02	5.9	16	0.025	3.7	47	0.018	5.7	36	0.018	4.8
C0042580: Vesico-Ureteral Reflux	19	0.015	3.6										8	0.02	2.5										9	0.029	3.8				10	0.019	2.8				20	0.011	2	12	0.018	3.1	34	0.013	4.3	31	0.016	5.8
C4721698: Metastatic Renal Cell Carcinoma	14	0.011	2.6				3	0.034	2.1													8	0.03	4.4	9	0.029	4.7							6	0.019	2.4				9	0.014	2.4	29	0.011	4.6	21	0.011	3.3
C0278678: Metastatic Renal Cell Cancer	14	0.011	2.6				3	0.034	2.1													8	0.03	4.3	9	0.029	4.7							6	0.019	2.4				9	0.014	2.4	29	0.011	4.6	22	0.011	3.7
C0410158: Muscle damage	15	0.012	2.5							14	0.014	2.8				5	0.021	2							7	0.023	2.8				8	0.015	2.1	6	0.019	2.1	20	0.011	2.7	10	0.015	2.5	29	0.011	3.6	24	0.012	3.8
C0872084: Sarcopenia	16	0.013	2.9	10	0.017	2.7				15	0.014	3.3				5	0.021	2				6	0.023	2.5	7	0.023	2.8							7	0.022	2.7				11	0.017	3	29	0.011	3.6
C1827293: Carcinoma of urinary bladder, invasive	25	0.02	3.5																			15	0.057	7.4	10	0.032	3.1										37	0.02	4.9	23	0.035	7.1	56	0.021	7.8	45	0.023	7.3
C1266044: Collecting Duct Carcinoma of the Kidney	20	0.016	4.9	9	0.015	2.3				22	0.021	7.4				5	0.021	2				10	0.038	5.7																9	0.014	2.1				19	0.0096	2	14
C0017654: Glomerular Filtration Rate	48	0.039	11	18	0.03	2.9				26	0.025	2.8																						14	0.044	4	39	0.021	2.6				74	0.028	9	55	0.028	6.8
C0020295: Hydronephrosis	27	0.022	5.2							19	0.018	2.9																			15	0.029	4.4				29	0.016	3.1				53	0.02	8.5	34	0.017	4.3
C1704321: Nephrotic Syndrome, Minimal Change	10	0.0081	2.6							11	0.011	3.8				5	0.021	3.2							5	0.016	2.7										12	0.0066	2.3	12	0.018	6.5	19	0.0071	3.9
C0019562: Von Hippel-Lindau Syndrome	18	0.015	3.5				5	0.057	3.8				8	0.02	2.7										6	0.019	2																37	0.014	6.3	28	0.014	5
C0020428: Hyperaldosteronism	9	0.0073	2.1																															6	0.019	3.6	12	0.0066	2.3	8	0.012	3.3				12	0.0061	2.1
C0020545: Hypertension, Renovascular	10	0.0081	2.9				3	0.034	2.8													4	0.015	2.3													15	0.0082	4.2	8	0.012	3.5	14	0.0052	2.1
C0848548: hypertensive nephropathy	8	0.0065	2.8	8	0.013	4.9																												7	0.022	5.8	10	0.0055	2.8	13	0.02	9.9	12	0.0045	2.6				7
C4020732: Mitochondrial abnormalities	10	0.0081	2.7							17	0.016	8.6													5	0.016	2.8										13	0.0071	2.8	8	0.012	3.4	15	0.0056	2.2
C4021821: Abnormality of the urinary system	7	0.0057	2.4	10	0.017	7.3				7	0.0068	2.8				4	0.017	3.2																			9	0.0049	2.5							10	0.0051	2.9
C0162678: Neurofibromatoses	21	0.017	6.8										8	0.02	3.4																						19	0.01	3.3	9	0.014	2.6	26	0.0097	3.9	20	0.01	3.3	14
C0020598: Hypocalcemia	11	0.0089	2.8							12	0.012	4										4	0.015	2							6	0.011	2.2							7	0.011	2.4	25	0.0093	6.4
C0027832: Neurofibromatosis 2	19	0.015	6							12	0.012	2.8																									18	0.0098	3.2	8	0.012	2.2				17	0.0086	2.4	13
C0020437: Hypercalcemia	20	0.016	5.2																																		26	0.014	5.5	14	0.021	5.1	30	0.011	4.3	23	0.012	3.6
C0151723: Hypomagnesemia	10	0.0081	4										4	0.01	2.2																						9	0.0049	2.1	8	0.012	4.5	15	0.0056	3.9				8
C0032617: Polyuria	11	0.0089	3.7	7	0.012	3.2				9	0.0087	3.1	6	0.015	3.4																			4	0.013	2.1	14	0.0076	4	8	0.012	3.8
C0020488: Hypernatremia	10	0.0081	3.9	6	0.0099	2.9				7	0.0068	2.4																												6	0.0092	2.8							8
C0020438: Hypercalciuria	10	0.0081	3.8																																								14	0.0052	3.2	11	0.0056	2.8
C0013604: Edema	13	0.011	2.7							13	0.013	3.4																									22	0.012	5.2				20	0.0075	2.1				12
C2718001: Protein Misfolding Disorders	6	0.0049	2.4							7	0.0068	3.6													3	0.0097	2.2							3	0.0095	2.1				4	0.0061	2.1	13	0.0048	4.9
C4721411: Osteolysis	8	0.0065	2.4																						6	0.019	4.4										11	0.006	2.9				12	0.0045	2.1	12	0.0061	3.2
C1963165: Malabsorption, CTCAE	17	0.014	3																						7	0.023	2.6										20	0.011	2.3	13	0.02	3.9				25	0.013	3.7
C3714745: Malabsorption	17	0.014	3																						7	0.023	2.6										20	0.011	2.3	13	0.02	3.9				25	0.013	3.7
C0020503: Hyperparathyroidism, Secondary	8	0.0065	2.2																																					7	0.011	3.2	13	0.0048	2.2	11	0.0056	2.4
C0266295: Congenital hypoplasia of kidney	13	0.011	3.8																												8	0.015	3.6										28	0.01	8	13	0.0066	2
C3887499: Renal cyst	23	0.019	6.3	10	0.017	2.6	4	0.045	2.8																						9	0.017	2.5										34	0.013	5.2
C0022679: Cystic kidney	11	0.0089	3	7	0.012	2.7																															12	0.0066	2.1				23	0.0086	5.7	16	0.0081	3.7
C1567741: Alport Syndrome	7	0.0057	2.3	7	0.012	4.2																															11	0.006	3.7	8	0.012	4.9
C4288936: Hyperkalemic Mineralocorticoid Resistance	7	0.0057	4.7										3	0.0077	2.6																						7	0.0038	3.6				9	0.0034	4.2
C4049702: Focal Segmental Glomerulosclerosis, Not Otherwise Specified	8	0.0065	3.6	5	0.0083	2.8																												3	0.0095	2				7	0.011	4.5
C0017919: Glycogen Storage Disease	8	0.0065	2.4							10	0.0097	4.3				5	0.021	3.8	3	0.024	2.7				4	0.013	2.4
C0029866: Other ureteric obstruction	7	0.0057	2.3							7	0.0068	2.7																									10	0.0055	3	5	0.0077	2.3	14	0.0052	3.9
C4552839: Hypomagnesemia, CTCAE	5	0.004	2.9							4	0.0039	2.3																									7	0.0038	3.8				7	0.0026	2.8				5
C0001126: Renal tubular acidosis	9	0.0073	3.6							8	0.0077	3.4																									11	0.006	3.6							9	0.0046	2.2
C0854917: Rhabdoid Tumor of the Kidney	8	0.0065	2.4																												5	0.0096	2.4										15	0.0056	3.6	12	0.0061	3.2
C0004775: Bartter Disease	8	0.0065	3.2																																		10	0.0055	3.4	6	0.0092	3.3	10	0.0037	2.1
C0268450: Gitelman Syndrome	9	0.0073	6.3	6	0.0099	5																															6	0.0033	2.4				7	0.0026	2.2
C0085548: Autosomal Recessive Polycystic Kidney Disease	14	0.011	6.2	8	0.013	4.1																																					14	0.0052	2.6
C0431718: Multiple renal cysts	11	0.0089	5.7																												4	0.0077	2.1										16	0.006	6	9	0.0046	2.6
C0028734: Nocturia	5	0.004	2.3																																		7	0.0038	2.9				12	0.0045	5.7				5
C1266043: Sarcomatoid Renal Cell Carcinoma	17	0.014	4.5				3	0.034	2.1	17	0.016	5.4										8	0.03	4.6
C0220983: Metabolic alkalosis	8	0.0065	5.1																																		7	0.0038	3	4	0.0061	2.6	8	0.003	2.7
C0005944: Metabolic Bone Disorder	9	0.0073	2.8				4	0.045	4.4																																		15	0.0056	3.3
C3825201: Mitochondrial pathology	5	0.004	3							6	0.0058	4.4																									6	0.0033	3	3	0.0046	2.1
C0078911: AIDS-Associated Nephropathy	9	0.0073	4.1																												5	0.0096	3							6	0.0092	3.4
C0543800: Idiopathic hypercalciuria	6	0.0049	4	3	0.005	2.1																															6	0.0033	3
C0268800: Simple renal cyst	11	0.0089	2.6										5	0.013	2																												21	0.0078	3.8
C0002063: Alkalosis	6	0.0049	3.4							6	0.0058	3.8																									7	0.0038	3.3	4	0.0061	2.7
C1567435: Polycystic Kidney - body part	9	0.0073	3.5																																		10	0.0055	2.9				11	0.0041	2.1	10	0.0051	2.6
C0403397: Steroid-resistant nephrotic syndrome	10	0.0081	3.1																			4	0.015	2.4																7	0.011	3
C3266102: Steroid resistant nephrotic syndrome of childhood	10	0.0081	3.1																			4	0.015	2.4																7	0.011	3
C0085602: Polydipsia	8	0.0065	2.5	5	0.0083	2.1
C1449844: Pseudohypoaldosteronism, Type II	8	0.0065	5.1																																		7	0.0038	3				8	0.003	2.7
C0020502: Hyperparathyroidism	13	0.011	3.2																																		18	0.0098	3.9				23	0.0086	4
C3469605: PSEUDOHYPOALDOSTERONISM, TYPE IID	5	0.004	4																																		5	0.0027	3.2				6	0.0022	3.3
C0266298: Accessory kidney	5	0.004	3																																								7	0.0026	2.9	5	0.0025	2.1
C0268790: Renal vascular disorder	5	0.004	2.8	3	0.005	2																																		4	0.0061	2.9
C0085570: Hypokalemic alkalosis	3	0.0024	2.2							3	0.0029	2.4																									4	0.0022	2.7
C0740898: Hypokalemic metabolic alkalosis	3	0.0024	2.2							3	0.0029	2.4
C0028860: Oculocerebrorenal Syndrome	8	0.0065	2.8																																											12	0.0061	3.8
C1857453: Renal hypoplasia/aplasia	11	0.0089	3.7																												5	0.0096	2.1
C0005938: Bone Density	13	0.011	2.4																																		20	0.011	3.6
C4316899: Cystinosis	7	0.0057	3.6																			3	0.011	2.6
C0162283: Nephrogenic Diabetes Insipidus	9	0.0073	3.1																																					6	0.0092	2.7
C1846348: Renal potassium wasting	3	0.0024	2.9																																		3	0.0016	2.4
C1846343: Bartter syndrome, type 3	3	0.0024	2.3																																		4	0.0022	2.9
C1704380: Distal Renal Tubular Acidosis	5	0.004	2.7																																		6	0.0033	2.7
C0240783: Increased circulating renin level	3	0.0024	2.2																																		4	0.0022	2.7
C0268436: Pseudohypoaldosteronism, Type I	4	0.0032	2.2	3	0.005	2.2
C0409974: Lupus Erythematosus				24	0.04	3.3	6	0.068	2.2	31	0.03	2.2										19	0.072	6.2	24	0.077	8.3	23	0.091	9.4	27	0.052	5.7	13	0.041	2.2	81	0.044	13	26	0.04	3.6	84	0.031	5.9	58	0.029	3.5	42
C0024143: Lupus Nephritis				27	0.045	5.3				28	0.027	2.1										18	0.068	6.2	27	0.087	11	18	0.071	6.5	29	0.056	7.7	12	0.038	2.1	76	0.042	13	23	0.035	3.2	87	0.032	8.9				34
C0042384: Vasculitis				17	0.028	4				20	0.019	2.5										10	0.038	3.5	18	0.058	8.7	14	0.055	6.7	15	0.029	3.7				41	0.022	6.2	16	0.025	3.1	58	0.022	8.2				23
C0035078: Kidney Failure				23	0.038	5.5				30	0.029	4.7										12	0.045	3.8	15	0.048	5	17	0.067	7.6	19	0.036	4.4	15	0.047	4.9	53	0.029	7.9	23	0.035	5	82	0.031	14	42	0.021	3.2
C0017658: Glomerulonephritis				24	0.04	5.8	6	0.068	3	27	0.026	3.3										17	0.064	7.1	25	0.081	12	21	0.083	11	20	0.038	4.7	12	0.038	3	59	0.032	10	28	0.043	7.4	63	0.023	5.6	42	0.021	2.9	29
C2609414: Acute kidney injury				14	0.023	4.6				15	0.014	2.7							5	0.041	3	12	0.045	7	11	0.035	5.4	15	0.059	10				7	0.022	2.5	25	0.014	3.8	21	0.032	9.2	40	0.015	7	25	0.013	3.3
C0018965: Hematuria				14	0.023	3.5				25	0.024	6.2										7	0.026	2.3	14	0.045	6.8	20	0.079	14				8	0.025	2.4	33	0.018	5.2	21	0.032	7.3	47	0.018	7	34	0.017	4.9
C1565662: Acute Kidney Insufficiency				7	0.012	2.3				9	0.0087	2				4	0.017	2				7	0.026	4.4	5	0.016	2.4	8	0.032	5.6				5	0.016	2.3				14	0.021	7.3	26	0.0097	6
C0042870: Vitamin D Deficiency				9	0.015	2.4	6	0.068	5.2																6	0.019	2.3				10	0.019	3.5	9	0.028	4.4	22	0.012	3.8	13	0.02	4.5	35	0.013	6.8	23	0.012	3.8
C0027697: Nephritis				14	0.023	2.5													5	0.041	2.1	9	0.034	2.9	22	0.071	12	14	0.055	6.6	16	0.031	4.2	10	0.032	2.9	44	0.024	7.4	18	0.028	4	55	0.021	6.9
C0017921: Glycogen storage disease type II				12	0.02	3.2				17	0.016	3.4				6	0.025	2.3							11	0.035	5.2	9	0.036	4.4	14	0.027	5.1	8	0.025	3	29	0.016	5.2	21	0.032	8.8	36	0.013	4.8	29	0.015	4.6
C0002986: Fabry Disease				8	0.013	2.8	4	0.045	3.5	11	0.011	2.9										6	0.023	3.4	9	0.029	5.7							5	0.016	2.2	16	0.0087	3.1	14	0.021	7	24	0.009	4.7	23	0.012	6.4	14
C0032914: Pre-Eclampsia				11	0.018	3.3													5	0.041	3.2	7	0.026	3.2	10	0.032	5	10	0.04	5.8	9	0.017	2.6	10	0.032	5	28	0.015	6.1	14	0.021	4.8	37	0.014	6.9
C0001125: Acidosis, Lactic				19	0.031	7.3				56	0.054	33	10	0.026	3.4	6	0.025	2.2																			23	0.013	2.4	18	0.028	6.1				24	0.012	2.3
C0027707: Nephritis, Interstitial				6	0.0099	2.3																			4	0.013	2	6	0.024	4.3	6	0.011	2.6				14	0.0076	3.6	6	0.0092	2.1	21	0.0078	5.4
C0751651: Mitochondrial Diseases				30	0.05	13	5	0.057	2.8	54	0.052	24	10	0.026	2.4	7	0.029	2.1	8	0.065	4.7																			21	0.032	6	42	0.016	3.2
C0085278: Antiphospholipid Syndrome				7	0.012	2.4																5	0.019	2.7	8	0.026	5.1	8	0.032	5.7	13	0.025	7.8				16	0.0087	3.5				18	0.0067	2.6				10
C0041948: Uremia				8	0.013	2.8	3	0.034	2.4													6	0.023	3.4	10	0.032	6.7										16	0.0087	3	8	0.012	2.6	23	0.0086	4.1
C0020649: Hypotension				9	0.015	3				12	0.012	2.9										5	0.019	2.3													22	0.012	5.2	13	0.02	5.5	23	0.0086	3.2				16
C0086445: Idiopathic Membranous Glomerulonephritis				7	0.012	3																			7	0.023	4.8	16	0.063	17	7	0.013	3.4	4	0.013	2				9	0.014	4.3	19	0.0071	4.3
C0220994: Hyperammonemia				7	0.012	2.3				28	0.027	17	6	0.015	2.7	7	0.029	4.8																			16	0.0087	3.4	9	0.014	3.4	17	0.0063	2.1	14	0.0071	2.2
C0016059: Fibrosis				11	0.018	2.9																8	0.03	3.6	8	0.026	3.2				13	0.025	4.7				25	0.014	3.9	18	0.028	6.9	40	0.015	7.1
C0012739: Disseminated Intravascular Coagulation				8	0.013	2.6																6	0.023	3.2	5	0.016	2.1	9	0.036	6.2							18	0.0098	3.6	9	0.014	3	23	0.0086	3.6
C0272242: Complement deficiency disease				4	0.0066	2																			3	0.0097	2	17	0.067	24	4	0.0077	2.2							5	0.0077	2.7	13	0.0048	4.3
C0311370: Lupus anticoagulant disorder				7	0.012	3.4																4	0.015	2.6	5	0.016	3.2	12	0.047	13	6	0.011	3
C0151450: Secondary SjÃ¶gren's syndrome				3	0.005	2.1																			4	0.013	4.3				5	0.0096	4.7				6	0.0033	3
C0034150: Purpura				6	0.0099	2.6																						9	0.036	8.2	5	0.0096	2.2							6	0.0092	2.5	16	0.006	3.6				8
C0006663: Calcinosis				5	0.0083	2.4																			7	0.023	6										11	0.006	3.6				13	0.0048	3.3	10	0.0051	2.8
C2717865: Anti-Neutrophil Cytoplasmic Antibody-Associated Vasculitis				6	0.0099	2.1																			7	0.023	4.5				7	0.013	3.1				17	0.0093	4.9				17	0.0063	2.9
C0451641: Urolithiasis				6	0.0099	2.5																												4	0.013	2.2				6	0.0092	2.3	18	0.0067	4.4	13	0.0066	3.1
C3495801: Granulomatosis with polyangiitis				9	0.015	3																			8	0.026	4.3										16	0.0087	2.4	9	0.014	2.8	23	0.0086	3.2
C0751571: Cancer of Urinary Tract				5	0.0083	2																			4	0.013	2.3										12	0.0066	3.3				21	0.0078	7	11	0.0056	2.5
C0027719: Nephrosclerosis				4	0.0066	2																												3	0.0095	2	9	0.0049	3.2	9	0.014	6.7
C1833683: NEPHROLITHIASIS, CALCIUM OXALATE				5	0.0083	3.3																												3	0.0095	2.3	9	0.0049	4	7	0.011	5.3
C0543541: HYPERGLYCINURIA (disorder)				3	0.005	2.6				5	0.0048	4.1				3	0.013	3.8																4	0.013	5				3	0.0046	2.5
C0024140: Lupus Erythematosus, Subacute Cutaneous				4	0.0066	2.1																			5	0.016	4.3				5	0.0096	3.3				8	0.0044	2.7
C0403396: Steroid-sensitive nephrotic syndrome				4	0.0066	2.2																			4	0.013	3.3							3	0.0095	2.2	7	0.0038	2.3							7	0.0035	2.1
C0019880: Homocystinuria				4	0.0066	2.1				6	0.0058	2.7										3	0.011	2.3																4	0.0061	2	9	0.0034	2.2
C1839603: Proximal tubulopathy				9	0.015	7.4				17	0.016	15																												6	0.0092	3.9
C2677650: Decreased activity of mitochondrial complex I				9	0.015	7				16	0.015	13																												5	0.0077	2.7
C1838979: MITOCHONDRIAL COMPLEX I DEFICIENCY				9	0.015	7.1				15	0.014	12																												5	0.0077	2.8
C1849488: Increased serum pyruvate				8	0.013	5.5				16	0.015	12																												5	0.0077	2.6
C4021546: Abnormal mitochondria in muscle tissue				10	0.017	8.4				14	0.014	11																												5	0.0077	2.8
C0009777: Conn Adenoma				7	0.012	2.2	4	0.045	3.6																															14	0.021	7.1
C0020544: Renal hypertension				5	0.0083	3.1																4	0.015	3.6													11	0.006	5.2	5	0.0077	3
C0020540: Malignant Hypertension				5	0.0083	4.1																															6	0.0033	2.7	4	0.0061	2.9
C0342637: Hypocalciuric hypercalcemia, familial, type 1				5	0.0083	2.7																																		5	0.0077	2.5	13	0.0048	3.9	10	0.0051	3.2
C0949857: Mitochondrial Respiratory Chain Deficiencies				6	0.0099	3.4				7	0.0068	2.9	4	0.01	2.4																												10	0.0037	2
C2242703: Cardio-Renal Syndrome				4	0.0066	3.1				4	0.0039	2.3																												4	0.0061	3	7	0.0026	2.8
C0003460: Anuria				3	0.005	2.3																						4	0.016	4.9										6	0.0092	5.8
C1708350: Hereditary Leiomyomatosis and Renal Cell Cancer				5	0.0083	2.1																			4	0.013	2.4																			15	0.0076	5.2
C1709661: Primary Focal Segmental Glomerulosclerosis				3	0.005	2.3																																		4	0.0061	3.3
C0221155: Systolic hypertension				3	0.005	2.2	3	0.034	4.6
C0156259: Hypertrophy of kidney				4	0.0066	2.5																			3	0.0097	2.5													5	0.0077	3.4
C0178879: Urinary tract obstruction				4	0.0066	2.7																															7	0.0038	3
C0238506: Congenital posterior urethral valves				4	0.0066	2.8																															6	0.0033	2.4	4	0.0061	2.7
C0035067: Renal Artery Stenosis				6	0.0099	4.1																																		9	0.014	7.2
C0024776: Maple Syrup Urine Disease				6	0.0099	5.2				5	0.0048	2.9
C0403622: Primary vesicoureteric reflux				4	0.0066	5																															4	0.0022	3.1
C2678367: Renal Tubular Dysgenesis With Choanal Atresia And Athelia				3	0.005	4.5																																		3	0.0046	4.4
C4055183: Contrast - Induced Nephropathy				4	0.0066	3.3																																		3	0.0046	2.1
C0002514: Amino Acid Metabolism, Inborn Errors				4	0.0066	3.2				4	0.0039	2.4
C0451718: Non-obstructive reflux-associated chronic pyelonephritis (disorder)				3	0.005	2.7																																		3	0.0046	2.6
C3495566: Reflux nephropathy (disorder)				3	0.005	2.7																																		3	0.0046	2.6
C0403447: Chronic Kidney Insufficiency				5	0.0083	2.4																																		5	0.0077	2.3
C4551979: Nephronophthisis 1				3	0.005	2.3																															5	0.0027	2.4
C0221043: Liddle Syndrome				3	0.005	2.2																																					6	0.0022	2.3
C0025521: Inborn Errors of Metabolism							7	0.08	7.2	30	0.029	17	8	0.02	3.8	5	0.021	2.6							8	0.026	4.5							6	0.019	2.8				12	0.018	5	25	0.0093	4.4	21	0.011	4.5
C0220981: Metabolic acidosis							4	0.045	3.9	32	0.031	24	5	0.013	2.3	5	0.021	3.2																			13	0.0071	2.7	9	0.014	4	20	0.0075	4.4
C0022672: Acute Kidney Tubular Necrosis							4	0.045	4.8	8	0.0077	3.4																						4	0.013	2.6
C0751202: Cystathionine beta-Synthase Deficiency Disease							3	0.034	4.2																			6	0.024	7.1
C0878681: Dent's disease							3	0.034	4.4																																		8	0.003	3.3
C0149939: Obstructive nephropathy										11	0.011	3.4													9	0.029	6.2				6	0.011	2.2				21	0.011	6.7	9	0.014	3.7	22	0.0082	4.6	15	0.0076	2.9
C1260386: Glucocorticoid-remediable aldosteronism										5	0.0048	2.5	3	0.0077	2.2										3	0.0097	2.5													6	0.0092	4.4	8	0.003	2.4
C0004698: Balkan Nephropathy										5	0.0048	2.2				3	0.013	2.6													5	0.0096	3.6							4	0.0061	2.2	11	0.0041	4
C0162671: MELAS Syndrome										9	0.0087	2.8																			6	0.011	2.6							7	0.011	2.8				13	0.0066	2.7
C0238621: Aminoaciduria										11	0.011	4.7																									10	0.0055	2.1	7	0.011	3.2	18	0.0067	4.7
C3854173: Pre-renal acute kidney injury										9	0.0087	3.3							3	0.024	2.6				5	0.016	3.2	6	0.024	4.7
C0027721: Lipoid nephrosis										6	0.0058	2.2										3	0.011	2										4	0.013	2.7				7	0.011	4	15	0.0056	4.7
C4021768: Abnormality of metabolism/homeostasis										21	0.02	6.3																9	0.036	4.8										10	0.015	2.4
C0017979: Glycosuria										7	0.0068	2.7																												9	0.014	5.7	11	0.0041	2.2	9	0.0046	2.2
C0086432: Hyalinosis, Segmental Glomerular										7	0.0068	4.5													4	0.013	3.7							3	0.0095	2.5				5	0.0077	3.5
C0346255: Oncocytoma, renal										7	0.0068	3.9																												5	0.0077	3.1	11	0.0041	4	10	0.0051	4.4
C0020500: Hyperoxaluria										6	0.0058	2.2													4	0.013	2.8										10	0.0055	3.2	5	0.0077	2.4
C0521170: Osteoporotic Fractures										10	0.0097	2.4																												14	0.021	7
C0342782: Depletion of mitochondrial DNA										8	0.0077	4.6																															9	0.0034	2.5
C3501848: Nephrosis, congenital										7	0.0068	4.2																												4	0.0061	2.4
C0027643: Neoplasm Recurrence, Local										6	0.0058	2.7																			5	0.0096	3.3										12	0.0045	4
C0282201: Phosphate Diabetes										6	0.0058	2.1																															14	0.0052	4
C1384514: Conn Syndrome										9	0.0087	2.7																												6	0.0092	2.1
C0085682: Hypophosphatemia										8	0.0077	2.6																						4	0.013	2.2							13	0.0048	2.1
C1305904: Familial hematuria										4	0.0039	2.1																															7	0.0026	2.5
C3696376: 3-Methylglutaconic Aciduria										6	0.0058	4.4	3	0.0077	2.7
C0268583: Methylmalonic acidemia										8	0.0077	4	5	0.013	3.6
C1855119: Methylmalonic aciduria										7	0.0068	4	3	0.0077	2.1
C3495427: Fanconi-Bickel Syndrome										5	0.0048	4																												4	0.0061	3.6
C0020501: Primary Hyperoxaluria										5	0.0048	3.8																												4	0.0061	3.5
C3828416: Radiation Damage										7	0.0068	3.2													4	0.013	3
C0010691: Cystinuria										5	0.0048	3.1																									5	0.0027	2
C4511620: Autosomal dominant tubulointerstitial kidney disease										3	0.0029	2.1																												3	0.0046	2.6
C1567742: Alport Syndrome, X-Linked										3	0.0029	2.1																																		4	0.002	2.1
C0085078: Lysosomal Storage Diseases													7	0.018	2.8										6	0.019	2.6										17	0.0093	2.6	9	0.014	2.7	26	0.0097	4.2
C0151747: Renal tubular disorder													5	0.013	2.8																									8	0.012	4.2				10	0.0051	2.1
C0042025: Urinary Stress Incontinence																5	0.021	3.4							10	0.032	8.1										12	0.0066	2.6	8	0.012	3.5	21	0.0078	5.4
C4049993: Aristolochic Acid Nephropathy																3	0.013	2.2				3	0.011	2																6	0.0092	3.2	12	0.0045	3	9	0.0046	2.4
C3496337: Idiopathic Nephrotic Syndrome																4	0.017	3.2										5	0.02	4.2										6	0.0092	3.1
C0271829: Pendred's syndrome																3	0.013	2.6
C0042029: Urinary tract infection																						11	0.042	5.4	12	0.039	5.5				10	0.019	2.3	7	0.022	2.1	36	0.02	7.3	18	0.028	5.8	46	0.017	7.5	27	0.014	2.9
C0039483: Giant Cell Arteritis																						9	0.034	3.3	13	0.042	5.5										29	0.016	2.9				40	0.015	3.3	31	0.016	3
C1861453: Pseudohyperkalemia Cardiff																						8	0.03	3.1	8	0.026	2.7	12	0.047	6.4							37	0.02	7.9	15	0.023	4.1	35	0.013	3.4
C0010692: Cystitis																						9	0.034	5.1	6	0.019	2.3				8	0.015	2.3	6	0.019	2.3							27	0.01	3.6	18	0.0091	2.1
C0235989: Renal interstitial fibrosis																						6	0.023	2.8	8	0.026	4				8	0.015	2.5	6	0.019	2.5	16	0.0087	2				22	0.0082	2.3
C0520575: Acute pyelonephritis																						3	0.011	2.2	5	0.016	4.1										12	0.0066	5.1	5	0.0077	2.6
C2751492: AMYLOIDOSIS, HEREDITARY, TRANSTHYRETIN-RELATED																						4	0.015	2.4	7	0.023	4.9							4	0.013	2.1	12	0.0066	2.8				18	0.0067	4.2
C3536715: AA amyloidosis																						5	0.019	4.7	3	0.0097	2.2							3	0.0095	2.1
C0221014: Reactive systemic amyloidosis																						5	0.019	4.5	3	0.0097	2.1							3	0.0095	2
C4551858: Vesicoureteral Reflux 1																						3	0.011	2.1													11	0.006	4	5	0.0077	2.5
C0152451: Chronic glomerulonephritis																						3	0.011	2.3													8	0.0044	2.5				12	0.0045	3.8
C4087124: Immunoglobulin G4-Related Disease																						4	0.015	2.3	5	0.016	2.8
C0019061: Hemolytic-Uremic Syndrome																									6	0.019	3	8	0.032	5.4	8	0.015	3.2				14	0.0076	2.2	9	0.014	3.2	27	0.01	6.1
C0034155: Purpura, Thrombotic Thrombocytopenic																									5	0.016	2.8	7	0.028	5.3	6	0.011	2.6										16	0.006	2.8
C0017662: Glomerulonephritis, Membranoproliferative																									4	0.013	2.6	8	0.032	7.6	5	0.0096	2.5				9	0.0049	2.2				13	0.0048	2.9
C0403416: Idiopathic crescentic glomerulonephritis																									5	0.016	2.8				6	0.011	2.6				19	0.01	6.6	7	0.011	2.8	16	0.006	2.8
C0017667: Nodular glomerulosclerosis																									4	0.013	2.5				5	0.0096	2.5				14	0.0076	5.1	10	0.015	6.3	16	0.006	4.4
C0268380: Systemic amyloidosis																									5	0.016	5.7							3	0.0095	2.9							6	0.0022	2.1
C0005694: Bladder neck obstruction																									4	0.013	2.3							5	0.016	3.2	12	0.0066	3.2	6	0.0092	2.5	18	0.0067	4.8	12	0.0061	2.9
C1720830: Painful Bladder Syndrome																									8	0.026	5.7										15	0.0082	4				17	0.0063	3.2
C0162739: HELLP Syndrome																									5	0.016	2.9	6	0.024	4.3							11	0.006	2.2				21	0.0078	5.6
C0398650: Immune thrombocytopenic purpura																									14	0.045	4.9	13	0.051	5.2	14	0.027	2.6				33	0.018	2.3
C1333001: Childhood Renal Cell Carcinoma																									6	0.019	3.1										17	0.0093	3.6	9	0.014	3.3	24	0.009	4.7	16	0.0081	2.8
C0521174: Microcalcification																									5	0.016	4.2										10	0.0055	3.8				11	0.0041	3.1	8	0.004	2.3
C0085681: Hyperphosphatemia (disorder)																									4	0.013	2.3													8	0.012	4.1							8
C2717961: Thrombotic Microangiopathies																									5	0.016	3.4	8	0.032	7.3													16	0.006	4.1
C0403592: Chronic rejection of renal transplant																									8	0.026	6.5	7	0.028	6							11	0.006	2.8				13	0.0048	2.4
C0281479: Primary Systemic Amyloidosis																									5	0.016	5.1							3	0.0095	2.6
C4087273: C3 glomerulopathy																									3	0.0097	3.3	4	0.016	5.1
C0206138: CREST Syndrome																									6	0.019	4.5				5	0.0096	2.5													11	0.0056	2.9
C0002873: Anemia of chronic disease																									5	0.016	2.4				7	0.013	2.7				14	0.0076	2.5	9	0.014	3.5
C0553730: Calcium pyrophosphate deposition disease																									4	0.013	3.4													4	0.0061	2.2	10	0.0037	3.3				7
C4050407: Pauci-immune Glomerulonephritis associated with Granulomatosis with Polyangiitis																									6	0.019	4													7	0.011	3.1
C0403529: Anti-Glomerular Basement Membrane Disease																									4	0.013	3.5
C0268382: Amyloid nephropathy																									3	0.0097	3																6	0.0022	2.2
C0019101: Hemorrhagic Fever with Renal Syndrome																									4	0.013	2.7
C2316787: Chronic kidney disease stage 3																									4	0.013	3.9													8	0.012	7.4
C0028961: Oliguria																									5	0.016	5.4
C3888044: Nephrogenic Systemic Fibrosis																									4	0.013	5.3										4	0.0022	2.3
C0235618: Proliferative glomerulonephritis																									3	0.0097	3.4																6	0.0022	2.9
C3280586: Mannose-Binding Protein Deficiency																									3	0.0097	2.7				4	0.0077	3.1
C1619700: RENAL ADYSPLASIA																									3	0.0097	2.5
C0221021: Microangiopathic hemolytic anemia																												9	0.036	12										4	0.0061	2.4
C0700225: Serum creatinine raised																												6	0.024	7.1
C0151539: Blood urea increased																												4	0.016	5.6
C0745130: Resistant hypertensive disorder																															5	0.0096	2.9				10	0.0055	3.4	6	0.0092	3.3	10	0.0037	2.1
C0342788: Renal carnitine transport defect																															5	0.0096	2.5	4	0.013	2.5				11	0.017	7.3				11	0.0056	2.9
C0026470: Monoclonal Gammopathy of Undetermined Significance																															10	0.019	2.2				24	0.013	2.2	15	0.023	3.9	44	0.016	6.2
C0009326: Collagen Diseases																															6	0.011	3.1				11	0.006	2.9				12	0.0045	2.1
C2751582: Mitochondrial respiratory chain defects																															3	0.0057	2.3							3	0.0046	2				8	0.004	4.5
C4049883: Obstructive Ureterocele																															3	0.0057	2							4	0.0061	2.7	7	0.0026	2.3
C1332309: Anti-Basement Membrane Glomerulonephritis																															5	0.0096	3.3				7	0.0038	2.1				10	0.0037	2.8
C0015624: Fanconi Syndrome																															3	0.0057	2										11	0.0041	5.2
C2930471: Bilateral Wilms Tumor																															5	0.0096	3.7
C1720983: Channelopathies																																		8	0.025	5.2	16	0.0087	3.8				25	0.0093	6.4				11
C0266292: Congenital anomaly of the kidney																																		4	0.013	2.4							19	0.0071	5.9	11	0.0056	2.6
C4324374: Renal tubular injury																																		3	0.0095	2.2							12	0.0045	4.4
C2674432: Reduced bone mineral density																																		5	0.016	2.9							15	0.0056	2.6
C0020625: Hyponatremia																																		6	0.019	3				7	0.011	2	18	0.0067	2.1
C0002382: Alveolar Bone Loss																																					20	0.011	5.6				22	0.0082	4.2
C3536714: Renal dysplasia																																					13	0.0071	2.3				19	0.0071	3.2	17	0.0086	3.9
C0235831: Renal Cell Dysplasia																																					11	0.006	2				17	0.0063	3.2	14	0.0071	3.1
C0041349: Nephritis, Tubulointerstitial																																					19	0.01	5.7	7	0.011	2.4	26	0.0097	7.2
C4277690: Ciliopathies																																					32	0.017	4.6				39	0.015	3.7				20
C0268630: Hyper-beta-alaninemia																																					7	0.0038	2.5							7	0.0035	2.3
C0403601: Transplant glomerulopathy																																					6	0.0033	3.2
C0574785: Lower Urinary Tract Symptoms																																					11	0.006	2.2	6	0.0092	2.2	15	0.0056	2.5
C0687120: Nephronophthisis																																					17	0.0093	4.2				23	0.0086	5.1
C0334488: Clear cell sarcoma of kidney																																					8	0.0044	3.4							7	0.0035	2.5
C1332965: Congenital Mesoblastic Nephroma																																					9	0.0049	3.1							8	0.004	2.3
C2931783: Amelogenesis imperfecta nephrocalcinosis																																					5	0.0027	2.3				7	0.0026	3.1
C0403367: proliferative nephritis unspecified																																					5	0.0027	3
C0948908: Nephrotoxic serum nephritis																																					5	0.0027	2.6
C4048195: Autosomal dominant hypocalcemia																																					6	0.0033	2.2	4	0.0061	2.5
C1968949: Cakut																																					11	0.006	2.4
C4521256: Glomerulopathy Assessment																																								7	0.011	2.6				12	0.0061	2.1	11
C3887650: Adult Rickets																																								7	0.011	4.2	11	0.0041	2.6	9	0.0046	2.5
C4025585: Lacticaciduria																																								3	0.0046	2.7				6	0.003	4.3
C0948444: Mitochondrial DNA mutation																																								5	0.0077	3.8				7	0.0035	3.1
C4076240: Chronic kidney disease mineral and bone disorder																																								4	0.0061	2.7	8	0.003	2.9
C0403440: Thin basement membrane disease																																								4	0.0061	4
C0001925: Albuminuria																																								8	0.012	3.6	17	0.0063	3.5
C0155616: Secondary hypertension																																								4	0.0061	2.9
C0268381: Primary amyloidosis																																								6	0.0092	2.8	12	0.0045	2.3
C0020621: Hypokalemia																																								6	0.0092	2.7
C0221238: Mesangial proliferative glomerulonephritis																																											11	0.0041	3.6				6
C0733682: Hypophosphatemic Rickets, X-Linked Dominant																																											14	0.0052	3.7	11	0.0056	3.2
C3714581: Multicystic Dysplastic Kidney																																														18	0.0091	3
C4021795: Abnormality of Krebs cycle metabolism																																														5	0.0025	3.2
C4022013: Multiple glomerular cysts																																														5	0.0025	3.2
C4025732: Tubulointerstitial abnormality																																														7	0.0035	3.3
C1609433: Congenital absence of kidneys syndrome																																														17	0.0086	3.1
C0542518: Enlarged kidney																																																	6
C1868672: NEPHROTIC SYNDROME, STEROID-RESISTANT, AUTOSOMAL RECESSIVE
[truncated: 23 more columns]

## Sheet: Rank 2
Description	Gene Count_RR10_PTM	Gene Ratio_RR10_PTM	NegLogP_RR10_PTM	Gene Count_BNL3_Protein	Gene Ratio_BNL3_Protein	NegLogP_BNL3_Protein	Gene Count_NSRL22A_II_F_vs_I_F_Protein	Gene Ratio_NSRL22A_II_F_vs_I_F_Protein	NegLogP_NSRL22A_II_F_vs_I_F_Protein	Gene Count_NSRL22A_II_M_vs_I_M_Protein	Gene Ratio_NSRL22A_II_M_vs_I_M_Protein	NegLogP_NSRL22A_II_M_vs_I_M_Protein	Gene Count_RR10_Protein	Gene Ratio_RR10_Protein	NegLogP_RR10_Protein	Gene Count_RR1_Protein	Gene Ratio_RR1_Protein	NegLogP_RR1_Protein	Gene Count_RR3_Protein	Gene Ratio_RR3_Protein	NegLogP_RR3_Protein	Gene Count_RR19_Protein	Gene Ratio_RR19_Protein	NegLogP_RR19_Protein	Gene Count_Inspiration4_plasma_immpostVpre_Protein	Gene Ratio_Inspiration4_plasma_immpostVpre_Protein	NegLogP_Inspiration4_plasma_immpostVpre_Protein	Gene Count_Inspiration4_exosomes_immpostVpre_Protein	Gene Ratio_Inspiration4_exosomes_immpostVpre_Protein	NegLogP_Inspiration4_exosomes_immpostVpre_Protein	Gene Count_RR7_C3HHeJ_GCvsSF_25d_RNA	Gene Ratio_RR7_C3HHeJ_GCvsSF_25d_RNA	NegLogP_RR7_C3HHeJ_GCvsSF_25d_RNA	Gene Count_RR7_C57BL6J_GCvsSF_25d_RNA	Gene Ratio_RR7_C57BL6J_GCvsSF_25d_RNA	NegLogP_RR7_C57BL6J_GCvsSF_25d_RNA	Gene Count_RR10_RNA	Gene Ratio_RR10_RNA	NegLogP_RR10_RNA	Gene Count_MHU3_RNA	Gene Ratio_MHU3_RNA	NegLogP_MHU3_RNA	Gene Count_RR23_RNA	Gene Ratio_RR23_RNA	NegLogP_RR23_RNA	Gene Count_RR1_RNA	Gene Ratio_RR1_RNA	NegLogP_RR1_RNA	Gene Count_RR3_RNA
C1449563: Cardiomyopathy, Familial Idiopathic	66	0.053	7.8	37	0.061	5.9	7	0.08	2.1	61	0.059	8.8	23	0.059	3.7										29	0.094	8.6	21	0.083	5.6	31	0.059	4.8	21	0.066	4.1	103	0.056	13	37	0.057	5.2	133	0.05	13	99	0.05	10	52
C3203102: Idiopathic pulmonary arterial hypertension	69	0.056	8.8	31	0.051	3.6	8	0.091	2.7	61	0.059	8.7	21	0.054	2.9	18	0.076	4.3				17	0.064	3.3	31	0.1	9.8	27	0.11	9.3	28	0.054	3.6	16	0.05	2.1	92	0.05	9.2	45	0.069	8.6	129	0.048	12	103	0.052	11	55
C0011853: Diabetes Mellitus, Experimental	41	0.033	4.2	34	0.056	8.6	9	0.1	4.7	58	0.056	14	16	0.041	2.8	17	0.071	6				23	0.087	9.5	25	0.081	9.6	19	0.075	7				20	0.063	6.1	69	0.038	9	54	0.083	21	103	0.038	14	77	0.039	11	35
C0856169: Endothelial dysfunction	53	0.043	4.6	31	0.051	4.2	13	0.15	6.8	56	0.054	8	19	0.049	2.6							24	0.091	7.6	40	0.13	17	28	0.11	11	25	0.048	3.1	19	0.06	3.6	103	0.056	16	50	0.077	12	128	0.048	14	76	0.038	4.6	48
C0011884: Diabetic Retinopathy	51	0.041	5.2	42	0.069	11	11	0.12	5.6	43	0.042	4.5	17	0.043	2.3	13	0.055	2.7				21	0.079	6.5	38	0.12	17	25	0.099	9.6	23	0.044	3	27	0.085	8.9	84	0.046	11	51	0.078	15	107	0.04	9.7	77	0.039	6.6
C0151786: Muscle Weakness	54	0.044	8.9	30	0.05	6.2				53	0.051	11	20	0.051	4.6	12	0.05	2.9	9	0.073	3.4	12	0.045	2.5	18	0.058	4.9	18	0.071	6.1	18	0.034	2.2	14	0.044	2.8	59	0.032	5.1	31	0.048	6.1	95	0.035	10	61	0.031	4.7	49
C0007787: Transient Ischemic Attack	35	0.028	6.1	15	0.025	2.4	5	0.057	2.5	30	0.029	5.5	13	0.033	3.2	8	0.034	2.2				13	0.049	4.9	17	0.055	6.9	15	0.059	6.6				13	0.041	4.1	38	0.021	3.6	21	0.032	4.6	68	0.025	9.6	51	0.026	7.4	26
C0151744: Myocardial Ischemia	58	0.047	5.4	48	0.079	12	10	0.11	4.1	72	0.07	14	20	0.051	2.6	18	0.076	4.5				28	0.11	9.8	37	0.12	14	32	0.13	13	30	0.057	4.6	24	0.076	5.7	89	0.049	8.8	65	0.1	21	147	0.055	19	98	0.05	10
C0162871: Aortic Aneurysm, Abdominal	45	0.036	4.3	23	0.038	2.7	8	0.091	3.5	42	0.041	5.2										19	0.072	5.9	39	0.13	20	26	0.1	11	25	0.048	4.4	14	0.044	2.4	88	0.048	14	39	0.06	9.2	105	0.039	12	62	0.031	3.9	39
C0007785: Cerebral Infarction	48	0.039	3.6	39	0.064	8.1	12	0.14	6.1	60	0.058	10	22	0.056	4	16	0.067	3.9				31	0.12	13	34	0.11	13	29	0.11	12	33	0.063	6.8	21	0.066	4.8	100	0.055	15	56	0.086	17	124	0.046	14	87	0.044	8.6
C0271650: Impaired glucose tolerance	40	0.032	2.8	21	0.035	2	8	0.091	3.5	47	0.045	6.9	19	0.049	3.5							23	0.087	8.4	28	0.09	11	19	0.075	6.1	23	0.044	3.5				65	0.035	5.4	51	0.078	16	101	0.038	9.7	74	0.037	7	46
C0020557: Hypertriglyceridemia	28	0.023	3.4	19	0.031	4.2	7	0.08	4.2	31	0.03	6	15	0.038	4.4	9	0.038	2.8				12	0.045	4.3	22	0.071	11	13	0.051	5.2	19	0.036	5.1	13	0.041	4.1	41	0.022	4.6	35	0.054	14	62	0.023	7.4	59	0.03	11	24
C2973725: Pulmonary arterial hypertension	34	0.028	4	17	0.028	2.3	6	0.068	2.9	35	0.034	6	14	0.036	3	11	0.046	3.3							19	0.061	7.2				21	0.04	4.9				60	0.033	9.5	31	0.048	8.6	73	0.027	8	61	0.031	8.7	35
C0013274: Patent ductus arteriosus	58	0.047	12	25	0.041	4.3				32	0.031	3.1	16	0.041	2.9							17	0.064	5.5	19	0.061	5.8				20	0.038	3.2	14	0.044	3	59	0.032	5.8	22	0.034	2.7	102	0.038	14	81	0.041	13	42
C0020459: Hyperinsulinism	41	0.033	2.7	29	0.048	4.6	6	0.068	2	43	0.042	4.9	17	0.043	2.5							13	0.049	2.5	24	0.077	7.5				33	0.063	7.8	24	0.076	7.3	72	0.039	7	48	0.074	14	104	0.039	9.7	79	0.04	8	43
C0020445: Hypercholesterolemia, Familial	17	0.014	2.4	10	0.017	2.1	4	0.045	2.5	15	0.014	2.3				7	0.029	2.9				6	0.023	2	19	0.061	12	16	0.063	11	12	0.023	3.6	9	0.028	3.5	23	0.013	2.5	15	0.023	4.4	38	0.014	5.1	23	0.012	2.1	20
C0003811: Cardiac Arrhythmia	61	0.049	11	26	0.043	4.1	7	0.08	2.9	38	0.037	4.2	15	0.038	2.2	18	0.076	6.2							13	0.042	2.3										77	0.042	11	29	0.044	4.8	98	0.037	10	73	0.037	7.8	44
C0149721: Left Ventricular Hypertrophy	42	0.034	7.5				7	0.08	3.7	42	0.041	9.7	15	0.038	3.6	10	0.042	2.8				11	0.042	3	17	0.055	5.9	15	0.059	5.7	22	0.042	5.6	14	0.044	4	56	0.031	8.2	34	0.052	11	74	0.028	8.8	59	0.03	8.2
C0020473: Hyperlipidemia	31	0.025	2.2	23	0.038	4	8	0.091	4.1	32	0.031	3.6	14	0.036	2.4							16	0.06	5.3	28	0.09	13	20	0.079	8.4	24	0.046	5.5	13	0.041	2.8	58	0.032	6.6	46	0.071	17	87	0.032	10	70	0.035	9.9
C0740391: Middle Cerebral Artery Occlusion	54	0.044	6.6	32	0.053	5.8	8	0.091	3.3	46	0.044	5.9				12	0.05	2.4				27	0.1	11	24	0.077	7.4				23	0.044	3.2	19	0.06	4.4	96	0.052	16	40	0.061	8.9	102	0.038	8.8	72	0.036	5.6
C0020443: Hypercholesterolemia	37	0.03	3.6				8	0.091	4	38	0.037	5.5										22	0.083	9.3	31	0.1	15	27	0.11	14	25	0.048	5.8	16	0.05	4.2	72	0.039	12	42	0.064	13	84	0.031	8.5	65	0.033	7.3	40
C0598608: Hyperhomocysteinemia	20	0.016	2.5	18	0.03	5.5	5	0.057	3.1	23	0.022	4.8										13	0.049	6.5	11	0.035	4.3	13	0.051	6.7	11	0.021	2.4				37	0.02	6.5	20	0.031	6.3	59	0.022	12	31	0.016	3.4
C1704272: Benign Prostatic Hyperplasia	51	0.041	3.2	26	0.043	2.1				45	0.043	3.4				13	0.055	2.1				22	0.083	5.8	23	0.074	5.2	22	0.087	6.2	25	0.048	2.7	18	0.057	2.8	111	0.061	17	54	0.083	13	132	0.049	13	94	0.048	8.4
C0242339: Dyslipidemias	34	0.028	3	23	0.038	4	6	0.068	2.6	41	0.04	7.2	15	0.038	2.9										32	0.1	16	17	0.067	6.2	26	0.05	6.6	14	0.044	3.3	57	0.031	6.2	43	0.066	15	79	0.029	7.5	77	0.039	13
C0018799: Heart Diseases	43	0.035	4.6	25	0.041	4	9	0.1	4.6	40	0.039	5.3	16	0.041	2.7							15	0.057	4	26	0.084	10	19	0.075	6.8							62	0.034	6	35	0.054	8	104	0.039	14	57	0.029	3.6
C0007766: Intracranial Aneurysm	28	0.023	4	18	0.03	4.2				20	0.019	2.2				8	0.034	2.5				10	0.038	3.3	18	0.058	8.3				12	0.023	2.1	10	0.032	2.7	39	0.021	4.8	24	0.037	7	68	0.025	12	39	0.02	4.1
C0007786: Brain Ischemia	29	0.023	3.4	20	0.033	4.4	6	0.068	3.2	35	0.034	7.5										13	0.049	4.7	18	0.058	7.4	16	0.063	7.1	18	0.034	4.2	12	0.038	3.3	54	0.029	9.2	28	0.043	8.2	74	0.028	11	51	0.026	6.8	27
C0947751: Vascular inflammations	25	0.02	3.1	15	0.025	2.9	6	0.068	3.6	19	0.018	2										13	0.049	5.5	20	0.065	10				13	0.025	2.6				52	0.028	11	21	0.032	5.4	64	0.024	10	41	0.021	5
C0007194: Hypertrophic Cardiomyopathy	47	0.038	5.5	35	0.058	8.4	6	0.068	2.2	67	0.065	18	20	0.051	4.3							12	0.045	2.4													59	0.032	4.6	32	0.049	6.1	90	0.034	7.6	71	0.036	7.2	37
C0018784: Sensorineural Hearing Loss (disorder)	54	0.044	3.8	36	0.059	5.4				75	0.072	15																			30	0.057	4.3	16	0.05	2	89	0.049	8	37	0.057	5	130	0.048	12	109	0.055	13
C4703473: Atherosclerotic lesion	19	0.015	2.1	12	0.02	2.3	4	0.045	2.2	18	0.017	2.5				7	0.029	2.4				9	0.034	3.4	21	0.068	13	15	0.059	8.4	14	0.027	3.8				39	0.021	7.1	21	0.032	6.8	46	0.017	5.6
C0005779: Blood Coagulation Disorders	20	0.016	2.1	21	0.035	6.9	4	0.045	2.1	19	0.018	2.6													13	0.042	5.3	11	0.043	4.8							37	0.02	5.6	19	0.029	5.2	52	0.019	7.3	31	0.016	2.8
C0011644: Scleroderma	25	0.02	2.9	14	0.023	2.3																8	0.03	2.1	24	0.077	13	11	0.043	4.1	13	0.025	2.4				47	0.026	7.9	18	0.028	3.7	69	0.026	12	35	0.018	2.8	23
C0005940: Bone Diseases	24	0.019	2.5																5	0.041	2				20	0.065	9.9				12	0.023	2	11	0.035	3.2	37	0.02	4	22	0.034	5.7	59	0.022	7.4	44	0.022	5.7
C0035126: Reperfusion Injury	23	0.019	2.5							20	0.019	2.4	10	0.026	2.2							9	0.034	2.8	18	0.058	8.6	12	0.047	5	17	0.033	4.7				45	0.025	7.7	27	0.041	9.3	57	0.021	7.5	34	0.017	2.9
C0011175: Dehydration	26	0.021	3.7	13	0.021	2.2				30	0.029	6.9	11	0.028	2.8	11	0.046	4.6																12	0.038	4.1	41	0.022	6.2	22	0.034	6.2	55	0.021	7				25
C0751406: Post-Traumatic Osteoporosis	9	0.0073	3.1							20	0.019	14	4	0.01	2.1										7	0.023	5.5	10	0.04	10							13	0.0071	4.2	11	0.017	7.2	12	0.0045	2.2	11	0.0056	2.7
C0202236: Triglycerides measurement	56	0.045	9				6	0.068	2.2							12	0.05	2.7							13	0.042	2.2							13	0.041	2.2	62	0.034	5.4	27	0.041	3.9	101	0.038	11	73	0.037	7.7
C1445957: Serum total cholesterol measurement	52	0.042	9.5				9	0.1	4.9				15	0.038	2.7										17	0.055	4.9	15	0.059	4.8	18	0.034	2.7	13	0.041	2.7	47	0.026	2.9	25	0.038	4.2	87	0.032	9.7	68	0.034	8.6
C0740392: Infarction, Middle Cerebral Artery	15	0.012	3	12	0.02	4.4	4	0.045	3.1	14	0.014	3.3										6	0.023	2.7	8	0.026	3.9				9	0.017	3				29	0.016	7.9	13	0.02	4.8	26	0.0097	3.4	18	0.0091	2.2
C0853897: Diabetic Cardiomyopathies	23	0.019	4.4	15	0.025	4.4				21	0.02	4.6	8	0.02	2.1							7	0.026	2.5	7	0.023	2.1										33	0.018	5.8	14	0.021	3.5	45	0.017	7
C0018798: Congenital Heart Defects	34	0.028	4.1				6	0.068	2.9				12	0.031	2.1																16	0.031	2.7				41	0.022	3				78	0.029	10	54	0.027	6.2	37
C0002152: Alloxan Diabetes	11	0.0089	2.2	10	0.017	4				11	0.011	2.8													6	0.019	3							6	0.019	2.9	16	0.0087	2.9	18	0.028	10	22	0.0082	3.5	15	0.0076	2.2
C0038433: Streptozotocin Diabetes	11	0.0089	2.2	10	0.017	4				11	0.011	2.8													6	0.019	3							6	0.019	2.9	16	0.0087	2.9	18	0.028	10	22	0.0082	3.5	15	0.0076	2.2
C0007282: Carotid Stenosis	12	0.0097	2																			7	0.026	3.7	14	0.045	9.9	8	0.032	4.7	7	0.013	2				23	0.013	5.2	9	0.014	2.6	21	0.0078	2.1	18	0.0091	2.5
C1402315: Vascular lesions	12	0.0097	2.7	8	0.013	2.7	3	0.034	2.4	12	0.012	3.4				5	0.021	2.7							10	0.032	6.6										20	0.011	5	8	0.012	2.5	30	0.011	7.7	17	0.0086	3.1
C0541794: Skeletal muscle atrophy	27	0.022	3.8							32	0.031	7.6				10	0.042	3.8				9	0.034	2.8	12	0.039	4.1							12	0.038	4	37	0.02	4.3				48	0.018	4.1	37	0.019	3.6
C0342649: Vascular calcification	21	0.017	2.7	14	0.023	3.1	4	0.045	2.2													7	0.026	2.1	11	0.035	4.1										29	0.016	3	17	0.026	4.3	41	0.015	3.8	39	0.02	6.1
C4732730: Blood spots	13	0.011	3				4	0.045	3.4	16	0.015	5.6										6	0.023	3.2	7	0.023	3.7	7	0.028	4.2				5	0.016	2.1	15	0.0082	2.3	13	0.02	5.8	26	0.0097	5	20	0.01	4.2
C0151449: Primary SjÃ¶gren's syndrome	22	0.018	2	14	0.023	2.3																11	0.042	4	12	0.039	4	11	0.043	4.1	15	0.029	3.4	11	0.035	3.3	34	0.019	3.1										26
C0428883: Diastolic blood pressure	60	0.049	13										18	0.046	3.9																						61	0.033	6.5	21	0.032	2.4	102	0.038	15	54	0.027	3.5	33
C0202117: Low density lipoprotein cholesterol measurement	49	0.04	8.2	18	0.03	2	8	0.091	4.1																12	0.039	2.3				19	0.036	3.1				46	0.025	2.8	23	0.035	3.4	84	0.031	8.7	68	0.034	8.7
C0003486: Aortic Aneurysm	21	0.017	2.3																			11	0.042	4.4	17	0.055	8.3				12	0.023	2.5				33	0.018	3.7	14	0.021	2.5	42	0.016	3.3
C0024523: Malabsorption Syndrome	22	0.018	3.4							16	0.015	2.1													9	0.029	3.1										30	0.016	3.9	21	0.032	7.2	37	0.014	3.2	32	0.016	4
C4551472: Hypertrophic obstructive cardiomyopathy	23	0.019	4	11	0.018	2.1				25	0.024	6.3										8	0.03	3													26	0.014	2.7	15	0.023	3.7	36	0.013	3.1	37	0.019	6.3
C0741923: cardiac event	9	0.0073	2.2													4	0.017	2.4				4	0.015	2.2	7	0.023	4.7				8	0.015	4.1							9	0.014	4.2	20	0.0075	4.6
C0003857: Congenital arteriovenous malformation	16	0.013	3	9	0.015	2.2	4	0.045	2.9																9	0.029	4.3										24	0.013	4.3	10	0.015	2.5	28	0.01	3.3	23	0.012	3.4	15
C0410158: Muscle damage	15	0.012	2.5							14	0.014	2.8				5	0.021	2							7	0.023	2.8				8	0.015	2.1	6	0.019	2.1	20	0.011	2.7	10	0.015	2.5	29	0.011	3.6	24	0.012	3.8
C0279680: Transitional cell carcinoma of bladder	30	0.024	4.3				7	0.08	4.3													13	0.049	5	9	0.029	2.1										46	0.025	6.8				65	0.024	8.9	46	0.023	5.9
C0036529: Myocardial Diseases, Secondary	14	0.011	4.2	10	0.017	4.4				18	0.017	8	6	0.015	2.7																						15	0.0082	3	7	0.011	2.2	27	0.01	6.9	17	0.0086	3.5
C1867743: Premature coronary artery atherosclerosis	9	0.0073	2	6	0.0099	2.1																			6	0.019	3.6	9	0.036	7.3	6	0.011	2.4							10	0.015	4.7	16	0.006	2.4	13	0.0066	2.4
C0241005: Creatine phosphokinase serum increased	20	0.016	2.9	11	0.018	2.2				26	0.025	7	10	0.026	3.1	8	0.034	3.3																									44	0.016	6.1	38	0.019	7
C1397307: Cardiac fibrosis	22	0.018	2.2	13	0.021	2.1							11	0.028	2.7							8	0.03	2.3	13	0.042	4.9										37	0.02	4.6	20	0.031	5.1	55	0.021	6.9
C1868938: End stage cardiac failure	9	0.0073	2.4	7	0.012	3.1				14	0.014	6.6													5	0.016	2.9										14	0.0076	3.8	6	0.0092	2.2	15	0.0056	2.6
C0035579: Rickets	8	0.0065	2				3	0.034	2.9													4	0.015	2.4										4	0.013	2.2				10	0.015	5.5	18	0.0067	4.4	11	0.0056	2.2
C4049796: Abnormality of cardiovascular system morphology	23	0.019	5.1										10	0.026	3.6																10	0.019	2.6	7	0.022	2.3	26	0.014	3.8				37	0.014	4.9	23	0.012	2.3	16
C0856742: Post MI	16	0.013	2																						13	0.042	6.7				11	0.021	3.1	7	0.022	2.2	31	0.017	5.7				51	0.019	11	27	0.014	3.4
C4049446: Neointimal hyperplasia	16	0.013	2.1	10	0.017	2.2	4	0.045	2.6																10	0.032	4.4				10	0.019	2.6				21	0.011	2				41	0.015	6.6
C0428474: Serum LDL cholesterol measurement	27	0.022	4.7				8	0.091	5.9																												32	0.017	3.7	16	0.025	3.6	48	0.018	5.6	36	0.018	4.4
C2937421: Prostatic Hyperplasia	11	0.0089	2.2	7	0.012	2.1										5	0.021	2.7																			21	0.011	5.5	10	0.015	3.8	27	0.01	5.9
C1135196: Heart Failure, Diastolic	7	0.0057	2.2	6	0.0099	3.1										3	0.013	2																						7	0.011	3.8	12	0.0045	2.6
C2827469: Coronary Microvascular Disease	7	0.0057	2.7										4	0.01	2.6										4	0.013	2.9																			9	0.0046	2.6
C1145628: Autonomic nervous system disorders	9	0.0073	2.5	6	0.0099	2.5																												4	0.013	2.1	12	0.0066	2.9
C0037889: Hereditary spherocytosis	9	0.0073	3.6							6	0.0058	2																8	0.032	7.9							9	0.0049	2.4
C0005823: Blood Pressure	17	0.014	5.7										7	0.018	3.3																												18	0.0067	2.1	15	0.0076	2.3
C3825201: Mitochondrial pathology	5	0.004	3							6	0.0058	4.4																									6	0.0033	3	3	0.0046	2.1
C0156149: Gastrointestinal tract vascular insufficiency	8	0.0065	2.2																3	0.024	2.6																10	0.0055	2.1				14	0.0052	2.6
C2004435: Vascular insufficiency of intestine	8	0.0065	2.2																3	0.024	2.6																10	0.0055	2.1				14	0.0052	2.6
C0242231: Coronary Stenosis	12	0.0097	2.7	9	0.015	3.4																			11	0.035	7.7
C1860707: TUBEROUS SCLEROSIS 2 (disorder)	9	0.0073	4.3										4	0.01	2.6																															9	0.0046	2.8
C3544347: Intestinal fibrosis	8	0.0065	2.3																						7	0.023	5.3
C0042373: Vascular Diseases				30	0.05	4.1	7	0.08	2.4	58	0.056	9.4	19	0.049	2.7	13	0.055	2.5				25	0.094	8.6	47	0.15	24	40	0.16	21	33	0.063	6.8	20	0.063	4.3	90	0.049	11	48	0.074	12	137	0.051	19	81	0.041	6.6	50
C0002895: Anemia, Sickle Cell				22	0.036	4.1	6	0.068	2.8	29	0.028	3.3				9	0.038	2.1	6	0.049	2.1	13	0.049	3.9	29	0.094	15	30	0.12	18	20	0.038	4.1	17	0.054	5.4	58	0.032	7.9	40	0.061	14	69	0.026	5.8	63	0.032	8.6	31
C0155626: Acute myocardial infarction				36	0.059	5.6	11	0.12	4.8	53	0.051	5.9							10	0.081	2.9	20	0.075	4.8	37	0.12	14	27	0.11	9.4	34	0.065	6.2	24	0.076	5.6	100	0.055	12	46	0.071	9.2	134	0.05	14	78	0.039	4.1	53
C0085096: Peripheral Vascular Diseases				14	0.023	5.7	3	0.034	2	15	0.014	3.7				8	0.034	4.6				7	0.026	3.4	13	0.042	8.2	15	0.059	12	12	0.023	4.9				23	0.013	4.4	16	0.025	6.8	30	0.011	4.7	19	0.0096	2.4
C0577631: Carotid Atherosclerosis				12	0.02	2.8	4	0.045	2.4	22	0.021	5.1				10	0.042	5				8	0.03	3.1	20	0.065	13	11	0.043	5.6	16	0.031	5.8				29	0.016	4.2	15	0.023	4	45	0.017	7.1	28	0.014	3.3
C0948089: Acute Coronary Syndrome				22	0.036	4	9	0.1	5.2	32	0.031	4.2										13	0.049	3.8	26	0.084	12	20	0.079	8.9	18	0.034	3.1	16	0.05	4.7	58	0.032	7.6	31	0.048	8	79	0.029	8.9	50	0.025	4
C1861172: Venous Thromboembolism				16	0.026	2.4																9	0.034	2.2	25	0.081	13	23	0.091	13	16	0.031	3	13	0.041	3.7	47	0.026	5.6	26	0.04	6.6	75	0.028	11	44	0.022	3.8
C0024138: Lupus Erythematosus, Discoid				24	0.04	3.4				32	0.031	2.5										17	0.064	5	25	0.081	9.1	23	0.091	9.4	27	0.052	5.8	14	0.044	2.6	80	0.044	12	23	0.035	2.6	78	0.029	4.5				42
C0004943: Behcet Syndrome				20	0.033	2.5	7	0.08	3.2	28	0.027	2.1										14	0.053	3.8	20	0.065	6.5	24	0.095	11	22	0.042	4.1	14	0.044	3	55	0.03	4.8	29	0.044	5.7	75	0.028	5.2				33
C1704436: Peripheral Arterial Diseases				17	0.028	3.6	6	0.068	3.5	25	0.024	3.9										14	0.053	6	18	0.058	8.2	19	0.075	10	18	0.034	4.9	9	0.028	2.2	42	0.023	5.7	24	0.037	6.8	61	0.023	8.1				23
C0024131: Lupus Vulgaris				23	0.038	3.3				31	0.03	2.6										17	0.064	5.3	23	0.074	8.1	22	0.087	9.1	25	0.048	5.2	13	0.041	2.4	75	0.041	11	22	0.034	2.6	76	0.028	4.8				39
C0745103: Hyperlipoproteinemia Type IIa				10	0.017	2.1	4	0.045	2.5	17	0.016	3.2				7	0.029	2.9				6	0.023	2.1	15	0.048	8.5	15	0.059	9.7	12	0.023	3.7	7	0.022	2.3	29	0.016	4.9	17	0.026	5.7	34	0.013	3.7	26	0.013	3.2
C0007820: Cerebrovascular Disorders				13	0.021	3	5	0.057	3.2							7	0.029	2.6							26	0.084	19	15	0.059	8.8							29	0.016	3.7	21	0.032	7.4	49	0.018	8	43	0.022	9.2	18
C0398623: Thrombophilia				11	0.018	3.4	4	0.045	2.9													6	0.023	2.5	15	0.048	9.9	16	0.063	12				7	0.022	2.8	20	0.011	2.7	12	0.018	3.7	30	0.011	4.1	21	0.011	2.7
C0042870: Vitamin D Deficiency				9	0.015	2.4	6	0.068	5.2																6	0.019	2.3				10	0.019	3.5	9	0.028	4.4	22	0.012	3.8	13	0.02	4.5	35	0.013	6.8	23	0.012	3.8
C0852036: Pregnancy associated hypertension				11	0.018	2.8										9	0.038	4.7				10	0.038	5.2				11	0.043	6.3	10	0.019	2.8	9	0.028	3.8	20	0.011	2	18	0.028	6.9	43	0.016	8.4				17
C0086981: Sicca Syndrome				9	0.015	2.8																7	0.026	3.8	8	0.026	4.2	11	0.043	7.8	11	0.021	4.7	7	0.022	3.3	21	0.011	4.3	9	0.014	2.6	23	0.0086	2.9
C3539781: Progressive cGVHD				16	0.026	2.3																13	0.049	4.4	14	0.045	4.3	17	0.067	7.5	21	0.04	5.4	13	0.041	3.6	41	0.022	3.5	21	0.032	4	68	0.025	7.6
C0023212: Left-Sided Heart Failure				12	0.02	5.1	3	0.034	2.2	10	0.0097	2										5	0.019	2.3	7	0.023	3.5				10	0.019	4.2	6	0.019	2.7	17	0.0093	2.9	11	0.017	4.1	24	0.009	3.7
C0013537: Eclampsia				12	0.02	2.4																			13	0.042	5.8	13	0.051	6.8	10	0.019	2	10	0.032	3.6	38	0.021	7.2	20	0.031	6.5	50	0.019	7.9	26	0.013	2.1	19
C0152171: Idiopathic pulmonary hypertension				9	0.015	2.3	4	0.045	2.9																10	0.032	5.2				9	0.017	2.7				29	0.016	6.9	13	0.02	4.3	35	0.013	6.3	23	0.012	3.5
C0264716: Chronic heart failure				14	0.023	3.7				16	0.015	2.3										7	0.026	2.4	8	0.026	2.6										33	0.018	5.7	16	0.025	4.5	43	0.016	6
C0001125: Acidosis, Lactic				19	0.031	7.3				56	0.054	33	10	0.026	3.4	6	0.025	2.2																			23	0.013	2.4	18	0.028	6.1				24	0.012	2.3
C0042487: Venous Thrombosis				9	0.015	3.2				10	0.0097	2.2										5	0.019	2.4	5	0.016	2.1	11	0.043	8.3							15	0.0082	2.3	12	0.018	5
C0584960: Factor V Leiden mutation				12	0.02	6.8	3	0.034	2.7	11	0.011	3.8										5	0.019	3	9	0.029	6.6	9	0.036	7.3										10	0.015	4.8	19	0.0071	3.8	14	0.0071	2.9
C1961112: Heart Decompensation				11	0.018	4.7																5	0.019	2.5	6	0.019	2.9				10	0.019	4.6	6	0.019	2.9	15	0.0082	2.5	10	0.015	3.8	22	0.0082	3.5
C1963943: Atherothrombosis				8	0.013	2.6	5	0.057	4.6													5	0.019	2.5	10	0.032	6.5										23	0.013	6.4	11	0.017	4.4	26	0.0097	5.1
C0011875: Diabetic Angiopathies				8	0.013	2.9	5	0.057	4.8													8	0.03	5.3	7	0.023	3.9	7	0.028	4.5										12	0.018	5.5	23	0.0086	4.3	14	0.0071	2
C0007273: Carotid Artery Diseases				6	0.0099	2.6	3	0.034	3													4	0.015	2.5	4	0.013	2.3				5	0.0096	2.2				10	0.0055	2.1	6	0.0092	2.4	14	0.0052	2.6
C0242184: Hypoxia				7	0.012	3.8	4	0.045	4.6	15	0.014	9				4	0.017	2.9				5	0.019	3.8																6	0.0092	2.8	13	0.0048	2.8
C0016059: Fibrosis				11	0.018	2.9																8	0.03	3.6	8	0.026	3.2				13	0.025	4.7				25	0.014	3.9	18	0.028	6.9	40	0.015	7.1
C0012739: Disseminated Intravascular Coagulation				8	0.013	2.6																6	0.023	3.2	5	0.016	2.1	9	0.036	6.2							18	0.0098	3.6	9	0.014	3	23	0.0086	3.6
C0085220: Cerebral Amyloid Angiopathy				6	0.0099	2.7				8	0.0077	2.8													8	0.026	6.5	6	0.024	4.7				4	0.013	2.3	11	0.006	2.8	9	0.014	5
C0151450: Secondary SjÃ¶gren's syndrome				3	0.005	2.1																			4	0.013	4.3				5	0.0096	4.7				6	0.0033	3
C0919747: Cytokine storm				9	0.015	3.8				9	0.0087	2.2													6	0.019	3.3				6	0.011	2.2				13	0.0071	2.2				21	0.0078	4
C0852654: 21-hydroxylase deficiency				5	0.0083	2.3																																		6	0.0092	2.9	12	0.0045	2.6	9	0.0046	2
C0034150: Purpura				6	0.0099	2.6																						9	0.036	8.2	5	0.0096	2.2							6	0.0092	2.5	16	0.006	3.6				8
C2936179: Obesity, Visceral				6	0.0099	3.1	4	0.045	4.7	7	0.0068	2.6													5	0.016	3.6													9	0.014	5.6
C0162670: Mitochondrial Myopathies				13	0.021	6				28	0.027	15							4	0.033	2.8																			12	0.018	4.9
C0027540: Necrosis				5	0.0083	2.2				9	0.0087	3.7													5	0.016	3.4													5	0.0077	2
C1306889: Peripheral arterial occlusive disease				5	0.0083	3.2																3	0.011	2.4	4	0.013	3.4													4	0.0061	2.2	9	0.0034	2.5
C0009777: Conn Adenoma				7	0.012	2.2	4	0.045	3.6																															14	0.021	7.1
C0349782: Ischemic cardiomyopathy				9	0.015	3.4																															16	0.0087	3	14	0.021	6.9	28	0.01	6.6
C2733158: Cerebral Small Vessel Diseases				7	0.012	3.6																			5	0.016	3.4													9	0.014	5.1				10	0.0051	2.2
C0745133: Isolated systolic hypertension				5	0.0083	4.2							3	0.0077	2.6																									5	0.0077	4
C0020540: Malignant Hypertension				5	0.0083	4.1																															6	0.0033	2.7	4	0.0061	2.9
C3178782: Aortic Stiffness				6	0.0099	2.9							4	0.01	2.1																			4	0.013	2.4
C1096293: Macroangiopathy				4	0.0066	2.5																									5	0.0096	3.7							8	0.012	6.6
C0598428: genetic hypertension				4	0.0066	2.3																																		7	0.011	5.2	8	0.003	2.1
C0235222: Diastolic hypertension				4	0.0066	3.1																																		4	0.0061	3
C0152105: Hypertensive heart disease				4	0.0066	2.4																															8	0.0044	3.3	5	0.0077	3.2
C4509226: Heart failure with preserved ejection fraction [HFpEF]				7	0.012	2.7				9	0.0087	2.5																												8	0.012	3.2
C0238506: Congenital posterior urethral valves				4	0.0066	2.8																															6	0.0033	2.4	4	0.0061	2.7
C0949856: Oxidative Phosphorylation Deficiencies				3	0.005	2.3																																		3	0.0046	2.2	6	0.0022	2.4
C4024609: Decreased activity of mitochondrial respiratory chain				4	0.0066	2.3				14	0.014	12
C1839888: Decreased activity of the pyruvate dehydrogenase complex				4	0.0066	2.3				14	0.014	11
C0040038: Thromboembolism				4	0.0066	2.8																						6	0.024	7.3
C0597048: Neurogenic hypertension				5	0.0083	4.7																																		5	0.0077	4.5
C0917996: Cerebral Aneurysm				5	0.0083	2
C4700045: Non-ST-segment elevation myocardial infarction (NSTEMI)				3	0.005	2.3																																		4	0.0061	3.3
C4509223: Heart failure with reduced ejection fraction [HFrEF]				3	0.005	3.2																																		3	0.0046	3.1
C1837108: Decreased muscle mass				6	0.0099	2.7				7	0.0068	2.2
C1303258: Acute ST segment elevation myocardial infarction (disorder)				3	0.005	2.4																																		3	0.0046	2.3
C0742343: Acute Chest Syndrome							7	0.08	3.7													15	0.057	5.5	27	0.087	14	22	0.087	11	19	0.036	4	14	0.044	4	55	0.03	7.7	29	0.044	7.6	75	0.028	9.1	43	0.022	2.9
C0149871: Deep Vein Thrombosis							5	0.057	3.2													12	0.045	6	13	0.042	6.1	18	0.071	12				12	0.038	5.2	24	0.013	2.2	15	0.023	3.8	44	0.016	6	28	0.014	2.9
C0917798: Cerebral Ischemia							3	0.034	2.3	10	0.0097	2.1													6	0.019	2.8	7	0.028	4.1	7	0.013	2.3				19	0.01	4	11	0.017	4.2				18	0.0091	3.1
C4025272: Peripheral arterial stenosis							4	0.045	3.3													9	0.034	5.8	11	0.035	7.2										15	0.0082	2.1	9	0.014	2.8	29	0.011	6
C0265004: Dilatation of aorta							3	0.034	3.7													3	0.011	2.3	5	0.016	4.3							3	0.0095	2.1	11	0.006	4.9	6	0.0092	3.8				12	0.0061	5.4
C3805574: Increased fracture rate							3	0.034	2.2				6	0.015	2.3										5	0.016	2										22	0.012	5.3	12	0.018	4.8							13
C0085109: Corneal Neovascularization							4	0.045	3.4																						9	0.017	3.7				18	0.0098	3.6				26	0.0097	5	15	0.0076	2
C0013364: Dysautonomia, Familial							3	0.034	3.3																									6	0.019	4.8				6	0.0092	3.1	11	0.0041	2.3	12	0.0061	4
C0238421: Selenium deficiency							3	0.034	3.5	6	0.0058	2.4				3	0.013	2.3																						9	0.014	6.5
C0002949: Aneurysm, Dissecting							3	0.034	3.9													3	0.011	2.5	3	0.0097	2.3													6	0.0092	4.2	8	0.003	2.2
C0948379: Impaired insulin secretion							4	0.045	3.9													4	0.015	2.1																						13	0.0066	2.3
C0751202: Cystathionine beta-Synthase Deficiency Disease							3	0.034	4.2																			6	0.024	7.1
C0282548: Leukostasis							4	0.045	6.1																						3	0.0057	2										9	0.0034	3.7
C0016037: Fibrodysplasia Ossificans Progressiva							3	0.034	3.2																															6	0.0092	2.8				12	0.0061	3.5
C0342257: Complications of Diabetes Mellitus										24	0.023	5.5										8	0.03	2.9	18	0.058	10	12	0.047	6	14	0.027	4.1				35	0.019	5.9	21	0.032	7.1	38	0.014	3.5
C3845502: Myocardial infarction, stroke										6	0.0058	2.3				3	0.013	2.2							5	0.016	4	6	0.024	5.6							8	0.0044	2.2	6	0.0092	3.4	10	0.0037	2.2
C0009782: Connective Tissue Diseases										15	0.014	2.7										10	0.038	5.2	14	0.045	8										25	0.014	3.7	14	0.021	4.2	29	0.011	2.6
C0917805: Transient Cerebral Ischemia										14	0.014	5.2	6	0.015	2.8										6	0.019	3.3	7	0.028	4.7				5	0.016	2.4				10	0.015	4.3				17	0.0086	3.7
C0154251: Lipid Metabolism Disorders										10	0.0097	2.8													6	0.019	3.3	7	0.028	4.8							14	0.0076	2.8	14	0.021	7.8	20	0.0075	3.7	13	0.0066	2
C0018021: Goiter										11	0.011	2																									19	0.01	3	9	0.014	2.4				27	0.014	6.3
C0234958: Muscle degeneration										8	0.0077	2.6	7	0.018	4.5				4	0.033	3.7				4	0.013	2.2																16	0.006	3.5	12	0.0061	2.7
C1301700: Cardiovascular morbidity										8	0.0077	2.4										4	0.015	2.4	4	0.013	2.1				7	0.013	3.5							9	0.014	4.5				11	0.0056	2
C2939465: Deficiency of glucose-6-phosphate dehydrogenase										8	0.0077	2.4										4	0.015	2.4	5	0.016	3	9	0.036	7.9										8	0.012	3.7
C0162671: MELAS Syndrome										9	0.0087	2.8																			6	0.011	2.6							7	0.011	2.8				13	0.0066	2.7
C1838951: LEIGH SYNDROME DUE TO MITOCHONDRIAL COMPLEX I DEFICIENCY										12	0.012	8.2																			4	0.0077	2.3							7	0.011	4.7
C0521170: Osteoporotic Fractures										10	0.0097	2.4																												14	0.021	7
C0034345: Pyruvate Dehydrogenase Complex Deficiency Disease										7	0.0068	5.9	4	0.01	4.1																									3	0.0046	2.2
C0342751: Generalized glycogen storage disease of infants										7	0.0068	2.8																									9	0.0049	2.5	9	0.014	5.9
C0342782: Depletion of mitochondrial DNA										8	0.0077	4.6																															9	0.0034	2.5
C4048705: Hypermethioninemia										5	0.0048	3.8																												3	0.0046	2.3	6	0.0022	2.7
C0268559: Hyperglycinemia										4	0.0039	3				3	0.013	3.8																									6	0.0022	3.1
C3887638: Failure to thrive in infant										9	0.0087	2.7																									11	0.006	2	6	0.0092	2.1
C1850597: Leigh Syndrome Due To Mitochondrial Complex II Deficiency										12	0.012	8.8																												5	0.0077	3
C1850598: Leigh Syndrome due to Mitochondrial Complex III Deficiency										12	0.012	8.8																												5	0.0077	3
C1850600: Leigh Syndrome due to Mitochondrial Complex V Deficiency										12	0.012	8.8																												5	0.0077	3
C1850599: Leigh Syndrome due to Mitochondrial Complex IV Deficiency										12	0.012	8.7																												5	0.0077	2.9
C1533847: Disorder of skeletal muscle										7	0.0068	4.4																									6	0.0033	2.2
C0162275: Ketonuria										6	0.0058	3.7																												4	0.0061	2.7
C1843663: Urinary bladder sphincter dysfunction										5	0.0048	2.6																															8	0.003	2.6
C0949855: Electron Transport Chain Deficiencies, Mitochondrial										3	0.0029	2.4																															4	0.0015	2.1
C4023042: Abnormality of the mitochondrion										3	0.0029	2.4																															4	0.0015	2.1
C0342276: Maturity onset diabetes mellitus in young													7	0.018	3.4																						18	0.0098	4.2	10	0.015	4
C1842247: CORONARY ARTERY DISEASE, AUTOSOMAL DOMINANT, 1													3	0.0077	2.4																						8	0.0044	4.1				8	0.003	3
C0581377: Decompensated cardiac failure													3	0.0077	3.4
C3826157: Hypertension in children													3	0.0077	3.4																									3	0.0046	2.7	5	0.0019	2.6
C4073168: Abnormal lactate dehydrogenase activity													3	0.0077	2.7																															6	0.003	3
C0340643: Dissection of aorta																6	0.025	2.9				6	0.023	2.6	8	0.026	3.7										18	0.0098	2.3	16	0.025	6.7	24	0.009	2.4	24	0.012	4.3
C0495706: elevated blood glucose level																4	0.017	2.3																5	0.016	2.6	12	0.0066	2.2	11	0.017	5.5				19	0.0096	5.5
C0206064: Microvascular Angina																4	0.017	3.6																						4	0.0061	2
C0036202: Sarcoidosis																						11	0.042	2.9	21	0.068	8.6	14	0.055	4.9	19	0.036	3.9				48	0.026	4.9	26	0.04	5.8				41	0.021	2.3	41
C0002965: Angina, Unstable																						9	0.034	5.7	9	0.029	5.1				8	0.015	2.7				17	0.0093	2.7				23	0.0086	3	17	0.0086	2.3
C0034065: Pulmonary Embolism																						6	0.023	3.8	6	0.019	3.4	11	0.043	9.4										7	0.011	2.4	17	0.0063	2.5	18	0.0091	4.5
C0024790: Paroxysmal nocturnal hemoglobinuria																						6	0.023	2.9	6	0.019	2.6	10	0.04	6.7	12	0.023	5.5				17	0.0093	2.6	9	0.014	2.6
C0011882: Diabetic Neuropathies																						6	0.023	2.8	10	0.032	5.6							8	0.025	3.8	20	0.011	3.4	13	0.02	4.8	31	0.012	5.6
C0039263: Takayasu Arteritis																						5	0.019	2.1	9	0.029	4.9	9	0.036	5.6	11	0.021	4.6				17	0.0093	2.4				23	0.0086	2.7				13
C0039483: Giant Cell Arteritis																						9	0.034	3.3	13	0.042	5.5										29	0.016	2.9				40	0.015	3.3	31	0.016	3
C1861453: Pseudohyperkalemia Cardiff																						8	0.03	3.1	8	0.026	2.7	12	0.047	6.4							37	0.02	7.9	15	0.023	4.1	35	0.013	3.4
C0040021: Thromboangiitis Obliterans																						6	0.023	3	10	0.032	6.1				9	0.017	3.4				17	0.0093	2.8				24	0.009	3.5
C0238790: bone destruction																						8	0.03	2.9	11	0.035	4.5																40	0.015	4.3	28	0.014	2.8
C0852949: Arteriopathic disease																						6	0.023	3.6	9	0.029	6										14	0.0076	2.5	13	0.02	6.5				17	0.0086	3.5
C0003493: Aortic Diseases																						4	0.015	3.3	3	0.0097	2							4	0.013	3	8	0.0044	2.4
C3536715: AA amyloidosis																						5	0.019	4.7	3	0.0097	2.2							3	0.0095	2.1
C0221014: Reactive systemic amyloidosis																						5	0.019	4.5	3	0.0097	2.1							3	0.0095	2
C2609253: Macrovascular disease																						3	0.011	3	3	0.0097	2.8	4	0.016	4.4										4	0.0061	2.9
C0264714: Acute heart failure																						6	0.023	3.9	6	0.019	3.5													8	0.012	3.2
C0848332: Spots on skin																						3	0.011	2.2
C1563937: Atherogenesis																						5	0.019	3.8	4	0.013	2.5				5	0.0096	2.5
C0040053: Thrombosis																									6	0.019	3.3	13	0.051	12	7	0.013	2.8				20	0.011	5.8	10	0.015	4.3	24	0.009	5.4				12
C0002962: Angina Pectoris																									12	0.039	7.6							6	0.019	2.4				11	0.017	3.6	26	0.0097	3.7	17	0.0086	2	14
C0034155: Purpura, Thrombotic Thrombocytopenic																									5	0.016	2.8	7	0.028	5.3	6	0.011	2.6										16	0.006	2.8
C0751956: Acute Cerebrovascular Accidents																									11	0.035	6.2	10	0.04	6.1													33	0.012	5.7	20	0.01	2.5
C0020474: Hyperlipidemia, Familial Combined																									7	0.023	4.4	7	0.028	4.9	6	0.011	2.3				12	0.0066	2.1	12	0.018	6.2
C0268380: Systemic amyloidosis																									5	0.016	5.7							3	0.0095	2.9							6	0.0022	2.1
C0005694: Bladder neck obstruction																									4	0.013	2.3							5	0.016	3.2	12	0.0066	3.2	6	0.0092	2.5	18	0.0067	4.8	12	0.0061	2.9
C1536221: Non ST segment elevation myocardial infarction																									3	0.0097	3.1										5	0.0027	2.4	3	0.0046	2.2
C4551720: Primary Ciliary Dyskinesia																									6	0.019	2.2				8	0.015	2.2				25	0.014	4.9				35	0.013	6.3	23	0.012	3.5
C3150275: COMPLEMENT COMPONENT 2 DEFICIENCY																									3	0.0097	3.8	4	0.016	5.8													5	0.0019	2.8
C0521174: Microcalcification																									5	0.016	4.2										10	0.0055	3.8				11	0.0041	3.1	8	0.004	2.3
C4699512: Large-artery atherosclerosis (embolus/thrombosis)																									5	0.016	3.9				4	0.0077	2							7	0.011	4.1
C0565599: Maternal hypertension																									4	0.013	2.7													6	0.0092	3.1	14	0.0052	3.9
C0281479: Primary Systemic Amyloidosis																									5	0.016	5.1							3	0.0095	2.6
C0020479: Hyperlipoproteinemia Type III																									5	0.016	5	4	0.016	4.1										5	0.0077	3.5				8	0.004	3.5
C0241868: acute aortic dissection																									6	0.019	4.3										14	0.0076	4.7				13	0.0048	2.5
C0553730: Calcium pyrophosphate deposition disease																									4	0.013	3.4													4	0.0061	2.2	10	0.0037	3.3				7
C1268935: Congenital Thrombotic Thrombocytopenic Purpura																									3	0.0097	2.2				5	0.0096	3.4
C3463916: Complement Factor I (C3 inactivator) deficiency																									4	0.013	6.8	5	0.02	9.6													4	0.0015	3.1
C0151603: Anasarca																									3	0.0097	2.1	6	0.024	5.9													9	0.0034	2.1
C0007274: Carotid Artery Thrombosis																									5	0.016	4.9	5	0.02	5.3							7	0.0038	2.8
C0039292: Tangier Disease																									3	0.0097	2.4	5	0.02	5.2				3	0.0095	2.4
C2712907: obsolete Combined hyperlipidemia																									4	0.013	4.6													3	0.0046	2.3	6	0.0022	2.6
C3665365: Arteriosclerotic cardiovascular disease, NOS																									5	0.016	3.5													8	0.012	4.5	12	0.0045	2.4
C0342882: Familial hypercholesterolemia - heterozygous																									5	0.016	4.2													6	0.0092	3.6				8	0.004	2.3
C4081731: Hereditary systemic amyloidosis																									3	0.0097	3.9	3	0.012	4.2													5	0.0019	3
C0342881: Familial hypercholesterolemia - homozygous																									4	0.013	4.1													4	0.0061	2.9				6	0.003	2.5
C0268407: Senile cardiac amyloidosis																									3	0.0097	2.3							4	0.013	3.4							8	0.003	2.2
C0162872: Aortic Aneurysm, Thoracic																									4	0.013	3.1																11	0.0041	3.2
C0740340: Amyloidosis, Familial																									3	0.0097	3							3	0.0095	3
C0155733: Atherosclerosis of aorta																									3	0.0097	2.2													5	0.0077	2.9				7	0.0035	2
C0013902: Elliptocytosis, Hereditary																									3	0.0097	2.8	6	0.024	7.5
C0752332: Lupus Vasculitis, Central Nervous System																									4	0.013	6.4				3	0.0057	3.8
C3160761: Diabetic dyslipidaemia																									3	0.0097	2.5													6	0.0092	4.6
C3805043: Vascular cognitive impairment																									4	0.013	3													6	0.0092	3.6
C2347126: Microscopic Polyarteritis																									5	0.016	2.9
C4023113: Small vessel vasculitis																									3	0.0097	3.5
C0012736: Dissecting aortic aneurysm																									3	0.0097	3.1																6	0.0022	2.4
C0549399: Low density lipoprotein increased																									3	0.0097	2.8																			6	0.003	2.5
C1442837: Myocardial necrosis																									3	0.0097	2.5										7	0.0038	2.8
C0152244: Bone Cysts, Aneurysmal																									4	0.013	2
C0087086: Thrombus																												7	0.028	7	5	0.0096	2.9				11	0.006	4.1	6	0.0092	3.4	10	0.0037	2.2
C0037054: Sickle Cell Trait																												11	0.043	10	5	0.0096	2
C0162316: Iron deficiency anemia																												10	0.04	8.7							13	0.0071	2.8	11	0.017	5.8				15	0.0076	3.5
C0524702: Pulmonary Thromboembolisms																												6	0.024	6.5							7	0.0038	2.5							7	0.0035	2.3
C1704417: Hyperlipoproteinemia Type IIb																												6	0.024	7.3										7	0.011	6.1
C2936380: Neointima																																					9	0.0049	3.3				9	0.0034	2.1
[truncated: 23 more columns]

## Sheet: Rank 3
.	Gene Count_RR10_PTM	Gene Ratio_RR10_PTM	NegLogP_RR10_PTM	Gene Count_BNL3_Protein	Gene Ratio_BNL3_Protein	NegLogP_BNL3_Protein	Gene Count_NSRL22A_II_F_vs_I_F_Protein	Gene Ratio_NSRL22A_II_F_vs_I_F_Protein	NegLogP_NSRL22A_II_F_vs_I_F_Protein	Gene Count_NSRL22A_II_M_vs_I_M_Protein	Gene Ratio_NSRL22A_II_M_vs_I_M_Protein	NegLogP_NSRL22A_II_M_vs_I_M_Protein	Gene Count_RR10_Protein	Gene Ratio_RR10_Protein	NegLogP_RR10_Protein	Gene Count_RR1_Protein	Gene Ratio_RR1_Protein	NegLogP_RR1_Protein	Gene Count_RR3_Protein	Gene Ratio_RR3_Protein	NegLogP_RR3_Protein	Gene Count_RR19_Protein	Gene Ratio_RR19_Protein	NegLogP_RR19_Protein	Gene Count_Inspiration4_plasma_immpostVpre_Protein	Gene Ratio_Inspiration4_plasma_immpostVpre_Protein	NegLogP_Inspiration4_plasma_immpostVpre_Protein	Gene Count_Inspiration4_exosomes_immpostVpre_Protein	Gene Ratio_Inspiration4_exosomes_immpostVpre_Protein	NegLogP_Inspiration4_exosomes_immpostVpre_Protein	Gene Count_RR7_C3HHeJ_GCvsSF_25d_RNA	Gene Ratio_RR7_C3HHeJ_GCvsSF_25d_RNA	NegLogP_RR7_C3HHeJ_GCvsSF_25d_RNA	Gene Count_RR7_C57BL6J_GCvsSF_25d_RNA	Gene Ratio_RR7_C57BL6J_GCvsSF_25d_RNA	NegLogP_RR7_C57BL6J_GCvsSF_25d_RNA	Gene Count_RR10_RNA	Gene Ratio_RR10_RNA	NegLogP_RR10_RNA	Gene Count_MHU3_RNA	Gene Ratio_MHU3_RNA	NegLogP_MHU3_RNA	Gene Count_RR23_RNA	Gene Ratio_RR23_RNA	NegLogP_RR23_RNA	Gene Count_RR1_RNA	Gene Ratio_RR1_RNA	NegLogP_RR1_RNA	Gene Count_RR3_RNA
C4529962: Fatty Liver Disease	49	0.04	3.1	33	0.054	4.7	9	0.1	3.5	59	0.057	8.6	19	0.049	2.4	13	0.055	2.2				18	0.068	4	36	0.12	14	33	0.13	14	33	0.063	6				95	0.052	11	64	0.098	20	123	0.046	11	93	0.047	8.9
C0030297: Pancreatic Neoplasm	58	0.047	5.3	30	0.05	3.4	10	0.11	4.1	52	0.05	5.6	21	0.054	3	15	0.063	2.9				28	0.11	9.6	27	0.087	7.5				29	0.056	4.1	19	0.06	3.3	96	0.052	11	47	0.072	9.8	140	0.052	16	104	0.053	12
C0026838: Muscle Spasticity	44	0.036	4.1	23	0.038	2.8				65	0.063	16	26	0.066	7.3	12	0.05	2.6				16	0.06	4.2	14	0.045	2.5	16	0.063	4.4	25	0.048	4.5	16	0.05	3.3	62	0.034	4.9	25	0.038	3	109	0.041	13	71	0.036	6.5	47
C0025286: Meningioma	62	0.05	9.6	37	0.061	8	10	0.11	4.8	58	0.056	11	18	0.046	2.8				8	0.065	2.3	20	0.075	6	29	0.094	11	18	0.071	5.1	28	0.054	5.1				79	0.043	9	42	0.064	9.8	119	0.044	14	90	0.046	11	52
C0494463: Alzheimer Disease, Late Onset	31	0.025	3.5	24	0.04	5.9	5	0.057	2.3	34	0.033	6.2				11	0.046	3.6	8	0.065	3.7	9	0.034	2.1	21	0.068	9.2	25	0.099	14	20	0.038	4.8	10	0.032	2.1	48	0.026	5.7	21	0.032	3.9	77	0.029	11	48	0.024	4.8
C0032580: Adenomatous Polyposis Coli	58	0.047	8.6	25	0.041	3.2	7	0.08	2.7	40	0.039	4.1	17	0.043	2.6							14	0.053	3	25	0.081	8.3	20	0.079	6.6	20	0.038	2.3	16	0.05	3.1	78	0.043	9.4	33	0.051	5.8	106	0.04	11	94	0.048	14	54
C0555198: Malignant Glioma	60	0.049	6.7	30	0.05	3.8	8	0.091	2.9	54	0.052	7	21	0.054	3.2	13	0.055	2.3				15	0.057	2.7	30	0.097	9.9				34	0.065	6.7	19	0.06	3.6	89	0.049	9.7	47	0.072	11	120	0.045	11	96	0.049	10	54
C4721453: Peripheral Nervous System Diseases	52	0.042	7.7	22	0.036	2.7				64	0.062	17	17	0.043	3							12	0.045	2.4	19	0.061	5.3				19	0.036	2.4	19	0.06	5.2	50	0.027	2.5	36	0.055	8.3	84	0.031	6.2	70	0.035	7.1	40
C0153381: Malignant neoplasm of mouth	61	0.049	6.4	29	0.048	3.1	8	0.091	2.8	50	0.048	5.1	21	0.054	3							26	0.098	8.4	25	0.081	6.5	21	0.083	5.7							101	0.055	13	49	0.075	11	122	0.046	10	112	0.057	15	56
C0278510: Childhood Medulloblastoma	61	0.049	6.1	29	0.048	3				45	0.043	3.4							10	0.081	2.9				25	0.081	6.3				31	0.059	4.8	18	0.057	2.8	100	0.055	12	38	0.058	5.6	121	0.045	9.3	110	0.056	14	62
C0278876: Adult Medulloblastoma	60	0.049	5.9	29	0.048	3.1				43	0.042	3							9	0.073	2.4				25	0.081	6.4				32	0.061	5.3	18	0.057	2.9	98	0.054	12	38	0.058	5.7	120	0.045	9.3	108	0.055	14	61
C0162429: Malnutrition	36	0.029	4.6	23	0.038	4.8	6	0.068	2.9	31	0.03	4.3				10	0.042	2.7				17	0.064	6.7	22	0.071	9.3	21	0.083	10	18	0.034	3.4	14	0.044	3.8	49	0.027	5.1	34	0.052	10	83	0.031	12	52	0.026	5.2
C0024305: Lymphoma, Non-Hodgkin	51	0.041	3.7	36	0.059	6	12	0.14	5.8	48	0.046	4.8										19	0.072	4.5	29	0.094	9.1	21	0.083	5.9	29	0.056	4.4	21	0.066	4.4	87	0.048	8.8	45	0.069	9.3	118	0.044	9.8	93	0.047	9.2	50
C0011615: Dermatitis, Atopic	53	0.043	4	29	0.048	3.2										13	0.055	2.2				20	0.075	4.9	30	0.097	9.5	20	0.079	5.2	31	0.059	5	16	0.05	2.2	84	0.046	7.3	44	0.067	8.5	106	0.04	5.9	88	0.045	7.1	64
C1292769: Precursor B-cell lymphoblastic leukemia	31	0.025	2.1	19	0.031	2.4	6	0.068	2.6	31	0.03	3.2										13	0.049	3.5	20	0.065	6.8	14	0.055	4.2	18	0.034	2.7	17	0.054	4.8	66	0.036	9.4	20	0.031	2.4	85	0.032	9.3	57	0.029	5	40
C4551683: Adrenal Gland Pheochromocytoma	30	0.024	2.7	19	0.031	3.1	7	0.08	3.7	28	0.027	3.2	13	0.033	2.5							13	0.049	4.1	19	0.061	7.1				21	0.04	4.8	13	0.041	3.3	42	0.023	3.1	20	0.031	3.1	66	0.025	5.6	50	0.025	4.6
C0278996: Malignant Head and Neck Neoplasm	58	0.047	5.2	32	0.053	4	8	0.091	2.7	56	0.054	6.9				17	0.071	3.9				26	0.098	8.3	23	0.074	5.3	21	0.083	5.6				19	0.06	3.3	85	0.046	7.2	51	0.078	12	132	0.049	13	119	0.06	18
C3887461: Head and Neck Carcinoma	64	0.052	6.8	36	0.059	5.3	7	0.08	2.1	61	0.059	8.5	22	0.056	3.2	17	0.071	3.7				27	0.1	8.7	23	0.074	5.1	20	0.079	4.9				19	0.06	3.1	87	0.048	7.3	55	0.084	14	138	0.051	14	119	0.06	17
C0220641: Lip and Oral Cavity Carcinoma	62	0.05	7.2	26	0.043	2.4	8	0.091	2.9	44	0.043	3.6	22	0.056	3.6							22	0.083	6.2	23	0.074	5.6										96	0.052	12	45	0.069	9.3	122	0.046	11	105	0.053	14	54
C0002793: Anaplasia	55	0.044	9.3	20	0.033	2.2	6	0.068	2.3	37	0.036	4.2	17	0.043	3.1							11	0.042	2.1	22	0.071	7.3				22	0.042	3.7	17	0.054	4.2	81	0.044	13	30	0.046	5.6	94	0.035	9.8	69	0.035	7.1
C0521158: Recurrent tumor	50	0.04	3.5	31	0.051	4	9	0.1	3.5	54	0.052	6.8	20	0.051	2.8							25	0.094	8	24	0.077	6.1	21	0.083	5.9	28	0.054	4				98	0.054	13	44	0.067	8.8	122	0.046	11	103	0.052	13
C0030305: Pancreatitis	32	0.026	2	22	0.036	3.2				39	0.038	5.7										12	0.045	2.8	28	0.09	12	20	0.079	8	17	0.033	2.2				58	0.032	5.7	39	0.06	11	82	0.031	7.3	64	0.032	6.6	35
C0019158: Hepatitis	47	0.038	3.8	27	0.045	3.4				38	0.037	2.9				16	0.067	4.1				21	0.079	6.4	26	0.084	8.3	19	0.075	5.5	26	0.05	4	15	0.047	2.4	74	0.04	6.7	46	0.071	11	106	0.04	9	89	0.045	10
C0001339: Acute pancreatitis	34	0.028	3.6	24	0.04	5	5	0.057	2	40	0.039	7.7				10	0.042	2.6				18	0.068	7.2	24	0.077	11	20	0.079	9	16	0.031	2.4	12	0.038	2.6	48	0.026	4.3	32	0.049	8.7	73	0.027	7	60	0.03	7.4
C0018790: Cardiac Arrest	28	0.023	2.2	21	0.035	4	6	0.068	2.9	28	0.027	3.3	12	0.031	2.1	11	0.046	3.3				14	0.053	4.7	19	0.061	7.2	21	0.083	10	16	0.031	2.6				46	0.025	4.3	27	0.041	6.4	80	0.03	11	53	0.027	5.7	29
C1762616: Meningioma, benign, no ICD-O subtype	48	0.039	10	26	0.043	6.6	5	0.057	2.2	37	0.036	7.1	12	0.031	2.2				7	0.057	2.9	10	0.038	2.5	13	0.042	3.5				18	0.034	3.6				50	0.027	5.8	27	0.041	6.6	75	0.028	9.2	58	0.029	7.8	35
C0278877: Adult Meningioma	48	0.039	10	26	0.043	6.6	5	0.057	2.2	37	0.036	7.1	12	0.031	2.2				7	0.057	2.9	10	0.038	2.5	13	0.042	3.5				18	0.034	3.6				50	0.027	5.8	27	0.041	6.5	76	0.028	9.5	58	0.029	7.8	35
C1257931: Mammary Neoplasms, Human	46	0.037	5.9	23	0.038	3.3				43	0.042	6.8	14	0.036	2							11	0.042	2.1	20	0.065	6.2	15	0.059	4.4	25	0.048	5.2	14	0.044	2.8	67	0.037	8.1	27	0.041	4.4	92	0.034	9.6	71	0.036	8.2
C4704874: Mammary Carcinoma, Human	46	0.037	5.5	23	0.038	3.1				45	0.043	7.2	15	0.038	2.3							12	0.045	2.5	21	0.068	6.6	15	0.059	4.2	25	0.048	4.9	14	0.044	2.7	71	0.039	9	27	0.041	4.2	93	0.035	9.2	74	0.037	8.7
C0010823: Cytomegalovirus Infections	40	0.032	5.1	22	0.036	3.7	8	0.091	4.2	26	0.025	2										15	0.057	4.8	23	0.074	9.2	16	0.063	5.7	25	0.048	6.2				59	0.032	7.2	29	0.044	6.4	78	0.029	7.6	53	0.027	4.3	41
C0023493: Adult T-Cell Lymphoma/Leukemia	38	0.031	3	21	0.035	2.5	6	0.068	2.3	30	0.029	2.2										20	0.075	7.1	21	0.068	6.6	16	0.063	4.8	24	0.046	4.5				66	0.036	7.3	28	0.043	4.7	80	0.03	5.4	67	0.034	6.4	42
C4086152: Childhood Astrocytoma	56	0.045	7.6	22	0.036	2.2	9	0.1	4.1	44	0.043	5.4	17	0.043	2.5							19	0.072	5.6	29	0.094	11				23	0.044	3.3	20	0.063	5	105	0.057	21	42	0.064	10	112	0.042	13	80	0.04	8.5	39
C0153690: Secondary malignant neoplasm of bone	50	0.04	4.8				8	0.091	3.2				17	0.043	2.3							18	0.068	4.7	28	0.09	9.7				27	0.052	4.6				107	0.058	21	38	0.058	7.5	110	0.041	11	79	0.04	7.2	52
C1257925: Mammary Carcinoma, Animal	16	0.013	3.5	10	0.017	3.2	3	0.034	2.1	34	0.033	19							5	0.041	3.5	7	0.026	3.5	12	0.039	7.5	16	0.063	13							22	0.012	4.2	19	0.029	9.5	32	0.012	6	30	0.015	7.9
C0024667: Animal Mammary Neoplasms	16	0.013	3.4	10	0.017	3.1	3	0.034	2	35	0.034	19							5	0.041	3.5	7	0.026	3.5	12	0.039	7.4	17	0.067	14							22	0.012	4.1	20	0.031	10	32	0.012	5.8	30	0.015	7.7
C1328504: Hormone refractory prostate cancer	70	0.057	12	31	0.051	4.6				59	0.057	10	17	0.043	2.1	16	0.067	3.9				17	0.064	3.9	18	0.058	3.6				22	0.042	2.4				69	0.038	4.6	43	0.066	9.3	122	0.046	13	86	0.044	8.4
C0007124: Noninfiltrating Intraductal Carcinoma	39	0.032	4.2				6	0.068	2.5	29	0.028	2.5	15	0.038	2.7										21	0.068	7.4				17	0.033	2.3				64	0.035	8.3	24	0.037	3.8	93	0.035	12	73	0.037	11
C0374997: Helicobacter pylori (H. pylori) infection in conditions classified elsewhere and of unspecified site	40	0.032	2.8	27	0.045	4.1	7	0.08	2.8	47	0.045	6.9				13	0.055	3				17	0.064	4.6	27	0.087	9.9	20	0.079	6.8	24	0.046	3.9				68	0.037	6.4	45	0.069	12	97	0.036	8.5	66	0.033	4.7	42
C0238198: Gastrointestinal Stromal Tumors	36	0.029	2.5	20	0.033	2.2				30	0.029	2.2				13	0.055	3.4				15	0.057	4	18	0.058	4.9				22	0.042	3.7	16	0.05	3.7	75	0.041	11	32	0.049	6.5	99	0.037	12	75	0.038	9.3
C0019348: Herpes Simplex Infections	61	0.049	8.9	35	0.058	6.9				55	0.053	9.2				15	0.063	3.7				17	0.064	4.2	30	0.097	11	18	0.071	5	32	0.061	6.9				68	0.037	5.2	36	0.055	6.6	103	0.038	8.4	72	0.036	5.2	43
C3714514: Infection	32	0.026	2.2	26	0.043	5.1	8	0.091	4	28	0.027	2.2										18	0.068	6.4	18	0.058	5.4	23	0.091	10	29	0.056	7.9	17	0.054	4.7	59	0.032	6.3	25	0.038	4.1	80	0.03	7.1	69	0.035	8.8	34
C0023487: Acute Promyelocytic Leukemia	57	0.046	7.1							46	0.044	5.4										17	0.064	4.1	23	0.074	6.5	17	0.067	4.4	32	0.061	6.8				83	0.045	9.9	33	0.051	5.2	94	0.035	5.7	84	0.043	8.7	42
C0278488: Carcinoma breast stage IV	51	0.041	6.7	23	0.038	2.8				41	0.04	5										17	0.064	4.8	20	0.065	5.6				20	0.038	2.6				76	0.042	9.9	33	0.051	6.4	90	0.034	7.1	66	0.033	5.2	43
C0282193: Iron Overload	21	0.017	3	16	0.026	4.5	4	0.045	2.3	23	0.022	5										7	0.026	2.3	15	0.048	7.5	12	0.047	6							26	0.014	2.5	25	0.038	9.9	52	0.019	8.8	40	0.02	7.3
C0026837: Muscle Rigidity	33	0.027	5.9	16	0.026	3.1				35	0.034	8.7	13	0.033	3.5										20	0.065	9.8	13	0.051	5.5	14	0.027	2.8	9	0.028	2.2	36	0.02	3.6	16	0.025	2.8	62	0.023	8.4	34	0.017	2.4	35
C0345967: Malignant mesothelioma	39	0.032	5.7	18	0.03	2.6				28	0.027	3.2	15	0.038	3.4							13	0.049	4	15	0.048	4.5	14	0.055	4.8	21	0.04	4.8				61	0.033	9.6	24	0.037	4.7	69	0.026	6.3	61	0.031	8.4
C1708349: Hereditary Diffuse Gastric Cancer	30	0.024	4.8				8	0.091	5.4	34	0.033	8.5	13	0.033	3.6	9	0.038	3.1				8	0.03	2.2	13	0.042	4.6	14	0.055	6.3				9	0.028	2.2	40	0.022	5.2	21	0.032	5.3	58	0.022	7.3	38	0.019	3.8
C0206754: Neuroendocrine Tumors	45	0.036	6.3	19	0.031	2.3																12	0.045	2.8	13	0.042	2.7				18	0.034	2.6	17	0.054	4.7	61	0.033	7				83	0.031	8.1	57	0.029	4.7	38
C0039101: synovial sarcoma	34	0.028	7.1	16	0.026	3.4	5	0.057	2.7													9	0.034	2.9	10	0.032	2.9	13	0.051	5.8	17	0.033	4.7	10	0.032	2.9	45	0.025	7.8	23	0.035	6.7	51	0.019	5.3	31	0.016	2.1	26
C0019159: Hepatitis A	32	0.026	2.7	20	0.033	3				33	0.032	4.4				15	0.063	5.5				14	0.053	4.3	11	0.035	2.1	14	0.055	4.5	16	0.031	2.2							28	0.043	6.1	68	0.025	4.9	58	0.029	6.1	34
C0020615: Hypoglycemia	34	0.028	3.9	28	0.046	7.4	6	0.068	2.8	62	0.06	22	19	0.049	5.5										11	0.035	2.4				16	0.031	2.5				53	0.029	6.4	40	0.061	14	70	0.026	6.7	56	0.028	6.5
C0853879: Invasive carcinoma of breast	50	0.04	9							31	0.03	3.3	14	0.036	2.4							16	0.06	5.3	18	0.058	5.6				19	0.036	3.2				71	0.039	12	32	0.049	7.8	97	0.036	14	60	0.03	6.2
C0024668: Mammary Neoplasms, Experimental	22	0.018	4	14	0.023	3.8	4	0.045	2.4	36	0.035	14	10	0.026	3.2				5	0.041	2.7	7	0.026	2.5	15	0.048	8	15	0.059	9.2							26	0.014	3.1	23	0.035	9.3	42	0.016	5.9	39	0.02	8
C0279671: Cervical Squamous Cell Carcinoma	32	0.026	4.2	18	0.03	3.2	6	0.068	3.1	23	0.022	2.3	11	0.028	2	8	0.034	2				13	0.049	4.6	16	0.052	5.8				14	0.027	2.3				63	0.034	13	21	0.032	4.2	62	0.023	6	51	0.026	6.4
C4551686: Malignant neoplasm of soft tissue	58	0.047	6.5				8	0.091	3	64	0.062	12	20	0.051	3										25	0.081	7.1				28	0.054	4.4				86	0.047	9.4	39	0.06	7.1	121	0.045	12	98	0.05	12	54
C0025500: Mesothelioma	50	0.04	6.6	25	0.041	3.7	6	0.068	2.2													20	0.075	6.8	16	0.052	3.6				24	0.046	4.3				80	0.044	12	26	0.04	3.6	96	0.036	9.5	72	0.036	7.5	44
C4721806: Carcinoma, Basal Cell	48	0.039	5.9	27	0.045	4.6	8	0.091	3.6				15	0.038	2.2							16	0.06	4.4	20	0.065	5.8				19	0.036	2.4	14	0.044	2.6	79	0.043	12	34	0.052	7.1	103	0.038	12	74	0.037	8.3
C0016057: Fibrosarcoma	44	0.036	8.1	20	0.033	3.5	6	0.068	2.9	46	0.044	12	16	0.041	3.9							10	0.038	2.4	19	0.061	7.2							11	0.035	2.3	64	0.035	11	31	0.048	8.6	80	0.03	11	56	0.028	6.7	31
C0023267: Fibroid Tumor	36	0.029	4.7	18	0.03	2.7																17	0.064	6.8	15	0.048	4.6	14	0.055	4.9	23	0.044	6	11	0.035	2.3	52	0.028	6.3	23	0.035	4.4	84	0.031	12	47	0.024	3.8	31
C0553580: Ewings sarcoma	44	0.036	5.3	21	0.035	2.7				32	0.031	3													19	0.061	5.7	17	0.067	5.7	24	0.046	4.8	14	0.044	2.9	71	0.039	10	33	0.051	7.4	84	0.031	7.3	52	0.026	2.8	42
C0008479: Chondrosarcoma	33	0.027	4.2							23	0.022	2.1	13	0.033	2.8							9	0.034	2.1	21	0.068	9.2				16	0.031	2.9	14	0.044	4.2	59	0.032	10	20	0.031	3.5	62	0.023	5.5	59	0.03	9	38
C0008354: Cholera	17	0.014	2.2	11	0.018	2.5	4	0.045	2.5	18	0.017	3.5	8	0.02	2.2	7	0.029	2.9				12	0.045	6.4	11	0.035	4.9							7	0.022	2.2	30	0.016	5	13	0.02	3.2	49	0.018	9.7				23
C0281361: Adenocarcinoma of pancreas	48	0.039	6.8				6	0.068	2.4	42	0.041	6.5	16	0.041	2.9							18	0.068	6	17	0.055	4.5	16	0.063	5	18	0.034	2.4	19	0.06	5.5	56	0.031	4.7	32	0.049	6.9	91	0.034	9.6	68	0.034	7.4
C0151779: Cutaneous Melanoma	46	0.037	6.3	19	0.031	2.1	6	0.068	2.4				14	0.036	2.2							18	0.068	6.2	14	0.045	3.1				18	0.034	2.5				48	0.026	2.8	23	0.035	3.1	89	0.033	9.4	63	0.032	6.1	37
C0007113: Rectal Carcinoma	46	0.037	7.2	24	0.04	4.4	8	0.091	4.1	41	0.04	7.2	13	0.033	2	11	0.046	2.9				12	0.045	3	18	0.058	5.6							14	0.044	3.3	56	0.031	5.9	34	0.052	8.9	82	0.031	8.5	57	0.029	5.2
C0037274: Dermatologic disorders	39	0.032	2.3				8	0.091	3.4				16	0.041	2.2							14	0.053	2.9	25	0.081	8.2	16	0.063	4.1	21	0.04	2.6				66	0.036	5.3	25	0.038	2.7	84	0.031	4.3	63	0.032	3.5	47
C0086692: Benign Neoplasm	37	0.03	6.2							25	0.024	2.9				9	0.038	2.5				12	0.045	3.9	18	0.058	7.2	14	0.055	5.5	17	0.033	3.5	11	0.035	2.7	53	0.029	8.2	27	0.041	7.3	68	0.025	8.1	50	0.025	6
C0333463: Senile Plaques	19	0.015	2.1	13	0.021	2.8				23	0.022	4.7				8	0.034	3.1				9	0.034	3.4	16	0.052	8.1	13	0.051	6.7							33	0.018	4.7	12	0.018	2.1	51	0.019	7.9	31	0.016	3.3
C0014556: Epilepsy, Temporal Lobe	26	0.021	2.5							28	0.027	4.4										9	0.034	2.4	14	0.045	4.7				16	0.031	3.3	12	0.038	3.4	50	0.027	7.6	24	0.037	6	48	0.018	2.7	44	0.022	4.5	36
C0278883: Metastatic melanoma	48	0.039	7.2	19	0.031	2.2	9	0.1	4.8	32	0.031	3.2										14	0.053	3.8	18	0.058	5.2	15	0.059	4.6	23	0.044	4.6				50	0.027	3.3	23	0.035	3.2	83	0.031	7.5	61	0.031	5.5
C0205698: Undifferentiated carcinoma	30	0.024	5.7				4	0.045	2	44	0.043	16	10	0.026	2.4				7	0.057	3.8	12	0.045	5.1	18	0.058	9	18	0.071	10							38	0.021	5.4	28	0.043	11	52	0.019	6.4	42	0.021	6.2
C4733092: estrogen receptor-negative breast cancer	41	0.033	8.5				5	0.057	2.4	28	0.027	4.3				8	0.034	2.1																11	0.035	2.8	42	0.023	4.5	24	0.037	6	74	0.028	11	49	0.025	6.1	27
C1134719: Invasive Ductal Breast Carcinoma	36	0.029	4.7				5	0.057	2.1	33	0.032	5.1													19	0.061	7.1				16	0.031	2.6				63	0.034	11	28	0.043	6.9	65	0.024	5.3	62	0.031	9	29
C0153452: Malignant neoplasm of gallbladder	43	0.035	7.2	18	0.03	2.6	7	0.08	3.6	39	0.038	7.5	19	0.049	5.5	9	0.038	2.2				11	0.042	2.8	18	0.058	6.3	15	0.059	5.5							56	0.031	7.4	26	0.04	5.6	81	0.03	10	61	0.031	8.2
C0345905: Intrahepatic Cholangiocarcinoma	37	0.03	3.9	20	0.033	2.8	6	0.068	2.6	33	0.032	4										11	0.042	2.5	14	0.045	3.4										59	0.032	7	19	0.029	2.1	85	0.032	9.7	65	0.033	8
C2938924: Oestrogen receptor positive breast cancer	53	0.043	9.2	21	0.035	2.8				33	0.032	3.4													15	0.048	3.5							16	0.05	3.9	57	0.031	5.2	26	0.04	4.2	89	0.033	9.3	57	0.029	4.2
C4721579: Secondary malignant neoplasm of colon and/or rectum	36	0.029	5.1							26	0.025	2.9				11	0.046	3.5				11	0.042	3.1	16	0.052	5.4				15	0.029	2.4	11	0.035	2.5	58	0.032	9.3	31	0.048	9	71	0.026	8	57	0.029	7.7
C3495559: Juvenile arthritis	30	0.024	2.2																						16	0.052	4.7	18	0.071	7.2	16	0.031	2.3	11	0.035	2.1	62	0.034	8.9				78	0.029	8.1	47	0.024	3	40
C2062441: Influenza A	55	0.044	8.6	21	0.035	2.3				41	0.04	5.2				13	0.055	3.2				14	0.053	3.3	20	0.065	5.7	19	0.075	6.5	29	0.056	6.7							23	0.035	2.5	90	0.034	7.5	59	0.03	3.6
C0006111: Brain Diseases	25	0.02	2.4				5	0.057	2.5	27	0.026	4.2	11	0.028	2.2							12	0.045	4.2	19	0.061	8.4				15	0.029	3	13	0.041	4.1	41	0.022	4.5	22	0.034	5.1	53	0.02	4.2	49	0.025	6.6
C0206708: Cervical Intraepithelial Neoplasia	28	0.023	2.4	28	0.046	7.9				27	0.026	3.2	13	0.033	2.6							16	0.06	6.3	12	0.039	3				16	0.031	2.8				55	0.03	8	28	0.043	7.2	72	0.027	8.3	44	0.022	3.3
C0238461: Anaplastic thyroid carcinoma	33	0.027	4.1	16	0.026	2.2	8	0.091	4.7	32	0.031	5.2										12	0.045	3.7	15	0.048	4.8	13	0.051	4.5	18	0.034	3.7	14	0.044	4.1	53	0.029	7.4	23	0.035	4.8	70	0.026	7.9	51	0.026	5.6
C0206686: Adrenocortical carcinoma	24	0.019	3.2							21	0.02	3.1				10	0.042	4.1				9	0.034	3	8	0.026	2.1							11	0.035	3.7	35	0.019	4.3	24	0.037	7.9	48	0.018	5.1	37	0.019	4.4
C0003130: Anoxia	21	0.017	2.1	17	0.028	4.1	10	0.11	7.9	27	0.026	5.6										11	0.042	4.3	13	0.042	5	13	0.051	6							43	0.023	7.4	21	0.032	5.9	55	0.021	7.4	44	0.022	6.9
C0162557: Liver Failure, Acute	22	0.018	2.5	17	0.028	4.2										8	0.034	2.7				8	0.03	2.4	9	0.029	2.6							9	0.028	2.5	34	0.019	4	18	0.028	4.3	54	0.02	7.3	34	0.017	3.4
C0031511: Pheochromocytoma	26	0.021	2.7	17	0.028	3.2	7	0.08	4.2	23	0.022	2.7	12	0.031	2.7							13	0.049	4.9	17	0.055	6.9				15	0.029	3	13	0.041	4.1	35	0.019	2.7	16	0.025	2.4	51	0.019	3.7	37	0.019	2.7
C0747845: early pregnancy	22	0.018	2.7				4	0.045	2.1													11	0.042	4.5	13	0.042	5.2	12	0.047	5.4	19	0.036	6.5	10	0.032	3.2	31	0.017	3.2	17	0.026	4	46	0.017	4.7
C0007112: Adenocarcinoma of prostate	35	0.028	6.1				7	0.08	4.2	22	0.021	2.4	11	0.028	2.3							9	0.034	2.5	13	0.042	4.2				13	0.025	2.2				46	0.025	6.4	18	0.028	3.3	49	0.018	3.2	47	0.024	5.9
C3900098: Adult Myelodysplastic Syndrome	27	0.022	3.2							24	0.023	3.3										8	0.03	2	14	0.045	5				19	0.036	5.2				45	0.025	6.4	17	0.026	3	57	0.021	6	37	0.019	2.9	28
C2347761: Childhood Myelodysplastic Syndrome	27	0.022	3.2							24	0.023	3.2										8	0.03	2	14	0.045	5				19	0.036	5.1				45	0.025	6.3	17	0.026	3	57	0.021	5.8	37	0.019	2.9	28
C0238462: Medullary carcinoma of thyroid	28	0.023	3.6	21	0.035	5.4	6	0.068	3.4	22	0.021	2.6										10	0.038	3.1	13	0.042	4.4				14	0.027	2.7				44	0.024	6.1	22	0.034	5.4				41	0.021	4.2	29
C0940937: precancerous lesions	21	0.017	2.4							19	0.018	2.6				7	0.029	2.2				9	0.034	3.2	10	0.032	3.3				14	0.027	3.5				27	0.015	2.1	18	0.028	4.6	49	0.018	5.9	38	0.019	5.1	21
C0205647: Follicular adenoma	23	0.019	5.7							16	0.015	3.2	9	0.023	3.2							6	0.023	2.2	8	0.026	3.2	9	0.036	4.6				7	0.022	2.5	27	0.015	4.8	16	0.025	5.6	33	0.012	4.2	25	0.013	3.4
C0021670: insulinoma	22	0.018	3	17	0.028	4.7	4	0.045	2.2	19	0.018	2.8	12	0.031	3.8							7	0.026	2.1	8	0.026	2.3				14	0.027	3.7	9	0.028	2.8	29	0.016	3	18	0.028	4.8
C0205696: Anaplastic carcinoma	22	0.018	3.6	12	0.02	2.6	5	0.057	3.2	42	0.041	18							6	0.049	3.4	12	0.045	5.9	16	0.052	8.6	17	0.067	11							33	0.018	5.3	24	0.037	9.5	44	0.016	5.9	37	0.019	6.3
C0279550: Adult Rhabdomyosarcoma	51	0.041	8.3				7	0.08	3.1	32	0.031	3.1													18	0.058	5.2				22	0.042	4	13	0.041	2.5	72	0.039	11	28	0.043	5.1	100	0.037	14	67	0.034	7.4	38
C0035412: Rhabdomyosarcoma	55	0.044	8.5				7	0.08	2.9	35	0.034	3.2													18	0.058	4.6				25	0.048	4.7	14	0.044	2.5	82	0.045	13	28	0.043	4.3	104	0.039	12	73	0.037	7.6	43
C0220611: Childhood Rhabdomyosarcoma	51	0.041	8.1				7	0.08	3.1	33	0.032	3.3													18	0.058	5.1				22	0.042	3.9	13	0.041	2.5	73	0.04	11	28	0.043	5	100	0.037	13	68	0.034	7.5	39
C0006413: Burkitt Lymphoma	41	0.033	3.6				6	0.068	2.2				16	0.041	2.6							13	0.049	2.9	19	0.061	5.2	18	0.071	5.9	18	0.034	2.1	14	0.044	2.6	69	0.038	7.9	26	0.04	3.6	102	0.038	12	74	0.037	8.3
C0008350: Cholelithiasis	22	0.018	3.1	12	0.02	2.3	4	0.045	2.2	22	0.021	4.2				10	0.042	4.5							12	0.039	4.9	19	0.075	12	13	0.025	3.3				26	0.014	2.2	27	0.041	11	60	0.022	12	44	0.022	8.6
C0001787: Osteoporosis, Age-Related	12	0.0097	3.6							21	0.02	12	7	0.018	3.8							4	0.015	2.1	8	0.026	5.4	10	0.04	8.4							14	0.0076	3	14	0.021	8.1	16	0.006	2.3	14	0.0071	2.7
C0085669: Acute leukemia	52	0.042	5.6	39	0.064	9				45	0.043	5.3										15	0.057	3.2	15	0.048	2.6				22	0.042	2.7				81	0.044	9.5	27	0.041	3.1	98	0.037	7.2	82	0.041	8.4
C0278595: Adult Fibrosarcoma	42	0.034	8	20	0.033	3.9	5	0.057	2.3	44	0.043	11	16	0.041	4.3							9	0.034	2.1	18	0.058	6.9							11	0.035	2.6	59	0.032	10	29	0.044	8.1	71	0.026	8.5	51	0.026	5.8
C0029925: Ovarian Carcinoma	57	0.046	10							35	0.034	3.6	15	0.038	2.3							17	0.064	5.2													68	0.037	8	23	0.035	2.8	95	0.035	10	57	0.029	3.6
C1961099: Precursor T-Cell Lymphoblastic Leukemia-Lymphoma	41	0.033	2.4	28	0.046	3.9	7	0.08	2.6							12	0.05	2.3				14	0.053	2.7													83	0.045	10	30	0.046	4.1	99	0.037	7.3	87	0.044	10	47
C0376618: Endotoxemia	29	0.023	2.6	23	0.038	5.1				25	0.024	2.5										17	0.064	6.9	23	0.074	10										56	0.031	8.3	27	0.041	6.6	69	0.026	7.1	42	0.021	2.7
C0235782: Gallbladder Carcinoma	41	0.033	4.7	21	0.035	2.9				41	0.04	6.6	22	0.056	6.1							12	0.045	2.8	21	0.068	7.2										64	0.035	7.9	27	0.041	4.9	87	0.032	9.1	70	0.035	8.9	33
C1290884: Inflammatory disorder	31	0.025	3.4																			12	0.045	3.7	21	0.068	9	14	0.055	5.2							53	0.029	7.4				72	0.027	8.7	54	0.027	6.8	31
C0023440: Acute Erythroblastic Leukemia	28	0.023	4.3	14	0.023	2.5	5	0.057	2.7	24	0.023	3.9										8	0.03	2.3	14	0.045	5.5	17	0.067	9							31	0.017	2.5	17	0.026	3.5	41	0.015	2.4	34	0.017	2.8
C0023465: Acute monocytic leukemia	57	0.046	7.6	26	0.043	3.3				41	0.04	4.1										19	0.072	5.4	22	0.071	6.1										78	0.043	8.7	25	0.038	2.5	100	0.037	8	73	0.037	5.7	40
C0936223: Metastatic Prostate Carcinoma	31	0.025	4							30	0.029	5	12	0.031	2.5	9	0.038	2.6				10	0.038	2.8	11	0.035	2.9										49	0.027	6.9	23	0.035	5.3	68	0.025	8.6	46	0.023	4.9
C4721414: Mantle cell lymphoma	41	0.033	5.4	31	0.051	8.1				28	0.027	2.5	15	0.038	2.9							10	0.038	2.1	12	0.039	2.5				16	0.031	2.1				50	0.027	4.2	19	0.029	2.2	74	0.028	6.2	66	0.033	8.5	34
C0278879: Childhood Burkitt Lymphoma	37	0.03	3.8				6	0.068	2.6				14	0.036	2.4							11	0.042	2.5	18	0.058	5.6	16	0.063	5.5	17	0.033	2.4	13	0.041	2.8	60	0.033	7.1	22	0.034	3.1	82	0.031	8.3	65	0.033	7.8
C0278764: Adult Burkitt Lymphoma	36	0.029	3.5				6	0.068	2.6				14	0.036	2.4							11	0.042	2.5	18	0.058	5.6	16	0.063	5.5	16	0.031	2	13	0.041	2.8	59	0.032	6.8	22	0.034	3.1	81	0.03	8	65	0.033	7.8
C0595989: Carcinoma of larynx	33	0.027	2.9							36	0.035	5.4	13	0.033	2.2							12	0.045	3.1	13	0.042	3	14	0.055	4.5	19	0.036	3.4				54	0.029	5.7	25	0.038	4.6	78	0.029	7.8	48	0.024	3.1
C0031117: Peripheral Neuropathy	30	0.024	3.9							35	0.034	7.7	15	0.038	4.2							11	0.042	3.5	14	0.045	4.7							13	0.041	4				25	0.038	6.6	53	0.02	4	45	0.023	4.9	31
C1282496: Metastasis from malignant tumor of prostate	28	0.023	3.4							26	0.025	3.8	12	0.031	2.7	8	0.034	2.2				10	0.038	3	11	0.035	3										48	0.026	7.3	23	0.035	5.7	63	0.023	7.7	43	0.022	4.5
C0338106: Adenocarcinoma of colon	32	0.026	3.5	20	0.033	3.6	6	0.068	2.9	32	0.031	4.9	17	0.043	4.6							16	0.06	6.1	10	0.032	2							11	0.035	2.4	53	0.029	6.9	28	0.043	7.1	71	0.026	7.6	49	0.025	4.6
C0037286: Skin Neoplasms	34	0.028	5.1							22	0.021	2.1										11	0.042	3.4	16	0.052	5.9										47	0.026	6.1	21	0.032	4.3	65	0.024	7.4	49	0.025	5.9	28
C1739135: Progression of prostate cancer	30	0.024	3				5	0.057	2.2	28	0.027	3.5	15	0.038	3.6							13	0.049	4.2	10	0.032	2.1				16	0.031	2.8	10	0.032	2	53	0.029	7.2	18	0.028	2.5	58	0.022	3.9	46	0.023	3.9
C0153633: Malignant neoplasm of brain	29	0.023	4.9	14	0.023	2.6	5	0.057	2.8	21	0.02	2.9										11	0.042	4.2							13	0.025	2.7	10	0.032	2.9	39	0.021	5.4	16	0.025	3.1	41	0.015	2.6	45	0.023	7
C0032584: polyps	33	0.027	4.1				5	0.057	2.2													14	0.053	5	13	0.042	3.7							10	0.032	2.1	40	0.022	3.1	23	0.035	4.8	63	0.023	5.6	54	0.027	6.8	33
C0553723: Squamous cell carcinoma of skin	39	0.032	4.8	19	0.031	2.6							14	0.036	2.5							10	0.038	2.1	17	0.055	5.2										56	0.031	6.3	23	0.035	3.7	74	0.028	6.5	56	0.028	5.3	33
C0002893: Refractory anemias	24	0.019	2.1				5	0.057	2.5													12	0.045	4.3	14	0.045	4.9				20	0.038	5.6				44	0.024	5.7	19	0.029	3.8	48	0.018	3	42	0.021	4.2
C0242596: Neoplasm, Residual	23	0.019	2	15	0.025	2.5																10	0.038	3.1													45	0.025	6.5	16	0.025	2.6	56	0.021	5.8	33	0.017	2	29
C0085605: Liver Failure	21	0.017	2	13	0.021	2.2				29	0.028	6.4				7	0.029	2.1																10	0.032	2.9	39	0.021	5.5	22	0.034	6.3	47	0.018	4.3	37	0.019	4
C0205697: Carcinoma, Spindle-Cell	23	0.019	4.5							38	0.037	16							6	0.049	3.6	7	0.026	2.5	12	0.039	5.5	16	0.063	10							34	0.019	6.4	24	0.037	10	45	0.017	7.1	41	0.021	9.1
C0007138: Carcinoma, Transitional Cell	48	0.039	4.6				6	0.068	2													20	0.075	6.1	21	0.068	5.6										89	0.049	13	29	0.044	4	119	0.044	15	68	0.034	4.6
C0029459: Osteoporosis, Senile	9	0.0073	2.5							21	0.02	14	8	0.02	5.3										9	0.029	7.2	10	0.04	9.3							15	0.0082	4.6	13	0.02	8.3	17	0.0063	3.7	12	0.0061	2.6
C0086437: Joint laxity	22	0.018	3.8							17	0.016	2.7													7	0.023	2.1				10	0.019	2.2				30	0.016	4.4	12	0.018	2.4	57	0.021	13	30	0.015	3.8	20
C0598935: Tumor Initiation	50	0.04	7.3	24	0.04	3.6																			22	0.071	7.4				23	0.044	4.2	17	0.054	4.2	69	0.038	8.6	30	0.046	5.6	95	0.035	10	78	0.039	11
C0206682: Follicular thyroid carcinoma	27	0.022	4.1				5	0.057	2.8	29	0.028	6.4	11	0.028	2.8										18	0.058	8.7				13	0.025	2.7	9	0.028	2.4	50	0.027	10	22	0.034	6.3	51	0.019	5.6	41	0.021	5.4
C1318485: Liver regeneration disorder	30	0.024	4	17	0.028	3.2							12	0.031	2.7										12	0.039	3.6				16	0.031	3.4				45	0.025	5.9	26	0.04	7.3	56	0.021	5.1	57	0.029	9.9
C3811653: Experimental Organism Basal Cell Carcinoma	36	0.029	4.2	21	0.035	3.6	5	0.057	2													15	0.057	5.1	18	0.058	6.1				19	0.036	3.6				56	0.031	7	28	0.043	6.4	81	0.03	9.8	59	0.03	7
C0343641: Human papilloma virus infection	30	0.024	2.5	18	0.03	2.6																15	0.057	5.2	14	0.045	3.8				23	0.044	5.7				51	0.028	5.5	27	0.041	6.1	71	0.026	6.7	65	0.033	9.7
C0008073: Developmental Disabilities	42	0.034	9.1										12	0.031	2.6										12	0.039	3.5				15	0.029	2.8				36	0.02	2.7				61	0.023	6.3	45	0.023	4.8	27
C1302401: Adenoma of large intestine	37	0.03	4.2							27	0.026	2.4													13	0.042	3.1										47	0.026	3.6	33	0.051	8.8	80	0.03	8.7	51	0.026	4
C0024301: Lymphoma, Follicular	35	0.028	3.2	20	0.033	2.8																11	0.042	2.5	15	0.048	3.9				20	0.038	3.6				57	0.031	6.1	23	0.035	3.5	74	0.028	5.8	54	0.027	4.2	38
C0027626: Neoplasm Invasiveness	21	0.017	4.3							22	0.021	6										8	0.03	3.5	12	0.039	6.1	10	0.04	5.2				7	0.022	2.4	35	0.019	8.3	10	0.015	2	40	0.015	6.5	31	0.016	5.5
C0011269: Dementia, Vascular	20	0.016	3.3	12	0.02	2.9				20	0.019	4.3										10	0.038	4.7	15	0.048	8.2	12	0.047	6.6							32	0.017	5.7	17	0.026	5.4	37	0.014	4.3	25	0.013	2.5
C0036220: Kaposi Sarcoma	40	0.032	4.5							28	0.027	2.2										16	0.06	5.1	22	0.071	8				26	0.05	6.3				57	0.031	5.8	22	0.034	3	82	0.031	7.8	62	0.031	6.3
C0349566: Squamous cell carcinoma of tongue	46	0.037	7.5							26	0.025	2										18	0.068	6.8	18	0.058	5.8				22	0.042	4.7	14	0.044	3.4	57	0.031	6.5				79	0.029	7.9	62	0.031	7.2
C0030354: Papilloma	23	0.019	3	13	0.021	2.4	4	0.045	2.1	20	0.019	2.9	10	0.026	2.5							8	0.03	2.5	12	0.039	4.5	11	0.043	4.7							30	0.016	2.9				54	0.02	7.7	40	0.02	5.8
C0376544: Hematopoietic Neoplasms	23	0.019	2.1	16	0.026	3.1																10	0.038	3.2	10	0.032	2.7				14	0.027	2.8	10	0.032	2.6	40	0.022	4.8				58	0.022	6.8	35	0.018	2.6	23
C0685938: Malignant neoplasm of gastrointestinal tract	37	0.03	4.9										13	0.033	2.4	14	0.059	5.1				14	0.053	4.6	16	0.052	5										53	0.029	6.3	23	0.035	4.2	68	0.025	5.9	50	0.025	4.4
C4317109: Epileptic Seizures	21	0.017	2.8	13	0.021	2.8				22	0.021	4.2				7	0.029	2.4																10	0.032	3.5	28	0.015	2.9	13	0.02	2.5	47	0.018	6.2	31	0.016	3.3	25
C0220633: Uveal melanoma	30	0.024	3.4	16	0.026	2.4	6	0.068	3.1				12	0.031	2.4							9	0.034	2.2	11	0.035	2.7										48	0.026	6.1	23	0.035	5.1	57	0.021	4.3	42	0.021	3.3
C0206687: Carcinoma, Endometrioid	25	0.02	5.3				4	0.045	2.4				8	0.02	2										8	0.026	2.6				13	0.025	3.8	7	0.022	2	30	0.016	4.4	12	0.018	2.5				32	0.016	4.6
C0858252: Breast adenocarcinoma	24	0.019	4.9							17	0.016	2.8				7	0.029	2.7				7	0.026	2.5	8	0.026	2.7										27	0.015	3.4	17	0.026	5.2	33	0.012	2.7	30	0.015	4
C0334583: Pilocytic Astrocytoma	19	0.015	4.4							15	0.014	3.3				5	0.021	2													8	0.015	2.1				26	0.014	5.2	9	0.014	2	25	0.0093	2.3	22	0.011	3	19
C0205699: Carcinomatosis	17	0.014	2.8							37	0.036	17							6	0.049	3.9	7	0.026	2.9	15	0.048	9	16	0.063	11							28	0.015	5.1	23	0.035	11	41	0.015	7.4	34	0.017	7.3
C0149782: Squamous cell carcinoma of lung	51	0.041	4.7							35	0.034	2										15	0.057	3													85	0.046	10	44	0.067	10	110	0.041	9.7	89	0.045	9.8
C4525297: Stage 0 Gallbladder Cancer AJCC v8	34	0.028	5				5	0.057	2.4	29	0.028	4.5	18	0.046	5.8							11	0.042	3.4	17	0.055	6.5	12	0.047	4.2							47	0.026	5.9	24	0.037	5.7	68	0.025	8.3	57	0.029	8.9
C4525300: Stage IIA Gallbladder Cancer AJCC v8	34	0.028	5				5	0.057	2.4	29	0.028	4.5	18	0.046	5.8							11	0.042	3.4	17	0.055	6.5	12	0.047	4.2							47	0.026	5.9	24	0.037	5.7	68	0.025	8.3	57	0.029	8.9
C4525301: Stage IIB Gallbladder Cancer AJCC v8	34	0.028	5				5	0.057	2.4	29	0.028	4.5	18	0.046	5.8							11	0.042	3.4	17	0.055	6.5	12	0.047	4.2							47	0.026	5.9	24	0.037	5.7	68	0.025	8.3	57	0.029	8.9
C4525302: Stage III Gallbladder Cancer AJCC v8	34	0.028	5				5	0.057	2.4	29	0.028	4.5	18	0.046	5.8							11	0.042	3.4	17	0.055	6.5	12	0.047	4.2							47	0.026	5.9	24	0.037	5.7	68	0.025	8.3	57	0.029	8.9
C4525305: Stage IV Gallbladder Cancer AJCC v8	34	0.028	5				5	0.057	2.4	29	0.028	4.5	18	0.046	5.8							11	0.042	3.4	17	0.055	6.5	12	0.047	4.2							47	0.026	5.9	24	0.037	5.7	68	0.025	8.3	57	0.029	8.9
C0026640: Mouth Neoplasms	13	0.011	2.3							16	0.015	4.6										9	0.034	5.4	7	0.023	3.2				9	0.017	3.1	7	0.022	3.1	25	0.014	6	10	0.015	3	35	0.013	7.9	31	0.016	8.8
C0032927: Precancerous Conditions	39	0.032	4.5							43	0.042	8.1										16	0.06	5.3	12	0.039	2.4										60	0.033	7.3	22	0.034	3.2	77	0.029	6.9	56	0.028	4.9
C0206180: Ki-1+ Anaplastic Large Cell Lymphoma	22	0.018	2.2	17	0.028	3.9				19	0.018	2.1										9	0.034	2.8													37	0.02	4.5	25	0.038	8	42	0.016	2.7	47	0.024	7.6
C0812413: Malignant Pleural Mesothelioma	35	0.028	4.2							29	0.028	3.5										18	0.068	7.4	17	0.055	5.7				15	0.029	2.2	11	0.035	2.3	57	0.031	7.9				71	0.026	6.9	52	0.026	5.1
C0280324: Laryngeal Squamous Cell Carcinoma	37	0.03	3.3							36	0.035	4.5										13	0.049	3.2	19	0.061	5.9							12	0.038	2.1	64	0.035	7.7	32	0.049	7.1	78	0.029	6	56	0.028	4.1	35
C0079772: T-Cell Lymphoma	38	0.031	3.9	18	0.03	2																12	0.045	2.9							21	0.04	3.9				62	0.034	7.6	26	0.04	4.6	69	0.026	4.2	53	0.027	3.7	33
C0279628: Adenocarcinoma Of Esophagus	35	0.028	3.3				8	0.091	4.2				15	0.038	2.9							13	0.049	3.6	17	0.055	5.1							12	0.038	2.4	58	0.032	6.7	29	0.044	6.3	78	0.029	7.3	61	0.031	6.6
C0205641: Adenocarcinoma, Basal Cell	18	0.015	5.6													5	0.021	2.5				5	0.019	2.3				7	0.028	4.1										12	0.018	4.8	31	0.012	7.1	22	0.011	4.8
C0027022: Myeloproliferative disease	35	0.028	5.5							27	0.026	3.8	12	0.031	2.5										16	0.052	5.8	16	0.063	7							47	0.026	6	19	0.029	3.4	57	0.021	4.7
C1512127: HER2 gene amplification	24	0.019	6.9				4	0.045	2.8	15	0.014	3.1	8	0.02	2.8							6	0.023	2.4							9	0.017	2.5				23	0.013	3.6				35	0.013	5.7	21	0.011	2.4
C0205642: Adenocarcinoma, Oxyphilic	21	0.017	6.8													5	0.021	2.4				6	0.023	2.9																11	0.017	3.8	32	0.012	6.7	27	0.014	6.8
C1292778: Chronic myeloproliferative disorder	26	0.021	2.3							27	0.026	3.7													14	0.045	4.5				17	0.033	3.6				48	0.026	6.4	22	0.034	4.7	62	0.023	6.2	36	0.018	2
C0205645: Adenocarcinoma, Tubular	19	0.015	5.7				3	0.034	2.2				6	0.015	2.1	5	0.021	2.4				6	0.023	2.9				9	0.036	5.7										11	0.017	3.8	31	0.012	6.3	25	0.013	5.8
C0007133: Carcinoma, Papillary	25	0.02	5.2				4	0.045	2.4	17	0.016	2.7	9	0.023	2.6							9	0.034	3.7	13	0.042	6.2							7	0.022	2	32	0.017	5.2							34	0.017	5.3
C0346957: Disseminated Malignant Neoplasm	18	0.015	2.1				5	0.057	3.2	21	0.02	4.3										8	0.03	3													34	0.019	5.8				35	0.013	2.9
C0346990: Carcinomatosis of peritoneal cavity	12	0.0097	2.8																			5	0.019	2.6	5	0.016	2.3	7	0.028	4.5							17	0.0093	3.6				21	0.0078	3.4	15	0.0076	2.4
C0027430: Nasal Polyps	32	0.026	2.2																						19	0.061	6.1							12	0.038	2.3	74	0.04	13	22	0.034	3	78	0.029	6.7	60	0.03	5.8	46
C1848701: Elevated hepatic transaminase	17	0.014	2.2	15	0.025	4.6	4	0.045	2.5	32	0.031	12	9	0.023	2.7																						31	0.017	5.3	16	0.025	4.8	33	0.012	3
C0010606: Adenoid Cystic Carcinoma	29	0.023	4.1							22	0.021	2.7	13	0.033	3.4							9	0.034	2.6	10	0.032	2.7				14	0.027	2.8				36	0.02	3.4	15	0.023	2.3	66	0.025	9.8	48	0.024	7
C3642347: Basal-Like Breast Carcinoma	24	0.019	4.1																			8	0.03	2.8	8	0.026	2.4										40	0.022	8				54	0.02	9.5	32	0.016	3.8
C0276447: Rhinovirus infection	21	0.017	4	10	0.017	2.1																			16	0.052	9.4				9	0.017	2.1				23	0.013	2.6	13	0.02	3.3	34	0.013	3.7	23	0.012	2.2
C1176475: Ductal Carcinoma	27	0.022	4.6				5	0.057	2.9																10	0.032	3.2							8	0.025	2.1	37	0.02	5.4	18	0.028	4.5	57	0.021	9	35	0.018	3.9	23
C0024232: Lymphatic Metastasis	34	0.028	3.1							31	0.03	3.5										13	0.049	3.6	15	0.048	4										63	0.034	8.8	21	0.032	2.9	81	0.03	8.6	48	0.024	2.9
C0024796: Marfan Syndrome	13	0.011	2.6				3	0.034	2.2	13	0.013	3.3										7	0.026	3.8	11	0.035	7										26	0.014	7.2	14	0.021	6	30	0.011	6
C0040100: Thymoma	23	0.019	2.7										13	0.033	3.9										10	0.032	3				12	0.023	2.3				44	0.024	7.7				52	0.019	6	39	0.02	4.8	22
C0456070: Growth delay	25	0.02	4.6							28	0.027	7.6	10	0.026	2.9										11	0.035	4.3				12	0.023	2.9				32	0.017	4.5				47	0.018	6.5	28	0.014	2.6
C0014378: Enterovirus Infections	28	0.023	6.3	14	0.023	3.5				21	0.02	4.1										12	0.045	5.9				11	0.043	5.2	19	0.036	7.4							13	0.02	2.7	45	0.017	6.1	29	0.015	3.1
C0007095: Carcinoid Tumor	26	0.021	4.4										13	0.033	4.3							7	0.026	2	8	0.026	2.2				11	0.021	2.1				41	0.022	7.4	16	0.025	3.6	37	0.014	2.3	28	0.014	2
C0262584: Carcinoma, Small Cell	17	0.014	2.8										8	0.02	2.5							7	0.026	2.9	7	0.023	2.5				9	0.017	2.3				23	0.013	3.1				30	0.011	3	34	0.017	7.4
C3160718: PARKINSON DISEASE, LATE-ONSET	21	0.017	2.9	12	0.02	2.3				27	0.026	6.9													15	0.048	7.3	12	0.047	5.9	12	0.023	2.9				31	0.017	4	14	0.021	3	47	0.018	6.3	29	0.015	2.8
C4721532: Lymphoma, Non-Hodgkin, Familial	30	0.024	2	25	0.041	5.1																12	0.045	3.1	15	0.048	4				17	0.033	2.5				59	0.032	7.2	21	0.032	2.9	72	0.027	5.7	59	0.03	6.1
C0023827: liposarcoma	23	0.019	5.1							16	0.015	2.8													9	0.029	3.6				10	0.019	2.6				23	0.013	2.6	14	0.021	3.9	41	0.015	6.5	35	0.018	7
C0751396: Well Differentiated Oligodendroglioma	31	0.025	6.6	13	0.021	2.5							10	0.026	2.5							8	0.03	2.6	10	0.032	3.3				12	0.023	2.6				38	0.021	5.9				44	0.016	4.2	40	0.02	5.9	28
C0205644: Carcinoma, Granular Cell	18	0.015	5.9													5	0.021	2.6				5	0.019	2.4				7	0.028	4.2										11	0.017	4.4	29	0.011	6.6	22	0.011	5.2
C0205643: Carcinoma, Cribriform	18	0.015	5.9													5	0.021	2.6				5	0.019	2.4				7	0.028	4.2										11	0.017	4.3	29	0.011	6.5	22	0.011	5.2
C0149678: Epstein-Barr Virus Infections	30	0.024	3.2							25	0.024	2.7										13	0.049	4.4	12	0.039	3.2				19	0.036	4.3				46	0.025	5.1	17	0.026	2.3	56	0.021	3.8
C0023462: Acute Megakaryocytic Leukemias	16	0.013	3.1	9	0.015	2.3				12	0.012	2.1										8	0.03	4.1	7	0.023	2.9	10	0.04	6							22	0.012	3.6	9	0.014	2.1
C2931852: Clear-cell metastatic renal cell carcinoma	20	0.016	2.3							22	0.021	4	11	0.028	3.2							9	0.034	3.3	12	0.039	4.7										37	0.02	5.9	16	0.025	3.7	47	0.018	5.7	36	0.018	4.8
C0032463: Polycythemia Vera	23	0.019	2.7	14	0.023	2.6																11	0.042	4.2	11	0.035	3.6	12	0.047	5.1							39	0.021	5.5	18	0.028	4.1	40	0.015	2.4				26
C0333983: Hyperplastic Polyp	17	0.014	2.3																						9	0.029	3.6				12	0.023	3.6	7	0.022	2.2	29	0.016	4.8	13	0.02	3.3	30	0.011	2.4
C0007621: Neoplastic Cell Transformation	15	0.012	3.1				4	0.045	3.1																7	0.023	3.1	8	0.032	4.5	8	0.015	2.5				21	0.011	3.8	13	0.02	4.8	23	0.0086	2.4	20	0.01	3
C4721698: Metastatic Renal Cell Carcinoma	14	0.011	2.6				3	0.034	2.1													8	0.03	4.4	9	0.029	4.7							6	0.019	2.4				9	0.014	2.4	29	0.011	4.6	21	0.011	3.3
C0278678: Metastatic Renal Cell Cancer	14	0.011	2.6				3	0.034	2.1													8	0.03	4.3	9	0.029	4.7							6	0.019	2.4				9	0.014	2.4	29	0.011	4.6	22	0.011	3.7
C0033626: Protein Deficiency	14	0.011	3.2							16	0.015	5.2										5	0.019	2.3	7	0.023	3.5	12	0.047	9.2	8	0.015	2.8							11	0.017	4.1	20	0.0075	2.2
C0011334: Dental caries	30	0.024	4.4																			9	0.034	2.6	15	0.048	5.7				18	0.034	4.7				32	0.017	2.2				49	0.018	3.6	39	0.02	3.6
C2347748: Adult Erythroleukemia	23	0.019	3.9				5	0.057	3.2	17	0.016	2.5													13	0.042	5.9	15	0.059	8.8							26	0.014	2.6	14	0.021	3.2				29	0.015	3.1
C4520840: Erythroleukemia (Erythroid/Myeloid)	23	0.019	3.9				5	0.057	3.2	17	0.016	2.5													13	0.042	5.9	15	0.059	8.7							27	0.015	2.9	14	0.021	3.2				29	0.015	3.1
C1319315: Adenocarcinoma of large intestine	53	0.043	8.2	24	0.04	3.5	6	0.068	2.3	35	0.034	3.5	20	0.051	4.5										13	0.042	2.4										63	0.034	6.2				75	0.028	4.1				40
C1527349: Ductal Breast Carcinoma	27	0.022	7.4							14	0.014	2.1							5	0.041	2.9				10	0.032	4.4										34	0.019	7.5				37	0.014	5	26	0.013	3.3
C0282612: Prostatic Intraepithelial Neoplasias	24	0.019	4.6										9	0.023	2.5							8	0.03	3	9	0.029	3.2										31	0.017	4.6				47	0.018	7.3	34	0.017	5.1
C4551687: Sarcoma of soft tissue	21	0.017	2.6																						9	0.029	2.8										40	0.022	7.3	13	0.02	2.4	44	0.016	4.7	40	0.02	6.5
C0027809: Neurilemmoma	25	0.02	6.4	11	0.018	2.7																															29	0.016	5.2	10	0.015	2	38	0.014	5.6	22	0.011	2.1	18
C0751690: Malignant Peripheral Nerve Sheath Tumor	29	0.023	5.9				4	0.045	2.1																11	0.035	4							8	0.025	2.2	32	0.017	3.9	13	0.02	2.3	44	0.016	4.6	40	0.02	6.3
C0018552: Hamartoma	16	0.013	6.1										5	0.013	2.2																6	0.011	2.3	5	0.016	2.6							16	0.006	2.2	19	0.0096	5.2
C1153706: Endometrial adenocarcinoma	21	0.017	3.7				4	0.045	2.5																						11	0.021	2.9				30	0.016	4.9	15	0.023	4.2				34	0.017	5.9
C0677936: Refractory cancer	15	0.012	2							20	0.019	5.2										7	0.026	2.9	7	0.023	2.5													16	0.025	5.6	28	0.01	2.5	25	0.013	3.4
C0314719: Dryness of eye	13	0.011	2.1				4	0.045	3													8	0.03	4.3	10	0.032	5.5				8	0.015	2.3				20	0.011	3.2	10	0.015	2.8	24	0.009	2.5
C1519666: Tumor-Associated Vasculature	10	0.0081	2.6	7	0.012	2.8				12	0.012	4.5	5	0.013	2.3										6	0.019	3.6										15	0.0082	3.8	6	0.0092	2	21	0.0078	5
C0279070: Adult Oligodendroglioma	19	0.015	4.7	9	0.015	2.4							7	0.018	2.4										7	0.023	3										24	0.013	4.7	10	0.015	2.7	24	0.009	2.3	22	0.011	3.3
C0280475: Childhood Oligodendroglioma	19	0.015	4.7	9	0.015	2.4							7	0.018	2.4										7	0.023	3										24	0.013	4.7	10	0.015	2.7	24	0.009	2.3	22	0.011	3.3
C0022602: Actinic keratosis	14	0.011	2.8				3	0.034	2.1	12	0.012	2.6													8	0.026	4.1													8	0.012	2	24	0.009	3.1
C0206657: Alveolar Soft Part Sarcoma	10	0.0081	3.8										4	0.01	2.1																			4	0.013	2.4	13	0.0071	4.2	6	0.0092	2.7	12	0.0045	2.2	10	0.0051	2.2
C0004610: Bacteremia	20	0.016	2.8	12	0.02	2.6																7	0.026	2.3	10	0.032	3.8				13	0.025	3.7				28	0.015	3.4				39	0.015	4.1
C0280313: Squamous cell carcinoma of oropharynx	17	0.014	3.7	10	0.017	2.9							8	0.02	3				4	0.033	2.4				7	0.023	2.9																27	0.01	3.3	23	0.012	3.7
C1368683: Epithelioma	24	0.019	2.4																						10	0.032	2.7										54	0.029	11	18	0.028	3.5	55	0.021	5.5	43	0.022	5
C0023470: Myeloid Leukemia	39	0.032	6.6				5	0.057	2.3													12	0.045	3.8	16	0.052	5.5										55	0.03	8.5	17	0.026	2.3				45	0.023	3.9
C1337013: Differentiated Thyroid Gland Carcinoma	22	0.018	3.3																			8	0.03	2.8																23	0.035	8.3	43	0.016	4.9	32	0.016	3.8	20
C0235874: Disease Exacerbation	20	0.016	4.8	9	0.015	2.2				21	0.02	6.6							4	0.033	2.3				7	0.023	2.8																26	0.0097	2.5	24	0.012	3.7
C0019562: Von Hippel-Lindau Syndrome	18	0.015	3.5				5	0.057	3.8				8	0.02	2.7										6	0.019	2																37	0.014	6.3	28	0.014	5
C0014474: Ependymoma	28	0.023	6							17	0.016	2.3													10	0.032	3.6							8	0.025	2.4	36	0.02	6.1	13	0.02	2.6	38	0.014	3.3	35	0.018	5
C0334463: Malignant Fibrous Histiocytoma	15	0.012	2.9	9	0.015	2.5																			7	0.023	3										17	0.0093	2				33	0.012	6.1	22	0.011	3.5
C0279607: Adult Hepatocellular Carcinoma	13	0.011	2.1	9	0.015	2.5																			6	0.019	2.3										21	0.011	3.5	15	0.023	6	27	0.01	3.5	21	0.011	3.1
C1168327: High-Grade Prostatic Intraepithelial Neoplasia	11	0.0089	2.2										7	0.018	3.2																						16	0.0087	3	10	0.015	3.8	27	0.01	6	19	0.0096	4
C3805278: Extrahepatic Cholangiocarcinoma	14	0.011	3.4				3	0.034	2.3	11	0.011	2.6	8	0.02	3.8							5	0.019	2.4	5	0.016	2.1																28	0.01	5.9	18	0.0091	3.1
C3806482: Recurrent respiratory infections	24	0.019	2.5	15	0.025	2.7																			10	0.032	2.7										42	0.023	5.7				43	0.016	2.4	34	0.017	2.5	24
C0239998: Recurrent infections	18	0.015	5.4	9	0.015	3																						8	0.032	4.9	9	0.017	3.4							8	0.012	2.2				16	0.0081	2.1	13
C4722172: Primary differentiated carcinoma of thyroid gland	16	0.013	2.8										7	0.018	2.2							6	0.023	2.4										6	0.019	2.1				15	0.023	5.4	31	0.012	4.2	20	0.01	2.2
C0752304: Hypoxic-Ischemic Encephalopathy	16	0.013	2.5				4	0.045	2.7	14	0.014	2.4										10	0.038	5.3	8	0.026	3.2										23	0.013	3.2	15	0.023	5	27	0.01	2.2
C3495917: Advanced breast cancer	15	0.012	2.9							12	0.012	2.2													6	0.019	2.3													9	0.014	2.2	25	0.0093	2.8	26	0.013	5.3	14
C1879321: Acute Myeloid Leukemia (AML-M2)	13	0.011	2.2							15	0.014	3.9													6	0.019	2.4										17	0.0093	2.2				30	0.011	5.1	18	0.0091	2.2
C0220620: Gastrointestinal Carcinoid Tumor	26	0.021	3.1																						10	0.032	2.7				16	0.031	3.7				38	0.021	4.1				50	0.019	4.1	34	0.017	2.4
C0238301: Cancer of Nasopharynx	15	0.012	3							13	0.013	2.8										7	0.026	3.5										6	0.019	2.4	20	0.011	3.3	12	0.018	4.1	23	0.0086	2.3	20	0.01	2.9
C0278608: Adult Liposarcoma	21	0.017	6.4							12	0.012	2.4																			9	0.017	3.1							9	0.014	2.4	29	0.011	4.7	30	0.015	8
C0279984: Childhood Liposarcoma	21	0.017	6.4							12	0.012	2.4																			9	0.017	3.1							9	0.014	2.4	29	0.011	4.7	30	0.015	8
C1301034: Pancreatic intraepithelial neoplasia	15	0.012	2																						8	0.026	3.1										31	0.017	6.5	11	0.017	2.6	30	0.011	3	27	0.014	4.1
C0027832: Neurofibromatosis 2	19	0.015	6							12	0.012	2.8																									18	0.0098	3.2	8	0.012	2.2				17	0.0086	2.4	13
C0334533: Arteriovenous hemangioma	9	0.0073	2.4				3	0.034	2.8																5	0.016	2.9										14	0.0076	3.8							18	0.0091	5.8	9
C4284013: Primary cholangiocarcinoma of intrahepatic biliary tract	21	0.017	2.3				4	0.045	2.1	19	0.018	2.5										8	0.03	2.5													29	0.016	2.6				49	0.018	5.7	38	0.019	5
C0004565: Melanoma, B16	14	0.011	2.3													5	0.021	2.1				6	0.023	2.6	10	0.032	5.3																27	0.01	3.2	20	0.01	2.5
C0262587: Parathyroid Adenoma	15	0.012	3.4				3	0.034	2.2																												17	0.0093	2.5	13	0.02	5.2	24	0.009	3.2
C0007130: Mucinous Adenocarcinoma	20	0.016	5.1							12	0.012	2.1													8	0.026	3.6							6	0.019	2.2							31	0.012	4.6				14
C2919945: Cavernous Hemangioma of Brain	17	0.014	4.8				3	0.034	2.2																7	0.023	3.5				8	0.015	2.8				21	0.011	4.6							23	0.012	5.1
C0018081: Gonorrhea	20	0.016	2.2																			11	0.042	4.7													30	0.016	3.2	13	0.02	2.3	42	0.016	3.9				21
C1654637: androgen independent prostate cancer	18	0.015	3.1													6	0.025	2.4																			27	0.015	4.5	15	0.023	4.7				28	0.014	4.3	16
C0346109: Malignant Mesothelioma of Peritoneum	11	0.0089	4.2										6	0.015	3.7																						11	0.006	2.8				13	0.0048	2.4	11	0.0056	2.5
C0279672: Cervical Adenocarcinoma	9	0.0073	2.2										6	0.015	3.2							6	0.023	4.1							6	0.011	2.5							6	0.0092	2.1				16	0.0081	4.1	9
C2986665: Early-Stage Breast Carcinoma	14	0.011	2.7				3	0.034	2.1													7	0.026	3.6	7	0.023	3.2																22	0.0082	2.1	22	0.011	3.8
C0151546: Oral Cavity Carcinoma	18	0.015	3.7																			6	0.023	2.4	6	0.019	2.1																26	0.0097	2.5	23	0.012	3.2	16
C0000833: Abscess	10	0.0081	2.2				4	0.045	3.7	9	0.0087	2.2													6	0.019	3.3													9	0.014	3.6	20	0.0075	3.6
C0007873: Uterine Cervical Neoplasm	15	0.012	3.2				3	0.034	2.1				7	0.018	2.6																												26	0.0097	3.6	20	0.01	3.1	13
C0949541: Hurthle Cell Tumor	15	0.012	2.4										9	0.023	3.4							6	0.023	2.4							8	0.015	2				19	0.01	2.1							23	0.012	3.1
C0751688: Malignant Squamous Cell Neoplasm	17	0.014	2.6																			6	0.023	2.1	7	0.023	2.4										24	0.013	3.2				30	0.011	2.7	23	0.012	2.4
C0041912: Upper Respiratory Infections	8	0.0065	2.3							7	0.0068	2.2										4	0.015	2.6	4	0.013	2.4				6	0.011	3.1							6	0.0092	2.6
C0042834: Vital capacity	44	0.036	7.5																						12	0.039	2.7										53	0.029	6.1				93	0.035	15	43	0.022	2.4
C0023269: leiomyosarcoma	25	0.02	5.6																						7	0.023	2.2										28	0.015	4				50	0.019	9.9	34	0.017	5.9
C0750974: Brain Tumor, Primary	12	0.0097	2.4				4	0.045	3.3							5	0.021	2.5							7	0.023	3.6																25	0.0093	4.2	30	0.015	9.7
C1411966: Clostridium; difficile (disorder)	12	0.0097	2.9							18	0.017	7.7	6	0.015	2.6																						15	0.0082	2.7	8	0.012	2.7	22	0.0082	3.9
C0272138: Erythroblastosis	14	0.011	4.8																																		21	0.011	7.2	9	0.014	3.9	20	0.0075	4.1	15	0.0076	3.2
C0423798: Increased tendency to bruise	15	0.012	3.4																									10	0.04	6.7										9	0.014	2.6	30	0.011	5.8
C1136033: Cutaneous Mastocytosis	13	0.011	2.7							17	0.016	5.8										5	0.019	2.3	10	0.032	6.1																25	0.0093	3.9	16	0.0081	2.1
C1332995: Childhood Pilocytic Astrocytoma	11	0.0089	2.7										5	0.013	2.1																						14	0.0076	2.7	7	0.011	2.3	17	0.0063	2.3
C2718001: Protein Misfolding Disorders	6	0.0049	2.4							7	0.0068	3.6													3	0.0097	2.2							3	0.0095	2.1				4	0.0061	2.1	13	0.0048	4.9
C0280781: Adult Pilocytic Astrocytoma	11	0.0089	2.9										5	0.013	2.2							4	0.015	2.1													14	0.0076	2.9				16	0.006	2.2
C0887833: Carcinoma, Pancreatic Ductal	12	0.0097	3.9							8	0.0077	2.2													5	0.016	2.8										16	0.0087	4.5
C0279646: Childhood Acute Monocytic Leukemia	8	0.0065	2.1																			6	0.023	4.5	5	0.016	3.1										12	0.0066	3				17	0.0063	4
C0280634: Adult Acute Monocytic Leukemia	8	0.0065	2.1																			6	0.023	4.5	5	0.016	3.1										12	0.0066	3				17	0.0063	4
C4721411: Osteolysis	8	0.0065	2.4																						6	0.019	4.4										11	0.006	2.9				12	0.0045	2.1	12	0.0061	3.2
C1333990: Hereditary Nonpolyposis Colorectal Cancer	19	0.015	4										7	0.018	2.1																												29	0.011	3.1	25	0.013	3.8
C1963165: Malabsorption, CTCAE	17	0.014	3																						7	0.023	2.6										20	0.011	2.3	13	0.02	3.9				25	0.013	3.7
C3714745: Malabsorption	17	0.014	3																						7	0.023	2.6										20	0.011	2.3	13	0.02	3.9				25	0.013	3.7
C0024419: Waldenstrom Macroglobulinemia	14	0.011	2.2																			6	0.023	2.5	6	0.019	2.2							6	0.019	2.1							29	0.011	3.7
C1569637: Adenocarcinoma, Endometrioid	15	0.012	3.5										6	0.015	2.2																						18	0.0098	3.1				22	0.0082	2.6	17	0.0086	2.3
C0948163: Leukoaraiosis	8	0.0065	2				3	0.034	2.9	8	0.0077	2.5																															16	0.006	3.3	12	0.0061	2.6
C2717836: Steroid Sulfatase Deficiency Disease	17	0.014	2.9																			6	0.023	2.3													22	0.012	2.8	12	0.018	3.2				21	0.011	2.1
C0259783: mixed gliomas	9	0.0073	2.4																									8	0.032	6.6										7	0.011	2.9				12	0.0061	2.4
C0334588: Giant Cell Glioblastoma	16	0.013	5.8										5	0.013	2.1																									8	0.012	3	21	0.0078	4.1	14	0.0071	2.5
C0279612: Childhood Embryonal Rhabdomyosarcoma	10	0.0081	3.4																																								19	0.0071	5.4				8
C0334299: Carcinoid tumor no ICD-O subtype	12	0.0097	2.4										6	0.015	2.3							6	0.023	3.1													21	0.011	4.9
C0231341: Premature aging syndrome	13	0.011	2.4							16	0.015	4.7													6	0.019	2.5													10	0.015	3.1	21	0.0078	2.1
C0026998: Acute Myeloid Leukemia, M1	13	0.011	2.4							14	0.014	3.5																									18	0.0098	2.8				28	0.01	4.6
C0474808: Follicular neoplasm	11	0.0089	4				3	0.034	3	10	0.0097	4	5	0.013	2.7							4	0.015	2.5
C2945759: aggressive cancer	9	0.0073	2.2																						5	0.016	2.8										13	0.0071	2.8				19	0.0071	4	15	0.0076	3.5
C0346629: Malignant neoplasm of large intestine	18	0.015	3.6	9	0.015	2.1																																					28	0.01	2.9	21	0.011	2.3
C0349639: Juvenile Myelomonocytic Leukemia	18	0.015	3.4																																		22	0.012	2.9				29	0.011	2.9	25	0.013	3.6
C0206701: Cystadenocarcinoma, Serous	12	0.0097	2.7										6	0.015	2.5																			6	0.019	3										18	0.0091	3.6
C0280483: Adult Anaplastic Astrocytoma	10	0.0081	2.4																						5	0.016	2.6							5	0.016	2.6													11
C4551548: Grade III Childhood Astrocytoma	10	0.0081	2.4																						5	0.016	2.6							5	0.016	2.6													11
C0002448: Ameloblastoma	20	0.016	4.5																						10	0.032	4.9										24	0.013	3.8							21	0.011	2.3
C0346429: Multiple malignancy	17	0.014	3.4							15	0.014	3.3													9	0.029	4.3																30	0.011	4
C1368404: Hypopharyngeal Carcinoma	11	0.0089	2.5																						7	0.023	4																22	0.0082	4.1
C0014511: Epithelial cyst	7	0.0057	3.1																						3	0.0097	2.2
C0333641: Atrophic	10	0.0081	4				3	0.034	3.2	7	0.0068	2.4																																		12	0.0061	3.5
C0206693: Medullary carcinoma	11	0.0089	3.3																			4	0.015	2.2										6	0.019	3.7										12	0.0061	2.2
C0240421: Progressive muscle weakness	6	0.0049	2.1							7	0.0068	3.2																															10	0.0037	2.3
C2677123: COLORECTAL CANCER, SUSCEPTIBILITY TO, 3	17	0.014	3.3	9	0.015	2.2																																					26	0.0097	2.5
C1837315: COLORECTAL CANCER, SUSCEPTIBILITY TO, 1	17	0.014	3.3	9	0.015	2.2																																					26	0.0097	2.5
C2675481: COLORECTAL CANCER, SUSCEPTIBILITY TO, 10	17	0.014	3.3	9	0.015	2.2																																					26	0.0097	2.5
C3554460: COLORECTAL CANCER, SUSCEPTIBILITY TO, 12	17	0.014	3.3	9	0.015	2.2																																					26	0.0097	2.5
C0476237: Metabolic symptoms	3	0.0024	2.3							3	0.0029	2.5																									4	0.0022	2.9				5	0.0019	3.3
C4721779: Ovarian cancer stage IV	7	0.0057	2.3										4	0.01	2.4																						10	0.0055	3.1				11	0.0041	2.3
C0598798: Lymphoid neoplasm	6	0.0049	2.9																						3	0.0097	2.5										7	0.0038	2.8	4	0.0061	2.4
C1135868: Gestational Trophoblastic Neoplasms	10	0.0081	2.2																			5	0.019	2.8													14	0.0076	2.6										10
C3160889: Node-negative breast cancer	7	0.0057	2.2										4	0.01	2.3																5	0.0096	2.6													9	0.0046	2.1
C0206692: Carcinoma, Lobular	8	0.0065	2.3																						4	0.013	2.3							4	0.013	2.3	10	0.0055	2.2
C0862312: Epithelioid mesothelioma, malignant	6	0.0049	2.8										5	0.013	4.3
C0205944: Sarcoma, Epithelioid	11	0.0089	4.2																																		11	0.006	2.7	8	0.012	4.1
C3829122: Mesenchymal Glioblastoma	6	0.0049	3.8																						3	0.0097	2.9										6	0.0033	2.9
C0870082: Hyperkeratosis	15	0.012	2.2																																											24	0.012	3.3
C1292772: Leukemia, Myeloid, Chronic, Atypical, BCR-ABL Negative	6	0.0049	2.8										4	0.01	3.1																												8	0.003	2.2
C0206681: Adenocarcinoma, Clear Cell	11	0.0089	2.1																																								21	0.0078	2.8
C0338113: Uterine Corpus Sarcoma	6	0.0049	2.9																																								8	0.003	2.4	7	0.0035	2.6
C1849478: Increased red cell osmotic fragility	3	0.0024	2.3																									5	0.02	8.3
C0029464: Osteosclerosis	13	0.011	4.6
C1707291: NUT midline carcinoma	8	0.0065	4.4										3	0.0077	2.1
C0279651: Gallbladder adenocarcinoma	7	0.0057	2.2																									5	0.02	4.1
C0149770: Rectal abscess	3	0.0024	2.3																						3	0.0097	4.1
C1332243: Adenocarcinoma of ampulla of Vater	4	0.0032	2.6										3	0.0077	3.1
C2931367: Thyroid cancer, follicular	7	0.0057	2										5	0.013	3
C2825306: Treatment related leukaemia	5	0.004	2.2
C1336538: Supratentorial Embryonal Tumor, Not Otherwise Specified	5	0.004	2.8										3	0.0077	2.6
C0334287: Fibrolamellar Hepatocellular Carcinoma	7	0.0057	2.6										4	0.01	2.5
C2020625: Group B Streptococcal Infection	7	0.0057	2.2
C0265319: Fibrous skin tumor of tuberous sclerosis	4	0.0032	2.1	3	0.005	2.1
C0860207: Drug-Induced Liver Disease				31	0.051	6.7	9	0.1	4.6	61	0.059	16	15	0.038	2.3	20	0.084	7.9	8	0.065	2.8	20	0.075	7.1	24	0.077	8.7	32	0.13	17	21	0.04	3.3	17	0.054	4.2	64	0.035	6.7	47	0.072	15	89	0.033	8.2	54	0.027	2.9
C0031099: Periodontitis				32	0.053	5	7	0.08	2.4	37	0.036	2.4										23	0.087	7.4	34	0.11	13	30	0.12	13	27	0.052	4.2	19	0.06	3.9	103	0.056	17	37	0.057	6.4	115	0.043	11
C0038220: Status Epilepticus				21	0.035	2.5				39	0.038	5	18	0.046	3.6							12	0.045	2.5	18	0.058	4.9				21	0.04	3.3	14	0.044	2.8	65	0.035	7.2	32	0.049	6.6	101	0.038	13	54	0.027	3	51
C4277682: Chemical and Drug Induced Liver Injury				27	0.045	6.1	8	0.091	4.2	57	0.055	16	13	0.033	2.1	19	0.08	8.2				19	0.072	7.5	15	0.048	4	25	0.099	13				14	0.044	3.4	49	0.027	4	44	0.067	16	76	0.028	7	50	0.025	3.5
C0019193: Hepatitis, Toxic				24	0.04	5.4	7	0.08	3.7	53	0.051	16	12	0.031	2.1	16	0.067	6.7	6	0.049	2.2	18	0.068	7.5	13	0.042	3.4	25	0.099	14				11	0.035	2.3	42	0.023	3.1	37	0.057	12	64	0.024	5.1
C4279912: Chemically-Induced Liver Toxicity				24	0.04	5.4	7	0.08	3.7	53	0.051	16	12	0.031	2.1	16	0.067	6.7	6	0.049	2.2	18	0.068	7.5	13	0.042	3.4	25	0.099	14				11	0.035	2.3	42	0.023	3.1	37	0.057	12	64	0.024	5.1
C3658290: Drug-Induced Acute Liver Injury				24	0.04	5.4	7	0.08	3.7	53	0.051	16	12	0.031	2.1	16	0.067	6.7	6	0.049	2.2	18	0.068	7.5	13	0.042	3.4	25	0.099	14				11	0.035	2.3	42	0.023	3.1	37	0.057	12	64	0.024	5.1
C1262760: Hepatitis, Drug-Induced				24	0.04	5.3	7	0.08	3.6	53	0.051	16	12	0.031	2.1	16	0.067	6.6	6	0.049	2.1	18	0.068	7.4	13	0.042	3.4	25	0.099	14				11	0.035	2.3	43	0.023	3.3	37	0.057	12	65	0.024	5.2
C4048329: Immunosuppression				32	0.053	5.7	8	0.091	3.3	34	0.033	2.2										24	0.091	8.6	34	0.11	14	18	0.071	5.1	21	0.04	2.4	17	0.054	3.4	77	0.042	8.3	27	0.041	3.2	105	0.039	9.6	65	0.033	3.7	46
C0004623: Bacterial Infections				25	0.041	3.1				37	0.036	3.1										19	0.072	5.6	28	0.09	10	30	0.12	14	24	0.046	3.7				69	0.038	6.1	27	0.041	3.3	92	0.034	6.3	66	0.033	4.2	47
C3241937: Nonalcoholic Steatohepatitis				19	0.031	2.9	7	0.08	3.5	33	0.032	4.7				9	0.038	2.1				11	0.042	2.8	13	0.042	3.2	13	0.051	4.1	21	0.04	4.6				53	0.029	6	34	0.052	9.9	69	0.026	5.8	45	0.023	2.8
C1536220: ST segment elevation myocardial infarction				13	0.021	2.5				20	0.019	3.1										11	0.042	4.6	23	0.074	14	14	0.055	7.2	15	0.029	4.2				35	0.019	4.9	21	0.032	6.4	44	0.016	4.4	28	0.014	2.1	20
C0035309: Retinal Diseases				30	0.05	3.9				50	0.048	5.7				13	0.055	2.3				21	0.079	5.8	32	0.1	11	27	0.11	10	23	0.044	2.5	16	0.05	2.4	89	0.049	10	50	0.077	12	122	0.046	12	71	0.036	3.5
C2363741: HIV-1 infection				27	0.045	3				50	0.048	6.1										24	0.091	7.8	26	0.084	7.7	20	0.079	5.7	35	0.067	7.7	19	0.06	3.8				33	0.051	4.6				74	0.037	4.6	46
C0023530: Leukopenia				21	0.035	3.6				32	0.031	4.2				13	0.055	4.3	6	0.049	2	12	0.045	3.2	16	0.052	4.8				17	0.033	2.7	13	0.041	3.1	58	0.032	7.6	21	0.032	3.2	71	0.026	6.2	53	0.027	4.9
C0022548: Keloid				12	0.02	3.9				19	0.018	5.4										8	0.03	4	17	0.055	12	12	0.047	7.8				7	0.022	2.7	25	0.014	4.7	18	0.028	7.7	39	0.015	7.9	27	0.014	5
C0206624: Hepatoblastoma				23	0.038	4.3				27	0.026	2.4	16	0.041	3.5							12	0.045	3.1	13	0.042	3.1	14	0.055	4.5							50	0.027	4.5	32	0.049	8.2	83	0.031	9.8	66	0.033	9.1
C0007682: CNS disorder				14	0.023	2.3				20	0.019	2.1	12	0.031	3										10	0.032	2.7				17	0.033	4.3	13	0.041	4.4	47	0.026	7.8	20	0.031	4.6	59	0.022	7.3	33	0.017	2.2	26
C0018133: Graft-vs-Host Disease				18	0.03	2.4																12	0.045	3.2	20	0.065	7.3	15	0.059	5.2	16	0.031	2.3	12	0.038	2.5	54	0.029	5.9	21	0.032	3.1	65	0.024	4.3	48	0.024	3.3	32
C0007114: Malignant neoplasm of skin				21	0.035	2.8	7	0.08	3.1	38	0.037	5.2	15	0.038	2.5							17	0.064	5.5	16	0.052	4.1										62	0.034	6.9	34	0.052	8.1	99	0.037	13	68	0.034	7.8
C1847835: VITILIGO-ASSOCIATED MULTIPLE AUTOIMMUNE DISEASE SUSCEPTIBILITY 1 (finding)				16	0.026	3.3				20	0.019	2.4										9	0.034	2.8	20	0.065	10	12	0.047	5	15	0.029	3.6				31	0.017	2.5	18	0.028	3.9	49	0.018	4.6	35	0.018	3.1	28
C0008312: Primary biliary cirrhosis				21	0.035	3.1	6	0.068	2.6													14	0.053	4	21	0.068	7.5				17	0.033	2.4				55	0.03	5.4	23	0.035	3.5	74	0.028	5.7	51	0.026	3.4	36
C0278701: Gastric Adenocarcinoma				19	0.031	2.6																			16	0.052	4.7				18	0.034	3	12	0.038	2.5	54	0.029	5.8	25	0.038	4.7	70	0.026	5.4	62	0.031	7.5	34
C0018939: Hematological Disease				14	0.023	3.2				20	0.019	3.3										9	0.034	3.3	11	0.035	4.1	14	0.055	7.4	16	0.031	5	9	0.028	2.8	28	0.015	2.7	19	0.029	5.5	49	0.018	6.7	40	0.02	6.6
C0242966: Systemic Inflammatory Response Syndrome				12	0.02	3.4																12	0.045	7	9	0.029	3.9	10	0.04	5.4	9	0.017	2.3				30	0.016	6.1				39	0.015	6.5	27	0.014	4.1	17
C0014038: Encephalitis				15	0.025	2.6																15	0.057	6.7	16	0.052	6.5				14	0.027	2.8	11	0.035	3.2	39	0.021	4.4				50	0.019	4.1	35	0.018	2.6	25
C0677932: Progressive Neoplastic Disease				16	0.026	2.3																13	0.049	4.4	14	0.045	4.3	17	0.067	7.5	21	0.04	5.4	13	0.041	3.6	41	0.022	3.5	21	0.032	4	68	0.025	7.6
C1332201: Adult Diffuse Large B-Cell Lymphoma				19	0.031	2.2				30	0.029	2.6										12	0.045	2.7							19	0.036	2.9				59	0.032	6	21	0.032	2.5	77	0.029	5.7	64	0.032	6.5	37
C0333516: Tumor necrosis				16	0.026	2.7																12	0.045	4.2	14	0.045	4.7				16	0.031	3.4				39	0.021	3.7				49	0.018	3	40	0.02	3.3	28
C0520463: Chronic active hepatitis				10	0.017	3.7				15	0.014	4.7										7	0.026	4	6	0.019	2.8	8	0.032	5	8	0.015	2.9	5	0.016	2				11	0.017	4.2	23	0.0086	3.4				12
C4505456: HIV Coinfection				12	0.02	4.9				26	0.025	13				6	0.025	3.2							7	0.023	3.4	10	0.04	6.8	13	0.025	6.4							8	0.012	2.2	30	0.011	6.1	20	0.01	3.6
C2937358: Cerebral Hemorrhage				10	0.017	3.7				10	0.0097	2										6	0.023	3.1	11	0.035	7.2	13	0.051	10							22	0.012	5.4	12	0.018	4.9	25	0.0093	4.2	19	0.0096	3.4
C1658953: tumor vasculature				10	0.017	2.1																9	0.034	4.1	14	0.045	7.6										38	0.021	9.5	12	0.018	2.8	46	0.017	8.8	26	0.013	3.2
C0220612: Childhood Non-Hodgkin Lymphoma				18	0.03	3.2																9	0.034	2.2	11	0.035	2.8				14	0.027	2.3	10	0.032	2.2	47	0.026	5.8	18	0.028	2.9	59	0.022	5.1	50	0.025	6
C0220605: Adult Non-Hodgkin Lymphoma				18	0.03	3.3																9	0.034	2.2	11	0.035	2.8				14	0.027	2.3	10	0.032	2.2	47	0.026	5.8	17	0.026	2.5	59	0.022	5.1	49	0.025	5.7
C0850666: Infection caused by Helicobacter pylori				17	0.028	3.3																9	0.034	2.5	12	0.039	3.7				15	0.029	3.1	9	0.028	2	40	0.022	4.4	18	0.028	3.4	47	0.018	2.9	42	0.021	4.3
C0023364: Leptospirosis				7	0.012	3.3	3	0.034	2.9													5	0.019	3.4	6	0.019	4.1				5	0.0096	2.1	4	0.013	2.2	14	0.0076	4.2				16	0.006	3.5
C0023380: Lethargy				13	0.021	4.6	4	0.045	2.9	42	0.041	25	9	0.023	3.6	6	0.025	2.8																			22	0.012	3.6	17	0.026	7.1	26	0.0097	2.7	20	0.01	2.4
C0021053: Immune System Diseases				18	0.03	2.3																13	0.049	3.7	24	0.077	10										51	0.028	4.8	20	0.031	2.7	73	0.027	6.4				31
C0022638: Ketosis				9	0.015	3.2	3	0.034	2.3	20	0.019	8.4	6	0.015	2.3	5	0.021	2.6				5	0.019	2.4							8	0.015	3							14	0.021	6.5	20	0.0075	2.4	21	0.011	4.5
C0867389: Chronic graft-versus-host disease				14	0.023	3.4																9	0.034	3.5	15	0.048	7.5	11	0.043	5.2	10	0.019	2				32	0.017	4.6	13	0.02	2.6
C1333064: Classical Hodgkin's Lymphoma				13	0.021	2.3				19	0.018	2.3													14	0.045	5.8	11	0.043	4.5	12	0.023	2.4				31	0.017	2.9	20	0.031	5.3	49	0.018	5.2	34	0.017	3.3
C0027055: Myocardial Reperfusion Injury				15	0.025	4.2				18	0.017	3.1										7	0.026	2.4	10	0.032	3.9	11	0.043	5.4							25	0.014	2.6	14	0.021	3.4	37	0.014	3.7
C0010481: Cushing Syndrome				9	0.015	3				11	0.011	2.4	9	0.023	4.4										6	0.019	2.7							7	0.022	3.4	15	0.0082	2	9	0.014	2.8
C0085409: Polyendocrinopathies, Autoimmune				9	0.015	2.2																8	0.03	3.9	12	0.039	6.8	13	0.051	8.8	10	0.019	3.2	6	0.019	2.1	22	0.012	3.3				26	0.0097	2.5
C4699152: ST-segment elevation myocardial infarction (STEMI)				5	0.0083	2.5																5	0.019	4.1	9	0.029	8.6										9	0.0049	2.5	5	0.0077	2.3				9	0.0046	2.3
C0017152: Gastritis				15	0.025	3																			12	0.039	4.3				15	0.029	3.7	11	0.035	3.5	35	0.019	4	21	0.032	5.7	40	0.015	2.4
C0079773: Lymphoma, T-Cell, Cutaneous				15	0.025	2.1																9	0.034	2.3	11	0.035	2.8				19	0.036	4.6							18	0.028	2.9				39	0.02	2.7	28
C0001486: Adenovirus Infections				11	0.018	3.8				12	0.012	2.4													8	0.026	3.9										17	0.0093	2.2				27	0.01	3.8
C0022336: Creutzfeldt-Jakob disease				8	0.013	2.2	4	0.045	3.2	20	0.019	7.3													10	0.032	5.8	12	0.047	8.7							16	0.0087	2				23	0.0086	2.7	17	0.0086	2.1
C0677607: Hashimoto Disease				16	0.026	2.9																12	0.045	4.3	13	0.042	4.3										50	0.027	8.4				52	0.019	4.3				27
C0009447: Common Variable Immunodeficiency				11	0.018	2.5																			9	0.029	3.5				10	0.019	2.5	7	0.022	2.2							30	0.011	2.3
C0275518: Acute infectious disease				10	0.017	2.2																9	0.034	4.2	13	0.042	6.8				13	0.025	4.3							11	0.017	2.4	31	0.012	2.9				17
C0341439: Chronic liver disease				14	0.023	4.3																			11	0.035	5.2				11	0.021	3.2				29	0.016	5.1	15	0.023	4.6	41	0.015	6.7	23	0.012	2.3
C0008149: Chlamydia Infections				6	0.0099	2.1																6	0.023	3.9	5	0.016	2.7	7	0.028	5							16	0.0087	4.1	7	0.011	2.5	16	0.006	2.4
C0079745: Lymphoma, Large-Cell, Follicular				9	0.015	2.4				13	0.013	2.6													8	0.026	3.7				8	0.015	2.3				22	0.012	3.8				25	0.0093	2.7	22	0.011	3.4
C1836440: Increased serum lactate				13	0.021	4.4				36	0.035	18	9	0.023	3.4																						23	0.013	3.6							20	0.01	2.1
C0279606: Childhood Hepatocellular Carcinoma				9	0.015	2.5																			6	0.019	2.4										21	0.011	3.7	15	0.023	6.2	27	0.01	3.7	20	0.01	2.9
C1096184: West Nile viral infection				9	0.015	2.2																			7	0.023	2.8	10	0.04	5.9	9	0.017	2.6										26	0.0097	2.6				15
C0270715: Degenerative Diseases, Central Nervous System				6	0.0099	3.7				7	0.0068	3.2				4	0.017	3.4							3	0.0097	2	5	0.02	4.5										5	0.0077	2.6	15	0.0056	5.7
C0014121: Bacterial Endocarditis				6	0.0099	2.6																4	0.015	2.5	5	0.016	3.2	6	0.024	4.6							13	0.0071	3.7
C1332922: Cervical Squamous Intraepithelial Neoplasia				10	0.017	4.1	3	0.034	2.4																7	0.023	3.9										15	0.0082	2.6	7	0.011	2	22	0.0082	3.7
C0205734: Diabetes, Autoimmune				10	0.017	2.6																8	0.03	3.8	6	0.019	2.1																29	0.011	3.2				15
C0149725: Lower respiratory tract infection				6	0.0099	2.8																4	0.015	2.6										4	0.013	2.4				7	0.011	3.4	13	0.0048	2.5
C0040558: Toxoplasmosis				8	0.013	2.7				13	0.013	3.9													5	0.016	2.2	8	0.032	5.3							17	0.0093	3.4				18	0.0067	2
C0494261: Combined immunodeficiency				6	0.0099	2.1																5	0.019	3				6	0.024	4.1													15	0.0056	2.1
C0086942: Rous Sarcoma				5	0.0083	2.2				7	0.0068	2.4																									9	0.0049	2				13	0.0048	2.7
C1541923: Infective endocarditis				6	0.0099	2.8																4	0.015	2.7	5	0.016	3.4										10	0.0055	2.4
C0220621: Childhood Acute Myeloid Leukemia				11	0.018	2.4				17	0.016	2.9													7	0.023	2.2				10	0.019	2.4				23	0.013	2.2										17
C0751571: Cancer of Urinary Tract				5	0.0083	2																			4	0.013	2.3										12	0.0066	3.3				21	0.0078	7	11	0.0056	2.5
C0220615: Adult Acute Myeloblastic Leukemia				9	0.015	2.3				15	0.014	3.4																									26	0.014	5.4				24	0.009	2.1	19	0.0096	2.1
C0011263: Multi-infarct dementia				4	0.0066	2.5				6	0.0058	3.3													5	0.016	4.9																						5
C0029458: Osteoporosis, Postmenopausal				9	0.015	2.1																			6	0.019	2.1	9	0.036	4.8
C0267797: Acute hepatitis				5	0.0083	2.1				7	0.0068	2.3																									14	0.0076	4.8	7	0.011	3.4	12	0.0045	2.1
C0038826: Superinfection				6	0.0099	2.1																						6	0.024	4.1													15	0.0056	2.1				9
C2676033: Hepatoblastoma Caused By Somatic Mutation				7	0.012	2.3																															15	0.0082	2.7	10	0.015	4	20	0.0075	3	18	0.0091	3.8
C0334634: Malignant lymphoma, lymphocytic, intermediate differentiation, diffuse				13	0.021	2.1				20	0.019	2.5													9	0.029	2.4										35	0.019	3.9	14	0.021	2.3
C0024620: Primary Malignant Liver Neoplasm				5	0.0083	2.2							5	0.013	3	4	0.017	2.9																									12	0.0045	2.2	10	0.0051	2.3
C1260903: Dysfibrinogenemia				3	0.005	2.7																			3	0.0097	3.5	6	0.024	9.3
C0023646: Lichen Planus				7	0.012	2.3																			10	0.032	6.8										22	0.012	6.5
C1536500: Deficiency of acetyl-CoA acetyltransferase				3	0.005	3.6				5	0.0048	6																												3	0.0046	3.5				3	0.0015	2.1
C1274933: Drug-Induced Stevens Johnson Syndrome				4	0.0066	2.5																						5	0.02	5.2										4	0.0061	2.4	8	0.003	2.3
C0745744: End Stage Liver Disease				7	0.012	2.9
C0278689: Recurrent ovarian cancer				6	0.0099	2.5																																		7	0.011	3.1	13	0.0048	2
C3495798: Periodontal inflammation				6	0.0099	2.2																															13	0.0071	2.9										10
C0339901: Acute respiratory infections				7	0.012	5.3																			4	0.013	3.4				5	0.0096	3.5
C1708350: Hereditary Leiomyomatosis and Renal Cell Cancer				5	0.0083	2.1																			4	0.013	2.4																			15	0.0076	5.2
C2315100: Pediatric failure to thrive				12	0.02	3.8				17	0.016	4.2													8	0.026	3.5
C0038395: Streptococcal Infections				4	0.0066	2.3																			4	0.013	3.4										7	0.0038	2.4
C0206245: Amyloid Neuropathies, Familial				3	0.005	2.5																			3	0.0097	3.4							3	0.0095	3.3
C0280299: Squamous cell carcinoma of buccal mucosa				3	0.005	3.2																																					4	0.0015	2.3				3
C0042721: Viral hepatitis				7	0.012	3																									6	0.011	2.6							6	0.0092	2.1
C2936664: Acquired Hypogammaglobulinemia				6	0.0099	2
C0236848: Age-related cognitive decline				4	0.0066	2.9																												3	0.0095	2.7							7	0.0026	2.4
C0855090: B-cell lymphoma refractory				3	0.005	2.1																			3	0.0097	2.9																7	0.0026	2.8
C3826128: Infection in children				4	0.0066	2.6																3	0.011	2.7
C0027662: Multiple Endocrine Neoplasia				5	0.0083	2													3	0.024	2.6
C1333324: Barretts esophagus with dysplasia				3	0.005	3.2																																		4	0.0061	4.6
C0023885: Liver Abscess				3	0.005	2																			4	0.013	4.2
C1257877: Pheochromocytoma, Extra-Adrenal				6	0.0099	4				6	0.0058	2.8
C0042075: Urologic Diseases				4	0.0066	4
C1279945: Acute interstitial pneumonia				6	0.0099	2.1																			6	0.019	3.5
C0019623: Malignant histiocytosis				3	0.005	2.2
C1292780: Therapy-related myelodysplastic syndrome				4	0.0066	2
C0025268: Multiple Endocrine Neoplasia Type 2a				6	0.0099	2.6																									6	0.011	2.9
C0030422: Extra-Adrenal Paraganglioma				3	0.005	2.8
C4525060: Refractory Lymphoma				3	0.005	2																															6	0.0033	2.8
C1333944: Paraganglioma of head and neck				3	0.005	2.2				4	0.0039	2.5
C0021368: Inflammation							7	0.08	3.4													16	0.06	5.4	25	0.081	11	29	0.11	16	22	0.042	4.6	20	0.063	6.8	62	0.034	8.2	32	0.049	7.9	76	0.028	6.7	51	0.026	3.6	36
C0001175: Acquired Immunodeficiency Syndrome							4	0.045	2.2	17	0.016	2.3										10	0.038	4.2	16	0.052	8.3	10	0.04	4.4	14	0.027	4	9	0.028	2.9	25	0.014	2.2	18	0.028	5.2	33	0.012	2	26	0.013	2
C0149521: Pancreatitis, Chronic							6	0.068	3.1	26	0.025	3.2	12	0.031	2.4							11	0.042	3.2	19	0.061	7.8	16	0.063	6.8	14	0.027	2.2	14	0.044	4.3	43	0.023	4.2	28	0.043	7.7				43	0.022	3.5	30
C0011603: Dermatitis							9	0.1	4.8													15	0.057	4.4	25	0.081	10				21	0.04	3.8				59	0.032	6.2	27	0.041	4.9	68	0.025	3.6				35
C0266929: Chronic Periodontitis							6	0.068	3.7													11	0.042	4.3	18	0.058	8.9	16	0.063	8.5	14	0.027	3.3	15	0.047	6.3	36	0.02	4.5	14	0.021	2.4	50	0.019	5.5				21
C0004763: Barrett Esophagus							7	0.08	3.3				15	0.038	2.8							16	0.06	5.2	20	0.065	6.8	14	0.055	4.2	17	0.033	2.4				60	0.033	7.1	31	0.048	7.1	88	0.033	10	52	0.026	3.6
C0340288: Stable angina							3	0.034	2.1													10	0.038	6.2	13	0.042	8.5				12	0.023	5.1	7	0.022	3.1	23	0.013	4.7	9	0.014	2.4	24	0.009	2.7
C4722099: High grade glioma							4	0.045	2.6																12	0.039	6.1				12	0.023	3.9				27	0.015	4.5	10	0.015	2.1	31	0.012	3.2	22	0.011	2.2	18
C3875321: Inflammatory dermatosis							7	0.08	3.9													13	0.049	4.4	21	0.068	9.2										49	0.027	6.2	22	0.034	4.5	57	0.021	4.1
C0025521: Inborn Errors of Metabolism							7	0.08	7.2	30	0.029	17	8	0.02	3.8	5	0.021	2.6							8	0.026	4.5							6	0.019	2.8				12	0.018	5	25	0.0093	4.4	21	0.011	4.5
C0025289: Meningitis							4	0.045	2.6													8	0.03	3.5	17	0.055	11	15	0.059	10				10	0.032	4.4	24	0.013	3.2
C0014170: Endometrial Neoplasms							5	0.057	3													8	0.03	2.6							11	0.021	2.2				39	0.021	6.7	20	0.031	5.9	57	0.021	9.8	36	0.018	4.7
C0677898: invasive cancer							4	0.045	3													8	0.03	4.3	9	0.029	4.7										17	0.0093	2.1				31	0.012	5.4	24	0.012	4.6
C0205851: Germ cell tumor							4	0.045	2																						14	0.027	3.4				33	0.018	3.7	19	0.029	4.9	45	0.017	4.2	32	0.016	2.9
C0015696: Fatty Liver, Alcoholic							3	0.034	2.6	12	0.012	4				5	0.021	3				4	0.015	2	6	0.019	3.4	7	0.028	4.8										11	0.017	5.2	16	0.006	2.1	16	0.0081	3.4
C0206667: Adrenal Cortical Adenoma							4	0.045	2.9	13	0.013	2.5	8	0.02	3																			6	0.019	2.2	22	0.012	3.7	12	0.018	3.8	26	0.0097	2.9
C0013238: Dry Eye Syndromes							4	0.045	2.9							5	0.021	2.1				10	0.038	5.9	12	0.039	7.1				8	0.015	2.2				22	0.012	3.7	9	0.014	2.2
C0085437: Meningitis, Bacterial							3	0.034	2.8													4	0.015	2.2	9	0.029	6.8				7	0.013	3.3				11	0.006	2				20	0.0075	4.7	13	0.0066	2.7
C0392514: Hereditary hemochromatosis							4	0.045	2.2													12	0.045	5.5				10	0.04	4.2							27	0.015	2.5	21	0.032	6.7	41	0.015	3.9	34	0.017	4.2
C0005967: Bone neoplasms							5	0.057	4.1																6	0.019	2.3										21	0.011	3.5	9	0.014	2.2	23	0.0086	2.1	23	0.012	3.9
C0497552: Congenital neurologic anomalies							3	0.034	2.7																						7	0.013	3.2										17	0.0063	3	14	0.0071	3	12
C0278498: Malignant neoplasm of stomach stage IV							3	0.034	2.8																						6	0.011	2.6				13	0.0071	3.1	7	0.011	2.8	17	0.0063	3.4
C0205748: Dysplastic Nevus							3	0.034	2.5	10	0.0097	2.5										5	0.019	2.6	6	0.019	3.1													8	0.012	2.7
C0220636: Malignant neoplasm of salivary gland							3	0.034	2.6				5	0.013	2.2							5	0.019	2.9							6	0.011	2.3				13	0.0071	2.5				18	0.0067	3
C0019340: Herpes NOS							3	0.034	2.3																6	0.019	2.9	8	0.032	5.3																16	0.0081	2.5	12
C0032131: Plasmacytoma							4	0.045	3.1													5	0.019	2.1	7	0.023	3.2				8	0.015	2.5							12	0.018	4.2
C0740277: Bile duct carcinoma							3	0.034	2.6							4	0.017	2.2				4	0.015	2.1																			18	0.0067	3
C0700292: Hypoxemia							3	0.034	3.3	10	0.0097	5										4	0.015	2.9				5	0.02	4.1
C0003129: Anoxemia							3	0.034	3.9	10	0.0097	7										4	0.015	3.7
C0004997: Benign Ovarian Neoplasm							3	0.034	2.9	9	0.0087	3.1													4	0.013	2.2																14	0.0052	2.4
C1112157: Intrauterine infection							3	0.034	4													3	0.011	2.6										3	0.0095	2.4
C0686347: Tardive Dyskinesia							3	0.034	2.6	12	0.012	4																												7	0.011	2.4
C3714760: Drug-induced tardive dyskinesia							3	0.034	2.6	12	0.012	4																												7	0.011	2.4
C3272841: MUTYH-Associate Polyposis							3	0.034	2.9																6	0.019	4
C1709457: Papillary Thyroid Microcarcinoma							3	0.034	3.5
C0242383: Age related macular degeneration										45	0.043	4.5	21	0.054	3.6	15	0.063	3.4				17	0.064	3.9	30	0.097	10	29	0.11	12	26	0.05	3.7	18	0.057	3.4	90	0.049	11	49	0.075	13	117	0.044	11	78	0.039	5.9
C1851585: MYELOPROLIFERATIVE DISORDER, CHRONIC, WITH EOSINOPHILIA										10	0.0097	2.1										6	0.023	3.2	8	0.026	4.5	8	0.032	5.1	9	0.017	3.6				15	0.0082	2.2	10	0.015	3.6	19	0.0071	2.1	19	0.0096	3.6	14
C0275524: Coinfection										19	0.018	2.9										16	0.06	9	15	0.048	7.2	12	0.047	5.8	15	0.029	4.4	11	0.035	4.1	26	0.014	2.2	12	0.018	2	45	0.017	5.3
C0243038: Carcinoma, Lewis Lung										15	0.014	2.7										13	0.049	7.9	15	0.048	8.9										35	0.019	8.6				32	0.012	3.6	23	0.012	2.5
C0027121: Myositis										23	0.022	4.6										12	0.045	5.5	14	0.045	6.4	12	0.047	5.7	11	0.021	2.3				26	0.014	2.2	16	0.025	3.8				27	0.014	2	23
C0010414: Infection by Cryptococcus neoformans										19	0.018	5.3				8	0.034	4.2				9	0.034	4.7	8	0.026	3.5				10	0.019	3.2	6	0.019	2.1	20	0.011	2.5				29	0.011	3.4	21	0.011	2.5
C0007107: Malignant neoplasm of larynx										29	0.028	4.9										15	0.057	6.3	12	0.039	3.5										36	0.02	2.9	15	0.023	2	57	0.021	5.3	36	0.018	2.3
C0600327: Toxic Shock Syndrome										7	0.0068	2.3													5	0.016	3.4	6	0.024	4.9				4	0.013	2.4				6	0.0092	2.7	15	0.0056	3.7
C0014060: Encephalitis, St. Louis										19	0.018	2.5										10	0.038	3.8	11	0.035	3.9	11	0.043	4.7	15	0.029	4	11	0.035	3.8				17	0.026	4
C0346976: Secondary malignant neoplasm of pancreas										7	0.0068	2				5	0.021	3.7							6	0.019	4.1													6	0.0092	2.4	15	0.0056	3
C0085110: Severe Combined Immunodeficiency										19	0.018	2.3										9	0.034	3	15	0.048	6.5										47	0.026	9.4	16	0.025	3.3	51	0.019	6	35	0.018	3.6
C0280099: Adult Solid Neoplasm										13	0.013	2.4													8	0.026	3.5				11	0.021	3.9				23	0.013	3.9				34	0.013	5.7	20	0.01	2.3
C0279068: Childhood Solid Neoplasm										13	0.013	2.2													8	0.026	3.4				11	0.021	3.7				24	0.013	4				34	0.013	5.3	24	0.012	3.5
C2347747: Adult Classical Hodgkin Lymphoma										17	0.016	2.5													11	0.035	4.5										25	0.014	2.4	16	0.025	4.3	39	0.015	4.1	27	0.014	2.5	19
C0878500: Intraepithelial Neoplasia										15	0.014	2.7										6	0.023	2.2	9	0.029	3.9										26	0.014	4.2	12	0.018	3.1				28	0.014	4.5	16
C4722419: Extrapulmonary Small Cell Carcinoma										13	0.013	2.5										8	0.03	4.1													18	0.0098	2.2	12	0.018	3.8	27	0.01	3.2	22	0.011	3.2
C0020476: Hyperlipoproteinemias										6	0.0058	2.2				6	0.025	5.6				3	0.011	2	8	0.026	7.5													10	0.015	7.1	14	0.0052	4.2	9	0.0046	2.4
C0153349: Malignant neoplasm of tongue										12	0.012	2.1										7	0.026	3.3	8	0.026	3.7										27	0.015	6.2				28	0.01	3.6	22	0.011	3.3
C0279584: Childhood B Acute Lymphoblastic Leukemia										10	0.0097	2.7													5	0.016	2.4							5	0.016	2.4	14	0.0076	2.6	7	0.011	2.2	19	0.0071	3
C0035243: Respiratory Tract Infections										14	0.014	2.3										15	0.057	9.9	11	0.035	5.4	12	0.047	7.2										12	0.018	3.1	34	0.013	4.3
C0011616: Contact Dermatitis										11	0.011	2.8				6	0.025	3.6							9	0.029	5.7	10	0.04	7.5										7	0.011	2	22	0.0082	3.6
C0031485: Phenylketonurias										10	0.0097	3.3													8	0.026	5.6													12	0.018	6.7	20	0.0075	4.5				10
C0002622: Amnesia										19	0.018	5.1													8	0.026	3.4										21	0.011	2.7				26	0.0097	2.3	20	0.01	2
C0343401: MRSA - Methicillin resistant Staphylococcus aureus infection										19	0.018	3.6													7	0.023	2.1							8	0.025	2.6				12	0.018	2.5	34	0.013	2.9
C1837397: Severe global developmental delay										12	0.012	2.8	6	0.015	2.2																7	0.013	2.1													20	0.01	3.5	14
C0241910: Autoimmune Chronic Hepatitis										16	0.015	2.5													7	0.023	2.2				12	0.023	3.4										34	0.013	3.2
C0879615: Stromal Neoplasm										10	0.0097	3.1													8	0.026	5.5										18	0.0098	5.5				16	0.006	2.5
C0029810: Other specified iron deficiency anemias										4	0.0039	3.1													3	0.0097	3.5	4	0.016	5.5										4	0.0061	3.9
C0149519: Chronic Persistent Hepatitis										5	0.0048	2.3										3	0.011	2.5				5	0.02	5.1										6	0.0092	4.2	8	0.003	2.2
C0079774: Peripheral T-Cell Lymphoma										15	0.014	2.6																			9	0.017	2.2				21	0.011	2.2
C1314694: Astrocytoma, low grade										6	0.0058	3													5	0.016	4.6										7	0.0038	2.4	6	0.0092	4.1				10	0.0051	4.4
C0342443: Adrenal Cushing's syndrome										11	0.011	2.5	7	0.018	3																									11	0.017	4.2
C0007121: Bronchogenic Carcinoma										7	0.0068	3													4	0.013	2.9													6	0.0092	3.3	11	0.0041	2.6	9	0.0046	2.5
C4048270: Decreased antibody level in blood										9	0.0087	3										4	0.015	2.4	5	0.016	3													6	0.0092	2.2				12	0.0061	2.5
C0861352: Lobular Neoplasia										7	0.0068	2.9													4	0.013	2.8				5	0.0096	2.8							5	0.0077	2.4				9	0.0046	2.4
C0007120: Bronchioloalveolar Adenocarcinoma										11	0.011	2.1													6	0.019	2.5																21	0.0078	2.1	17	0.0086	2.1	14
C4021768: Abnormality of metabolism/homeostasis										21	0.02	6.3																9	0.036	4.8										10	0.015	2.4
C4285693: HIV-associated neurocognitive disorder										7	0.0068	2.3													4	0.013	2.4							4	0.013	2.4	13	0.0071	4.2
C0232744: Decreased liver function										8	0.0077	3.1	5	0.013	3	4	0.017	2.9																						5	0.0077	2.1
C3839868: Cytogenetically normal acute myeloid leukemia										9	0.0087	2.4																			6	0.011	2.3
C0393642: Sepsis-Associated Encephalopathy										7	0.0068	2.5				4	0.017	3							4	0.013	2.6
C0220603: Childhood Brain Neoplasm										6	0.0058	2.4				3	0.013	2.3													4	0.0077	2.2													9	0.0046	2.7
C0520572: Enzymopathy										7	0.0068	6.1																												4	0.0061	3.4				7	0.0035	4.3
C2939461: Myeloid neoplasm										7	0.0068	2.3																			8	0.015	4.9										13	0.0048	2.6
C0043194: Wiskott-Aldrich Syndrome										10	0.0097	2.8																7	0.028	4.8
C0431128: Papillary craniopharyngioma										7	0.0068	2.2																									14	0.0076	4.5	6	0.0092	2.6
C0524611: Cryptogenic Chronic Hepatitis										5	0.0048	3.1										3	0.011	3																5	0.0077	4
C0751713: Inclusion Body Myopathy, Sporadic										8	0.0077	2.1													6	0.019	3.6																						10
C0457334: Acute monoblastic leukemia										7	0.0068	3.6										3	0.011	2.4
C1514428: Primary peritoneal carcinoma										6	0.0058	2.2																												5	0.0077	2.4	13	0.0048	3.6
C3714524: Fibromyxosarcoma										5	0.0048	2.3																															10	0.0037	3.4	7	0.0035	2.3
C4524040: Atherogenic dyslipidaemia										5	0.0048	2.1													4	0.013	3.3													5	0.0077	3
C0555971: Oral infection										5	0.0048	2.2																															10	0.0037	3.2
C0041182: Trophoblastic Neoplasms										4	0.0039	2.2																			3	0.0057	2.2							4	0.0061	2.9
C0017160: Gastroenteritis										10	0.0097	2.8										5	0.019	2.8	5	0.016	2.5
C0206702: Klatskin Tumor										6	0.0058	2.2																									9	0.0049	2.5
C0221333: Hypouricemia										4	0.0039	3																												4	0.0061	3.7
C0936248: Chondroma										4	0.0039	3.1													3	0.0097	3.5
C0205825: Liposarcoma, Pleomorphic										5	0.0048	2.3																															10	0.0037	3.4
C0751748: Nonketotic Hyperglycinemia										5	0.0048	3.2																															6	0.0022	2.1
C0342791: Carnitine-Acylcarnitine Translocase Deficiency										3	0.0029	2.9																																		3	0.0015	2.1
C3281160: EHLERS-DANLOS SYNDROME, KYPHOSCOLIOTIC TYPE, 2										3	0.0029	2.9																																		3	0.0015	2.1
C1334015: High Grade Intraepithelial Neoplasia										6	0.0058	2.8																									8	0.0044	2.8
C0751007: Intracranial Atherosclerosis										3	0.0029	2.2																												3	0.0046	2.7
C4287997: WHO Grade III Glioma										3	0.0029	2.4																																		4	0.002	2.6
C4721845: Marfan Syndrome, Type I										3	0.0029	2.3
C0085435: Arthritis, Reactive										7	0.0068	2.2													4	0.013	2.4
C0431129: Adamantinous Craniopharyngioma										6	0.0058	2.2
C0259785: Malignant Meningioma										6	0.0058	2.2																									8	0.0044	2.1
C0334037: Intestinal metaplasia													12	0.031	3.7	10	0.042	4.3				8	0.03	2.6	9	0.029	2.7				14	0.027	3.6				33	0.018	4.1	22	0.034	7	46	0.017	5	37	0.019	4.9
C0025303: Meningococcal Infections													5	0.013	2.7										6	0.019	4.1	7	0.028	5.7	5	0.0096	2.2				10	0.0055	2.1				15	0.0056	3				8
C0007129: Merkel cell carcinoma													8	0.02	2										10	0.032	3.9	10	0.04	4.6	11	0.021	2.7				24	0.013	2.3							26	0.013	2.4	18
C1391732: Cancer cachexia													6	0.015	2.5																7	0.013	2.5	5	0.016	2.2	16	0.0087	3	11	0.017	4.6	21	0.0078	3.2	15	0.0076	2.3
C0085078: Lysosomal Storage Diseases													7	0.018	2.8										6	0.019	2.6										17	0.0093	2.6	9	0.014	2.7	26	0.0097	4.2
C4087504: Peritoneal dissemination													7	0.018	2.2							6	0.023	2.4	6	0.019	2.1										23	0.013	3.6							20	0.01	2.1
C1514422: Glioblastoma, IDH-Wildtype													6	0.015	3.4							4	0.015	2.4	5	0.016	3										16	0.0087	5.1				15	0.0056	2.7
C0851140: Carcinoma in situ of uterine cervix													6	0.015	2.4										5	0.016	2.1										16	0.0087	2.7				23	0.0086	3.6
C0027439: Nasopharyngeal Neoplasms													4	0.01	2.8																									5	0.0077	2.8	10	0.0037	2.7				6
C0024814: Marinesco-Sjogren syndrome													12	0.031	6.8																9	0.017	3.3				18	0.0098	2.9				21	0.0078	2.2	18	0.0091	2.6
C0023480: Leukemia, Myelomonocytic, Chronic													7	0.018	2.3										7	0.023	2.9				11	0.021	4													19	0.0096	2.1
C1519678: Tumor Expansion													4	0.01	2.5										4	0.013	2.9																13	0.0048	3.9
C1266025: Traditional Serrated Adenoma													5	0.013	2.2										6	0.019	3.5																			16	0.0081	3.6
C1384494: Metastatic Carcinoma													5	0.013	3.1																6	0.011	3.3																7
C0334361: Serous surface papillary carcinoma													3	0.0077	3.2																						4	0.0022	2.1
C3714644: Thymus Neoplasms													3	0.0077	2.1																									4	0.0061	2.4				8	0.004	3.2
C0085293: Hepatitis E													5	0.013	2.6
C0023601: Leydig Cell Tumor													4	0.01	2.7																			3	0.0095	2
C4723838: Metastatic Breast Carcinoma													4	0.01	2.1																						10	0.0055	2.5
C2828150: HPV positive oropharyngeal squamous cell carcinoma													4	0.01	3.5
C0854924: Papillary serous endometrial carcinoma													5	0.013	2.9																															10	0.0051	2.1
C0238348: Squamous cell carcinoma of penis													4	0.01	2.8																												10	0.0037	2.7
C0206706: Verrucous carcinoma													4	0.01	2.4										4	0.013	2.8
C0011226: Hepatitis D Infection													5	0.013	2.6	4	0.017	2.6
C3669246: Mammary adenocarcinoma													3	0.0077	2.2																									4	0.0061	2.5
C1332166: Adenocarcinoma of the gastroesophageal junction													3	0.0077	2.1																									4	0.0061	2.3
C0206093: Neuroectodermal Tumors													4	0.01	2.2																						9	0.0049	2.2
C0019189: Hepatitis, Chronic																6	0.025	2							11	0.035	4.6	11	0.043	5.5	11	0.021	2.7				34	0.019	6.1	20	0.031	7	46	0.017	7.2
C0206663: Neuroectodermal Tumor, Primitive																6	0.025	2.5				8	0.03	3.6							9	0.017	2.3	7	0.022	2.5	26	0.014	4.3				32	0.012	3.7	24	0.012	3
C0162351: Contact hypersensitivity																5	0.021	3.6							8	0.026	6.2	7	0.028	5.6													17	0.0063	3.9	12	0.0061	2.7
C0206694: Mucoepidermoid Carcinoma																5	0.021	2.1													10	0.019	3.5				19	0.01	2.6				23	0.0086	2.1	22	0.011	3.4
C0042842: Vitamin A Deficiency																3	0.013	2.1				5	0.019	4.1	4	0.013	2.7	6	0.024	5.4										5	0.0077	2.3
C0751075: Cancer of Digestive System																4	0.017	2.6																			11	0.006	2.5	7	0.011	3.1	16	0.006	3.4				8
C3840565: Autoimmune thyroid disease (AITD)																5	0.021	2.4																									22	0.0082	2.5	18	0.0091	2.6	15
C0278704: Malignant Childhood Neoplasm																6	0.025	2.5																			21	0.011	2.5	10	0.015	2.2				23	0.012	2.8
C0280449: secondary acute myeloid leukemia																4	0.017	2.2																			12	0.0066	2.1
C0086565: Liver Dysfunction																4	0.017	2.6				5	0.019	3.3																8	0.012	3.8
C0242363: Islet Cell Tumor																5	0.021	2.8				5	0.019	2.6										5	0.016	2.2
C0014118: Endocarditis																3	0.013	2										6	0.024	5.1													12	0.0045	2.5
C0025568: Metaplasia																3	0.013	2.1																						6	0.0092	3.1	11	0.0041	2.3
C1265996: Large cell neuroendocrine carcinoma																4	0.017	2.2																												14	0.0071	2.6
C4303163: Autoimmune hepatitis type 2																3	0.013	3.6																						3	0.0046	2.3
C0206704: Carcinoma, Large Cell																5	0.021	3.1																5	0.016	2.6
C1275278: Extraskeletal Myxoid Chondrosarcoma																3	0.013	2.1																												10	0.0051	2.9
C0025267: Multiple Endocrine Neoplasia Type 1																			4	0.033	2.5	5	0.019	2																						20	0.01	2.9
C0003872: Arthritis, Psoriatic																						11	0.042	2.6	21	0.068	8	22	0.087	10	23	0.044	5.3	15	0.047	4	56	0.031	6.5	33	0.051	8.9	79	0.029	8.4	50	0.025	3.7	32
C0524910: Hepatitis C, Chronic																						13	0.049	3.9	20	0.065	7.6	20	0.079	9.1	25	0.048	6.8				55	0.03	6.8	33	0.051	9.4	74	0.028	7.6	49	0.025	3.9
C0524909: Hepatitis B, Chronic																						17	0.064	6.7	18	0.058	6.4	18	0.071	7.8	25	0.048	7.1				53	0.029	6.6	21	0.032	3.5	66	0.025	5.6	44	0.022	2.9	30
C1519680: Tumor Immunity																						10	0.038	3.1	10	0.032	2.6				15	0.029	3.1	9	0.028	2	35	0.019	2.9				52	0.019	4.2	38	0.019	3.1
C1868683: B-CELL MALIGNANCY, LOW-GRADE																						12	0.045	4.2	17	0.055	6.8				14	0.027	2.5	10	0.032	2.4	52	0.028	8.7	15	0.023	2	50	0.019	3.2	36	0.018	2.3	28
C0002874: Aplastic Anemia																						7	0.026	2.3	11	0.035	4.4	10	0.04	4.5	12	0.023	3				38	0.021	7.4	13	0.02	2.7	38	0.014	3.6
C0220597: Adult Hodgkin Lymphoma																						10	0.038	2.5	10	0.032	2.1				15	0.029	2.4				40	0.022	2.9	17	0.026	2.2	56	0.021	3.4	40	0.02	2.3	31
C0023492: Leukemia, T-Cell																						13	0.049	3.6	19	0.061	6.5				16	0.031	2.2				63	0.034	9	24	0.037	4.2				58	0.029	6	34
C4255010: Non-ST Elevated Myocardial Infarction																						4	0.015	2.2	11	0.035	8.9										14	0.0076	3.2	9	0.014	4
C1318544: M5b Acute differentiated monocytic leukemia																						7	0.026	4	11	0.035	7.2				9	0.017	3.6				26	0.014	7.8	10	0.015	3.5	26	0.0097	4.7
C0362046: Prediabetes syndrome																						10	0.038	4.8	13	0.042	6.6				12	0.023	3.6	7	0.022	2.2	25	0.014	3.2	12	0.018	2.8	33	0.012	3.2
C0026987: Myelofibrosis																						7	0.026	3.2	9	0.029	4.3				8	0.015	2.1				27	0.015	5.7	12	0.018	3.6	29	0.011	3.6
C1719672: Severe Sepsis																						9	0.034	4.5	7	0.023	2.6	10	0.04	5.5							28	0.015	5.3				30	0.011	3.2
C0876973: Infectious Lung Disorder																						11	0.042	6.1	11	0.035	5.4	9	0.036	4.5							25	0.014	3.8	10	0.015	2.1							18
C0020097: HTLV-I Infections																						6	0.023	2.9							11	0.021	4.6				16	0.0087	2.1				21	0.0078	2.1
C0949691: Spondylarthropathies																						5	0.019	2.9	8	0.026	5.3	8	0.032	6	9	0.017	4.5				17	0.0093	4.5
C0333875: High-Grade Squamous Intraepithelial Lesions																						6	0.023	2.7							13	0.025	5.6				18	0.0098	2.4				26	0.0097	3.1	18	0.0091	2
C0242647: Mucosa-Associated Lymphoid Tissue Lymphoma																						8	0.03	2.6	9	0.029	2.8				14	0.027	3.6				29	0.016	2.8				40	0.015	3.2	30	0.015	2.6
C0220644: Childhood Hodgkin Lymphoma																						10	0.038	2.5	10	0.032	2.1										39	0.021	2.6				55	0.021	3.1				32
C0684275: Hemophilia, NOS																						6	0.023	4.1	7	0.023	4.7	10	0.04	8.7										6	0.0092	2.1	16	0.006	2.7
C4321477: Sickle Cell-SS Disease																						4	0.015	2.7	5	0.016	3.4	9	0.036	8.6							11	0.006	2.9	6	0.0092	2.7
C0558353: Tongue Carcinoma																						8	0.03	4.1	9	0.029	4.4										28	0.015	6.6				27	0.01	3.2	21	0.011	2.8
C1336527: Carcinoma of urinary bladder, superficial																						5	0.019	3.5	4	0.013	2.3										13	0.0071	3.8				17	0.0063	4.3	16	0.0081	5.4
C0751633: Carotid Artery Plaque																						3	0.011	2.3	6	0.019	5.4				7	0.013	5.2										10	0.0037	2.6
C2750440: FATTY LIVER DISEASE, NONALCOHOLIC, SUSCEPTIBILITY TO, 1																						4	0.015	2.6							5	0.0096	2.3							9	0.014	5.1	12	0.0045	2.1	12	0.0061	3.2
C2750441: LIVER DISEASE, ALCOHOLIC, SUSCEPTIBILITY TO, 1																						4	0.015	2.6							5	0.0096	2.3							9	0.014	5.1	12	0.0045	2.1	12	0.0061	3.2
C3150651: FATTY LIVER DISEASE, NONALCOHOLIC, SUSCEPTIBILITY TO, 2																						4	0.015	2.6							5	0.0096	2.3							9	0.014	5.1	12	0.0045	2.1	12	0.0061	3.2
C0018203: Chronic granulomatous disease																						5	0.019	2.6	8	0.026	4.9										15	0.0082	2.8										15
C0085576: Iron-Refractory Iron Deficiency Anemia																						4	0.015	3				8	0.032	8										9	0.014	5.9
C0008495: Chorioamnionitis																						8	0.03	4.6													20	0.011	3.9				22	0.0082	2.5
C0030421: Paraganglioma																						7	0.026	3.2													20	0.011	2.6				27	0.01	2.8	26	0.013	4.6
C0497169: hiv-infection/aids																						6	0.023	3.1	7	0.023	3.5				10	0.019	4.2							8	0.012	2.3
C0280220: stage, ovarian epithelial cancer																						5	0.019	3.6	4	0.013	2.3
C1320214: Invasive Streptococcus pneumoniae disease																						4	0.015	2.9	5	0.016	3.6				6	0.011	3.4										14	0.0052	3.6
C0747256: Parasitic infection																						3	0.011	2.3	3	0.0097	2.1				4	0.0077	2.3
C0242723: Parasitemia																						5	0.019	2.1				9	0.036	5.5
C0684337: Ewings sarcoma-primitive neuroectodermal tumor (PNET)																						5	0.019	2.4										8	0.025	4.5	17	0.0093	3.2
C0742132: cervical cancer metastasis																						3	0.011	2.4	3	0.0097	2.3																11	0.0041	3.8
C0206750: Coronavirus Infections																						4	0.015	3.7	3	0.0097	2.3													4	0.0061	2.3
C0007684: Central Nervous System Infection																						3	0.011	2.2	4	0.013	3																			8	0.004	2.1
C0398689: Hyper-IgM Immunodeficiency Syndrome, Type 1																						4	0.015	3.7	4	0.013	3.5
C4688007: Platinum-Resistant Ovarian Carcinoma																						4	0.015	3.3	3	0.0097	2.1
C0153398: Hypopharyngeal Cancer																						3	0.011	2	4	0.013	2.8
C0699753: Cancer Relapse																						3	0.011	2.1																5	0.0077	2.4
C0220650: Metastatic malignant neoplasm to brain																									15	0.048	4.8				18	0.034	3.7	15	0.047	4.7	50	0.027	6.2	23	0.035	4.8	78	0.029	11	60	0.03	9.1	29
C0027059: Myocarditis																									10	0.032	3.1	12	0.047	5.2	17	0.033	4.9	9	0.028	2.5	37	0.02	5	19	0.029	4.8	55	0.021	7.5
C0024894: Mastitis																									8	0.026	4.9							5	0.016	2.3	14	0.0076	2.4	7	0.011	2.2	17	0.0063	2	17	0.0086	3.4
C0085077: Sweet Syndrome																									7	0.023	4	10	0.04	7.7	6	0.011	2	5	0.016	2.3	18	0.0098	4.3	9	0.014	3.4
C1840264: IMMUNE SUPPRESSION																									13	0.042	6.2							8	0.025	2.6	27	0.015	3.3				40	0.015	4.9				18
C0598894: Monocytic leukemia																									7	0.023	5.1				7	0.013	3.6				16	0.0087	5.4	8	0.012	3.8	13	0.0048	2	11	0.0056	2.2
C0521607: Peritoneal Fibrosis																									8	0.026	4.9				7	0.013	2.7				18	0.0098	4.3	7	0.011	2.1	19	0.0071	2.7
C4316812: Fibrinogen Deficiency																									4	0.013	2.6	11	0.043	12	6	0.011	3.4							7	0.011	3.7	12	0.0045	2.5
C0029882: Otitis Media																									12	0.039	6.5										26	0.014	4.7				26	0.0097	2.2				15
C0031069: Familial Mediterranean Fever																									7	0.023	3.3	8	0.032	4.8	8	0.015	2.6				16	0.0087	2.2	10	0.015	3.2
C0023479: Acute myelomonocytic leukemia																									7	0.023	4				9	0.017	4				16	0.0087	3.2	8	0.012	2.7				19	0.0096	4.3
C0553681: Hypofibrinogenemia																									4	0.013	2.5	11	0.043	12										7	0.011	3.5	12	0.0045	2.2
C0013720: Ehlers-Danlos Syndrome																									4	0.013	2.1										14	0.0076	3.7	6	0.0092	2.2	26	0.0097	9	12	0.0061	2.4
C0023448: Lymphoid leukemia																									10	0.032	3.1										44	0.024	7.8				51	0.019	5.8	42	0.021	6
C2827407: Infectious Otitis Media																									12	0.039	7.4										23	0.013	4.6				23	0.0086	2.3	21	0.011	3.3
C0040028: Thrombocythemia, Essential																									13	0.042	6.3	11	0.043	5.6							33	0.018	5.8	13	0.02	3				27	0.014	2.9
C0043119: Werner Syndrome																									9	0.029	5.1	9	0.036	5.8							16	0.0087	2.3							20	0.01	3.5
C0018923: Hemangiosarcoma																									8	0.026	3.5										27	0.015	5.8				24	0.009	2	23	0.012	3.4
C0026896: Myasthenia Gravis																									12	0.039	3.7				18	0.034	4.6				33	0.018	2.3	19	0.029	3.8							33
C0008373: Cholesteatoma																									9	0.029	4.9										17	0.0093	2.5				26	0.0097	3.9	18	0.0091	2.5
C0023817: Hyperlipoproteinemia Type I																									4	0.013	3.3	5	0.02	4.9				3	0.0095	2.2							11	0.0041	3.7	7	0.0035	2.1
C0398650: Immune thrombocytopenic purpura																									14	0.045	4.9	13	0.051	5.2	14	0.027	2.6				33	0.018	2.3
C0025295: Meningitis, Pneumococcal																									7	0.023	4.5										14	0.0076	3.1				20	0.0075	4.1
C0263628: Tumoral calcinosis																									5	0.016	4										10	0.0055	3.5				11	0.0041	2.8	8	0.004	2.1
C0033575: Prostatic Diseases																									4	0.013	2.2										13	0.0071	3.4				16	0.006	3.3
C0014356: Enterocolitis																									4	0.013	3.1							3	0.0095	2.1	7	0.0038	2							9	0.0046	3
C0279593: Adult B Acute Lymphoblastic Leukemia																									4	0.013	2.1							5	0.016	3							16	0.006	3.2				9
C0001733: Afibrinogenemia																									4	0.013	5.9	5	0.02	8.3				3	0.0095	4							5	0.0019	3.3
C0240066: Iron deficiency																									11	0.035	5.6	10	0.04	5.5										15	0.023	5.1	30	0.011	3.3
C0155765: Disease of capillaries																									5	0.016	3.4	6	0.024	4.9										8	0.012	4.3
C1258104: Diffuse Scleroderma																									4	0.013	2.6													5	0.0077	2.1	11	0.0041	2
C1262313: Invasive Fungal Infections																									5	0.016	3.7
C1834582: MYELOPROLIFERATIVE SYNDROME, TRANSIENT																									5	0.016	2.3				8	0.015	3.3				17	0.0093	3.7							16	0.0081	2.9
C0856825: Acute GVH disease																									9	0.029	2.4										33	0.018	3.3
C0162323: Polyarthritis																									5	0.016	3.3				6	0.011	3
C0206726: gliosarcoma																									4	0.013	2				7	0.013	3.3										15	0.0056	2.4	13	0.0066	2.7
C0472803: Hypodysfibrinogenemia																									4	0.013	6.1	5	0.02	8.7													4	0.0015	2.5
C1141926: Abdominal sepsis																									6	0.019	7.7										7	0.0038	4.3
C0014335: Enteritis																									9	0.029	6.6										14	0.0076	3.2	8	0.012	3.3
C0020480: Hyperlipoproteinemia Type IV																									3	0.0097	3.8													5	0.0077	5.7	5	0.0019	2.8
C1504336: Polypoidal choroidal vasculopathy																									6	0.019	4.6													5	0.0077	2.1	17	0.0063	5.4
C0018188: Granuloma																									5	0.016	5.4	4	0.016	4.3							6	0.0033	2.6
C0027659: Neoplasms, Experimental																									8	0.026	5.2																			17	0.0086	3.9
C2584774: Congenital hypofibrinogenemia																									3	0.0097	4.7	3	0.012	4.9													4	0.0015	3.1
C0238013: Invasive aspergillosis																									6	0.019	4.5							4	0.013	2.5
C1844383: Recurrent bacterial infection																									6	0.019	4.1
C0410787: Hereditary Connective Tissue Disorder																									3	0.0097	4.1																5	0.0019	3.3
C0278619: Extramedullary Plasmacytoma																									3	0.0097	3.4										6	0.0033	3.8
C0949272: IIeocolitis																									5	0.016	3.7				5	0.0096	2.7
C0027668: Neoplasms, Vascular Tissue																									4	0.013	2.3										12	0.0066	3.2							13	0.0066	3.5
C4331921: Obesity-Associated Insulin Resistance																									4	0.013	3.3																9	0.0034	2.5
C0031029: Periapical Granuloma																									3	0.0097	2.1																11	0.0041	3.2
C0206715: Neoplasms, Neuroepithelial																									4	0.013	2.9										8	0.0044	2.2							8	0.004	2
C1608389: Autoimmune myocarditis																									4	0.013	2.4										10	0.0055	2.4
C1333177: Lymphoproliferative Disorder of the Skin																									4	0.013	2.1													7	0.011	2.9	14	0.0052	2.2
C0272350: Dysfibrinogenemia, Congenital																									3	0.0097	4.7	4	0.016	7.1
C0023443: Hairy Cell Leukemia																									10	0.032	5.6
C0752335: Neuropsychiatric Systemic Lupus Erythematosus																									4	0.013	3.5	5	0.02	5.1
C0263661: Disorder of skeletal system																									4	0.013	3.9										8	0.0044	4.1
C0017525: Giant Cell Tumors																									6	0.019	3.9										14	0.0076	3.8
C0519030: Pneumonia due to Klebsiella pneumoniae																									3	0.0097	3.3										6	0.0033	3.6
C1112486: Aggressive Systemic Mastocytosis																									3	0.0097	3.5																			4	0.002	2.1
C0280788: Anaplastic Ependymoma																									3	0.0097	2.5																			8	0.004	3.5
C2895206: Autoimmune disease (systemic) NOS																									4	0.013	3.3				5	0.0096	3.4
C0025297: Viral meningitis																									3	0.0097	3.4										5	0.0027	3
C0860580: Medullary carcinoma of breast																									3	0.0097	3.4
C0206638: Giant Cell Tumor of Bone																									6	0.019	2.9										17	0.0093	3.3
C1292779: Myelodysplastic Syndrome with Isolated del(5q)																									4	0.013	3.1
C1704327: Bone Sarcoma																									3	0.0097	2.4																			8	0.004	3.1
C0153252: Systemic candidiasis																									5	0.016	3				6	0.011	2.8
C1522378: Leukemia, Large Granular Lymphocytic																									5	0.016	2.9
C0023474: Leukemia, Myeloid, Chronic-Phase																									4	0.013	2.2										12	0.0066	2.9
C1262117: Fungal keratitis																									3	0.0097	2.9										6	0.0033	2.9
C0022572: keratoacanthoma																									4	0.013	2.1																15	0.0056	2.7
C0677776: Hereditary Breast and Ovarian Cancer Syndrome																									4	0.013	2.1
C3642345: Luminal A Breast Carcinoma																									6	0.019	2.3										19	0.01	2.6
C0276623: Chronic viral hepatitis																									4	0.013	2.5										10	0.0055	2.6
C0854985: Adenocarcinoma of lung, stage I																									3	0.0097	2.2																9	0.0034	2.4
C1334177: Infiltrating Cervical Carcinoma																									4	0.013	2.1																14	0.0052	2.2
C0242787: Malignant neoplasm of male breast																									4	0.013	2.1																			11	0.0056	2
C0018995: Hemochromatosis																												10	0.04	8.2										12	0.018	6.1	22	0.0082	4.8	14	0.0071	2.5
C0221021: Microangiopathic hemolytic anemia																												9	0.036	12										4	0.0061	2.4
C1387532: Chronic hemolytic anemia																												5	0.02	7										3	0.0046	2.4
C0543698: Hypersensitive syndrome																												4	0.016	5																			5
C0027543: Avascular necrosis of bone																												6	0.024	4.5							11	0.006	2.4	6	0.0092	2.3
C0023652: Lichen Sclerosus et Atrophicus																												7	0.028	6										6	0.0092	2.6
C3658301: Mycoplasma-Induced Stevens-Johnson Syndrome																												5	0.02	5.3										4	0.0061	2.4
C0162538: Immunoglobulin A deficiency (disorder)																												6	0.024	4.5
C1527390: Neoplasms, Intracranial																															10	0.019	3.4				28	0.015	6.6	10	0.015	2.6	27	0.01	3.2	31	0.016	7.5	15
C1332182: Adult Anaplastic Large Cell Lymphoma																															7	0.013	2.2				18	0.0098	3.1	11	0.017	4				20	0.01	3.6
C1332942: Childhood Anaplastic Large Cell Lymphoma																															7	0.013	2.1				19	0.01	3.5	11	0.017	3.9				20	0.01	3.5
C0036631: Seminoma																															16	0.031	3.9	9	0.028	2.2	33	0.018	2.9							36	0.018	3.2
C3898127: Non-Metastatic Childhood Soft Tissue Sarcoma																															9	0.017	2.7				24	0.013	4.4				25	0.0093	2.4	23	0.012	3.5
C0220613: Adult Soft Tissue Sarcoma																															9	0.017	2.7				24	0.013	4.3				25	0.0093	2.3	23	0.012	3.4
C0033581: prostatitis																															6	0.011	2.4				12	0.0066	2.2				20	0.0075	4.3
C0220645: Childhood Soft Tissue Sarcoma																															10	0.019	3.2				24	0.013	4.2				27	0.01	2.8	24	0.012	3.7
C0263641: Epithelial hyperplasia of skin																															6	0.011	2.6										14	0.0052	2
C0750979: Primary malignant neoplasm of brain																															4	0.0077	2.3													13	0.0066	5.9
C0496899: Benign neoplasm of brain, unspecified																															4	0.0077	2.3													12	0.0061	5.1
C1336735: Treatment related acute myeloid leukaemia																																					11	0.006	2.8				14	0.0052	2.8	11	0.0056	2.5
C0017075: Ganglioneuroma																																					14	0.0076	3.1										11
C4733095: HER2-negative breast cancer																																											27	0.01	3.1	25	0.013	4.3
C2986658: Diffuse Intrinsic Pontine Glioma																																											16	0.006	2.4
C0040411: Tongue Neoplasms																																														12	0.0061	3.2	8
[truncated: 23 more columns]

## Sheet: Rank 4
Description	Gene Count_RR10_PTM	Gene Ratio_RR10_PTM	NegLogP_RR10_PTM	Gene Count_BNL3_Protein	Gene Ratio_BNL3_Protein	NegLogP_BNL3_Protein	Gene Count_NSRL22A_II_F_vs_I_F_Protein	Gene Ratio_NSRL22A_II_F_vs_I_F_Protein	NegLogP_NSRL22A_II_F_vs_I_F_Protein	Gene Count_NSRL22A_II_M_vs_I_M_Protein	Gene Ratio_NSRL22A_II_M_vs_I_M_Protein	NegLogP_NSRL22A_II_M_vs_I_M_Protein	Gene Count_RR10_Protein	Gene Ratio_RR10_Protein	NegLogP_RR10_Protein	Gene Count_RR1_Protein	Gene Ratio_RR1_Protein	NegLogP_RR1_Protein	Gene Count_RR3_Protein	Gene Ratio_RR3_Protein	NegLogP_RR3_Protein	Gene Count_RR19_Protein	Gene Ratio_RR19_Protein	NegLogP_RR19_Protein	Gene Count_Inspiration4_plasma_immpostVpre_Protein	Gene Ratio_Inspiration4_plasma_immpostVpre_Protein	NegLogP_Inspiration4_plasma_immpostVpre_Protein	Gene Count_Inspiration4_exosomes_immpostVpre_Protein	Gene Ratio_Inspiration4_exosomes_immpostVpre_Protein	NegLogP_Inspiration4_exosomes_immpostVpre_Protein	Gene Count_RR7_C3HHeJ_GCvsSF_25d_RNA	Gene Ratio_RR7_C3HHeJ_GCvsSF_25d_RNA	NegLogP_RR7_C3HHeJ_GCvsSF_25d_RNA	Gene Count_RR7_C57BL6J_GCvsSF_25d_RNA	Gene Ratio_RR7_C57BL6J_GCvsSF_25d_RNA	NegLogP_RR7_C57BL6J_GCvsSF_25d_RNA	Gene Count_RR10_RNA	Gene Ratio_RR10_RNA	NegLogP_RR10_RNA	Gene Count_MHU3_RNA	Gene Ratio_MHU3_RNA	NegLogP_MHU3_RNA	Gene Count_RR23_RNA	Gene Ratio_RR23_RNA	NegLogP_RR23_RNA	Gene Count_RR1_RNA	Gene Ratio_RR1_RNA	NegLogP_RR1_RNA	Gene Count_RR3_RNA
C0004936: Mental disorders	69	0.056	8.5	34	0.056	4.5	9	0.1	3.3	45	0.043	3.2	21	0.054	2.8	20	0.084	5.3				25	0.094	7.4	21	0.068	4.1	23	0.091	6.6				24	0.076	5.4	79	0.043	5.1	43	0.066	7.4	125	0.047	9.9	106	0.054	12	67
C0149931: Migraine Disorders	48	0.039	7	24	0.04	3.9	6	0.068	2.4	33	0.032	3.4				11	0.046	2.6	7	0.057	2.3	13	0.049	3.2	16	0.052	4	18	0.071	6.4	18	0.034	2.4	16	0.05	3.9	60	0.033	6.1	43	0.066	13	88	0.033	8.9	68	0.034	7.6	44
C0038525: Subarachnoid Hemorrhage	47	0.038	6.9	22	0.036	3.2	8	0.091	4	39	0.038	5.7	14	0.036	2.2	15	0.063	4.9				15	0.057	4.4	26	0.084	11	17	0.067	5.9	17	0.033	2.2	17	0.054	4.6	63	0.034	7.4	30	0.046	6.2	94	0.035	12	60	0.03	5.3	49
C0024115: Lung diseases	48	0.039	3.4	25	0.041	2.4				44	0.043	4				16	0.067	3.8				26	0.098	9.1	33	0.11	12	21	0.083	6.3	37	0.071	8.6	23	0.073	5.8	111	0.061	20	46	0.071	11	118	0.044	11	84	0.043	7.2	53
C0011265: Presenile dementia	56	0.045	5.4	41	0.068	8.6	9	0.1	3.6	64	0.062	11	19	0.049	2.5	15	0.063	3.2				23	0.087	6.9	38	0.12	16	26	0.1	9.3	32	0.061	5.9	17	0.054	2.8	81	0.044	7.2	50	0.077	12	119	0.044	11	80	0.04	5.6
C0085207: Gestational Diabetes	46	0.037	3.6	34	0.056	6.3				37	0.036	2.7				14	0.059	3.2				22	0.083	7.1	26	0.084	8.3	24	0.095	8.8	27	0.052	4.5	18	0.057	3.7	82	0.045	9.6	48	0.074	13	97	0.036	6.6	83	0.042	8.4	50
C0085584: Encephalopathies	34	0.028	3.2	31	0.051	8.3				64	0.062	21	19	0.049	5	10	0.042	2.4	7	0.057	2.6	10	0.038	2.1	15	0.048	4.1				16	0.031	2.2	15	0.047	3.9	59	0.032	7.4	31	0.048	7.6	86	0.032	11	58	0.029	6	33
C0011991: Diarrhea	42	0.034	2.8	28	0.046	4	10	0.11	4.8	55	0.053	9.5				12	0.05	2.3				13	0.049	2.4	21	0.068	5.5	17	0.067	4.6	25	0.048	3.9	23	0.073	6.5	79	0.043	9	53	0.081	16	108	0.04	11	74	0.037	6	47
C0040822: Tremor	40	0.032	3.8	23	0.038	3.3				56	0.054	13	18	0.046	3.7	12	0.05	3				13	0.049	3.1	13	0.042	2.5	16	0.063	4.9	20	0.038	3	17	0.054	4.3	60	0.033	5.6	36	0.055	8.8	91	0.034	9.2	62	0.031	5.2	45
C0015672: Fatigue	60	0.049	6	32	0.053	4.1				67	0.065	12				19	0.08	5				17	0.064	3.4	19	0.061	3.4	21	0.083	5.7	29	0.056	4.1	16	0.05	2.2	95	0.052	11	44	0.067	8.4	129	0.048	12	98	0.05	10	57
C0234985: Mental deterioration	38	0.031	3.5	27	0.045	5.3	6	0.068	2.4	40	0.039	5.9				10	0.042	2.1				15	0.057	4.3	25	0.081	9.9	20	0.079	7.9	21	0.04	3.6	16	0.05	4	74	0.04	12	31	0.048	6.6	96	0.036	12	58	0.029	4.6	43
C0041696: Unipolar Depression	49	0.04	4.6	28	0.046	3.9							17	0.043	2.3	12	0.05	2.3				14	0.053	2.8	24	0.077	7.2	17	0.067	4.5	25	0.048	3.8	22	0.069	5.8	69	0.038	5.5	27	0.041	3.1	108	0.04	10	73	0.037	5.5	62
C0242422: Parkinsonian Disorders	29	0.023	3.1	22	0.036	5.1	7	0.08	4	36	0.035	7.5	12	0.031	2.4				6	0.049	2.4	9	0.034	2.2	15	0.048	5.1	14	0.055	5.4	16	0.031	3.1	10	0.032	2.2	47	0.026	5.7	24	0.037	5.6	74	0.028	10	43	0.022	3.6	28
C0013080: Down Syndrome	68	0.055	8.7	38	0.063	6.4	11	0.12	4.9	73	0.071	14				14	0.059	2.5				16	0.06	2.9	41	0.13	17	31	0.12	12				18	0.057	2.9	99	0.054	12	46	0.071	9.3	135	0.05	14	77	0.039	3.9	49
C0020676: Hypothyroidism	51	0.041	5.8	32	0.053	6				35	0.034	2.6	22	0.056	4.7							17	0.064	4.5	22	0.071	6.3	17	0.067	4.7	31	0.059	6.9	18	0.057	4	71	0.039	6.9	41	0.063	9.7	113	0.042	13	83	0.042	9.6	43
C0009806: Constipation	48	0.039	9.6	20	0.033	3.4				34	0.033	5.3	13	0.033	2.4																28	0.054	8.7	11	0.035	2.3	51	0.028	5.6	28	0.043	6.7	79	0.029	9.7	53	0.027	5.3	40
C0017601: Glaucoma	68	0.055	8.6	28	0.046	2.7	10	0.11	4.1	48	0.046	4.3	20	0.051	2.6							23	0.087	6.4	38	0.12	15	19	0.075	4.5	29	0.056	4.1	23	0.073	5.1	85	0.046	7.2	46	0.071	9.2	154	0.057	21	103	0.052	11
C0008370: Cholestasis	35	0.028	4.2	19	0.031	3	6	0.068	2.8	36	0.035	6.3				10	0.042	2.7				10	0.038	2.4	17	0.055	5.7							17	0.054	5.6	53	0.029	6.4	32	0.049	9	90	0.034	15	57	0.029	6.8
C1963184: Nystagmus, CTCAE 3.0	65	0.053	7.3	35	0.058	5				73	0.071	14	20	0.051	2.5	13	0.055	2													25	0.048	2.6	18	0.057	2.8	87	0.048	7.5	28	0.043	2.2	125	0.047	10	77	0.039	3.7	57
C4554036: Nystagmus, CTCAE 5.0	65	0.053	7.3	35	0.058	5				73	0.071	14	20	0.051	2.5	13	0.055	2													25	0.048	2.6	18	0.057	2.8	87	0.048	7.5	28	0.043	2.2	125	0.047	10	77	0.039	3.7	57
C4521042: Complete Trisomy 21 Syndrome	58	0.047	7.1	36	0.059	7	10	0.11	4.6	60	0.058	11				12	0.05	2.1				13	0.049	2.2	35	0.11	14	24	0.095	8.6				15	0.047	2.3	85	0.046	10	41	0.063	8.6	118	0.044	12	66	0.033	3.2	43
C1384666: hearing impairment	63	0.051	7.4	33	0.054	4.7				66	0.064	12				13	0.055	2.2							18	0.058	3.1				28	0.054	4				86	0.047	8.2	35	0.054	4.8	115	0.043	8.6	99	0.05	11	49
C0151889: Hyperreflexia	41	0.033	3.9	27	0.045	4.8				54	0.052	12	15	0.038	2.3	13	0.055	3.4													19	0.036	2.5	13	0.041	2.3	56	0.031	4.2	31	0.048	6	98	0.037	11	67	0.034	6.4	38
C0233794: Memory impairment	59	0.048	5.6	42	0.069	8.3				52	0.05	5.6	20	0.051	2.6							24	0.091	7.1	26	0.084	6.9	23	0.091	6.8	27	0.052	3.4				81	0.044	6.1	48	0.074	10	127	0.047	11	94	0.048	8.6	57
C0033975: Psychotic Disorders	39	0.032	3	30	0.05	5.9				37	0.036	3.9				15	0.063	4.4				21	0.079	7.5				16	0.063	4.6	22	0.042	3.5	17	0.054	4	70	0.038	8.1	31	0.048	5.7	92	0.034	8.2	66	0.033	5.6	55
C0525045: Mood Disorders	49	0.04	5.8	26	0.043	3.9				34	0.033	2.7	15	0.038	2	13	0.055	3.1				19	0.072	6	17	0.055	3.9				23	0.044	3.6	18	0.057	4.3	63	0.034	5.2	26	0.04	3.4	96	0.036	8.7	68	0.034	5.6	52
C0235946: Cerebral atrophy	38	0.031	4.5	22	0.036	3.8	6	0.068	2.7	57	0.055	17	26	0.066	9.5	13	0.055	4.1				10	0.038	2.1	19	0.061	6.5				16	0.031	2.2	15	0.047	4	57	0.031	6.8				91	0.034	13	50	0.025	3.6	35
C0038002: Splenomegaly	30	0.024	4	16	0.026	2.7				23	0.022	2.7													17	0.055	6.9	25	0.099	16	18	0.034	4.4				43	0.023	5.2	23	0.035	5.7	63	0.023	7.5	39	0.02	3.2	26
C0008626: Congenital chromosomal disease	59	0.048	5.7	32	0.053	4.1				42	0.041	2.8	20	0.051	2.6	15	0.063	3				20	0.075	4.9	21	0.068	4.4				28	0.054	3.8				91	0.05	9.4	42	0.064	7.5	135	0.05	15	92	0.047	8.1
C0035222: Respiratory Distress Syndrome, Adult	33	0.027	3.3	19	0.031	2.9				29	0.028	3.3										24	0.091	12	22	0.071	9	14	0.055	4.7	18	0.034	3.2	11	0.035	2.2	70	0.038	13	26	0.04	5.5	74	0.028	7.4	48	0.024	3.6
C0006287: Bronchopulmonary Dysplasia	31	0.025	2.9	21	0.035	3.8				29	0.028	3.4										12	0.045	3.4	20	0.065	7.7	13	0.051	4.2	18	0.034	3.3				65	0.035	11	33	0.051	9.6	86	0.032	13	59	0.03	7.5	36
C0339573: Glaucoma, Primary Open Angle	30	0.024	3.2							29	0.028	4.2	17	0.043	4.9	9	0.038	2.4				15	0.057	5.8	25	0.081	13	13	0.051	4.6	14	0.027	2.1	11	0.035	2.6	53	0.029	7.7	28	0.043	7.6	82	0.031	13	42	0.021	3.1
C3714636: Pneumonitis	47	0.038	3.2																			24	0.091	7.8	27	0.087	8.4	18	0.071	4.6	37	0.071	8.7	18	0.057	3.3	91	0.05	11	38	0.058	6.7	113	0.042	9.6	69	0.035	3.4	57
C0022104: Irritable Bowel Syndrome	35	0.028	4	20	0.033	3.3				31	0.03	4										15	0.057	5.2	12	0.039	2.8	16	0.063	6.1	27	0.052	8	15	0.047	4.3	47	0.026	4.2	25	0.038	5.1	66	0.025	5.1	50	0.025	4.2	35
C0038436: Post-Traumatic Stress Disorder	39	0.032	5.8	17	0.028	2.3	8	0.091	4.5	26	0.025	2.6				10	0.042	2.7				13	0.049	4	12	0.039	2.9	14	0.055	4.9	15	0.029	2.2				40	0.022	2.5	27	0.041	6.3	69	0.026	6.5	48	0.024	4
C0037284: Skin lesion	37	0.03	2.5				6	0.068	2.2													21	0.079	7.5	31	0.1	13	22	0.087	8.5	22	0.042	3.4				59	0.032	4.5	27	0.041	3.9	90	0.034	7.5	59	0.03	3.6	40
C0029124: Optic Atrophy	45	0.036	4.7	35	0.058	8.2				56	0.054	12	22	0.056	5.2	11	0.046	2.2							16	0.052	3.5				20	0.038	2.6							27	0.041	3.9	102	0.038	11	69	0.035	6.2	37
C0027092: Myopia	43	0.035	5.6										14	0.036	2.3										19	0.061	6				22	0.042	4.3	16	0.05	4.1	54	0.029	4.8	26	0.04	4.5	93	0.035	12	62	0.031	6.3	34
C0001973: Alcoholic Intoxication, Chronic	42	0.034	3.6							36	0.035	3.3	17	0.043	2.8							14	0.053	3.2							23	0.044	3.7	29	0.091	11				36	0.055	7.8	90	0.034	7	66	0.033	5.1	59
C0018818: Ventricular Septal Defects	40	0.032	5.9	19	0.031	3				42	0.041	9	15	0.038	3.3										12	0.039	2.8				22	0.042	5.2				45	0.025	3.7				81	0.03	10	57	0.029	6.6	29
C0026650: Movement Disorders	31	0.025	4	22	0.036	5.3				26	0.025	3.5	13	0.033	3							9	0.034	2.3							14	0.027	2.3	13	0.041	3.9	41	0.022	4	20	0.031	3.9	71	0.026	9.8				31
C0020550: Hyperthyroidism	28	0.023	4.9	15	0.025	3.3				23	0.022	4	10	0.026	2.4										12	0.039	4.5	17	0.067	9.6	18	0.034	5.7	8	0.025	2	42	0.023	7.3	23	0.035	7.3	51	0.019	6.3
C0013264: Muscular Dystrophy, Duchenne	40	0.032	7.4	17	0.028	2.8				29	0.028	4.3				10	0.042	3.1				14	0.053	5.2	21	0.068	9.4							12	0.038	3.2	53	0.029	8	22	0.034	4.6	72	0.027	9.5	50	0.025	5.8	26
C0432072: Dysmorphic features	40	0.032	5.6							27	0.026	2.6	15	0.038	3.2				6	0.049	2										19	0.036	3.6				58	0.032	7.7	18	0.028	2.1	80	0.03	9.3	53	0.027	4.9	37
C1270972: Mild cognitive disorder	32	0.026	3	22	0.036	4.2	8	0.091	4.4	38	0.037	6.9										20	0.075	8.7	22	0.071	9.1	16	0.063	6.1	15	0.029	2.1	14	0.044	3.7	49	0.027	4.8	26	0.04	5.5	71	0.026	6.6				34
C0022821: Kyphosis deformity of spine	37	0.03	8.4	15	0.025	2.9				21	0.02	2.7	13	0.033	3.7	11	0.046	4.5							11	0.035	3.5				15	0.029	3.5				43	0.023	6.6	17	0.026	3.4	60	0.022	8.4	42	0.021	5.4
C0542476: Forgetful	32	0.026	3.1	27	0.045	6.7	5	0.057	2.1	31	0.03	4										13	0.049	3.9	16	0.052	5	16	0.063	6.1	15	0.029	2.1				53	0.029	6.1	31	0.048	8.2	73	0.027	7.3	60	0.03	7.6	33
C1861403: Variable expressivity	25	0.02	2.8	16	0.026	3.1				32	0.031	7.2	12	0.031	3	9	0.038	3							12	0.039	3.9				15	0.029	3.3				40	0.022	4.9	18	0.028	3.6	47	0.018	3.4	46	0.023	6.4	24
C2826323: Refractory Cytopenia of Childhood	25	0.02	4				5	0.057	3	25	0.024	5.3	9	0.023	2.1										13	0.042	5.4				13	0.025	3.1				39	0.021	6.6	15	0.023	3.2	41	0.015	3.5	34	0.017	3.9	21
C0013421: Dystonia	33	0.027	3	31	0.051	8.4				66	0.064	23	21	0.054	6.2	14	0.059	4.8													17	0.033	2.6				47	0.026	3.6	21	0.032	3	86	0.032	11	60	0.03	6.8	32
C0026848: Myopathy	69	0.056	13	35	0.058	7.1				75	0.072	20	22	0.056	4.5				8	0.065	2.3				24	0.077	7.3										85	0.046	11	41	0.063	9.2	97	0.036	7.1	85	0.043	9.6
C4553743: Spasticity, CTCAE	40	0.032	4.8	20	0.033	2.8				58	0.056	16	21	0.054	5.9	10	0.042	2.3				10	0.038	2							21	0.04	4				51	0.028	4.2				87	0.032	10	60	0.03	6	42
C0042133: Uterine Fibroids	48	0.039	5.7	29	0.048	5.3																23	0.087	8.8	19	0.061	5.1	18	0.071	5.8	26	0.05	5.1	16	0.05	3.4	73	0.04	8.9	34	0.052	6.9	111	0.041	15	69	0.035	6.2	41
C0040034: Thrombocytopenia	48	0.039	5.2	21	0.035	2				44	0.043	5.8													25	0.081	8.5	31	0.12	15	25	0.048	4.3				58	0.032	3.6	28	0.043	4	97	0.036	8.6	66	0.033	4.8
C0017168: Gastroesophageal reflux disease	50	0.04	9.8	19	0.031	2.7				30	0.029	3.4	14	0.036	2.7																19	0.036	3.5	11	0.035	2.1	42	0.023	2.5	22	0.034	3.5	93	0.035	14	60	0.03	7	33
C0035229: Respiratory Insufficiency	27	0.022	3.6	28	0.046	10				43	0.042	14	15	0.038	4.7	8	0.034	2.4													13	0.025	2.4				32	0.017	2.5	17	0.026	3.3	54	0.02	5.7	41	0.021	4.7
C0175754: Agenesis of corpus callosum	55	0.044	7.2							40	0.039	4	21	0.054	4.2	12	0.05	2.4													30	0.057	6.4	14	0.044	2.2	63	0.034	4.4	36	0.055	7.1	107	0.04	11	91	0.046	13	45
C0020534: Orbital separation excessive	61	0.049	10										17	0.043	2.7							15	0.057	3.6	13	0.042	2.1				22	0.042	3.2				73	0.04	8.2	24	0.037	2.6	106	0.04	12	80	0.04	9.3	51
C0025362: Mental Retardation	58	0.047	12	24	0.04	4				46	0.044	8.6	15	0.038	2.6	11	0.046	2.6							20	0.065	6.5										65	0.035	8.1	20	0.031	2.1	80	0.03	6.6	59	0.03	4.9	42
C0520679: Sleep Apnea, Obstructive	34	0.028	2.8				9	0.1	4.9													21	0.079	8.7	21	0.068	7.5	18	0.071	6.8	24	0.046	5.4	18	0.057	5.4	58	0.032	6.3	36	0.055	9.9	89	0.033	11	65	0.033	7.7
C0009241: Cognition Disorders	56	0.045	7.8	29	0.048	4.7	7	0.08	2.7	45	0.043	5.9										20	0.075	6.3	24	0.077	7.6				28	0.054	5.5				73	0.04	7.7	38	0.058	8.2	104	0.039	10	65	0.033	4.2	41
C0036857: Severe intellectual disability	40	0.032	5.9	19	0.031	2.9				45	0.043	10	20	0.051	6	12	0.05	3.8													21	0.04	4.6				43	0.023	3	19	0.029	2.6	76	0.028	8.3	49	0.025	4	40
C0003504: Aortic Valve Insufficiency	36	0.029	5.6				5	0.057	2.3	31	0.03	5.1				10	0.042	3.1				16	0.06	6.6	15	0.048	5				17	0.033	3.5				51	0.028	7.1	32	0.049	10	74	0.028	10	49	0.025	5.4	26
C0019294: Hernia, Inguinal	26	0.021	5.7							19	0.018	3.5	9	0.023	2.6							9	0.034	3.7	7	0.023	2				15	0.029	5				30	0.016	4.4	16	0.025	4.5	52	0.019	10	31	0.016	4.1	18
C0007193: Cardiomyopathy, Dilated	47	0.038	6.6	33	0.054	8.3				47	0.045	9	20	0.051	4.9	14	0.059	4.2							19	0.061	5.8										65	0.035	7.9	29	0.044	5.5	85	0.032	7.9	61	0.031	5.4	34
C0007758: Cerebellar Ataxia	36	0.029	4.1	18	0.03	2.4				31	0.03	3.8	16	0.041	3.6	11	0.046	3.1				10	0.038	2.2	15	0.048	4.2							14	0.044	3.6	46	0.025	3.6	22	0.034	3.6	79	0.029	8.9	49	0.025	3.7
C0038013: Ankylosing spondylitis	45	0.036	2.6							42	0.041	3.3													22	0.071	5.3				25	0.048	3.1	15	0.047	2.1	75	0.041	5.7	34	0.052	4.8	112	0.042	8.8	83	0.042	6.7	64
C0442874: Neuropathy	42	0.034	5.4	19	0.031	2.3				38	0.037	5.7				13	0.055	3.9				15	0.057	4.6	20	0.065	6.8	16	0.063	5.4				23	0.073	8.7				25	0.038	4.2	82	0.031	8	54	0.027	4	33
C0005699: Blast Phase	23	0.019	2.5	17	0.028	3.9				23	0.022	3.5				7	0.029	2													17	0.033	4.7				45	0.025	7.8	16	0.025	3.1	47	0.018	4	42	0.021	5.6	25
C0276496: Familial Alzheimer Disease (FAD)	22	0.018	3	18	0.03	5.2	4	0.045	2.1	26	0.025	5.9	10	0.026	2.7										15	0.048	7	14	0.055	7.3							31	0.017	3.6				47	0.018	5.7	28	0.014	2.2
C0027947: Neutropenia	27	0.022	2.2	19	0.031	3.4				27	0.026	3.3				11	0.046	3.5				11	0.042	3.1	12	0.039	3.1				18	0.034	3.8				50	0.027	6.3	23	0.035	4.8	60	0.022	4.7	46	0.023	4.1
C0002170: Alopecia	38	0.031	3.8	21	0.035	3																13	0.049	3.4	17	0.055	4.8	14	0.055	4.1							48	0.026	3.1	23	0.035	3.3	72	0.027	4.8	50	0.025	2.9	38
C3665347: Visual Impairment	33	0.027	3.5							26	0.025	2.5													12	0.039	2.8							13	0.041	3.2	42	0.023	2.9	19	0.029	2.6	60	0.022	3.7	49	0.025	4.1	32
C0151611: Electroencephalogram abnormal	21	0.017	3.3	13	0.021	3.1	4	0.045	2.4	19	0.018	3.5	10	0.026	3.1	7	0.029	2.6																9	0.028	3.1	25	0.014	2.5				39	0.015	4.3	30	0.015	3.7	24
C0010417: Cryptorchidism	61	0.049	7	25	0.041	2.2				40	0.039	2.6	21	0.054	3.2																34	0.065	6.7										132	0.049	15	85	0.043	6.9	48
C0232466: Feeding difficulties	45	0.036	6.8	23	0.038	4				55	0.053	15	17	0.043	3.8																20	0.038	3.6	12	0.038	2.3	47	0.026	3.2				77	0.029	6.8	55	0.028	4.6	38
C1535926: Neurodevelopmental Disorders	65	0.053	14							33	0.032	3	16	0.041	2.7							15	0.057	4.1	15	0.048	3.3				21	0.04	3.3				69	0.038	8.6				96	0.036	11	71	0.036	8	54
C0011168: Deglutition Disorders	43	0.035	8.4	26	0.043	6.9				49	0.047	14	12	0.031	2.3	9	0.038	2.4							12	0.039	3.1				17	0.033	3.3				38	0.021	2.6	25	0.038	5.8	70	0.026	8	44	0.022	3.5	28
C1145670: Respiratory Failure	26	0.021	3.1	17	0.028	3.6				43	0.042	14	13	0.033	3.5							10	0.038	3.3	15	0.048	5.9				18	0.034	4.9	13	0.041	4.4	33	0.018	2.7				57	0.021	6.5
C0269102: Endometrioma	21	0.017	2.2				4	0.045	2													10	0.038	3.7	9	0.029	2.6				17	0.033	5.1	13	0.041	5	39	0.021	6	17	0.026	3.9	68	0.025	14	36	0.018	4.1
C0020255: Hydrocephalus	48	0.039	8.1							28	0.027	2.4	13	0.033	2																20	0.038	3.6				52	0.028	4.6	21	0.032	2.8	91	0.034	12	60	0.03	6.1	36
C0018817: Atrial Septal Defects	47	0.038	11							25	0.024	2.7	12	0.031	2.3							11	0.042	3.2							19	0.036	4.3				40	0.022	3.2				73	0.027	9.4	51	0.026	5.9	29
C0949664: Tauopathies	33	0.027	8.7							26	0.025	6.4				12	0.05	6.2							10	0.032	3.6				12	0.023	2.9	12	0.038	4.9	38	0.021	7	14	0.021	3	55	0.021	10	35	0.018	4.9	23
C0235833: Congenital diaphragmatic hernia	28	0.023	6.2																			8	0.03	2.9							10	0.019	2				44	0.024	10	15	0.023	3.6	47	0.018	6.8	39	0.02	6.9
C0000737: Abdominal Pain	25	0.02	3.1	16	0.026	3.3				21	0.02	2.7																18	0.071	10	12	0.023	2.2				34	0.019	3.4	25	0.038	7.9	52	0.019	5.5	43	0.022	5.9	22
C0424605: Developmental delay (disorder)	57	0.046	8.8	23	0.038	2.7				40	0.039	4.5	26	0.066	7.2										18	0.058	4.4				25	0.048	4.4				67	0.037	6.4				98	0.037	9.2	68	0.034	5.5	52
C0524528: Pervasive Development Disorder	38	0.031	8	20	0.033	4.9	5	0.057	2.6	25	0.024	3.7													11	0.035	3.2				14	0.027	2.7	12	0.038	3.7	35	0.019	3.1	20	0.031	4.4	60	0.022	7.2	43	0.022	4.9	29
C0020429: Hyperalgesia	33	0.027	3																			17	0.064	6.2	15	0.048	4.1				20	0.038	3.9	14	0.044	3.5	52	0.028	5.1	23	0.035	3.8	69	0.026	5.2				45
C0028945: oligodendroglioma	31	0.025	6.2	13	0.021	2.3				20	0.019	2.7	11	0.028	2.9							10	0.038	3.7	11	0.035	3.8				12	0.023	2.4				39	0.021	5.9	13	0.02	2.1	46	0.017	4.4	44	0.022	7.1	29
C1857276: Trichohepatoenteric Syndrome	42	0.034	6.9	17	0.028	2.3				32	0.031	4.6										12	0.045	3.4	15	0.048	4.4				22	0.042	5.3	12	0.038	2.7	45	0.025	3.7	22	0.034	3.8	68	0.025	5.9	53	0.027	5.4
C0027962: Melanocytic nevus	24	0.019	2.9	14	0.023	2.5	5	0.057	2.7							8	0.034	2.6				11	0.042	4.2	10	0.032	3										30	0.016	2.4	14	0.021	2.3	47	0.018	4.1	44	0.022	6.5	23
C0375023: Respiratory syncytial virus (RSV) infection in conditions classified elsewhere and of unspecified site	39	0.032	4.6																			13	0.049	3.6	19	0.061	6.3	14	0.055	4.3	22	0.042	4.6	15	0.047	3.8	52	0.028	4.7	22	0.034	3.2				46	0.023	2.4	32
C0026850: Muscular Dystrophy	29	0.023	5.3	14	0.023	2.8				18	0.017	2.1	12	0.031	3.5										13	0.042	5.1				12	0.023	2.4	9	0.028	2.5	32	0.017	3.3	15	0.023	2.9	51	0.019	6.2	39	0.02	5.2
C0009081: Congenital clubfoot	31	0.025	6.1							19	0.018	2.3	10	0.026	2.4																12	0.023	2.4	9	0.028	2.5	29	0.016	2.3	14	0.021	2.4	51	0.019	6	42	0.021	6.1	22
C0206062: Lung Diseases, Interstitial	27	0.022	3.5							26	0.025	4.3	10	0.026	2	9	0.038	3				10	0.038	3.3	15	0.048	5.9				14	0.027	2.8	13	0.041	4.4	37	0.02	3.9				55	0.021	5.8	35	0.018	2.7
C0851578: Sleep Disorders	33	0.027	4.8	17	0.028	3	6	0.068	3.2	26	0.025	3.5	11	0.028	2.1	9	0.038	2.6				10	0.038	2.9																18	0.028	3	57	0.021	4.9	38	0.019	2.6	28
C0006012: Borderline Personality Disorder	23	0.019	4.4	13	0.021	3.2				17	0.016	2.8										8	0.03	3.1										8	0.025	2.6	28	0.015	3.7	16	0.025	4.6	36	0.013	3.6	32	0.016	4.7	19
C0151468: Thyroid Gland Follicular Adenoma	21	0.017	4							16	0.015	2.8	10	0.026	3.5							7	0.026	2.7	9	0.029	3.6				10	0.019	2.5				23	0.013	2.6	13	0.02	3.3	35	0.013	4	30	0.015	4.6	18
C0023508: White Blood Cell Count procedure	81	0.066	17	25	0.041	2.5							19	0.049	2.8																24	0.046	3				78	0.043	7.3	28	0.043	3	134	0.05	18	73	0.037	4.6	43
C0038379: Strabismus	76	0.061	13	34	0.056	5.4				61	0.059	10	25	0.064	5.1	13	0.055	2.3													28	0.054	4.2				87	0.048	9.3				131	0.049	15	89	0.045	8.3	45
C0151888: Hyporeflexia	35	0.028	7.1	14	0.023	2.3				43	0.042	14	11	0.028	2.6	8	0.034	2.5													13	0.025	2.5				30	0.016	2.1				57	0.021	6.9	37	0.019	3.5	28
C0236642: Pick Disease of the Brain	27	0.022	6.7				4	0.045	2.5	35	0.034	14	8	0.02	2.2										13	0.042	6.4	12	0.047	6.6							29	0.016	4.4				37	0.014	4.2	27	0.014	3.1	19
C0033377: Ptosis	51	0.041	5.9	30	0.05	5.2				58	0.056	12	23	0.059	5.3																28	0.054	5.5				66	0.036	5.5	29	0.044	4.2	100	0.037	8.9	69	0.035	5.2	45
C0026847: Spinal Muscular Atrophy	44	0.036	12	16	0.026	3.1				36	0.035	9.3	12	0.031	3	9	0.038	3				11	0.042	3.9	9	0.029	2.2							9	0.028	2.2	41	0.022	5.3				54	0.02	5.5	42	0.021	4.9
C0595921: Intraocular pressure disorder	24	0.019	2.8	14	0.023	2.5				20	0.019	2.4	10	0.026	2.2										12	0.039	4.1										53	0.029	12	18	0.028	3.9	60	0.022	8.5	31	0.016	2
C1836542: Depressed nasal bridge	51	0.041	11										14	0.036	2.8										12	0.039	2.8				16	0.031	2.5				57	0.031	7.7	19	0.029	2.6	74	0.028	7.8	54	0.027	5.6
C0005745: Blepharoptosis	51	0.041	6.2	30	0.05	5.3				56	0.054	11	23	0.059	5.4																28	0.054	5.7				60	0.033	4.1	27	0.041	3.6	100	0.037	9.4	68	0.034	5.2	47
C0026106: Mild Mental Retardation	35	0.028	6.2	16	0.026	2.8				26	0.025	3.9	14	0.036	3.8	10	0.042	3.4							9	0.029	2				18	0.034	4.5				38	0.021	3.7				71	0.026	11	43	0.022	4.6
C0235031: Neurologic Symptoms	23	0.019	4	15	0.025	4.1				23	0.022	5.2	11	0.028	3.6										10	0.032	3.8	12	0.047	6.1							27	0.015	3	14	0.021	3.2	56	0.021	11	33	0.017	4.6	22
C0239234: Low set ears	47	0.038	7.2	20	0.033	2.6				38	0.037	5.5	22	0.056	6.3																27	0.052	6.8				60	0.033	6.7				83	0.031	8.1	68	0.034	8.5	33
C0220668: Congenital contractural arachnodactyly	48	0.039	5.9							42	0.041	5.7	17	0.043	3							15	0.057	3.8	19	0.061	5.2										61	0.033	5.2	26	0.04	3.6	92	0.034	8.3	73	0.037	7.8
C0752347: Lewy Body Disease	21	0.017	2.7	13	0.021	2.7				30	0.029	8.3				9	0.038	3.7				8	0.03	2.7	8	0.026	2.3	11	0.043	4.9							36	0.02	5.7	21	0.032	6.7	42	0.016	4.1	36	0.018	4.9
C0302142: Deformity	38	0.031	7.3	16	0.026	2.7				24	0.023	3																									50	0.027	7.8	16	0.025	2.4	64	0.024	7.7	44	0.022	4.6	27
C0021125: Impulsive Behavior	26	0.021	4.1							24	0.023	4.5				7	0.029	2.2													16	0.031	4.5	10	0.032	3.1	28	0.015	2.3	18	0.028	4.4	54	0.02	7.6	29	0.015	2.1	26
C0006625: Cachexia	22	0.018	2.7	15	0.025	3.3																			9	0.029	2.7				17	0.033	5.2				30	0.016	2.9	18	0.028	4.5	53	0.02	7.3	44	0.022	7.5	22
C0038868: Progressive supranuclear palsy	25	0.02	7.2	13	0.021	4.2	4	0.045	2.7	23	0.022	7.4	9	0.023	3.3							7	0.026	3	8	0.026	3.3										22	0.012	3				31	0.012	3.8	23	0.012	2.9	16
C0037317: Sleep disturbances	35	0.028	7.2	15	0.025	2.8				21	0.02	2.6	11	0.028	2.6	8	0.034	2.5				10	0.038	3.3	9	0.029	2.3				12	0.023	2.1				35	0.019	3.5				52	0.019	5.2	34	0.017	2.6	28
C0011195: Dejerine-Sottas Disease (disorder)	16	0.013	2.6																						9	0.029	4				10	0.019	3	10	0.032	4.7	22	0.012	3	11	0.017	2.8	36	0.013	5.8	21	0.011	2.2	16
C0848558: Hypospadias	31	0.025	3.9	15	0.025	2.1				23	0.022	2.4																			20	0.038	5.1				39	0.021	3.3	20	0.031	3.8	60	0.022	5.6	37	0.019	2.2	29
C2936719: Mechanical Allodynia	33	0.027	3.8																			12	0.045	3.5	13	0.042	3.5				18	0.034	3.5	15	0.047	4.5	39	0.021	2.5	17	0.026	2.1	65	0.024	5.5				35
C0003962: Ascites	16	0.013	2.1										8	0.02	2.4							6	0.023	2.1							13	0.025	4.3	9	0.028	3.6	22	0.012	2.3	16	0.025	5.1	38	0.014	5.3	27	0.014	3.6	16
C0014173: Endometrial Hyperplasia	13	0.011	2.2	8	0.013	2.1	4	0.045	3.1													7	0.026	3.6	8	0.026	3.9				8	0.015	2.5				17	0.0093	2.2	9	0.014	2.4	23	0.0086	2.4	18	0.0091	2.2
C0454644: Delayed speech and language development	58	0.047	9.9	23	0.038	3				32	0.031	2.4	16	0.041	2.5	11	0.046	2.3													23	0.044	3.9				72	0.039	8.8				118	0.044	18	66	0.033	5.6	47
C0085084: Motor Neuron Disease	18	0.015	3.2							37	0.036	17				7	0.029	3.1							11	0.035	5.4				10	0.019	2.8	7	0.022	2.4	26	0.014	4.2				35	0.013	4.8	31	0.016	5.8	16
C0392885: High density lipoprotein measurement	64	0.052	13										19	0.049	4										14	0.045	2.8				22	0.042	3.6	14	0.044	2.7	61	0.033	5.5	27	0.041	4.2	97	0.036	11	86	0.044	14
C0008925: Cleft Palate	57	0.046	8.1	28	0.046	4.3				35	0.034	2.6																			24	0.046	3.7				68	0.037	6				111	0.041	13	79	0.04	8.2
C0410702: Adolescent idiopathic scoliosis	54	0.044	6										17	0.043	2.2	12	0.05	2.2							17	0.055	3.3										77	0.042	7.6				117	0.044	13				51
C0025990: Micrognathism	63	0.051	11	21	0.035	2.1				36	0.035	3.2										14	0.053	3.1													72	0.039	8				105	0.039	12	74	0.037	7.3	43
C0013362: Dysarthria	45	0.036	6.4	25	0.041	4.7				51	0.049	12	20	0.051	5.2	13	0.055	3.8													19	0.036	3				57	0.031	5.8	25	0.038	4.2	84	0.031	8.6				36
C0008497: Choriocarcinoma	35	0.028	4							32	0.031	4.4										14	0.053	4.5	15	0.048	4.3							13	0.041	3.2	67	0.037	12	27	0.041	6	69	0.026	5.9	50	0.025	4.2	30
C0033999: Pterygium	26	0.021	6										9	0.023	2.7							8	0.03	3.2	14	0.045	7.2	10	0.04	4.8				7	0.022	2.1	37	0.02	8	14	0.021	3.6	55	0.021	12	34	0.017	5.8
C0344482: Hypoplasia of corpus callosum	44	0.036	9	16	0.026	2.3				32	0.031	5.4	21	0.054	7.4							9	0.034	2.1										11	0.035	2.6	40	0.022	3.2				74	0.028	9.7	54	0.027	7	29
C0423110: Downward slant of palpebral fissure	45	0.036	9.3				5	0.057	2.2	24	0.023	2.3	13	0.033	2.7							9	0.034	2.1							17	0.033	3.3				49	0.027	5.9				72	0.027	8.7	56	0.028	7.5	37
C0042345: Varicosity	18	0.015	3.1																			6	0.023	2.2	13	0.042	7.1				11	0.021	3.3				34	0.019	8	18	0.028	6.8	45	0.017	9.2	22	0.011	2.2	16
C1867441: Pterygium Of Conjunctiva And Cornea	22	0.018	5.8										7	0.018	2.2							6	0.023	2.4	14	0.045	8.6	10	0.04	5.7				6	0.019	2	30	0.016	7	12	0.018	3.5	40	0.015	8.1	24	0.012	3.5
C4520843: Pterygium of eye	22	0.018	5.8										7	0.018	2.2							6	0.023	2.4	14	0.045	8.6	10	0.04	5.7				6	0.019	2	30	0.016	7	12	0.018	3.5	40	0.015	8.1	24	0.012	3.5
C0013146: Drug abuse	35	0.028	4.5							28	0.027	3.4	12	0.031	2.2							11	0.042	3	11	0.035	2.5										47	0.026	4.8	27	0.041	6.6	73	0.027	8.4	47	0.024	4	30
C0428472: Serum HDL cholesterol measurement	27	0.022	4.3				4	0.045	2				15	0.038	5.3										9	0.029	2.6										40	0.022	6.2	19	0.029	4.8	54	0.02	7.2	47	0.024	8.4
C0424503: Dysmorphic facies	26	0.021	4.2	14	0.023	2.9				24	0.023	4.6	13	0.033	4.2																						32	0.017	3.6				55	0.021	8.3	32	0.016	3	24
C0028259: Nodule	26	0.021	4.1							18	0.017	2.1													15	0.048	6.6							8	0.025	2	44	0.024	8.3	16	0.025	3.4	47	0.018	4.9	42	0.021	6.4
C0024003: Lordosis	17	0.014	3.5							12	0.012	2										6	0.023	2.5	6	0.019	2.2				8	0.015	2.2				21	0.011	3.2				39	0.015	8.3	25	0.013	4.3	15
C0282160: Aplasia Cutis Congenita	39	0.032	6.4							29	0.028	4	13	0.033	2.7	9	0.038	2.4							10	0.032	2.1				19	0.036	4.2				42	0.023	3.6	28	0.043	7.4	69	0.026	7.5	58	0.029	8.2
C0018800: Cardiomegaly	30	0.024	6.2				4	0.045	2.1	20	0.019	3										11	0.042	4.6	8	0.026	2.2										37	0.02	5.6	18	0.028	4.6	54	0.02	8.1	28	0.014	2
C2674608: Feeding difficulties in infancy	33	0.027	6.4	15	0.025	2.9				26	0.025	4.7	12	0.031	3.2																18	0.034	5.1				37	0.02	4.3				59	0.022	8	35	0.018	3
C0035372: Rett Syndrome	18	0.015	2.1							22	0.021	4.7													9	0.029	3.1	13	0.051	7	12	0.023	3.1				26	0.014	2.7				49	0.018	7.9				19
C0242350: Erectile dysfunction	19	0.015	2																			8	0.03	2.7	13	0.042	5.5							10	0.032	3.4	34	0.019	4.8	13	0.02	2.4	52	0.019	7.9				21
C4282128: PATENT DUCTUS ARTERIOSUS 1	26	0.021	5.5	14	0.023	3.6							9	0.023	2.5							10	0.038	4.4	9	0.029	3.2							8	0.025	2.5	35	0.019	6.4				45	0.017	6.5	34	0.017	5.2	18
C1854301: Motor delay	40	0.032	7.1	18	0.03	3.1				36	0.035	7.2	15	0.038	3.8										10	0.032	2.2										46	0.025	5.1	16	0.025	2	60	0.022	4.9	42	0.021	3.1	28
C0018553: Hamartoma Syndrome, Multiple	32	0.026	7.1	15	0.025	3.4	4	0.045	2.1	20	0.019	3													11	0.035	3.9										40	0.022	6.8	16	0.025	3.5	45	0.017	4.5	32	0.016	3.1
C0033141: Cardiomyopathies, Primary	14	0.011	3.9	8	0.013	2.8	3	0.034	2.4	17	0.016	6.8	7	0.018	3.3										5	0.016	2.3							5	0.016	2.2	16	0.0087	3.1				27	0.01	6.2	17	0.0086	3.2
C0220756: Niemann-Pick Disease, Type C	17	0.014	2.4	10	0.017	2.1				17	0.016	3.2										6	0.023	2.1	12	0.039	5.9				12	0.023	3.7				26	0.014	3.7	15	0.023	4.5	32	0.012	3.1	28	0.014	3.9	22
C1840077: Anteverted nostril	34	0.028	4.1										13	0.033	2.6										10	0.032	2				18	0.034	3.5				50	0.027	5.7				57	0.021	3.4	51	0.026	5.2
C0270824: Visual seizure	19	0.015	3	13	0.021	3.5				17	0.016	3																						11	0.035	4.8	31	0.017	5.4	15	0.023	4.3	38	0.014	4.8	27	0.014	3.2	23
C0027794: Neural Tube Defects	30	0.024	5	19	0.031	4.8																															33	0.018	3	14	0.021	2.2	48	0.018	4.2	33	0.017	2.5	22
C0266464: Polymicrogyria	20	0.016	3.7							20	0.019	4.7	9	0.023	2.9							7	0.026	2.7													24	0.013	3				32	0.012	3.1	30	0.015	4.8	16
C0038443: Stress, Psychological	20	0.016	3.7	10	0.017	2.1							8	0.02	2.3																						25	0.014	3.3	12	0.018	2.9	32	0.012	3.1	26	0.013	3.2	21
C4551583: Cerebral cortical atrophy	45	0.036	15							26	0.025	5.6													8	0.026	2.1										29	0.016	2.7				49	0.018	5.9	37	0.019	4.7
C0037763: Spasm	18	0.015	3.6	10	0.017	2.6				30	0.029	13				6	0.025	2.6	4	0.033	2.3													6	0.019	2	27	0.015	5.3	11	0.017	2.9	37	0.014	6.5	20	0.01	2
C0010278: Craniosynostosis	46	0.037	6.8																			14	0.053	3.9	19	0.061	6.1										72	0.039	12				88	0.033	9.9	52	0.026	3.4
C0338451: Frontotemporal dementia	30	0.024	4.6	17	0.028	3.5	5	0.057	2.6	39	0.038	11	11	0.028	2.5										15	0.048	5.9										34	0.019	3				51	0.019	4.5	39	0.02	3.8	31
C0158266: Intervertebral Disc Degeneration	25	0.02	2.4																			10	0.038	3	22	0.071	11										46	0.025	6.4	18	0.028	3.3	56	0.021	5.2	47	0.024	5.9
C0026499: Monosomy	25	0.02	5.6	11	0.018	2.4				20	0.019	4.3										7	0.026	2.5													25	0.014	2.9	22	0.034	8.7	33	0.012	2.9				17
C0221357: Brachydactyly	32	0.026	5.3							20	0.019	2	11	0.028	2.4																13	0.025	2.3				37	0.02	3.7				63	0.023	8.6	38	0.019	3.4
C0520947: Clumsiness - motor delay	39	0.032	6.4	18	0.03	3				39	0.038	8.4	14	0.036	3.2										11	0.035	2.6										48	0.026	5.5	19	0.029	3	58	0.022	4	42	0.021	2.9
C0030552: Paresis	28	0.023	7.1	12	0.02	2.8				27	0.026	8.1				8	0.034	3.5	5	0.041	2.7	8	0.03	3.2	7	0.023	2.1													15	0.023	4.1	45	0.017	7.3				24
C0018916: Hemangioma	23	0.019	3.4	18	0.03	5.3																			8	0.026	2.3										41	0.022	7.9	16	0.025	3.8	43	0.016	4.4	37	0.019	5.3	21
C0730328: Central Serous Chorioretinopathy	20	0.016	3.3				4	0.045	2.5	18	0.017	3.4										7	0.026	2.6	10	0.032	4.1										36	0.02	7.8	13	0.02	3.1	35	0.013	3.6	24	0.012	2.2
C0039685: Tetralogy of Fallot	29	0.023	5.5							20	0.019	2.9													8	0.026	2.1										38	0.021	5.8	13	0.02	2.2	54	0.02	7.7	33	0.017	3.3
C0027498: Nausea and vomiting	24	0.019	3.8							27	0.026	6.5																			13	0.025	3.2				26	0.014	2.1	18	0.028	4.9	49	0.018	6.6	42	0.021	7.4	25
C0037769: West Syndrome	15	0.012	2.9							13	0.013	2.7																									21	0.011	3.6	9	0.014	2.3	29	0.011	4.3	21	0.011	3.1
C4551915: Gait Disturbance, CTCAE	27	0.022	3.9							24	0.023	3.9																			13	0.025	2.6				32	0.017	2.9	14	0.021	2.2	56	0.021	7.2	33	0.017	2.6	24
C0017181: Gastrointestinal Hemorrhage	14	0.011	3.3	12	0.02	5.2				12	0.012	3													5	0.016	2.1	10	0.04	7.1				5	0.016	2				9	0.014	2.9	24	0.009	3.8	17	0.0086	2.6
C1837218: Cleft palate, isolated	25	0.02	3.3	14	0.023	2.6																8	0.03	2.3													41	0.022	6.2	16	0.025	3.1	55	0.021	7	38	0.019	4.3
C0575081: Gait abnormality	27	0.022	3.6							24	0.023	3.7																			14	0.027	2.9				34	0.019	3.1	14	0.021	2.1	57	0.021	6.9	35	0.018	2.9	27
C0543888: Epileptic encephalopathy	16	0.013	2.3							17	0.016	3.6	8	0.02	2.5																						22	0.012	2.6				30	0.011	3	24	0.012	2.9	25
C0016667: Fragile X Syndrome	25	0.02	6.4							14	0.014	2.1	8	0.02	2.4							6	0.023	2.1	10	0.032	4.5										23	0.013	2.8				31	0.012	3				16
C0494475: Tonic - clonic seizures	22	0.018	2.2	14	0.023	2.5	6	0.068	3.6	21	0.02	2.8				8	0.034	2.6																						15	0.023	2.6	41	0.015	2.4	43	0.022	5.9	32
C4290046: trachomatis	18	0.015	3.5	10	0.017	2.5				15	0.014	3										11	0.042	6.3	7	0.023	2.6							7	0.022	2.6	24	0.013	3.8				26	0.0097	2.2
C1275122: Familial multiple trichoepitheliomata	24	0.019	2.5				5	0.057	2.6				14	0.036	4.1							8	0.03	2.1	9	0.029	2.2										41	0.022	5.4	22	0.034	5.7	51	0.019	4.6	37	0.019	3.3
C0021655: Insulin Resistance	15	0.012	2.6													7	0.029	3.5							6	0.019	2.2							6	0.019	2.1	20	0.011	2.7	15	0.023	5.6	25	0.0093	2.3	19	0.0096	2	14
C0024534: Malaria, Cerebral	16	0.013	3.4	10	0.017	3.1																			10	0.032	5.5	8	0.032	4.4	9	0.017	2.9				20	0.011	3.2	12	0.018	4	23	0.0086	2.2				14
C0015230: Exanthema	19	0.015	2.1	14	0.023	3.2																			10	0.032	3.5	11	0.043	5							32	0.017	4.2	15	0.023	3.4	38	0.014	3.1				22
C0041408: Turner Syndrome	14	0.011	2.2	9	0.015	2.3																8	0.03	4	9	0.029	4.3	8	0.032	4.1													26	0.0097	2.6				15
C0023524: Leukoencephalopathy, Progressive Multifocal	22	0.018	3.4							18	0.017	2.8													9	0.029	3				11	0.021	2.5	9	0.028	3	28	0.015	3.1				33	0.012	2.1
C1175175: Severe Acute Respiratory Syndrome	11	0.0089	2.1	10	0.017	3.9							8	0.02	3.8							6	0.023	3.2	7	0.023	3.7	7	0.028	4.2	7	0.013	2.4	5	0.016	2.1				8	0.012	2.4
C0205682: Waist-Hip Ratio	62	0.05	12																						16	0.052	3.6										62	0.034	5.3				106	0.04	13	58	0.029	3.3
C0678230: Congenital Epicanthus	51	0.041	11							30	0.029	3.9	13	0.033	2.5																17	0.033	3				47	0.026	4.5				83	0.031	12	56	0.028	6.6
C0751072: Frontotemporal Lobar Degeneration	17	0.014	2.5							29	0.028	10	10	0.026	3.6							7	0.026	2.8	12	0.039	6										25	0.014	3.5				31	0.012	3	26	0.013	3.4
C0221355: Macrocephaly	44	0.036	9.7				6	0.068	3.1	25	0.024	3	12	0.031	2.5																						40	0.022	3.6				69	0.026	8.8	49	0.025	5.8
C0221354: Frontal bossing	39	0.032	8.8										10	0.026	2																						39	0.021	4.5	16	0.025	2.7	63	0.023	8.8	35	0.018	2.7	31
C1854114: Short nose	34	0.028	8.4	15	0.025	3.5				23	0.022	4.3	9	0.023	2.1																						31	0.017	3.4				42	0.016	3.8	37	0.019	4.9
C0206161: Reticulocyte count (procedure)	29	0.023	6.9							17	0.016	2.5	9	0.023	2.4																12	0.023	3.1				25	0.014	2.4	13	0.02	2.7	50	0.019	8.4
C0016202: Flatfoot	27	0.022	4.3							19	0.018	2.3																			13	0.025	2.8				28	0.015	2.1				57	0.021	8.3	34	0.017	3.3	28
C0039273: Talipes cavus	23	0.019	4.6	12	0.02	2.9				27	0.026	8.3	8	0.02	2.2																						27	0.015	3.6	12	0.018	2.6	40	0.015	5.3				18
C0240635: Byzanthine arch palate	50	0.04	8.2							35	0.034	4.3	15	0.038	2.6																						58	0.032	5.8				83	0.031	7.8	63	0.032	6.4
C0043094: Weight Gain	18	0.015	5.5	8	0.013	2.4				20	0.019	8.1													5	0.016	2										25	0.014	7				23	0.0086	3.3	19	0.0096	3.3
C3887524: Skin Erosion	18	0.015	2.3																			8	0.03	3.1	13	0.042	6.2				11	0.021	2.7				37	0.02	7.5				32	0.012	2.3
C0162770: Right Ventricular Hypertrophy	24	0.019	7.4							12	0.012	2													6	0.019	2.2				8	0.015	2.2				29	0.016	7	10	0.015	2.6	31	0.012	4.6	24	0.012	3.9
C4511452: Sporadic Parkinson disease	15	0.012	2.2							23	0.022	7.2	7	0.018	2	9	0.038	4.9							7	0.023	2.6										21	0.011	2.5	15	0.023	5.1	33	0.012	4.4	22	0.011	2.5
C0149630: Bicuspid aortic valve	22	0.018	6.5																						12	0.039	7.1										22	0.012	3.8	13	0.02	4.5	32	0.012	5.3	25	0.013	4.6	16
C1862941: Amyotrophic Lateral Sclerosis, Sporadic	15	0.012	2.3							21	0.02	6.3										6	0.023	2.4							9	0.017	2.5				22	0.012	3.1	10	0.015	2.3	33	0.012	4.7				21
C0010200: Coughing	22	0.018	3.5	11	0.018	2.1										7	0.029	2.6																			29	0.016	3.6	12	0.018	2.3	45	0.017	6.2				20
C0748355: Acute respiratory distress	16	0.013	3.4	9	0.015	2.5																10	0.038	6.1	6	0.019	2.4										19	0.01	2.8	11	0.017	3.4	30	0.011	4.9	18	0.0091	2.1
C3714948: PACHYONYCHIA CONGENITA 3	23	0.019	4.8																			10	0.038	4.8	7	0.023	2.2										27	0.015	3.8	12	0.018	2.7	41	0.015	6	25	0.013	2.6
C0010709: Cyst	26	0.021	5.8							20	0.019	4.1	8	0.02	2.1							9	0.034	3.8	7	0.023	2.1										31	0.017	4.9	11	0.017	2	32	0.012	2.4
C0003862: Arthralgia	21	0.017	2.8	13	0.021	2.8																			11	0.035	4.2	11	0.043	5.1							32	0.017	4.3	19	0.029	5.7	45	0.017	5.5				20
C0751783: Lafora Disease	10	0.0081	2.4	8	0.013	3.3				14	0.014	5.5	5	0.013	2.2	5	0.021	3.1				4	0.015	2.1	6	0.019	3.4										14	0.0076	2.9				22	0.0082	4.9
C0476403: Electromyogram abnormal	13	0.011	2.6							11	0.011	2.3																									16	0.0087	2.3				22	0.0082	2.6	18	0.0091	2.7
C0700201: Dyssomnias	24	0.019	4.4							18	0.017	2.9	9	0.023	2.4							8	0.03	2.9							10	0.019	2.1				24	0.013	2				39	0.015	3.9				25
C0026034: Microstomia	19	0.015	4.1							13	0.013	2.2	9	0.023	3.4							6	0.023	2.4							12	0.023	4.3				20	0.011	2.4				27	0.01	2.6	26	0.013	4.2
C0003886: Arthrogryposis	17	0.014	2.5							14	0.014	2.1				7	0.029	3				6	0.023	2.1													23	0.013	2.7				29	0.011	2.3	26	0.013	3.3	20
C0023518: Leukocytosis	15	0.012	2.4													6	0.025	2.7							6	0.019	2.1				11	0.021	3.8				22	0.012	3.3	11	0.017	3	25	0.0093	2.1
C0234533: Generalized seizures	20	0.016	3.4							16	0.015	2.6	8	0.02	2.2	7	0.029	2.8							7	0.023	2.2										24	0.013	2.7	11	0.017	2.2	32	0.012	2.7				21
C0153392: Malignant neoplasm of nasopharynx	15	0.012	3.3							12	0.012	2.6										5	0.019	2.1													19	0.01	3.2	10	0.015	3.1	22	0.0082	2.4	19	0.0096	2.8	13
C0014772: Red Blood Cell Count measurement	95	0.077	23										20	0.051	2.9																						92	0.05	11	26	0.04	2.1	124	0.046	12	98	0.05	11
C4551993: Amyotrophic Lateral Sclerosis, Familial	14	0.011	3							29	0.028	15													11	0.035	7	11	0.043	7.9	8	0.015	2.7				17	0.0093	2.6	11	0.017	3.9
C0427460: Red cell distribution width determination	68	0.055	14										21	0.054	4.4																21	0.04	2.8				70	0.038	7.1	31	0.048	5.2	95	0.035	7.9	79	0.04	8.8
C1304746: RDW - Red blood cell distribution width result	68	0.055	14										21	0.054	4.4																21	0.04	2.8				70	0.038	7.1	31	0.048	5.2	95	0.035	7.9	79	0.04	8.8
C1837461: SCOLIOSIS, ISOLATED, SUSCEPTIBILITY TO, 3	49	0.04	5.8										15	0.038	2																						63	0.034	5.3				106	0.04	12				46
C0007959: Charcot-Marie-Tooth Disease	25	0.02	5.8	13	0.021	3.5				32	0.031	12	8	0.02	2.2										8	0.026	2.8																35	0.013	3.7	26	0.013	2.9
C3278923: Dilated ventricles (finding)	50	0.04	11	17	0.028	2.2				28	0.027	3	18	0.046	4.9																						50	0.027	5.2				63	0.023	4.3	51	0.026	4.6	36
C0015625: Fanconi Anemia	28	0.023	2.5							42	0.041	10										11	0.042	3.1	11	0.035	2.6										51	0.028	6.6				66	0.025	6.4	40	0.02	2.4
C1531647: Cerebral ventriculomegaly	46	0.037	9.1	17	0.028	2.4				26	0.025	2.7	16	0.041	4																						47	0.026	4.7				61	0.023	4.3	49	0.025	4.4	36
C3469521: FANCONI ANEMIA, COMPLEMENTATION GROUP A (disorder)	26	0.021	2.4							38	0.037	9										10	0.038	2.9	13	0.042	4										43	0.023	4.8				57	0.021	4.9	37	0.019	2.4
C4024896: Motor neuron atrophy	17	0.014	4.3	8	0.013	2.2				22	0.021	8.7	6	0.015	2																									9	0.014	2.5	24	0.009	3	21	0.011	3.6	21
C0856975: Autistic behavior	34	0.028	8.5										13	0.033	4.4							7	0.026	2.1							11	0.021	2.2				29	0.016	2.9				40	0.015	3.3	32	0.016	3.3	28
C4552000: Episodic Kinesigenic Dyskinesia 1	25	0.02	8.5										7	0.018	2.4										7	0.023	3										23	0.013	4.3	10	0.015	2.7	29	0.011	4.1	20	0.01	2.6
C0030232: Pallor	12	0.0097	2.3	10	0.017	3.7				17	0.016	5.9				5	0.021	2.5										11	0.043	8.1										8	0.012	2.3	21	0.0078	2.5	18	0.0091	2.9
C0000772: Multiple congenital anomalies	25	0.02	4.4										9	0.023	2.2																						36	0.02	5.8				45	0.017	5.4	42	0.021	7.7
C0026936: Mycoplasma Infections	18	0.015	3.1	16	0.026	5.8				24	0.023	7.5	10	0.026	3.7							7	0.026	2.8	8	0.026	3.1										22	0.012	2.6
C2700617: Irritation - emotion	13	0.011	2.1	11	0.018	3.7				21	0.02	7.5				5	0.021	2.2																						12	0.018	4.1	24	0.009	2.6
C0030809: Pemphigus Vulgaris	11	0.0089	2.1																						5	0.016	2.2	10	0.04	7.3							16	0.0087	2.8	9	0.014	3	20	0.0075	2.6
C1839739: Thick lower lip vermilion	22	0.018	6.9	8	0.013	2							7	0.018	2.5	5	0.021	2.2																			19	0.01	2.9				24	0.009	2.7	26	0.013	5.6
C1854494: Slow progression	19	0.015	4.3	12	0.02	3.9				15	0.014	3.2																									20	0.011	2.6	9	0.014	2	37	0.014	6.9				17
C0027868: Neuromuscular Diseases	24	0.019	6.8							15	0.014	3.1	9	0.023	3.4				4	0.033	2.3																22	0.012	3.2				28	0.01	2.9	24	0.012	3.5
C1861305: TARSAL-CARPAL COALITION SYNDROME	22	0.018	2.9							17	0.016	2							6	0.049	3.1				9	0.029	2.8										36	0.02	5.4				50	0.019	6.8	33	0.017	3.6
C0026826: Muscle Hypertonia	18	0.015	2.9							23	0.022	6.5	11	0.028	4.2																						21	0.011	2.1	12	0.018	2.9	34	0.013	3.9				20
C3553764: Joint hyperflexibility	23	0.019	5.8										9	0.023	3.2										8	0.026	3.2				11	0.021	3.5				25	0.014	4				38	0.014	6.3	27	0.014	4.3
C0037299: Skin Ulcer	14	0.011	2.4																						11	0.035	6.3										22	0.012	3.9	15	0.023	6	27	0.01	3.5	19	0.0096	2.3
C0018681: Headache	27	0.022	3.1																						11	0.035	3.1										45	0.025	6.2				57	0.021	5.7	36	0.018	2.5	31
C0264408: Childhood asthma	23	0.019	2.4																			9	0.034	2.8	12	0.039	4.1										39	0.021	5.1				54	0.02	6.2	35	0.018	3.1	24
C0026010: Microphthalmos	29	0.023	3.8																												19	0.036	5.1				35	0.019	2.9				58	0.022	6.1	44	0.022	5
C0541764: Delayed bone age	25	0.02	3.3										11	0.028	2.8										9	0.029	2.4										31	0.017	2.7				52	0.019	5.9	43	0.022	6.1
C0857379: Abnormality of the pinna	15	0.012	5.8	8	0.013	3.5				10	0.0097	3.2																			7	0.013	3.2				12	0.0066	2.3				20	0.0075	4.4
C4551563: Microcephaly (physical finding)	14	0.011	2.2	9	0.015	2.3				14	0.014	2.9	9	0.023	3.6																8	0.015	2.2				24	0.013	4.4				27	0.01	3.1	28	0.014	5.8
C0234146: Absent reflex	21	0.017	4.1							22	0.021	5.7	8	0.02	2.3	7	0.029	2.9													10	0.019	2.6	10	0.032	4.2							38	0.014	5.2	28	0.014	3.9
C0024636: Malocclusion	18	0.015	5.3													5	0.021	2.5													9	0.017	3.4										29	0.011	5.7	19	0.0096	3.2
C0751495: Seizures, Focal	21	0.017	3.8							19	0.018	3.9				7	0.029	2.8				7	0.026	2.6	7	0.023	2.2																36	0.013	4	26	0.013	2.9	25
C1853926: NONAKA MYOPATHY	15	0.012	3.5							13	0.013	3.2	6	0.015	2.1							9	0.034	5.6	7	0.023	3.4																26	0.0097	4.1
C0151718: Hypocholesterolemia	13	0.011	3.1							11	0.011	2.8													9	0.029	5.6				9	0.017	3.8				15	0.0082	2.5	12	0.018	5.2				16	0.0081	2.5
C0917816: Mental deficiency	20	0.016	5.5							12	0.012	2.3				7	0.029	3.7																			18	0.0098	2.4				27	0.01	3.6	21	0.011	3.2	14
C0027830: neurofibroma	18	0.015	5.5										6	0.015	2.2																7	0.013	2.2				20	0.011	4.2	12	0.018	4.7	26	0.0097	4.5	18	0.0091	2.9
C0151526: Premature Birth	18	0.015	3							20	0.019	5																									26	0.014	4	10	0.015	2	34	0.013	4.1	31	0.016	5.5
C0423757: Thin skin	10	0.0081	2.9																			4	0.015	2.3				6	0.024	4.3							17	0.0093	5.5				20	0.0075	5	12	0.0061	2.4
C0338831: Manic	15	0.012	2.5																4	0.033	2.3	7	0.026	3.2										9	0.028	4.2				11	0.017	3	31	0.012	4.2	27	0.014	5
C0023892: Biliary cirrhosis	13	0.011	2.5																			6	0.023	2.9	9	0.029	5										19	0.01	3.4	12	0.018	4.5	24	0.009	3.2
C0026985: Myelodysplasia	16	0.013	2.5	10	0.017	2.4																			8	0.026	3.2										27	0.015	4.9				26	0.0097	2	24	0.012	3.1
C0341858: Endometriosis of uterus	15	0.012	2.8							13	0.013	2.6													7	0.023	3				11	0.021	4.1				21	0.011	3.4				31	0.012	4.9	19	0.0096	2.2
C0235480: Paroxysmal atrial fibrillation	24	0.019	4.7	11	0.018	2.2				17	0.016	2.7																									28	0.015	3.6				37	0.014	3.7
C0266470: Cerebellar Hypoplasia	24	0.019	4.7	12	0.02	2.7				19	0.018	3.5	11	0.028	3.7																			8	0.025	2.6				13	0.02	2.9	38	0.014	4	30	0.015	3.7
C0151825: Bone pain	16	0.013	3.7																						8	0.026	4				11	0.021	4.5				20	0.011	3.6	9	0.014	2.5	25	0.0093	3.3	18	0.0091	2.4
C0026267: Mitral Valve Prolapse Syndrome	14	0.011	3.7	9	0.015	3.4																			5	0.016	2.2										19	0.01	4.4	11	0.017	4.5	22	0.0082	3.6	18	0.0091	3.5
C0431380: Cortical Dysplasia	14	0.011	3.5							10	0.0097	2.1	7	0.018	3							5	0.019	2.4	6	0.019	2.9							5	0.016	2.1	19	0.01	4.1										16
C0751674: Lymphangioleiomyomatosis	14	0.011	4.4	7	0.012	2.5				10	0.0097	2.8	6	0.015	2.8										6	0.019	3.3										15	0.0082	3.2	9	0.014	3.6	20	0.0075	3.6
C0677659: Gastro-esophageal reflux disease with esophagitis	10	0.0081	3.2							8	0.0077	2.5																			5	0.0096	2.1							8	0.012	3.8	13	0.0048	2	15	0.0076	4.3
C1392786: Cognitive changes	8	0.0065	3	6	0.0099	3.3				7	0.0068	2.8										4	0.015	3													8	0.0044	2	7	0.011	4				10	0.0051	2.9	7
C4528257: Corpuscular Hemoglobin Concentration Mean	32	0.026	3.6	16	0.026	2.1																			11	0.035	2.5													20	0.031	3.3	58	0.022	3.8	42	0.021	2.7
C1859778: Postnatal growth retardation	12	0.0097	2.4							11	0.011	2.5																			7	0.013	2.3													16	0.0081	2.3	15
C0268398: Familial lichen amyloidosis	22	0.018	3.7																			8	0.03	3	8	0.026	2.6													13	0.02	2.8	37	0.014	3.5	27	0.014	2.6
C0231712: Waddling gait	13	0.011	3.1	7	0.012	2.1				11	0.011	2.8													6	0.019	2.9				7	0.013	2.4										20	0.0075	2.7	15	0.0076	2.2	11
C1865014: Long philtrum	40	0.032	11																						8	0.026	2				15	0.029	3.9				36	0.02	4.7				65	0.024	12	44	0.022	7.1	23
C1261502: Finding of Mean Corpuscular Hemoglobin	66	0.053	11							38	0.037	2.9	18	0.046	2.6																						80	0.044	8.7				107	0.04	9.4	77	0.039	6.4
C1837260: Prominent forehead	27	0.022	9.5							12	0.012	2.1	7	0.018	2.3							6	0.023	2.5													19	0.01	2.4				24	0.009	2.1				19
C0339543: Epiretinal Membrane	10	0.0081	2																						11	0.035	8.1										17	0.0093	3.9	8	0.012	2.8	26	0.0097	6.2
C0032181: Platelet Count measurement	33	0.027	7.8							18	0.017	2.3	11	0.028	3.1																									13	0.02	2.3	48	0.018	5.8
C0423109: Upward slant of palpebral fissure	29	0.023	7.7							15	0.014	2.1	11	0.028	3.9																14	0.027	4.6										38	0.014	4.4	33	0.017	5.3
C0850703: Frequent falls	11	0.0089	2.8	9	0.015	3.9				17	0.016	7.7																			6	0.011	2.2										19	0.0071	3.3
C0233565: Bradykinesia	15	0.012	3.4				3	0.034	2.2	20	0.019	7.5																			9	0.017	3.3										28	0.01	4.9				13
C0544886: Somatic mutation	23	0.019	7.2													5	0.021	2.2													8	0.015	2.3													24	0.012	4.3	15
C0338508: Optic Atrophy 1	20	0.016	7.2	8	0.013	2.6				16	0.015	5.6																									23	0.013	6.3	10	0.015	3.6				19	0.0096	3.7
C0751837: Gait Ataxia	24	0.019	6.8	15	0.025	5.6				15	0.014	3	9	0.023	3.4	6	0.025	2.6																			21	0.011	2.7				28	0.01	2.9
C0162678: Neurofibromatoses	21	0.017	6.8										8	0.02	3.4																						19	0.01	3.3	9	0.014	2.6	26	0.0097	3.9	20	0.01	3.3	14
C1843367: Poor school performance	22	0.018	4.2										9	0.023	2.7																						26	0.014	3.3				43	0.016	6.7	33	0.017	5.5	24
C1854882: Absent speech	28	0.023	6.5										9	0.023	2.5																12	0.023	3.1										43	0.016	5.5	31	0.016	3.9	21
C1848207: Poor speech	26	0.021	6.3	11	0.018	2.5				20	0.019	4.5	13	0.033	5.4																												35	0.013	3.7	23	0.012	2	17
C0266449: Congenital anomaly of brain	12	0.0097	3							11	0.011	3.1	6	0.015	2.6																						16	0.0087	3.3							22	0.011	6.2
C1853242: Midface retrusion	21	0.017	3.3																																		34	0.019	5.9				41	0.015	5	28	0.014	3
C0015300: Exophthalmos	19	0.015	2.6																			7	0.026	2.4	8	0.026	2.6										27	0.015	3.2				43	0.016	5.9	34	0.017	5.3
C0025363: Mental Retardation, Psychosocial	20	0.016	5.8							11	0.011	2				7	0.029	3.9																									25	0.0093	3.1	20	0.01	3	14
C0162298: Joint stiffness	20	0.016	4.9							17	0.016	4.3				6	0.025	2.7							6	0.019	2.2																34	0.013	5.7				15
C1837404: High, narrow palate	17	0.014	4.7										7	0.018	2.8							5	0.019	2.2																8	0.012	2.2	27	0.01	4.7	24	0.012	5.5
C0034935: Babinski Reflex	18	0.015	2.4	15	0.025	4.4				22	0.021	5.2																									26	0.014	3.1	14	0.021	3.5	35	0.013	3.4	25	0.013	2.3
C1853743: Muscular hypotonia of the trunk	16	0.013	3.2	11	0.018	3.5				14	0.014	3																															32	0.012	5.2				16
C1845977: X- linked recessive	16	0.013	2.7																						6	0.019	2.1										21	0.011	2.7				34	0.013	5.1	20	0.01	2	16
C0003706: Arachnodactyly	15	0.012	4.8	7	0.012	2.3																									7	0.013	2.7				13	0.0071	2.1	8	0.012	2.8	24	0.009	5.1
C2243051: Large head (disorder)	12	0.0097	5										4	0.01	2																												13	0.0048	2.4	10	0.0051	2.1	11
C0033036: Atrial Premature Complexes	15	0.012	2.1																						8	0.026	3.2										20	0.011	2.1				35	0.013	4.9	21	0.011	2.1	16
C0266551: Congenital coloboma of iris	15	0.012	2.9	10	0.017	3.1	3	0.034	2																																		30	0.011	4.8	23	0.012	4
C0000731: Abdomen distended	14	0.011	4.1	7	0.012	2.3				11	0.011	3.1																									17	0.0093	3.8	11	0.017	4.8	19	0.0071	2.8
C0334121: Inflammatory Myofibroblastic Tumor	13	0.011	4							13	0.013	4.8																			6	0.011	2.3				15	0.0082	3.4				21	0.0078	4.3	17	0.0086	4.1
C0399526: Class III malocclusion	21	0.017	4.7										9	0.023	3.2							6	0.023	2.3													24	0.013	3.6				27	0.01	2.3	28	0.014	4.7
C0038271: Stereotyped Behavior	15	0.012	3.4							13	0.013	3.1	7	0.018	2.7							5	0.019	2.2							11	0.021	4.6										23	0.0086	2.7
C0276289: Zika Virus Infection	19	0.015	3.4							14	0.014	2.2													7	0.023	2.4				13	0.025	4.5										30	0.011	2.8	22	0.011	2.1
C0240063: Coloboma of iris	15	0.012	2.8	10	0.017	3																																		9	0.014	2.2	30	0.011	4.5	23	0.012	3.8
C0013363: Dysautonomia	18	0.015	4.4	11	0.018	3.7				16	0.015	4.3																						7	0.022	3	17	0.0093	2.1										15
C0235950: Zinc deficiency	11	0.0089	3																			4	0.015	2.1	7	0.023	4.4										14	0.0076	3	8	0.012	3.1				14	0.0071	2.7
C0750937: Ataxia, Appendicular	10	0.0081	2.6	6	0.0099	2.1				10	0.0097	3.1				6	0.025	4.2																5	0.016	2.7							20	0.0075	4.3				10
C0235991: Small for gestational age (disorder)	20	0.016	4.2	10	0.017	2.4	4	0.045	2.7	14	0.014	2.4																									23	0.013	3.2				28	0.01	2.6				17
C1096063: Drug Resistant Epilepsy	15	0.012	2							18	0.017	4.2													9	0.029	3.9				9	0.017	2.3							10	0.015	2.2	31	0.012	3.4				20
C0752120: Spinocerebellar Ataxia Type 1	11	0.0089	2.5	9	0.015	3.7				12	0.012	3.7													5	0.016	2.4										13	0.0071	2.1				22	0.0082	4.1
C0038273: Stereotypic Movement Disorder	18	0.015	3							14	0.014	2.2																			12	0.023	3.9										28	0.01	2.2				18
C4721773: Postoperative cognitive dysfunction	12	0.0097	3.4																						5	0.016	2.6										14	0.0076	2.8				20	0.0075	3.8	13	0.0066	2.1	10
C0694549: Community acquired pneumonia	9	0.0073	2.5	6	0.0099	2.4																5	0.019	3.3	4	0.013	2.1										14	0.0076	3.8	6	0.0092	2.2	16	0.006	3.1
C0265673: Congenital kyphosis	7	0.0057	2.2													4	0.017	3.1																												12	0.0061	3.8	7
C1841972: Glucocorticoid Receptor Deficiency	11	0.0089	2.4																			6	0.023	3.5	5	0.016	2.4				6	0.011	2				16	0.0087	3.3	8	0.012	2.7
C0973461: Dysphasia	9	0.0073	3							9	0.0087	3.5																			6	0.011	3.1										15	0.0056	3.5				8
C0001807: Aggressive behavior	17	0.014	3	10	0.017	2.5				14	0.014	2.5	9	0.023	3.3																10	0.019	3										30	0.011	3.4	23	0.012	2.9
C0233401: Psychiatric symptom	10	0.0081	2.3							10	0.0097	2.8										4	0.015	2																7	0.011	2.3				16	0.0081	3.4	10
C0232462: Decrease in appetite	9	0.0073	3	5	0.0083	2.1				8	0.0077	2.9	4	0.01	2.1																									7	0.011	3.4	14	0.0052	3
C0178417: Anhedonia	10	0.0081	2.3	8	0.013	3.2				9	0.0087	2.3																			7	0.013	2.9							7	0.011	2.4				14	0.0071	2.5
C0020608: Hypodontia	27	0.022	6.5							16	0.015	2.4																									37	0.02	7.9				54	0.02	12	28	0.014	3.3
C0038586: Substance Use Disorders	19	0.015	2.8	12	0.02	2.8																7	0.026	2.5													30	0.016	4.6	13	0.02	3	50	0.019	9.5
C1956257: Pulmonary Stenosis	13	0.011	3.4				3	0.034	2.4																6	0.019	3.1																26	0.0097	5.8	25	0.013	7.8
C0239676: High forehead	23	0.019	4.7							19	0.018	3.9																			11	0.021	2.9				26	0.014	3.3				45	0.017	7.6				21
C1865017: Thin upper lip vermilion	28	0.023	7.3										9	0.023	2.7																						23	0.013	2.3				36	0.013	4	30	0.015	4.3	20
C0231686: Gait, Unsteady	15	0.012	3.1	8	0.013	2.1				19	0.018	6.3																															34	0.013	7.1				13
C0266463: Lissencephaly	13	0.011	5.3							9	0.0087	3.2													4	0.013	2.2							4	0.013	2.2	13	0.0071	3.5							19	0.0096	7
C0013170: Drug habituation	23	0.019	5.2																						7	0.023	2.4										24	0.013	3.1				41	0.015	6.7	23	0.012	2.3	23
C4025790: Specific learning disability	19	0.015	4.3	9	0.015	2.2							7	0.018	2.2																			6	0.019	2.1							36	0.013	6.5	24	0.012	3.7
C0234132: Pyramidal sign	20	0.016	5.2							20	0.019	6.4				7	0.029	3.6																			19	0.01	2.6				24	0.009	2.3				14
C1960398: HER2-positive carcinoma of breast	26	0.021	3.8													7	0.029	2.1																			31	0.017	2.8				50	0.019	5.5	42	0.021	6
C0431478: Posteriorly rotated ear	16	0.013	2.6							14	0.014	2.5																			9	0.017	2.4										32	0.012	4.1	30	0.015	5.9
C0085612: Ventricular arrhythmia	21	0.017	5	11	0.018	3.1																															28	0.015	5.6				36	0.013	5.8				16
C0037772: Spastic Paraplegia	20	0.016	5.7	9	0.015	2.6				17	0.016	5																									19	0.01	2.9				29	0.011	4.6
C0020796: Profound Mental Retardation	21	0.017	5.6							13	0.013	2.4				7	0.029	3.5																									26	0.0097	2.7	20	0.01	2.4	15
C0019825: Hoarseness	10	0.0081	2.6	7	0.012	2.8																5	0.019	3.1																			22	0.0082	5.6	12	0.0061	2.1
C0524587: Mean Corpuscular Volume (result)	28	0.023	5.2							21	0.02	3.4																									37	0.02	5.5				45	0.017	4.6	34	0.017	3.7
C0424678: Lean body mass	19	0.015	5.2																4	0.033	2.5																18	0.0098	2.5				31	0.012	5.5				13
C0686353: Muscular Dystrophies, Limb-Girdle	16	0.013	4.6	9	0.015	3.2				15	0.014	4.9	10	0.026	5.5										5	0.016	2.1																23	0.0086	3.6
C0345392: Congenital kyphoscoliosis	14	0.011	2.4							13	0.013	2.7													6	0.019	2.3										18	0.0098	2.3				26	0.0097	3.1	26	0.013	5.3
C0340427: Familial dilated cardiomyopathy	11	0.0089	3.2	6	0.0099	2.2				11	0.011	3.9																									12	0.0066	2.4
C0033300: Progeria	17	0.014	5.2																						5	0.016	2.1										15	0.0082	2.3				26	0.0097	4.9	21	0.011	4.6
C0235659: Reduced fetal movement	14	0.011	2							13	0.013	2.2													6	0.019	2.1																25	0.0093	2.1	20	0.01	2.1	21
C0020224: Polyhydramnios	21	0.017	3.9							21	0.02	5																			12	0.023	3.5				22	0.012	2.1							26	0.013	2.9	19
C0311394: Difficulty walking	21	0.017	3.4	13	0.021	3.2				22	0.021	5																															40	0.015	4.8				24
C2674218: SPHEROCYTOSIS, TYPE 1 (disorder)	9	0.0073	3.9	5	0.0083	2.6																			4	0.013	2.8	5	0.02	4.3							9	0.0049	2.7				15	0.0056	5
C3665593: Melanocytic nevus of skin	10	0.0081	2				3	0.034	2.5													5	0.019	2.7	8	0.026	4.9																			18	0.0091	3.9
C3279222: Aplasia/Hypoplasia of the cerebellum	13	0.011	3	7	0.012	2																									8	0.015	3													21	0.011	4.7	13
C0010964: Dandy-Walker Syndrome	16	0.013	3.8										6	0.015	2																9	0.017	3.2				22	0.012	4.6				26	0.0097	3.8
C0026884: Mutism	7	0.0057	2.5							9	0.0087	4.6																									8	0.0044	2.2	5	0.0077	2.5	10	0.0037	2.1
C1866134: Wide anterior fontanel	12	0.0097	4.5																												5	0.0096	2.1				13	0.0071	3.5				15	0.0056	2.9
C0751955: Brain Infarction	14	0.011	3.6	8	0.013	2.7																			5	0.016	2.2										19	0.01	4.3	11	0.017	4.4
C0520459: Necrotizing Enterocolitis	10	0.0081	2	10	0.017	4.4				11	0.011	3.1																												10	0.015	4.1	20	0.0075	3.2
C0027126: Myotonic Dystrophy	16	0.013	3.2							15	0.014	3.5													6	0.019	2.3	8	0.032	4.3													25	0.0093	2.6
C0087012: Ataxia, Spinocerebellar	14	0.011	2.3	10	0.017	2.9				12	0.012	2.1																															29	0.011	4
C0022595: Keratosis Follicularis	7	0.0057	2.1							7	0.0068	2.5	4	0.01	2.2																												15	0.0056	4	11	0.0056	3
C1853246: Eversion of lower lip	12	0.0097	2.9													4	0.017	2													6	0.011	2										22	0.0082	3.9	16	0.0081	2.9
C3887898: Infantile Spasm	10	0.0081	2.3							10	0.0097	2.9																									14	0.0076	2.8				20	0.0075	3.8
C0302511: Small for gestational age fetus	17	0.014	3.6							12	0.012	2.1																									18	0.0098	2.2				27	0.01	3.2				16
C1837249: Malformations of Cortical Development, Group II	17	0.014	2.9							14	0.014	2.4	7	0.018	2																						24	0.013	3.6							24	0.012	3.1
C4021800: Abnormality of dental enamel	12	0.0097	3.3							9	0.0087	2.2																			6	0.011	2.2										19	0.0071	3.2	13	0.0066	2	11
C4285807: Behavioral and psychological symptoms of dementia	8	0.0065	2	6	0.0099	2.5				8	0.0077	2.5																												6	0.0092	2.3	16	0.006	3.3
C0034013: Precocious Puberty	15	0.012	3.2																			5	0.019	2.1	7	0.023	3.2																			20	0.01	3.1	13
C1857108: Limitation of joint mobility	9	0.0073	2.1																																		13	0.0071	2.8	7	0.011	2.6				12	0.0061	2.1
C0005587: Depression, Bipolar	12	0.0097	2.5	7	0.012	2																5	0.019	2.4	5	0.016	2.2							6	0.019	2.8				8	0.012	2.4
C1963077: Bone Pain, CTCAE 3.0	8	0.0065	2.2							7	0.0068	2.1													4	0.013	2.3										11	0.006	2.7	6	0.0092	2.5
C4554063: Bone Pain, CTCAE 5.0	8	0.0065	2.2							7	0.0068	2.1													4	0.013	2.3										11	0.006	2.7	6	0.0092	2.5
C0751265: Learning Disabilities	21	0.017	9	9	0.015	3.6				9	0.0087	2																									17	0.0093	3.8				21	0.0078	3.6
C0034194: Pyloric Stenosis	22	0.018	8.4																						5	0.016	2.1																21	0.0078	2.7	21	0.011	4.4	12
C1848736: Distal amyotrophy	13	0.011	3.4	10	0.017	4.3				18	0.017	7.7																												9	0.014	3.3	20	0.0075	3
C1845847: Coarse facial features	27	0.022	7.5																												9	0.017	2.2							11	0.017	2.5	33	0.012	3.7
C0200635: Lymphocyte Count measurement	27	0.022	3.1																						11	0.035	3.1										40	0.022	4.4				62	0.023	7.5				25
C3887938: Deuteranomaly	18	0.015	7.5				3	0.034	2.6	13	0.013	4.8													7	0.023	4.3										16	0.0087	3.9
C0015644: Muscular fasciculation	14	0.011	4.3							17	0.016	7.4																			8	0.015	3.5										18	0.0067	2.6				13
C0234376: Action Tremor	17	0.014	6.5							10	0.0097	2.8	5	0.013	2.1																												19	0.0071	3.2				11
C1511789: Desmoplastic	13	0.011	3																						6	0.019	2.9										21	0.011	5.2							19	0.0096	3.7
C0427065: Distal muscle weakness	16	0.013	4.6	9	0.015	3.2				17	0.016	6.3																															26	0.0097	5	17	0.0086	2.8
C1852197: MAJOR AFFECTIVE DISORDER 1	15	0.012	2.6	9	0.015	2.3																															20	0.011	2.7	10	0.015	2.6	35	0.013	6.3
C0017639: Gliosis	13	0.011	3.6							14	0.014	5																			7	0.013	2.7				13	0.0071	2.1				26	0.0097	6.2
C1970943: MAJOR AFFECTIVE DISORDER 4	15	0.012	2.6	9	0.015	2.3																															20	0.011	2.8	10	0.015	2.6	34	0.013	5.9
C1970945: MAJOR AFFECTIVE DISORDER 6	15	0.012	2.6	9	0.015	2.3																															20	0.011	2.8	10	0.015	2.6	34	0.013	5.9
C1836047: Long face	23	0.019	5.8										8	0.02	2.6																12	0.023	4.1										31	0.012	3.5	25	0.013	3.4
C0027859: Acoustic Neuroma	19	0.015	5.8																						6	0.019	2.6										18	0.0098	3	8	0.012	2.1				20	0.01	3.5
C2700439: MAJOR AFFECTIVE DISORDER 8	13	0.011	2.7	9	0.015	3																															19	0.01	3.7	8	0.012	2.2	29	0.011	5.8
C2700440: MAJOR AFFECTIVE DISORDER 9	13	0.011	2.7	9	0.015	3																															19	0.01	3.7	8	0.012	2.2	29	0.011	5.8
C2700438: MAJOR AFFECTIVE DISORDER 7	13	0.011	2.7	9	0.015	3																															19	0.01	3.6	8	0.012	2.2	29	0.011	5.8
C0202239: Uric acid measurement (procedure)	27	0.022	4.9																																		27	0.015	2.2				47	0.018	5.5	33	0.017	3.6
C0600033: Acquired Kyphoscoliosis	14	0.011	2.5							13	0.013	2.7																									17	0.0093	2				26	0.0097	3.2	26	0.013	5.4
C0751706: Primary Progressive Nonfluent Aphasia	4	0.0032	2	3	0.005	2.1				7	0.0068	5.4																			4	0.0077	3.4										6	0.0022	2.1
C0007196: Restrictive cardiomyopathy	10	0.0081	5.3																						4	0.013	3.1							3	0.0095	2							12	0.0045	3.8	9	0.0046	2.9
C1853241: Flat face	9	0.0073	2.2							13	0.013	5.3																									12	0.0066	2.4				15	0.0056	2.2
C1840069: Sandal gap	12	0.0097	5.2	5	0.0083	2.1																																					13	0.0048	2.6	10	0.0051	2.2	8
C0037773: Spastic Paraplegia, Hereditary	13	0.011	2.8	9	0.015	3.1				13	0.013	3.5																									16	0.0087	2.5				27	0.01	5.1
C0037822: Speech Disorders	19	0.015	3.7							16	0.015	3.2																			9	0.017	2.3										35	0.013	4.9	23	0.012	2.7
C3250443: MYOTONIC DYSTROPHY 1	15	0.012	2.2																						10	0.032	4.8										25	0.014	4.1				32	0.012	4				16
C1868675: PARKINSON DISEASE 2, AUTOSOMAL RECESSIVE JUVENILE	9	0.0073	2.8	7	0.012	3.4				10	0.0097	4																												6	0.0092	2.5	18	0.0067	4.8
C2718017: TDP-43 Proteinopathies	7	0.0057	2.7							9	0.0087	4.8										3	0.011	2.2																5	0.0077	2.6				10	0.0051	3.3
C0265783: Congenital hypoplasia of lung	19	0.015	4																																		26	0.014	4.7				29	0.011	3.1	25	0.013	3.7	18
C0266617: Congenital anomaly of face	14	0.011	3.6																						5	0.016	2.2										16	0.0087	2.8				25	0.0093	4.7	16	0.0081	2.5
C1839259: Bulbo-Spinal Atrophy, X-Linked	14	0.011	3.2							12	0.012	2.9																						6	0.019	2.7							26	0.0097	4.4	22	0.011	4.7
C0024421: Macroglossia	12	0.0097	2.6																																		15	0.0082	2.4				25	0.0093	4.7	20	0.01	4.3
C0020757: Ichthyoses	18	0.015	3													6	0.025	2.3																												22	0.011	2.1
C0426970: Spastic Quadriplegia	10	0.0081	2.6							12	0.012	4.4																															17	0.0063	2.9				13
C0452138: Sensorineural hearing loss, bilateral	11	0.0089	2.1							14	0.014	4.3																			7	0.013	2.4													15	0.0076	2
C1527366: Salaam Seizures	9	0.0073	2.5							8	0.0077	2.4	5	0.013	2.5	4	0.017	2.5				6	0.023	4.3
C2267233: Neonatal Hypotonia	19	0.015	4.2							15	0.014	3.1	7	0.018	2.2																11	0.021	3.7	6	0.019	2
C1861922: CAMPOMELIC DYSPLASIA	9	0.0073	2.8																						4	0.013	2.3										13	0.0071	3.7	7	0.011	3.2
C0236018: Aura	10	0.0081	2.7																						5	0.016	2.8													9	0.014	4.1							10
C0751111: Awakening Epilepsy	10	0.0081	2.7																						5	0.016	2.8													9	0.014	4.1							10
C0016719: Friedreich Ataxia	9	0.0073	2	6	0.0099	2.1				11	0.011	3.7																									14	0.0076	3.1				20	0.0075	4.1
C0014867: Esophageal Varices	7	0.0057	2.1	5	0.0083	2.3																																		6	0.0092	2.9	15	0.0056	4.1
C1837658: Gross motor development delay	15	0.012	4							13	0.013	3.7										5	0.019	2.4													17	0.0093	3.1							16	0.0081	2.4
C1836150: Gait imbalance	10	0.0081	4	6	0.0099	3				9	0.0087	3.9																												7	0.011	3.7	15	0.0056	4
C0267952: Fibrosis of pancreas	8	0.0065	2																						6	0.019	4										13	0.0071	3.4	6	0.0092	2.3	14	0.0052	2.4
C4082974: Dupuytren's Disease	9	0.0073	3.2																						5	0.016	3.5										12	0.0066	3.7				13	0.0048	2.8
C0029866: Other ureteric obstruction	7	0.0057	2.3							7	0.0068	2.7																									10	0.0055	3	5	0.0077	2.3	14	0.0052	3.9
C0566620: Nasal voice	12	0.0097	3.4	7	0.012	2.6				11	0.011	3.5																			8	0.015	3.7										16	0.006	2.1
C0008487: Chordoma	14	0.011	2.7																						6	0.019	2.5										20	0.011	3.5				25	0.0093	3.2
C0007760: Cerebellar Diseases	10	0.0081	3.5										5	0.013	2.8																												13	0.0048	2.3
C0079588: Ichthyosis, X-Linked	19	0.015	3.2																			6	0.023	2.1							9	0.017	2.1				22	0.012	2.3	13	0.02	3.4
C0553694: Oropharyngeal disorders	15	0.012	2.5																			6	0.023	2.5													22	0.012	3.4	9	0.014	2	25	0.0093	2.3
C0014877: Esotropia	14	0.011	3.4							11	0.011	2.5																									16	0.0087	2.6				22	0.0082	3
C0003175: Anthrax disease	9	0.0073	2.8							9	0.0087	3.4													4	0.013	2.3				5	0.0096	2.2
C4048268: Cortical visual impairment	13	0.011	2.4							13	0.013	3.1	6	0.015	2.1																															20	0.01	3.3
C0264936: Secondary pulmonary hypertension	4	0.0032	2.2	3	0.005	2.2																			3	0.0097	3										6	0.0033	3.2	4	0.0061	3.2
C0576093: Knee joint valgus deformity	12	0.0097	2.5							10	0.0097	2.2													5	0.016	2.1										15	0.0082	2.3	9	0.014	3
C0004930: Behavior Disorders	9	0.0073	2.4																															4	0.013	2.1							16	0.006	3				10
C1852502: CRANIOMETAPHYSEAL DYSPLASIA, AUTOSOMAL DOMINANT	7	0.0057	2.7										4	0.01	2.6										4	0.013	2.9																			9	0.0046	2.6
C1260954: Morphologically altered structure	7	0.0057	2.6							7	0.0068	3										3	0.011	2.1													9	0.0049	2.8				11	0.0041	2.7
C0270685: Cerebral calcification	11	0.0089	2.5																						5	0.016	2.4										15	0.0082	2.9							14	0.0071	2.1
C0393525: Progressive cerebellar ataxia	14	0.011	2.8	12	0.02	4.7				25	0.024	11																									19	0.01	3.2
C0152421: Macrotia	28	0.023	8.4							14	0.014	2.3																															41	0.015	7.3	27	0.014	4
C0014591: Epistaxis	9	0.0073	2.2																						5	0.016	2.8	9	0.036	7.5
C2585653: Persistent atrial fibrillation	21	0.017	5.8							14	0.014	3																															30	0.011	4.4
C0221629: Proximal muscle weakness	14	0.011	3.7	11	0.018	4.8				16	0.015	5.8																																		19	0.0096	3.9
C0241654: Abnormal heart valve morphology	8	0.0065	3.6							6	0.0058	2.5																												8	0.012	5.6	15	0.0056	5.8
C3468561: familial atrial fibrillation	21	0.017	5.7							14	0.014	3																															30	0.011	4.3
C0017495: Gerstmann-Straussler-Scheinker Disease	7	0.0057	2.1							11	0.011	5.6							3	0.024	2.8				5	0.016	3.6
C0575158: Kyphoscoliosis deformity of spine	17	0.014	3.7							14	0.014	3																															27	0.01	3.3	27	0.014	5.5
C0234162: Cerebellar Dysmetria	18	0.015	5.4							12	0.012	2.8				8	0.034	5.1																									20	0.0075	2.1
C0019572: Hirsutism	10	0.0081	2.5							9	0.0087	2.5																															22	0.0082	5.2
C0039128: Syphilis	9	0.0073	2.3	8	0.013	3.7																7	0.026	5.2				6	0.024	4.2
C1868720: Periventricular Nodular Heterotopia	10	0.0081	5							6	0.0058	2.4																																		9	0.0046	2.6
C0042928: Vocal Cord Paralysis	6	0.0049	2.2							9	0.0087	5																																		10	0.0051	3.5	6
C3828530: Platelet Component Distribution Width Measurement	16	0.013	3.9							13	0.013	3.1																									19	0.01	3.3				28	0.01	4.8
C0263401: Cutis marmorata	13	0.011	4.7										5	0.013	2.4																												15	0.0056	2.4	13	0.0066	2.7
C0027888: Hereditary Motor and Sensory Neuropathies	9	0.0073	3.6							8	0.0077	3.4																						6	0.019	4.7							11	0.0041	2.2
C0007192: Cardiomyopathy, Alcoholic	8	0.0065	4.7	4	0.0066	2.5				6	0.0058	3.3																												6	0.0092	4.4
C0151313: Sensory neuropathy	11	0.0089	2.1							13	0.013	3.8													6	0.019	2.9																25	0.0093	4.6
C1849300: Widely patent fontanelles and sutures	5	0.004	3.3	3	0.005	2.4																																		5	0.0077	4.6
C2678065: Myofibrillar Myopathy	9	0.0073	3.1	5	0.0083	2.2				10	0.0097	4.5													4	0.013	2.5
C0277828: Late fontanel closure	6	0.0049	2.2																						3	0.0097	2.1																13	0.0048	4.5	8	0.004	2.3
C0949658: Cardiomyopathy, Hypertrophic, Familial	9	0.0073	2.2	9	0.015	4.4				11	0.011	3.9	5	0.013	2.3
C1853237: Isolated cases	15	0.012	4.3	8	0.013	2.7				10	0.0097	2.3																															18	0.0067	2
C0856863: Broad-based gait	12	0.0097	4.3							8	0.0077	2.4																			6	0.011	2.7				12	0.0066	2.8
C4021726: EMG: myopathic abnormalities	15	0.012	4.1							12	0.012	3.2																			7	0.013	2.4
C1868684: EAR, PATELLA, SHORT STATURE SYNDROME	10	0.0081	2.9				4	0.045	4.1																															6	0.0092	2.2	15	0.0056	2.5
C2752147: XERODERMA PIGMENTOSUM, COMPLEMENTATION GROUP C	9	0.0073	2.7							8	0.0077	2.6													4	0.013	2.3																17	0.0063	4.1
C0752098: Autosomal Dominant Parkinsonism	6	0.0049	2.6	5	0.0083	3.3				7	0.0068	3.9																															11	0.0041	4
C0020258: Hydrocephalus, Normal Pressure	6	0.0049	2.1							6	0.0058	2.4																						5	0.016	4				5	0.0077	2.6
C0086237: Epilepsy, Cryptogenic	10	0.0081	2.5																						5	0.016	2.7													9	0.014	3.9							11
C0003855: Arteriovenous fistula	10	0.0081	2.3																																		14	0.0076	2.8	9	0.014	3.7	17	0.0063	2.5
C0150080: Social Communication Disorder	8	0.0065	3.7	4	0.0066	2.1																												3	0.0095	2.1
C0409338: Flexion contracture - elbow	8	0.0065	2																						4	0.013	2.2																17	0.0063	3.7
C0338480: Common Migraine	9	0.0073	2.4																						4	0.013	2.1													8	0.012	3.6	16	0.006	3
C0239067: Difficulty walking up stairs	7	0.0057	2.3							7	0.0068	2.8																			6	0.011	3.6										12	0.0045	2.9
C0920563: Insulin Sensitivity	8	0.0065	2.4										4	0.01	2.1																									7	0.011	3.4
C1850456: Progressive microcephaly	8	0.0065	2.2	6	0.0099	2.6				7	0.0068	2.1																																		13	0.0066	3.5
C1527303: Chronic Airflow Obstruction	6	0.0049	2.6																						4	0.013	3.4							3	0.0095	2.2							10	0.0037	3.2
C1306710: Facial asymmetry	13	0.011	3.3										6	0.015	2.5																																		11
C0205969: Thymic Carcinoma	9	0.0073	2.2										6	0.015	3.2																												17	0.0063	3.1
C1955869: Malformations of Cortical Development	8	0.0065	2.5	6	0.0099	2.9																																					12	0.0045	2.2
C1861861: CARDIOMYOPATHY, FAMILIAL RESTRICTIVE, 1 (disorder)	4	0.0032	2	4	0.0066	3.1																																		4	0.0061	3
C0265219: Miller Dieker syndrome	15	0.012	2.1																																					10	0.015	2.2
C0266568: Persistent Hyperplastic Primary Vitreous	6	0.0049	2.7										3	0.0077	2.1																															8	0.004	3
C0393570: Corticobasal degeneration	6	0.0049	2.6							6	0.0058	3																									7	0.0038	2.3							7	0.0035	2.2
C0241726: Delayed ability to walk	10	0.0081	2.9	6	0.0099	2.3				9	0.0087	2.9																															14	0.0052	2.1
C0406810: Carney Complex	9	0.0073	2.2																3	0.024	2.3																12	0.0066	2.4
C0267026: Actinic cheilitis	8	0.0065	2.3	5	0.0083	2																																					14	0.0052	2.9
C0023015: Language Disorders	11	0.0089	2.8																																		14	0.0076	2.8				16	0.006	2.1				10
C1849097: Loss of ability to walk	6	0.0049	2.4	4	0.0066	2.2																															8	0.0044	2.8				9	0.0034	2.4
C0026846: Muscular Atrophy	7	0.0057	2.4																																		9	0.0049	2.6	5	0.0077	2.4
C0700635: Strudwick syndrome	4	0.0032	2.4	3	0.005	2.4				4	0.0039	2.6																															6	0.0022	2.6
C0016052: Fibromuscular Dysplasia	7	0.0057	2.5							6	0.0058	2.3										3	0.011	2.1																5	0.0077	2.5
C0175693: Russell-Silver syndrome	11	0.0089	2.4	7	0.012	2.3										4	0.017	2																												14	0.0071	2.1
C0746674: Generalized muscle weakness	12	0.0097	2.2							23	0.022	10																															22	0.0082	2.8
C4552811: Generalized Muscle Weakness, CTCAE	11	0.0089	2.1							22	0.021	10																															20	0.0075	2.5
C1836450: Distal lower limb muscle weakness	7	0.0057	2.4	7	0.012	4.3				14	0.014	9.2
C0235025: Peripheral motor neuropathy	8	0.0065	2.3							14	0.014	7.6																															15	0.0056	3.4
C1847584: Distal sensory impairment	9	0.0073	2.1							14	0.014	5.9																															18	0.0067	3.3
C1444680: Posterior capsule opacification	4	0.0032	2.1																						5	0.016	5.8																6	0.0022	2.2
C1263857: Peripheral axonal neuropathy	11	0.0089	2.8							14	0.014	5.4																															20	0.0075	3.7
C0600104: Obsessive compulsive behavior	15	0.012	5.2										5	0.013	2.1																												20	0.0075	3.7
C0231807: Dyspnea on exertion	10	0.0081	2							13	0.013	4.3																															23	0.0086	4.6
C2749625: Motor axonal neuropathy	5	0.004	2.4							7	0.0068	4.6																															9	0.0034	3.4
C0240543: Bulbous nose	16	0.013	4.4																																		15	0.0082	2.1				24	0.009	3.7
C4021785: Abnormality of the metacarpal bones	8	0.0065	3.7										4	0.01	2.8																															11	0.0056	4.4
C1850889: MUSCULAR DYSTROPHY, LIMB-GIRDLE, TYPE 2B	6	0.0049	4.1							5	0.0048	3.4																												5	0.0077	4.4
C1527344: Dysphonia	11	0.0089	3.5							11	0.011	4.2																															15	0.0056	2.5
C1096367: Increased mean platelet volume	3	0.0024	2.2							3	0.0029	2.4																3	0.012	4.2
C0426848: Sacral dimple	11	0.0089	4							7	0.0068	2																															17	0.0063	4.1
C0156273: Bladder Diverticulum	4	0.0032	2.3																						3	0.0097	3.1																8	0.003	4.1
C0013371: Shigella Infections	14	0.011	3.4																			7	0.026	4	5	0.016	2.1
C0021933: Intussusception	5	0.004	2.6										3	0.0077	2.4																															8	0.004	4
C1866141: Foot dorsiflexor weakness	8	0.0065	2.1	6	0.0099	2.5				10	0.0097	3.9
C3806467: Respiratory insufficiency due to muscle weakness	10	0.0081	2.6							11	0.011	3.8																															16	0.006	2.5
C1135361: Persistent pulmonary hypertension	3	0.0024	2.9	3	0.005	3.8																															3	0.0016	2.4
C0334108: Multiple polyps	11	0.0089	3.5																						4	0.013	2.1																17	0.0063	3.5
C0221271: Elastosis perforans serpiginosa	10	0.0081	3.5				3	0.034	3																																		15	0.0056	3.3
C0006277: Bronchitis	7	0.0057	2																						5	0.016	3.5																			10	0.0051	2.4
C0042798: Low Vision	14	0.011	2.3	10	0.017	2.9																																					27	0.01	3.2
C0349579: Atypical Endometrial Hyperplasia	5	0.004	2							6	0.0058	3.2																																		7	0.0035	2.4
C1290807: Diarrheal disorder	5	0.004	2							5	0.0048	2.4
C1846868: Parkinsonism with favorable response to dopaminergic medication	4	0.0032	2							5	0.0048	3.2																															6	0.0022	2.1
C4551862: Ophthalmoplegia, Progressive Supranuclear	3	0.0024	2.9							3	0.0029	3.1																																					3
C4551863: Supranuclear Palsy, Progressive, 1	3	0.0024	2.9							3	0.0029	3.1																																					3
C0427144: Toe-walking gait	7	0.0057	2.4							7	0.0068	2.8																																		10	0.0051	2.9
C0947785: [D]Sleep disturbances (& [hypersomnia] or [insomnia])	9	0.0073	2.8	6	0.0099	2.6
C0149504: Encephalopathy, Toxic	5	0.004	2.2													3	0.013	2.8																						4	0.0061	2.5
C0154659: Toxic Encephalitis	5	0.004	2.2													3	0.013	2.8																						4	0.0061	2.5
C1843369: Vertical supranuclear gaze palsy	4	0.0032	2.3							4	0.0039	2.5	3	0.0077	2.8
C0410916: Neonatal Death	5	0.004	2.4							5	0.0048	2.7																															8	0.003	2.7
C2220255: Motor disturbances	4	0.0032	2.5	3	0.005	2.4																																					6	0.0022	2.7
C0153567: Uterine Cancer	7	0.0057	2.2																						4	0.013	2.6																			9	0.0046	2.1
C4083008: Guillain-Barre Syndrome, Familial	7	0.0057	2.2																																								11	0.0041	2.1
C0410203: X-linked centronuclear myopathy	5	0.004	2.2							5	0.0048	2.6																																					5
C0010073: Coronary Artery Vasospasm	5	0.004	2.2																						3	0.0097	2.5																8	0.003	2.4
C0008074: Child Development Disorders, Pervasive	15	0.012	2.4	9	0.015	2.2																																					26	0.0097	2.4
C0270763: Familial Motor Neuron Disease	3	0.0024	2.3							5	0.0048	5.3
C0018952: Extramedullary Hematopoiesis Function	6	0.0049	4.6																									4	0.016	5.1
C0268596: Multiple Acyl Coenzyme A Dehydrogenase Deficiency	9	0.0073	4.7							8	0.0077	4.4
C0751882: Myasthenic Syndromes, Congenital	8	0.0065	2.7							10	0.0097	4.7
C0240379: Open mouth (finding)	14	0.011	4.4										6	0.015	2.8
C0241700: Voice Fatigue	5	0.004	3							6	0.0058	4.4
C0521659: Motor Neuron Disease, Upper	3	0.0024	2.7							4	0.0039	4.4
C0020490: Hyperopia	17	0.014	4.1																																								25	0.0093	3.1
C1837142: Poor suck	14	0.011	4.1							12	0.012	3.7
C0270764: Motor Neuron Disease, Lower	5	0.004	2.7							6	0.0058	4
C0005866: Bluetongue infection	4	0.0032	2.8													3	0.013	3.9
C1840311: Laryngeal cleft	11	0.0089	3.8													4	0.017	2.6
C3898147: Neonatal Hypoxic Ischemic Encephalopathy	5	0.004	2.4	5	0.0083	3.8
C0271270: Oculovestibuloauditory syndrome	12	0.0097	3.7	6	0.0099	2.1
C0079301: Junctional Epidermolysis Bullosa	4	0.0032	2.5	4	0.0066	3.6
C0282313: Condition, Preneoplastic	12	0.0097	2.4							13	0.013	3.5
C2675021: Narrow palpebral fissure	7	0.0057	3.4										3	0.0077	2
C0221228: Comedone	7	0.0057	2.2				3	0.034	3.3
C0239815: Hand clenching	6	0.0049	3.3										3	0.0077	2.3
C0752123: Spinocerebellar Ataxia Type 5	8	0.0065	3.2										4	0.01	2.5
C0410264: Contracture of tendo achilles	6	0.0049	2.8										4	0.01	3.1
C0349649: Pulmonary lymphangioleiomyomatosis	4	0.0032	3	3	0.005	2.8
C0398738: Leukocyte adhesion deficiency type 1	11	0.0089	2.1																						6	0.019	2.9
C1847879: X-linked dominant inheritance	9	0.0073	2.9							8	0.0077	2.8
C1836940: Thickened nuchal skin fold	8	0.0065	2.6																																											11	0.0056	2.9
C0264611: Apraxia of Phonation	6	0.0049	2.9	4	0.0066	2.5
C1866129: Abnormality of the cerebellum	8	0.0065	2.8	5	0.0083	2.3
C1832446: Sparse eyebrow	6	0.0049	2.8																						3	0.0097	2.4
C1865572: Proximal placement of thumb	6	0.0049	2.8							5	0.0048	2.4
C0013528: Echolalia	6	0.0049	2.3							6	0.0058	2.7
C1839042: Upper motor neuron dysfunction	4	0.0032	2.5							4	0.0039	2.7
C0154681: Anterior Horn Cell Disease	3	0.0024	2.5							3	0.0029	2.7
C0240735: Personality Change	6	0.0049	2.1							6	0.0058	2.5
C0454596: Dysarthria, Spastic	5	0.004	2.2	4	0.0066	2.5
C1848529: Hypoplasia of the pons	5	0.004	2.2	4	0.0066	2.5
C0027441: Nasopharyngitis	4	0.0032	2.2							4	0.0039	2.5
C1868594: Perry Syndrome	4	0.0032	2.2							4	0.0039	2.5
C0265535: Trigonocephaly	7	0.0057	2.3	5	0.0083	2.4
C0271790: Subclinical hypothyroidism	6	0.0049	2.3																						3	0.0097	2.1
C0239548: Fasciculation, Tongue	4	0.0032	2							4	0.0039	2.3
C1827301: Extensively Drug-Resistant Tuberculosis	5	0.004	2.2										3	0.0077	2.2
C0266200: Microcolon	3	0.0024	2.1																																														3
C0019209: Hepatomegaly				30	0.05	6.5	6	0.068	2.4	61	0.059	16	16	0.041	2.8	18	0.076	6.7	8	0.065	2.9				17	0.055	4.5	17	0.067	5.6	20	0.038	3.1				71	0.039	9.8	41	0.063	12	100	0.037	13	67	0.034	6.9
C0024530: Malaria				31	0.051	4.6				55	0.053	8.2										22	0.083	6.7	34	0.11	13	39	0.15	21	27	0.052	4.1				82	0.045	8.5	41	0.063	8.3	93	0.035	4.6	82	0.041	7.1	43
C0007570: Celiac Disease				25	0.041	4.1							14	0.036	2							15	0.057	4.1	16	0.052	3.9	15	0.059	4.4	29	0.056	7.2	16	0.05	3.8	59	0.032	5.3	29	0.044	5.3	87	0.032	7.9	63	0.032	5.5	39
C0349204: Nonorganic psychosis				20	0.033	4.1										12	0.05	4.3				16	0.06	6.6	10	0.032	2.2				16	0.031	3	11	0.035	2.6	47	0.026	5.7	22	0.034	4.6	63	0.023	6.1	43	0.022	3.6	39
C0003507: Aortic Valve Stenosis				15	0.025	4.1	4	0.045	2.3																20	0.065	12	12	0.047	6.1	10	0.019	2.1	14	0.044	6.7	33	0.018	5.2	19	0.029	6	49	0.018	7.9	30	0.015	3.5
C0022346: Icterus				11	0.018	2				23	0.022	5				9	0.038	3.9										17	0.067	11				10	0.032	3.6	28	0.015	3.1	17	0.026	4.7	38	0.014	3.4	31	0.016	3.6
C0042900: Vitiligo				20	0.033	3.8				25	0.024	2.6										11	0.042	3.1	21	0.068	9	13	0.051	4.5	19	0.036	4.2				40	0.022	3	21	0.032	3.8	63	0.023	5.4	45	0.023	3.7	35
C0085215: Ovarian Failure, Premature				16	0.026	2.9	6	0.068	3.4																11	0.035	3.1				13	0.025	2.2	9	0.028	2				17	0.026	3	48	0.018	3.2	36	0.018	2.7	28
C0035334: Retinitis Pigmentosa				20	0.033	2.1				52	0.05	10	15	0.038	2.3										14	0.045	2.8	16	0.063	4.8							61	0.033	5.5	37	0.057	8.9	86	0.032	6.9	62	0.031	4.8
C0154830: Proliferative diabetic retinopathy				11	0.018	3	4	0.045	2.7													7	0.026	3	16	0.052	10				9	0.017	2.4	10	0.032	4.6	26	0.014	4.5	16	0.025	5.7	44	0.016	9.4	21	0.011	2.1
C0013404: Dyspnea				11	0.018	2.3				24	0.023	6.1										10	0.038	4.5	7	0.023	2.1	11	0.043	5.5				10	0.032	3.9	24	0.013	2.4	16	0.025	4.5	50	0.019	9.2	26	0.013	2.5
C0018213: Graves Disease				21	0.035	2.1																16	0.06	4.2	23	0.074	7.3				26	0.05	4.9	15	0.047	2.8	65	0.035	5.7	29	0.044	4.4	82	0.031	4.6				43
C0041234: Chagas Disease				13	0.021	3.6																7	0.026	2.7	14	0.045	7.6	10	0.04	5.1							26	0.014	3.6	12	0.018	2.8	44	0.016	7.7	24	0.012	2.5
C0020542: Pulmonary Hypertension				11	0.018	3.5																			10	0.032	5.3				8	0.015	2.2	6	0.019	2.2	29	0.016	7.2	12	0.018	3.8	37	0.014	7.6
C0020433: Hyperbilirubinemia				10	0.017	3.5				17	0.016	5.6				7	0.029	4.1				7	0.026	3.8													18	0.0098	3	16	0.025	7.6	31	0.012	6.5	20	0.01	3.5
C0456909: Blindness				20	0.033	3.8	5	0.057	2.2	37	0.036	7.4													11	0.035	2.6	13	0.051	4.5							42	0.023	3.6	24	0.037	5.2	61	0.023	4.9	44	0.022	3.4
C0013384: Dyskinetic syndrome				14	0.023	2.3				31	0.03	6.7	10	0.026	2.1							9	0.034	2.7	10	0.032	2.8										38	0.021	4.3	18	0.028	3.7	51	0.019	4.6				34
C0235527: Heart Failure, Right-Sided				14	0.023	5.5				15	0.014	3.6										6	0.023	2.6	7	0.023	3				13	0.025	5.5	7	0.022	2.9	20	0.011	3	11	0.017	3.3	30	0.011	4.5
C0020541: Portal Hypertension				11	0.018	3.2							8	0.02	2.8							6	0.023	2.4	6	0.019	2.1				9	0.017	2.6				23	0.013	3.7				41	0.015	8.8	21	0.011	2.5	16
C0035344: Retinopathy of Prematurity				16	0.026	5.4																8	0.03	3.4	15	0.048	8.5	12	0.047	6.8	9	0.017	2.1	7	0.022	2.2	30	0.016	5.3	16	0.025	5	40	0.015	5.9	25	0.013	2.8
C0242852: Proliferative vitreoretinopathy				13	0.021	5.2	4	0.045	3.1													7	0.026	3.6	7	0.023	3.2	8	0.032	4.6							22	0.012	4.3	9	0.014	2.4	35	0.013	7.7	22	0.011	3.8
C0236734: Caffeine related disorders				19	0.031	3.9				28	0.027	4.3				9	0.038	2.6							11	0.035	2.9				15	0.029	2.8							23	0.035	5.4	63	0.023	6.9	38	0.019	2.6	28
C0523465: Serum albumin measurement				19	0.031	2.9	5	0.057	2.1																			14	0.055	4.7				14	0.044	3.7	44	0.024	3.2	23	0.035	4.1	71	0.026	6.5	50	0.025	4.1	32
C0035439: Rheumatic Heart Disease				8	0.013	3																			6	0.019	3.2	7	0.028	4.6	6	0.011	2.1				19	0.01	5	9	0.014	3.4	20	0.0075	3.2				12
C0038358: Gastric ulcer				9	0.015	2.8				12	0.012	2.6										6	0.023	2.9	8	0.026	4.1				7	0.013	2	7	0.022	3.2	22	0.012	4.6	9	0.014	2.5	24	0.009	3.1	19	0.0096	2.8
C1959583: Myocardial Failure				11	0.018	4.5				10	0.0097	2.1										5	0.019	2.4	6	0.019	2.8				10	0.019	4.4	7	0.022	3.6	15	0.0082	2.2	10	0.015	3.6	23	0.0086	3.5
C0023896: Alcoholic Liver Diseases				10	0.017	2.2				17	0.016	3.4				7	0.029	3				9	0.034	4.2	10	0.032	4.4				11	0.021	3.2				23	0.013	2.8	14	0.021	4	35	0.013	4.3
C0270612: Leukoencephalopathy				17	0.028	6.5				41	0.04	21	8	0.02	2.5										10	0.032	4.5										21	0.011	2.3	12	0.018	3.1	28	0.01	2.3	31	0.016	5.7
C1836830: Developmental regression				16	0.026	2.9				39	0.038	11	13	0.033	3.3																16	0.031	3.6				38	0.021	3.8				56	0.021	5.6	40	0.02	3.8	33
C0007789: Cerebral Palsy				11	0.018	2																11	0.042	5	8	0.026	2.4							9	0.028	3	29	0.016	3.5	13	0.02	2.6	48	0.018	7.1	33	0.017	4.3
C0018824: Heart valve disease				6	0.0099	2.3																			9	0.029	6.9	6	0.024	4.3				4	0.013	2	17	0.0093	5.4	10	0.015	5.1	16	0.006	2.9
C3714757: Juvenile rheumatoid arthritis				10	0.017	2.4																			8	0.026	3.2				9	0.017	2.3				26	0.014	4.3	10	0.015	2.2	39	0.015	6.7				19
C0152025: Polyneuropathy				11	0.018	3.5				17	0.016	4.6													8	0.026	3.7	9	0.036	5.1										16	0.025	6.5	24	0.009	2.2	19	0.0096	2.2	15
C0476273: Respiratory distress				12	0.02	2.2	4	0.045	2.2	21	0.02	3.6	11	0.028	3.2										10	0.032	3.4										37	0.02	5.9				47	0.018	5.7	29	0.015	2.5	23
C2945695: Limb ischemia				10	0.017	2.6																8	0.03	3.8	11	0.035	5.8										27	0.015	5.3				33	0.012	4.8	22	0.011	2.7	16
C3665346: Unspecified visual loss				14	0.023	3.5	4	0.045	2.3	24	0.023	5.7													10	0.032	3.8										26	0.014	2.6				33	0.012	2.2	30	0.015	3.4
C0036323: Schistosomiasis				10	0.017	3				16	0.015	4.1										8	0.03	4.2	6	0.019	2.3	8	0.032	4.3													25	0.0093	2.7				15
C0080178: Spina Bifida				11	0.018	3	4	0.045	2.7	14	0.014	2.4				6	0.025	2.5				6	0.023	2.3													20	0.011	2.2	13	0.02	3.8	32	0.012	4	23	0.012	2.8
C0042963: Vomiting				20	0.033	5.4	5	0.057	2.7	51	0.049	20	13	0.033	3.7																						40	0.022	5.5	30	0.046	11	49	0.018	4.5	47	0.024	7.5
C4551584: Brain atrophy				11	0.018	2.9	4	0.045	2.7	27	0.026	9.8	7	0.018	2										8	0.026	3.2				9	0.017	2.3	8	0.025	3.1	22	0.012	2.8				38	0.014	6.3
C0018524: Hallucinations				12	0.02	3.6				25	0.024	8.6	8	0.02	2.6																12	0.023	4.2							15	0.023	5.1	26	0.0097	2.1	24	0.012	3.2	25
C0027066: Myoclonus				13	0.021	2.5				26	0.025	5.8				11	0.046	5																			30	0.016	3.1				52	0.019	7.4	28	0.014	2.1	32
C0393593: Dystonia Disorders				12	0.02	3.8				22	0.021	7.1																						7	0.022	2.7							33	0.012	5	24	0.012	3.6	18
C0750901: Alzheimer Disease, Early Onset				16	0.026	6.3				15	0.014	3													11	0.035	5.7	9	0.036	4.8							20	0.011	2.3	11	0.017	2.8	28	0.01	2.8
C0206368: Exfoliation Syndrome				8	0.013	3.2	3	0.034	2.6	14	0.014	5.4										6	0.023	3.7	9	0.029	6.3				6	0.011	2.2							8	0.012	3	19	0.0071	3.3
C0234251: Inflammatory pain				12	0.02	2.1	4	0.045	2.1																11	0.035	4				12	0.023	2.6				33	0.018	4.1				48	0.018	5.8	28	0.014	2	23
C0016053: Fibromyalgia				11	0.018	3.8																			6	0.019	2.4				8	0.015	2.5				20	0.011	3.4	14	0.021	5.5	25	0.0093	3.1				13
C0020649: Hypotension				9	0.015	3				12	0.012	2.9										5	0.019	2.3													22	0.012	5.2	13	0.02	5.5	23	0.0086	3.2				16
C0497156: Lymphadenopathy				14	0.023	2.8																10	0.038	3.7	12	0.039	4.5	12	0.047	5.4							34	0.019	4.1				42	0.016	3.4				26
C0221505: Lesion of brain				12	0.02	3.3				20	0.019	5.1													7	0.023	2.5				10	0.019	2.8	8	0.025	3.1	23	0.013	3				33	0.012	3.9	23	0.012	2.5
C0030319: Panic Disorder				9	0.015	2				14	0.014	2.5																			9	0.017	2.4	7	0.022	2.6				13	0.02	3.9				22	0.011	2.6	20
C0398625: Protein C Deficiency				6	0.0099	3.7										3	0.013	2.3				3	0.011	2.2	4	0.013	3	5	0.02	4.5				4	0.013	3				7	0.011	4.5	10	0.0037	2.4
C4048158: Convulsions				9	0.015	2.1	4	0.045	2.8	15	0.014	3				6	0.025	2.6							6	0.019	2										23	0.013	3.4	12	0.018	3.4	29	0.011	3.1				16
C0029132: Disorder of the optic nerve				12	0.02	5.6				26	0.025	14	6	0.015	2.5																									12	0.018	5.2				25	0.013	7.3
C0162309: Adrenoleukodystrophy				17	0.028	4				37	0.036	11	10	0.026	2.3	11	0.046	4.6																			35	0.019	3.9	20	0.031	5.1	52	0.019	5.9
C0041755: Adverse reaction to drug				6	0.0099	2.1																						9	0.036	7.3				5	0.016	2.6				17	0.026	11	19	0.0071	3.7
C0013221: Drug toxicity				6	0.0099	2.1																						9	0.036	7.3				5	0.016	2.7				16	0.025	10	19	0.0071	3.8
C1842937: AURAL ATRESIA, CONGENITAL				11	0.018	4.9																			12	0.039	8.8	9	0.036	6.4							16	0.0087	3	11	0.017	4.6	22	0.0082	3.6
C0022107: Irritable Mood				12	0.02	4.5				21	0.02	7.7				5	0.021	2.3																						12	0.018	4.2	25	0.0093	3.1	18	0.0091	2.3
C4082937: Necrotizing enterocolitis in fetus OR newborn				13	0.021	3.5																8	0.03	3.2										11	0.035	4.8				13	0.02	3.2	35	0.013	3.7
C0003578: Apnea				17	0.028	4.6	4	0.045	2.1	28	0.027	7	10	0.026	2.6																						40	0.022	7.2							30	0.015	2.7
C0035305: Retinal Detachment				10	0.017	3.1	3	0.034	2																6	0.019	2.4				8	0.015	2.4				17	0.0093	2.1				35	0.013	7.2	24	0.012	4.5
C0030499: Parasitic Diseases				10	0.017	2.7																9	0.034	4.8	12	0.039	6.8	8	0.032	4.1													28	0.01	3.2				14
C0035220: Respiratory Distress Syndrome, Newborn				13	0.021	4.2				17	0.016	3.9													11	0.035	5.6							8	0.025	3.2	30	0.016	6.5	12	0.018	3.3	28	0.01	2.7	21	0.011	2.2
C0746102: Chronic lung disease				8	0.013	2.3																5	0.019	2.2	9	0.029	5	8	0.032	4.8	7	0.013	2.1				21	0.011	4.3	8	0.012	2.1	31	0.012	6.3
C0019243: Angioedemas, Hereditary				7	0.012	4	3	0.034	3.3													4	0.015	2.9	7	0.023	5.9	6	0.024	5.2
C0042109: Urticaria				11	0.018	3.2				13	0.013	2.3										10	0.038	5.6							10	0.019	3.1				19	0.01	2.2	11	0.017	3	31	0.012	4.1
C1285162: Degenerative disorder				9	0.015	2.3				17	0.016	4.4				5	0.021	2							9	0.029	4.4							8	0.025	3.5				12	0.018	3.7	33	0.012	5.4	22	0.011	3.1
C0206139: Lichen Planus, Oral				13	0.021	2.7																8	0.03	2.7	12	0.039	4.8										35	0.019	5.2				38	0.014	2.9	28	0.014	2.2
C0026654: Moyamoya Disease				8	0.013	2.6																			6	0.019	2.9				8	0.015	3	5	0.016	2.1							26	0.0097	5	15	0.0076	2
C0264490: Acute respiratory failure				6	0.0099	2.3							5	0.013	2.5										4	0.013	2.1										16	0.0087	4.8	6	0.0092	2.2	14	0.0052	2.1	12	0.0061	2.3
C0030312: Pancytopenia				12	0.02	2.3				23	0.022	4.6				8	0.034	3				8	0.03	2.7													28	0.015	2.8				43	0.016	4.6				20
C0333559: Infarction, Lacunar				5	0.0083	3.1				5	0.0048	2.1				3	0.013	2.5				3	0.011	2.4							4	0.0077	2.5				10	0.0055	4.4	6	0.0092	4
C0023281: Leishmaniasis				12	0.02	3.1				18	0.017	3.8													7	0.023	2.3										24	0.013	3				30	0.011	2.6				20
C0242488: Acute Lung Injury				7	0.012	2.6																6	0.023	3.8	6	0.019	3.4				7	0.013	2.9				15	0.0082	3.3				18	0.0067	2.9
C4552810: Irritability, CTCAE				11	0.018	3.9				21	0.02	7.9				5	0.021	2.3																						12	0.018	4.3	24	0.009	2.9
C0027497: Nausea				9	0.015	2.3				18	0.017	4.9										7	0.026	3.2													18	0.0098	2	17	0.026	7.1	29	0.011	3.7	22	0.011	3.1
C0027746: Nerve Degeneration				10	0.017	2.7				21	0.02	6.6													9	0.029	4.3							6	0.019	2.1	29	0.016	6.7	9	0.014	2	32	0.012	4.7
C0877008: Enzyme inhibition disorder				10	0.017	2.6				15	0.014	3.1	8	0.02	2.7										7	0.023	2.7													17	0.026	6.7	30	0.011	3.6
C0340629: Aortic aneurysm without mention of rupture NOS				7	0.012	2.4																5	0.019	2.7	9	0.029	6										18	0.0098	4.5	7	0.011	2.2
C0917796: Optic Atrophy, Hereditary, Leber				12	0.02	6.1				9	0.0087	2.1																7	0.028	4.7										12	0.018	5.8	17	0.0063	2.2	17	0.0086	3.6
C0026918: Mycobacterium Infections				11	0.018	2.9				14	0.014	2.4													11	0.035	5.5				9	0.017	2.3				26	0.014	4.3				30	0.011	3.1
C0023343: Leprosy				10	0.017	2.3																			8	0.026	3.1										22	0.012	2.6	10	0.015	2.1	37	0.014	5.4
C0021831: Intestinal Diseases				13	0.021	3.5							9	0.023	2.8										7	0.023	2.2				10	0.019	2.4				25	0.014	3	16	0.025	4.9
C0001627: Congenital adrenal hyperplasia				7	0.012	2.7				10	0.0097	3.1																						5	0.016	2.6				9	0.014	4
C0751733: Degenerative Diseases, Spinal Cord				5	0.0083	2.9				7	0.0068	3.4				4	0.017	3.6							3	0.0097	2.1	5	0.02	4.7										5	0.0077	2.8	13	0.0048	4.6
C0014518: Toxic Epidermal Necrolysis				8	0.013	2.1																			7	0.023	3.1	8	0.032	4.5	9	0.017	3.1										25	0.0093	3.1
C0234213: Sensory denervation disorder				5	0.0083	3.6				5	0.0048	2.6													3	0.0097	2.5										7	0.0038	2.8				8	0.003	2.5	9	0.0046	4.2
C0282577: Congenital Disorders of Glycosylation				9	0.015	3.7				11	0.011	3.1										5	0.019	2.7	5	0.016	2.4										15	0.0082	2.9	8	0.012	2.8	19	0.0071	2.8
C0036391: Schwartz-Jampel Syndrome				6	0.0099	2.3																4	0.015	2.3													12	0.0066	2.7				17	0.0063	3.5				9
C0428791: Aortic valve calcification				6	0.0099	2.3																			5	0.016	2.9							4	0.013	2				6	0.0092	2.1	17	0.0063	3.3	13	0.0066	2.8
C0040264: Tinnitus				7	0.012	2.3				9	0.0087	2																									13	0.0071	2				19	0.0071	2.8				11
C0023520: Leukodystrophy				13	0.021	3.9				42	0.041	22																			9	0.017	2.2				24	0.013	3.3	12	0.018	3
C1836038: Poor head control				14	0.023	5.3				32	0.031	15																															26	0.0097	2.6	19	0.0096	2	15
C0023264: Leigh Disease				9	0.015	2.6				28	0.027	13																									17	0.0093	2.2	14	0.021	5.5
C0085633: Mood swings				12	0.02	3.7				27	0.026	10	7	0.018	2.1																10	0.019	3.1	9	0.028	4.1	23	0.013	3.5
C0740279: Cerebellar atrophy				25	0.041	8				31	0.03	6.6	17	0.043	5.9	13	0.055	5.7																			33	0.018	2.7				62	0.023	8.4
C1260899: Anemia, Diamond-Blackfan				11	0.018	6				17	0.016	8.4				7	0.029	5.3							6	0.019	3.6																			17	0.0086	4.5
C0024198: Lyme Disease				13	0.021	4.2				22	0.021	6.7													12	0.039	6.5										26	0.014	4.5				27	0.01	2.4
C0232197: Fibrillation				10	0.017	3.9				12	0.012	3.1													5	0.016	2.1	7	0.028	4.2							15	0.0082	2.3				29	0.011	6.5
C0860659: Aloof				8	0.013	3.6																			5	0.016	2.8							6	0.019	3.7	12	0.0066	2.5				23	0.0086	6.5
C0086769: Panic Attacks				8	0.013	4.6				12	0.012	6.2	6	0.015	3.9																						12	0.0066	3.7	8	0.012	4.4				13	0.0066	4
C0002886: Anemia, Macrocytic				9	0.015	6.1				9	0.0087	4.3				5	0.021	4.3																			10	0.0055	3.1							10	0.0051	2.8
C0600433: Activated Protein C Resistance				4	0.0066	2																3	0.011	2.3	3	0.0097	2.1	6	0.024	5.9							9	0.0049	3.2				9	0.0034	2.1
C0001206: Acromegaly				9	0.015	2.7				12	0.012	2.5										5	0.019	2.1																14	0.021	5.7				17	0.0086	2.1
C0744356: Abnormality of the genital system				7	0.012	5.2				9	0.0087	5.6				3	0.013	2.5																			7	0.0038	2.3							8	0.004	2.7
C1504532: Post transplant diabetes mellitus				3	0.005	2.1				4	0.0039	2.3													3	0.0097	2.9				3	0.0057	2.3				5	0.0027	2.1	6	0.0092	5.4
C0019151: Hepatic Encephalopathy				8	0.013	3				11	0.011	3.2													8	0.026	5													7	0.011	2.2	23	0.0086	4.8
C0546126: Acute Confusional Senile Dementia				10	0.017	4.5				9	0.0087	2.2	5	0.013	2										6	0.019	3.2																20	0.0075	3.4
C0750900: Alzheimer's Disease, Focal Onset				10	0.017	4.5				9	0.0087	2.2	5	0.013	2										6	0.019	3.2																20	0.0075	3.4
C0338455: Dementia of frontal lobe type				3	0.005	2.1				6	0.0058	4.4																									5	0.0027	2.2	3	0.0046	2.1	7	0.0026	2.9	5	0.0025	2.1
C1609524: ADHF				5	0.0083	2.7				6	0.0058	2.3				3	0.013	2.2				4	0.015	3.1																7	0.011	4.3	10	0.0037	2.2
C1851710: LATERAL MENINGOCELE SYNDROME				10	0.017	3.9				10	0.0097	2.1													5	0.016	2.1										15	0.0082	2.3				20	0.0075	2.4
C1860834: Infantile muscular hypotonia				7	0.012	2																															15	0.0082	2.3				19	0.0071	2.1	16	0.0081	2.4
C0013581: Ectopia Lentis				4	0.0066	2.3	3	0.034	3.9	5	0.0048	2.2																									8	0.0044	3.1	4	0.0061	2.2
C1863753: LIMB-MAMMARY SYNDROME				10	0.017	3.8				10	0.0097	2.1													5	0.016	2.1										15	0.0082	2.2				20	0.0075	2.4
C0042514: Tachycardia, Ventricular				9	0.015	3.6				9	0.0087	2																			6	0.011	2				14	0.0076	2.4	9	0.014	3.4
C1837352: Childhood onset				5	0.0083	2.3																																					14	0.0052	3.5	11	0.0056	3.1	9
C0013395: Dyspepsia				5	0.0083	2.1				7	0.0068	2.3																												7	0.011	3.5	12	0.0045	2.2	10	0.0051	2.2
C1167918: Increased CSF lactate				8	0.013	3.4				25	0.024	16	6	0.015	3																									9	0.014	4
C1445953: Poor eye contact				10	0.017	5.7				20	0.019	12																												7	0.011	3
C1847515: Paroxysmal involuntary eye movements				9	0.015	7.2				14	0.014	11																						3	0.0095	2.1				7	0.011	4.7
C0017574: Gingivitis				10	0.017	3																			13	0.042	8.2							7	0.022	2.9	23	0.013	4.3
C0234378: Static Tremor				5	0.0083	2.1				9	0.0087	3.6																															12	0.0045	2.1	10	0.0051	2.2
C0271055: Rhegmatogenous retinal detachment				6	0.0099	3.5																3	0.011	2.1	4	0.013	2.9	6	0.024	5.6	4	0.0077	2.1
C0038580: Substance Dependence				9	0.015	2.4																															24	0.013	4.6	9	0.014	2.2	32	0.012	5.2				20
C0085583: Choreoathetosis				9	0.015	3.9				12	0.012	4																									13	0.0071	2.4				18	0.0067	2.8
C0340293: Anterior myocardial infarction				6	0.0099	3.5				7	0.0068	3							3	0.024	3																			7	0.011	4.2	11	0.0041	2.6
C0340279: Ventricular hypertrophy				6	0.0099	2.9							4	0.01	2.1																						12	0.0066	3.7	6	0.0092	2.7
C0151699: Intracranial Hemorrhage				4	0.0066	2.1																			4	0.013	3.1													6	0.0092	3.7	9	0.0034	2.1
C0333980: Focal Nodular Hyperplasia				3	0.005	2.1				4	0.0039	2.3																									5	0.0027	2.1	3	0.0046	2	8	0.003	3.6
C0009363: Congenital ocular coloboma (disorder)				8	0.013	2.3	3	0.034	2.2																																		24	0.009	3.4	18	0.0091	2.7
C0426980: Motor symptoms				7	0.012	2.4	3	0.034	2.5	10	0.0097	2.6													5	0.016	2.4																20	0.0075	3.3
C1304470: Generalized vitiligo				5	0.0083	2.8																4	0.015	3.3	4	0.013	3				4	0.0077	2.2							5	0.0077	2.6
C0234535: Clonic Seizures				9	0.015	3.1																															16	0.0087	2.5	8	0.012	2.3							12
C0015930: Fetal Distress				8	0.013	5.6				17	0.016	14																												5	0.0077	2.6
C4022748: Focal T2 hyperintense brainstem lesion				9	0.015	7.9				14	0.014	12																												5	0.0077	3.2
C0342776: Nicotinamide adenine dinucleotide coenzyme Q reductase deficiency				7	0.012	4.2				17	0.016	12																									9	0.0049	2.5	5	0.0077	2.3
C1846707: SPINOCEREBELLAR ATAXIA 17				4	0.0066	2.6				6	0.0058	3.5				7	0.029	8.7																									9	0.0034	3.3
C0554970: Pallor of optic disc				11	0.018	5.3				18	0.017	8.2																																		14	0.0071	2.3
C0029899: Otosclerosis				5	0.0083	2.5																															10	0.0055	3.2	10	0.015	7.1
C1842876: Depressed nasal ridge				10	0.017	3.9										7	0.029	4.4																			17	0.0093	3.2							23	0.012	5.7
C0023882: Little's Disease				4	0.0066	2.2				9	0.0087	5.5																									7	0.0038	2.2
C0016412: Folic Acid Deficiency				7	0.012	3.3				12	0.012	5.4													4	0.013	2.2																14	0.0052	2.5
C4728082: Severe hypoglycaemia				6	0.0099	4.1																															7	0.0038	2.3	7	0.011	5
C0042344: Varicose Ulcer				4	0.0066	2.2																															10	0.0055	4.2				13	0.0048	4.9
C0034012: Delayed Puberty				14	0.023	4.3																															24	0.013	3.1							27	0.014	3.7
C0022575: Keratoconjunctivitis Sicca				6	0.0099	2																			5	0.016	2.6																						14
C0431370: Atrophy of corpus callosum				3	0.005	2.1				4	0.0039	2.3				4	0.017	4.7
C1562113: Fleck corneal dystrophy				7	0.012	2.3																															17	0.0093	3.8				23	0.0086	4.5
C0751074: Diabetic Neuralgia				4	0.0066	2.2																												5	0.016	4.4	9	0.0049	3.6				9	0.0034	2.5
C3888018: Congenital Hyperinsulinism				6	0.0099	2.8				8	0.0077	2.9																									10	0.0055	2.4	8	0.012	4.3
C0265101: Carotid artery occlusion				8	0.013	3.9																			5	0.016	3										12	0.0066	2.8				18	0.0067	4.2
C0005937: Bone Cysts				4	0.0066	2.3																																		4	0.0061	2.2							8
C2960127: Heart failure with normal ejection fraction				5	0.0083	2.6																			4	0.013	2.9				4	0.0077	2.1	5	0.016	3.9
C0018564: Hand deformities				7	0.012	3.7				7	0.0068	2.4																																		10	0.0051	2.3
C0029134: Optic Neuritis				6	0.0099	2.3																																		6	0.0092	2.1							9
C0019080: Hemorrhage				5	0.0083	2.6																																					12	0.0045	3.2
C0262404: Cerebellar degeneration				5	0.0083	2.2				8	0.0077	3													4	0.013	2.5																15	0.0056	3.7
C0043346: Xeroderma Pigmentosum				8	0.013	2.2				14	0.014	3.6										6	0.023	2.9																						18	0.0091	2.4
C0037771: Paraparesis, Spastic				6	0.0099	2.4				8	0.0077	2.4																									11	0.006	2.3				17	0.0063	3.6
C0016085: Filariasis				5	0.0083	3.4										3	0.013	2.7							4	0.013	3.5
C1836696: Lower limb hyperreflexia				4	0.0066	2.2																															7	0.0038	2.1				11	0.0041	3.5
C0036349: Paranoid Schizophrenia				6	0.0099	3.2																			4	0.013	2.7																11	0.0041	2.2
C0021775: Intermittent Claudication				6	0.0099	2.9																4	0.015	2.7	4	0.013	2.5										11	0.006	3.1
C0011253: Delusions				5	0.0083	2.1				8	0.0077	2.9																												6	0.0092	2.7
C0029227: Delirium, Dementia, Amnestic, Cognitive Disorders				7	0.012	2.8				8	0.0077	2.1																									13	0.0071	2.8
C0871189: Psychotic symptom				7	0.012	2.8	3	0.034	2.7																																		15	0.0056	2.1	13	0.0066	2.4
C4324563: Neutrophil extracellular trap formation				5	0.0083	2.3																															10	0.0055	2.8
C0025229: Melioidosis				5	0.0083	2																4	0.015	2.6										4	0.013	2.3							13	0.0048	2.4
C0344911: Left ventricular dilatation				3	0.005	2.4																															5	0.0027	2.6	3	0.0046	2.3
C0013386: Dyskinesia, Drug-Induced				4	0.0066	2.4							3	0.0077	2.1																									4	0.0061	2.3				7	0.0035	2.4
C0020555: Hypertrichosis				9	0.015	4				15	0.014	6.3																															20	0.0075	3.9
C4020969: Inflammatory abnormality of the eye				6	0.0099	2.1																			8	0.026	5.4										12	0.0066	2.2
C2931850: Aase Smith syndrome 2				5	0.0083	4.9										3	0.013	3.6																			5	0.0027	2.7
C0152132: Hypertensive Retinopathy				4	0.0066	2.9				7	0.0068	4.9	3	0.0077	2.4
C0796074: MOHR-TRANEBJAERG SYNDROME				6	0.0099	2
C0151945: Thrombosis of cerebral veins				6	0.0099	4.2				5	0.0048	2.2													5	0.016	4.6
C0238052: Xanthomatosis, Cerebrotendinous				4	0.0066	2.1																																					13	0.0048	4.6				6
C0162532: Variegate Porphyria				5	0.0083	4.3																																		3	0.0046	2	6	0.0022	2.1
C0852733: Completed Suicide				4	0.0066	2.4				5	0.0048	2.3																																					8
C0752100: Autosomal Recessive Parkinsonism				5	0.0083	3.3				7	0.0068	4																															10	0.0037	3.4
C0085159: Seasonal Affective Disorder				5	0.0083	2.2																																								10	0.0051	2.4
C0242381: Lyme Arthritis				5	0.0083	2.2																			4	0.013	2.6
C1858680: Familial encephalopathy with neuroserpin inclusion bodies				3	0.005	3.6				3	0.0029	2.9																															5	0.0019	4
C0002020: Alexithymia				6	0.0099	3.9																			3	0.0097	2.1													5	0.0077	2.8
C0030436: Parakeratosis				5	0.0083	3.5																			3	0.0097	2.4																			9	0.0046	3.9
C0016169: pathologic fistula				6	0.0099	2.5																																		8	0.012	3.8	15	0.0056	2.9
C1845245: Lower limb hypertonia				4	0.0066	3.1																																					6	0.0022	2.1
C2882221: Acute pulmonary embolism				6	0.0099	3.7										3	0.013	2.4							3	0.0097	2
C0917799: Hypersomnia				6	0.0099	2.5							5	0.013	2.7
C0242423: Ramsay Hunt Paralysis Syndrome				5	0.0083	3.7				5	0.0048	2.6																															9	0.0034	3.3
C0752097: Autosomal Dominant Juvenile Parkinson Disease				5	0.0083	3.7				5	0.0048	2.6																															9	0.0034	3.3
C0752101: Parkinsonism, Experimental				5	0.0083	3.7				5	0.0048	2.6																															9	0.0034	3.3
C0752104: Familial Juvenile Parkinsonism				5	0.0083	3.7				5	0.0048	2.6																															9	0.0034	3.3
C0021141: Inappropriate ADH Syndrome				3	0.005	2.6																															4	0.0022	2.1	4	0.0061	3.7
C0014065: Congenital cerebral hernia				7	0.012	2.6
C0373721: Selenium measurement				3	0.005	3.6				3	0.0029	2.9																												3	0.0046	3.5
C4022608: Oral cavity bleeding				3	0.005	2.3																																		4	0.0061	3.3
C0002994: Angioedema				4	0.0066	3.4																																		3	0.0046	2.2
C1842364: Central hypotonia				6	0.0099	3.3																																								10	0.0051	2.9
C0271683: Polyneuropathy, Motor				4	0.0066	2.4				6	0.0058	3.2																															8	0.003	2.2
C0751337: X-Linked Emery-Dreifuss Muscular Dystrophy				3	0.005	2.1																3	0.011	3.2																						5	0.0025	2.1
C0040147: Thyroiditis				8	0.013	2.9																									6	0.011	2
C1852242: Nonarteritic anterior ischemic optic neuropathy (NAION)				4	0.0066	3.1																																		4	0.0061	2.9
C0947912: Myasthenias				4	0.0066	2																												4	0.013	3.1
C1112442: Female sexual dysfunction				3	0.005	2				5	0.0048	3.1
C0036939: Shared Paranoid Disorder				4	0.0066	2.7										3	0.013	2.9																									8	0.003	2.7
C0030807: Pemphigus				6	0.0099	2.6																			4	0.013	2.3
C1271100: Lower limb spasticity				5	0.0083	2.8																															8	0.0044	2.4
C0221023: Cyclic neutropenia				5	0.0083	2.4																															9	0.0049	2.4				12	0.0045	2.8
C0021171: Bloch Sulzberger syndrome				4	0.0066	2																																					9	0.0034	2.1				7
C0025007: Measles				8	0.013	2.7																5	0.019	2.5
C2937365: Recurrent aphthous ulcer				6	0.0099	2.3																															12	0.0066	2.5										10
C0010072: Coronary Thrombosis				4	0.0066	2.3																															7	0.0038	2.3
C1761609: Aspiration pneumonitis				3	0.005	2.7																																		3	0.0046	2.6
C3805839: Central hypoventilation				3	0.005	2.4				4	0.0039	2.7																																					4
C0262417: Acute on chronic pancreatitis				3	0.005	2.3				4	0.0039	2.5																												3	0.0046	2.2
C0752124: Spinocerebellar Ataxia Type 6 (disorder)				5	0.0083	2																															10	0.0055	2.3				13	0.0048	2.4
C0014067: Occipital Encephalocele				4	0.0066	2.4																																					8	0.003	2.2	7	0.0035	2.3
C0560346: Difficulty running				4	0.0066	2.2																																					9	0.0034	2.3
C1855483: Progressive spastic paraplegia				5	0.0083	2.2				13	0.013	7.1
C0034341: Pyruvate Carboxylase Deficiency Disease				3	0.005	2.6																						4	0.016	5.3
C1998028: Photoreceptor degeneration				9	0.015	2.8																																					29	0.011	5.1
C0542223: Loss of speech				7	0.012	5.1							4	0.01	2.9
C1847514: Postnatal microcephaly				6	0.0099	2.8				11	0.011	5.1
C3279439: Recurrent spontaneous abortion				3	0.005	3.6																						3	0.012	4.7
C0752105: Parkinsonism, Juvenile				6	0.0099	3.9																																					13	0.0048	4.6
C0263505: Alopecia universalis				5	0.0083	4.5																																					6	0.0022	2.3
C0268494: Oculocutaneous albinism type 1				3	0.005	4.5																																					3	0.0011	2.6
C0162565: Acute intermittent porphyria				10	0.017	4.4																			6	0.019	3.2
C0239941: Persistence of hemoglobin F				3	0.005	3.2																						3	0.012	4.3
C0240225: Liver mass				6	0.0099	4.1																																		5	0.0077	3
C3898352: Mild Bronchopulmonary Dysplasia				3	0.005	4.1																															3	0.0016	2.7
C3150620: Distal upper limb muscle weakness				4	0.0066	4				3	0.0029	2.1
C4476910: Thin-cap fibroatheroma				3	0.005	2.8																																		4	0.0061	4
C0003076: Aniridia				6	0.0099	2.2				11	0.011	3.9
C1333964: Liver Dysplastic Nodule				4	0.0066	3.7
C1839832: Noncompaction cardiomyopathy				4	0.0066	3.5																															5	0.0027	2.6
C0917804: Arteriovenous Malformations, Cerebral				5	0.0083	3.2																			4	0.013	3.4
C0751753: Carbamoyl-Phosphate Synthase I Deficiency Disease				4	0.0066	3.4																																					6	0.0022	2.4
C0266313: Allanson Pantzar McLeod syndrome				3	0.005	3.4																																		3	0.0046	3.3
C0005754: Congenital blindness				3	0.005	2.4
C0154682: Lateral Sclerosis				3	0.005	2.2				5	0.0048	3.4
C1720037: Supranuclear gaze palsy				3	0.005	2.2				5	0.0048	3.4
C0162672: MERRF Syndrome				6	0.0099	3.3				7	0.0068	2.8
C0272322: Severe hereditary factor VIII deficiency disease				4	0.0066	2.2																			4	0.013	3.3
C1859736: Progressive spastic quadriplegia				3	0.005	2.8				4	0.0039	3.3
C1857171: Episodic hyperhidrosis				3	0.005	2.1				5	0.0048	3.3
C0266619: Potter's facies				3	0.005	3.2																																		3	0.0046	3.1
C1443237: Healthcare associated pneumonia				4	0.0066	3.1																3	0.011	3
C4025787: Calvarial skull defect				4	0.0066	3.1
C1841984: GLOMUVENOUS MALFORMATIONS				3	0.005	2.7				4	0.0039	3.1
C0751254: Creutzfeldt-Jakob Disease, Familial				3	0.005	2				5	0.0048	3.1
C0012569: Diplopia				6	0.0099	2.4				9	0.0087	3
C0025048: Meconium Aspiration Syndrome				5	0.0083	3																																		4	0.0061	2.1
C0342190: C-cell hyperplasia of thyroid				4	0.0066	2.3							4	0.01	3
C0015674: Chronic Fatigue Syndrome				8	0.013	2.6																			6	0.019	2.9
C0013491: Ecchymosis				5	0.0083	2.9
C0262405: Cerebral dysfunction				5	0.0083	2.7																			4	0.013	2.9
C0221232: Welts				5	0.0083	2.4																4	0.015	2.9
C4048273: Chorioretinal atrophy				4	0.0066	2.9				4	0.0039	2.1
C0020455: Hypergammaglobulinemia				4	0.0066	2.2
C0741276: ATRIAL ENLARGEMENT				3	0.005	2.9																																		3	0.0046	2.8
C4068858: Avascular retina				3	0.005	2.2
C0391976: Pain Disorder				4	0.0066	2																																											7
C0375206: Hemiplegia/hemiparesis				7	0.012	2.1																																					20	0.0075	2.7
C2364082: Sense of smell impaired				5	0.0083	2.2																																		6	0.0092	2.7
C0751602: Hereditary Autosomal Dominant Spastic Paraplegia				4	0.0066	2.7																																					8	0.003	2.7
C0332573: Macule				4	0.0066	2.5																									4	0.0077	2.7
C2939447: Right ventricular failure				4	0.0066	2.6																															6	0.0033	2.2
C2677328: Cerebral hypomyelination				4	0.0066	2.6																			3	0.0097	2.5
C0542035: Erythroid hypoplasia				3	0.005	2.6
C1846385: FOCAL CORTICAL DYSPLASIA OF TAYLOR				3	0.005	2.6																																					5	0.0019	2.3
C0006840: Candidiasis				7	0.012	2.5																4	0.015	2
C4551538: refractory multiple myeloma				5	0.0083	2.5																																					11	0.0041	2.4
C0431659: Hypoplasia of scrotum				5	0.0083	2.2																									5	0.0096	2.5
C0575157: Deformity of spine				5	0.0083	2.2
C2673700: Brisk reflexes				4	0.0066	2.5																															6	0.0033	2
C2749688: Abnormal isoelectric focusing of serum transferrin				3	0.005	2.5																																					5	0.0019	2.1
C4021761: Morphological abnormality of the pyramidal tract				3	0.005	2.3				4	0.0039	2.5
C1846176: Hyperactive deep tendon reflexes				4	0.0066	2.4				5	0.0048	2.4
C0393556: Complicated hereditary spastic paraplegia				3	0.005	2.4
C1112472: Aeromonas hydrophila infection				3	0.005	2.4
C4022020: Mucosal telangiectasiae				3	0.005	2.4
C3888198: BESTROPHINOPATHY, AUTOSOMAL RECESSIVE				3	0.005	2.4																																		3	0.0046	2.3
C1839364: Progressive visual loss				6	0.0099	2.3																			4	0.013	2.1
C1858025: Spinal rigidity				5	0.0083	2.3							4	0.01	2.3
C0948201: Alloimmunisation				5	0.0083	2																									5	0.0096	2.3
C0004138: Ataxias, Hereditary				4	0.0066	2.3				5	0.0048	2.2
C1456784: Paranoia				4	0.0066	2.3																			3	0.0097	2.3
C1277187: Left ventricular systolic dysfunction				4	0.0066	2																3	0.011	2.3
C0795692: Hyperlactatemia				3	0.005	2.3																																		3	0.0046	2.2
C0751603: Autosomal Recessive Hereditary Spastic Paraplegia				3	0.005	2.1																															5	0.0027	2.2
C3826457: Diabetes in children				3	0.005	2
C0037354: Smallpox				4	0.0066	2.1																			3	0.0097	2.1
C0271680: Diabetic Polyneuropathies				4	0.0066	2																			3	0.0097	2
C4552766: Miscarriage							5	0.057	2.1													18	0.068	7.3	24	0.077	11	25	0.099	13	17	0.033	2.9	14	0.044	3.7	52	0.028	5.9	32	0.049	8.9	74	0.028	7.8	46	0.023	3.2	32
C0027796: Neuralgia							8	0.091	2.7	42	0.041	2.7										19	0.072	4.3	27	0.087	7.5				34	0.065	6.2	23	0.073	5.1	74	0.04	4.2	39	0.06	6	103	0.038	4.8				68
C0031090: Periodontal Diseases							5	0.057	2.6													11	0.042	3.8	17	0.055	7.2	12	0.047	4.7	22	0.042	7.1	11	0.035	3.1	49	0.027	8.4				57	0.021	6.2	36	0.018	2.8
C0039585: Androgen-Insensitivity Syndrome							5	0.057	3.1	21	0.02	3.9				8	0.034	3.1							10	0.032	3.6	10	0.04	4.3							32	0.017	4.4	14	0.021	3				27	0.014	2.2	20
C0009421: Comatose							4	0.045	4.1	22	0.021	14	6	0.015	3.3	4	0.017	2.5							5	0.016	2.9							4	0.013	2	14	0.0076	3.6	11	0.017	6	17	0.0063	3.4
C0019069: Hemophilia A							3	0.034	2.1													7	0.026	3.6	11	0.035	6.5	13	0.051	9.6				6	0.019	2.4				9	0.014	2.4	27	0.01	3.9
C0000786: Spontaneous abortion							4	0.045	2.6																13	0.042	7.1							7	0.022	2.4	29	0.016	5.5	15	0.023	4.8	38	0.014	5.9				19
C0149940: Sciatic Neuropathy							3	0.034	2.3	12	0.012	3.2													8	0.026	4.6	7	0.028	4.3	8	0.015	3	6	0.019	2.9	16	0.0087	2.8				27	0.01	5.7
C0039103: Synovitis							4	0.045	2.6													11	0.042	5.8	15	0.048	8.6	9	0.036	4.3	9	0.017	2.1				27	0.015	4.2				39	0.015	5.8
C0687720: Central Diabetes Insipidus							3	0.034	2.4	11	0.011	3										9	0.034	6.4										7	0.022	3.9	17	0.0093	3.7	7	0.011	2.1	26	0.0097	5.9
C0038644: Sudden infant death syndrome							5	0.057	4.2	14	0.014	3.5																												11	0.017	3.6	27	0.01	4	19	0.0096	2.7	13
C0750927: Apraxia, Developmental Verbal							3	0.034	2.8																4	0.013	2	6	0.024	4.2	7	0.013	3.3	5	0.016	2.8	13	0.0071	3
C0025322: Premature Menopause							5	0.057	2.7																																					34	0.017	2.9	22
C0158731: Congenital pectus carinatum							3	0.034	2.1	13	0.013	3				5	0.021	2.3																						9	0.014	2.5	33	0.012	7	19	0.0096	2.8
C0000822: Abortion, Tubal							3	0.034	2.4																8	0.026	4.8							5	0.016	2.2	17	0.0093	3.5	13	0.02	6.2	20	0.0075	2.9
C3830362: Early Pregnancy Loss							3	0.034	2.4																8	0.026	4.8							5	0.016	2.2	17	0.0093	3.5	13	0.02	6.2	20	0.0075	2.9
C0034543: Radicular Cyst							3	0.034	3.1	7	0.0068	2.2										6	0.023	4.7	4	0.013	2.4																12	0.0045	2.1
C0151514: Atrophic condition of skin							3	0.034	2.4																6	0.019	3										14	0.0076	2.1	8	0.012	2.5				20	0.01	4.5
C0011206: Delirium							3	0.034	2.4													7	0.026	4.3	5	0.016	2.2				7	0.013	2.5										21	0.0078	3.2
C0019284: Diaphragmatic Hernia							3	0.034	2.8													5	0.019	3.2	4	0.013	2.1										16	0.0087	4.8				23	0.0086	6.8
C0730285: Diabetic macular edema							3	0.034	2.6	9	0.0087	2.4										6	0.023	3.8													12	0.0066	2
C1562585: Leprosy, Multibacillary							4	0.045	5.5													3	0.011	2.5																			9	0.0034	2.6
C0030286: Pancreatic Diseases							3	0.034	2.5	10	0.0097	2.6										8	0.03	5.5
C3665444: Neutrophilia (disorder)							3	0.034	2																6	0.019	2.3										25	0.014	5.4
C0595936: Aqueous Humor Disorders							3	0.034	2.7																7	0.023	4.6										12	0.0066	2.3				20	0.0075	4.4
C0009088: Cluster Headache							3	0.034	3.7													4	0.015	3.5	3	0.0097	2.2																9	0.0034	2.3
C0033847: Pseudoxanthoma Elasticum							3	0.034	3.2																7	0.023	5.7							4	0.013	2.5
C0265706: Gastroschisis							3	0.034	4													4	0.015	3.8																			10	0.0037	3.6
C0034494: Rabies (disorder)							3	0.034	2.2													7	0.026	4	5	0.016	2
C0162835: Hypopigmentation disorder							3	0.034	2.2																																		25	0.0093	4	16	0.0081	2.1
C0016382: Flushing							3	0.034	2.7	9	0.0087	2.7																												7	0.011	2.7
C0011311: Dengue Fever										26	0.025	3.5				9	0.038	2.6	6	0.049	2.4	12	0.045	4	18	0.058	7.4	16	0.063	7.1	16	0.031	3.2	11	0.035	2.8							65	0.024	7.5	38	0.019	2.6	28
C1862939: AMYOTROPHIC LATERAL SCLEROSIS 1										23	0.022	8				6	0.025	2.7				6	0.023	2.5	9	0.029	4.3	11	0.043	6.8	9	0.017	2.6	7	0.022	2.7	19	0.01	2.3	12	0.018	3.6	25	0.0093	2.3
C0002875: Cooley's anemia										14	0.014	3.3				6	0.025	3				6	0.023	2.8	7	0.023	3.1	14	0.055	11							21	0.011	3.8	15	0.023	6.2	31	0.012	5.5	20	0.01	2.9
C0162534: Prion Diseases										24	0.023	8.1				6	0.025	2.6				8	0.03	3.8	15	0.048	9.4	11	0.043	6.5				7	0.022	2.6	26	0.014	4.7				35	0.013	5.4
C1843013: Alzheimer disease, familial, type 3										18	0.017	3.4										10	0.038	4.7	10	0.032	4.1	11	0.043	5.7				10	0.032	4	23	0.013	2.3				41	0.015	5.7	26	0.013	2.8	21
C0023787: Lipodystrophy										19	0.018	3.5										7	0.026	2.4	9	0.029	3.2				11	0.021	2.7							15	0.023	3.9	37	0.014	3.7	25	0.013	2.1	21
C0333068: Flexion contracture										15	0.014	2.2													7	0.023	2.2							8	0.025	2.7	23	0.013	2.3	13	0.02	3.2	39	0.015	5.1	24	0.012	2.2	17
C0917801: Sleeplessness										19	0.018	5													7	0.023	2.7				10	0.019	3	10	0.032	4.8	19	0.01	2	10	0.015	2.3	31	0.012	3.8	23	0.012	3
C0013295: Duodenal Ulcer										9	0.0087	2.1										5	0.019	2.7	5	0.016	2.4							6	0.019	3.1	15	0.0082	2.9	11	0.017	4.9	22	0.0082	4.1
C3841475: beta^+^ Thalassemia										16	0.015	4	7	0.018	2.4										7	0.023	2.9	18	0.071	15							18	0.0098	2.2	15	0.023	5.8	26	0.0097	2.9	19	0.0096	2.2
C0086743: Osteoarthrosis Deformans										24	0.023	14	5	0.013	2.1							8	0.03	5.7	5	0.016	2.5	7	0.028	4.8							25	0.014	9.4				18	0.0067	2.7
C1858430: Death in infancy										22	0.021	8.2	8	0.02	3.2	6	0.025	3							6	0.019	2.4																27	0.01	3.7	22	0.011	3.7	14
C0019202: Hepatolenticular Degeneration										17	0.016	4.9										7	0.026	3.5	6	0.019	2.4	8	0.032	4.5				6	0.019	2.3				15	0.023	6.2	35	0.013	7.4
C0410528: Skeletal dysplasia										15	0.014	2.7							4	0.033	2.1										9	0.017	2.3				28	0.015	5.1	12	0.018	3.1	29	0.011	2.7
C0005859: Bloom Syndrome										14	0.014	3													9	0.029	4.5	8	0.032	4.3							18	0.0098	2.2	9	0.014	2.2	31	0.012	4.8
C0021364: Male infertility										32	0.031	3	14	0.036	2.1	10	0.042	2.1				13	0.049	3.2													50	0.027	3.1	23	0.035	3	73	0.027	4.3
C0002878: Anemia, Hemolytic										20	0.019	6.5										6	0.023	2.6	11	0.035	6.2	27	0.11	27	8	0.015	2.3							12	0.018	3.9	25	0.0093	2.6
C0005283: beta Thalassemia										22	0.021	5.9	10	0.026	3.6										8	0.026	3	19	0.075	14							27	0.015	4.2	20	0.031	7.9	35	0.013	4.2	23	0.012	2.3
C4275242: Sudden sensorineural hearing loss										10	0.0097	3.8										5	0.019	3.4	4	0.013	2.2	11	0.043	11	5	0.0096	2.1							9	0.014	4.6				11	0.0056	2.2
C0877015: Pelvic Organ Prolapse										10	0.0097	2.1													11	0.035	7.4										21	0.011	5	12	0.018	5	32	0.012	8.1	16	0.0081	2.3
C0155877: Allergic asthma										24	0.023	2.6										12	0.045	3.9	15	0.048	5.1							12	0.038	3.2							63	0.023	6.3	52	0.026	6.7	27
C0239981: Hypoalbuminemia										12	0.012	3.5	7	0.018	3.3				3	0.024	2				9	0.029	5.8							5	0.016	2.3				10	0.015	4	22	0.0082	3.8
C0017205: Gaucher Disease										12	0.012	2.4				6	0.025	3							8	0.026	3.9										23	0.013	4.8	14	0.021	5.5	31	0.012	5.6	22	0.011	3.8
C0016781: Fuchs Endothelial Dystrophy										11	0.011	3.4													8	0.026	5.2										13	0.0071	2.4	7	0.011	2.4	20	0.0075	3.7
C0019270: Hernia										15	0.014	4.2										7	0.026	3.7	8	0.026	4.1										18	0.0098	2.8	12	0.018	4.4	26	0.0097	3.8
C2936349: Plaque, Amyloid										13	0.013	3.5													8	0.026	4.4							5	0.016	2	15	0.0082	2.1				25	0.0093	4.2				12
C3489532: Cone-Rod Dystrophy 2										19	0.018	2.9													8	0.026	2.3				11	0.021	2.3	8	0.025	2.2	26	0.014	2.2	14	0.021	2.9				28	0.014	2.3
C1262477: Weight decreased										19	0.018	2.6																									30	0.016	3	14	0.021	2.6	37	0.014	2.2				21
C0262630: Reduced concentration span										15	0.014	7.3	5	0.013	2.5	4	0.017	2.5				4	0.015	2.3																			15	0.0056	2.5	12	0.0061	2.4
C0566602: Primary sclerosing cholangitis										18	0.017	2.3													13	0.042	5.4							9	0.028	2.7				17	0.026	4.2	50	0.019	6.6
C0263454: Chloracne										5	0.0048	2																6	0.024	6.1							8	0.0044	2.8	4	0.0061	2.1
C1535939: Pneumocystis jiroveci pneumonia										13	0.013	2										8	0.03	3.7	8	0.026	3.2										29	0.016	5.9	14	0.021	4.4				21	0.011	2.1
C1844704: Platyspondyly										11	0.011	3.5				5	0.021	3.1				4	0.015	2	6	0.019	3.4										16	0.0087	3.9				23	0.0086	5.3
C0563625: Agnosia for Pain										15	0.014	2.3										7	0.026	2.6							12	0.023	3.6				23	0.013	2.5	16	0.025	5	37	0.014	4.6
C0521707: Bilateral cataracts (disorder)										15	0.014	3.2										6	0.023	2.4	9	0.029	4.2	8	0.032	4.1										11	0.017	3	30	0.011	3.9	22	0.011	2.9
C0023532: Leukoplakia, Oral										12	0.012	2.4													7	0.023	3.1										20	0.011	3.3	10	0.015	2.9	27	0.01	3.8	19	0.0096	2.6
C0266483: Pachygyria										12	0.012	2.8	6	0.015	2.2																						20	0.011	4				24	0.009	3.4	31	0.016	9.7
C0085632: Apathy										17	0.016	8.6	5	0.013	2.3	4	0.017	2.4																			13	0.0071	2.8	9	0.014	4.1				12	0.0061	2.1
C0003537: Aphasia										11	0.011	3.8																			6	0.011	2.4				12	0.0066	2.2							13	0.0066	2.4	10
C0751434: Classical phenylketonuria										9	0.0087	5				3	0.013	2.4							5	0.016	4.2										8	0.0044	2.5	9	0.014	6.6	16	0.006	6.6
C0085762: Alcohol abuse										12	0.012	2.1																						6	0.019	2.2				16	0.025	6.5				19	0.0096	2.2	15
C0235574: Intravascular hemolysis										5	0.0048	2.1																6	0.024	6.3	4	0.0077	2.5				8	0.0044	2.9	5	0.0077	3
C0751587: CADASIL Syndrome										6	0.0058	2.6													6	0.019	5.5										8	0.0044	2.6	6	0.0092	3.7				13	0.0066	6.1
C0598589: Inherited neuropathies										15	0.014	5.6													5	0.016	2.4							7	0.022	3.9	16	0.0087	3.3				24	0.009	5
C1275685: Avellino corneal dystrophy										10	0.0097	2.2													9	0.029	5.5										16	0.0087	2.8	10	0.015	3.7	19	0.0071	2.2
C0271084: Exudative age-related macular degeneration										13	0.013	2.5				5	0.021	2.1																			25	0.014	5				26	0.0097	2.8	20	0.01	2.5
C0029422: Osteochondrodysplasias										15	0.014	2.3																									30	0.016	5.1	14	0.021	3.7	33	0.012	3.1
C0001857: AIDS related complex										12	0.012	3.8													8	0.026	5										19	0.01	5.1	8	0.012	2.8	21	0.0078	3.8	14	0.0071	2.3
C3665386: Abnormal vision										12	0.012	3.2																									14	0.0076	2							17	0.0086	2.9	11
C1260386: Glucocorticoid-remediable aldosteronism										5	0.0048	2.5	3	0.0077	2.2										3	0.0097	2.5													6	0.0092	4.4	8	0.003	2.4
C0751295: Memory Loss										17	0.016	4.3													7	0.023	2.8										21	0.011	3	13	0.02	4.2	27	0.01	2.9				16
C0684276: Hypsarrhythmia										15	0.014	3.6																															29	0.011	4.2				18
C0008055: Chikungunya Fever										12	0.012	2.6										6	0.023	2.9	7	0.023	3.3										16	0.0087	2
C1838662: Metaphyseal irregularity										6	0.0058	3	3	0.0077	2																						7	0.0038	2.4	6	0.0092	4.1
C3888391: Nonnuclear polymorphic congenital cataract										9	0.0087	3.2													5	0.016	3.1				5	0.0096	2.1							7	0.011	3.1	17	0.0063	3.9	14	0.0071	3.7
C3810365: Central visual impairment										13	0.013	2.5				5	0.021	2.1				6	0.023	2.6																			28	0.01	3.5	23	0.012	3.6
C0162834: Hyperpigmentation										8	0.0077	2.5													4	0.013	2.2				5	0.0096	2.1	4	0.013	2.1				6	0.0092	2.3				13	0.0066	3.1
C0039730: Thalassemia										11	0.011	2.1										6	0.023	2.9				18	0.071	16										13	0.02	5.1
C1963060: Agitation, CTCAE 3.0										20	0.019	11							3	0.024	2.3										6	0.011	2.4				14	0.0076	3.1				16	0.006	2.4
C4552855: Agitation, CTCAE 5.0										20	0.019	11							3	0.024	2.3										6	0.011	2.4				14	0.0076	3.1				16	0.006	2.4
C0024408: Machado-Joseph Disease										19	0.018	6.7				6	0.025	3.1							6	0.019	2.6																23	0.0086	2.7
C0160390: Injury of liver										10	0.0097	6.6				3	0.013	2.5							5	0.016	4.5	5	0.02	4.9										8	0.012	6.1
C1852467: Creutzfeldt-Jakob Disease, Sporadic										11	0.011	5.5													5	0.016	3.5	7	0.028	6.3							10	0.0055	2.7
C2900450: Other Creutzfeldt-Jakob disease										8	0.0077	4.5													3	0.0097	2.2	6	0.024	6.2				3	0.0095	2.2										7	0.0035	2
C3489791: Parkinson Disease, Familial, Type 1										10	0.0097	5.5				3	0.013	2.2							4	0.013	2.9																11	0.0041	2.7	10	0.0051	3.2
C0003949: Asbestosis										10	0.0097	5.5				3	0.013	2.2																						6	0.0092	3.3	13	0.0048	3.8
C0270736: Essential Tremor										16	0.015	5.4																			8	0.015	2.9				17	0.0093	2.9				21	0.0078	2.6
C0042693: Violence										12	0.012	5.4													4	0.013	2.2													7	0.011	3.1	13	0.0048	2.1
C0234233: Sore to touch										8	0.0077	3.2				6	0.025	5.3																						5	0.0077	2.1	13	0.0048	3
C0234133: Extrapyramidal sign										15	0.014	5																												8	0.012	2.4	24	0.009	4.1	20	0.01	4.2
C0016034: Breast Fibrocystic Disease										10	0.0097	2.2																									20	0.011	4.8				22	0.0082	3.4	18	0.0091	3.4	12
C0027721: Lipoid nephrosis										6	0.0058	2.2										3	0.011	2										4	0.013	2.7				7	0.011	4	15	0.0056	4.7
C0272051: Xerocytosis										5	0.0048	3.3																4	0.016	4.7										4	0.0061	3.1							5
C0272285: Heparin-induced thrombocytopenia										6	0.0058	2.4													4	0.013	3	5	0.02	4.5							8	0.0044	2.3
C0030524: Paratuberculosis										7	0.0068	2.3													4	0.013	2.4							6	0.019	4.4	12	0.0066	3.6	6	0.0092	2.7
C0025312: Meningomyelocele										9	0.0087	2.5																			7	0.013	3				16	0.0087	4.1	8	0.012	3.2
C1846439: Hypoplasia of the odontoid process										5	0.0048	3	3	0.0077	2.5																						6	0.0033	2.7	5	0.0077	3.9	9	0.0034	4.1
C0343386: Clostridium difficile infection										9	0.0087	3.9										5	0.019	3.8													10	0.0055	2.7	7	0.011	3.7	13	0.0048	2.9
C0237123: Alcohol or Other Drugs use										12	0.012	3.5																						7	0.022	3.8				8	0.012	2.6	21	0.0078	3.3	15	0.0076	2.3
C1849039: Metaphyseal widening										6	0.0058	2.5				3	0.013	2.3							3	0.0097	2																12	0.0045	3.6				6
C0520680: Sleep Apnea, Central										13	0.013	3.5										6	0.023	3.1																			20	0.0075	2.3				12
C1112256: Sensorimotor neuropathy										10	0.0097	2.9																												7	0.011	2.4	16	0.006	2.1	14	0.0071	2.5
C0042341: Varicocele										9	0.0087	2.2										5	0.019	2.7	5	0.016	2.4																20	0.0075	3.4	16	0.0081	3.2
C0028043: Nicotine Dependence										15	0.014	3.1				6	0.025	2.6																						10	0.015	2.4							15
C0005956: Bone Marrow Diseases										8	0.0077	2.1										5	0.019	3.1										5	0.016	2.7													9
C1527352: Hepatic Form of Wilson Disease										4	0.0039	2.1										3	0.011	2.9	3	0.0097	2.7																8	0.003	3.1
C0238288: Muscular Dystrophy, Facioscapulohumeral										12	0.012	2.4										6	0.023	2.8	6	0.019	2.4																			20	0.01	3
C0424296: Social disinhibition										7	0.0068	2.5				3	0.013	2							4	0.013	2.6													5	0.0077	2.1	11	0.0041	2
C0085593: Chills										5	0.0048	2.2																8	0.032	9.5													8	0.003	2.1
C0085631: Agitation										20	0.019	9.1													5	0.016	2.3										15	0.0082	2.6				18	0.0067	2.1
C3811918: GRN-related frontotemporal dementia										19	0.018	8.1													7	0.023	3.8																19	0.0071	2.3	16	0.0081	2.6
C4024926: Focal T2 hyperintense basal ganglia lesion										12	0.012	7.5																												7	0.011	4.3				8	0.004	2
C4025735: Nonspherocytic hemolytic anemia										3	0.0029	2.1										3	0.011	3.7				5	0.02	7.3										4	0.0061	3.9
C0268237: Cytochrome-c Oxidase Deficiency										13	0.013	6.6																												6	0.0092	2.6				10	0.0051	2
C1837731: Overfolded helix										6	0.0058	2.3	5	0.013	3.5																5	0.0096	2.9										16	0.006	6
C0810364: Cleft Lip with or without Cleft Palate										12	0.012	3.8																												7	0.011	2.2	24	0.009	5.4
C0857007: Hyperbilirubinemia, Neonatal										5	0.0048	2.3				3	0.013	2.7																						7	0.011	5.3	10	0.0037	3.4
C0029089: Ophthalmoplegia										22	0.021	5.2																			11	0.021	2.8							13	0.02	3
C0427149: Gait, Drop Foot										10	0.0097	5.1				3	0.013	2.1																									11	0.0041	2.3				7
C4551649: Congenital Dysplasia Of The Hip										17	0.016	4.9										7	0.026	3.5													17	0.0093	2.1							23	0.012	4.1
C0424230: Motor retardation										10	0.0097	2.7	5	0.013	2																						14	0.0076	2.6				23	0.0086	4.9
C0948441: Venoocclusive disease										6	0.0058	3										5	0.019	4.9	3	0.0097	2.3																			7	0.0035	2.2
C0403823: Asthenozoospermia										18	0.017	4.8																									19	0.01	2.3	10	0.015	2.5	25	0.0093	2.3
C3275069: Chronic Total Occlusion Vessel										5	0.0048	2.3				4	0.017	3.9							5	0.016	4.7
C0340970: Congenital neutropenia										9	0.0087	3.3													6	0.019	4.1										14	0.0076	4.3
C1853118: Severe congenital neutropenia										8	0.0077	2.7													6	0.019	4.2										14	0.0076	4.5
C0030554: Paresthesia										13	0.013	3.6																															20	0.0075	2.3				13
C0522214: Abnormal visual evoked potential										9	0.0087	4																												6	0.0092	2.9				13	0.0066	4.4
C0027125: Myotonia										4	0.0039	2.5				3	0.013	3.4							4	0.013	4.4																						4
C1839780: FRAGILE X TREMOR/ATAXIA SYNDROME										10	0.0097	4.3										4	0.015	2.7																						12	0.0061	3.2
C3887709: Optic Neuropathy										7	0.0068	2.6																												5	0.0077	2.2
C1856689: FRIEDREICH ATAXIA 1										14	0.014	4.2				6	0.025	3.4							5	0.016	2.1										16	0.0087	2.6
C3658302: Stevens-Johnson Syndrome Toxic Epidermal Necrolysis Spectrum										6	0.0058	2.2																5	0.02	4.2										5	0.0077	2.4	11	0.0041	2.4
C0232943: Intermenstrual heavy bleeding										3	0.0029	2.4													3	0.0097	3.9	3	0.012	4.2													6	0.0022	4.1
C2930617: Pulmonary Fibrosis - from Asbestos Exposure										5	0.0048	4.1				3	0.013	3.8																						3	0.0046	2.5
C0037928: Spinal Cord Diseases										11	0.011	3.9										6	0.023	4										5	0.016	2.7													9
C0338437: Neurocysticercosis										7	0.0068	3.9										3	0.011	2.5																						9	0.0046	3.6
C0016514: Foot-and-Mouth Disease										7	0.0068	2.5										5	0.019	3.9													9	0.0049	2.2	5	0.0077	2.1
C1842688: Hypoplasia of the brainstem										8	0.0077	3.3																						5	0.016	3.6				5	0.0077	2.2				9	0.0046	2
C1707444: Columnar Cell Change of the Breast										8	0.0077	2.2										4	0.015	2.2																						15	0.0076	3.6
C0751435: Hyperphenylalaninaemia										5	0.0048	2.5	4	0.01	3.2																									5	0.0077	3.4	9	0.0034	3.1
C0268274: Gangliosidoses, GM2										4	0.0039	2.5				3	0.013	3.4																									6	0.0022	2.4	5	0.0025	2.3
C0004245: Atrioventricular Block										8	0.0077	2.9													5	0.016	3.3																13	0.0048	2.5
C0849640: skin damage										8	0.0077	2.8													5	0.016	3.3																			10	0.0051	2.1
C0278097: Abnormal male sexual function										4	0.0039	3.3																									4	0.0022	2.3	3	0.0046	2.7				4	0.002	2.2
C1112443: Male sexual dysfunction										4	0.0039	3.3																									4	0.0022	2.3	3	0.0046	2.7				4	0.002	2.2
C0042571: Vertigo										14	0.014	2.6																												10	0.015	2.3	27	0.01	2.5				17
C0024899: Mastocytosis										10	0.0097	2.7																			6	0.011	2.1				13	0.0071	2.2
C0231687: Spastic gait										7	0.0068	2.3																									10	0.0055	2.4				14	0.0052	3	10	0.0051	2.2
C4021085: Abnormality of brain morphology										10	0.0097	2.5																									15	0.0082	2.8							15	0.0076	2.5	11
C0079298: Epidermolysis Bullosa Simplex										5	0.0048	2.5													3	0.0097	2.5
C0233477: Dysphoric mood										4	0.0039	2.2	3	0.0077	2.6																			3	0.0095	2.8
C0004277: Tooth Attrition										8	0.0077	2.7																						4	0.013	2.3							13	0.0048	2.3
C2931687: Dysferlinopathy										5	0.0048	2.5													3	0.0097	2.5													4	0.0061	2.4
C0563243: Poor coordination										5	0.0048	2.8																															14	0.0052	8.2
C0522224: Paralysed										15	0.014	8.1																									10	0.0055	2.1				14	0.0052	2.6
C1833662: INCLUSION BODY MYOPATHY WITH EARLY-ONSET PAGET DISEASE AND FRONTOTEMPORAL DEMENTIA										11	0.011	8										3	0.011	2.5																						8	0.004	2.9
C0239138: Hip joint varus deformity - observation										7	0.0068	2.9																									15	0.0082	6.9				14	0.0052	4.2
C0017536: Giardiasis										11	0.011	6.3													4	0.013	2.8										8	0.0044	2.1
C1277241: Delayed myelination										16	0.015	5.8													5	0.016	2.2																20	0.0075	2.7
C1636149: Macular dystrophy, corneal type 1										9	0.0087	2.1																												12	0.018	5.8
C4011788: Behavioral variant of frontotemporal dementia										9	0.0087	5.7							3	0.024	3.4																									9	0.0046	3.5
C0154841: Central retinal vein occlusion										5	0.0048	2										3	0.011	2.3	6	0.019	5.6
C0036646: Age-related cataract										12	0.012	4.1													8	0.026	5.3																			13	0.0066	2.2
C0472381: Posterior Circulation Transient Ischemic Attack										5	0.0048	5	3	0.0077	3.6													3	0.012	4.2
C0751019: Carotid Circulation Transient Ischemic Attack										5	0.0048	5	3	0.0077	3.6													3	0.012	4.2
C0751020: Transient Ischemic Attack, Vertebrobasilar Circulation										5	0.0048	5	3	0.0077	3.6													3	0.012	4.2
C0751021: Crescendo Transient Ischemic Attacks										5	0.0048	5	3	0.0077	3.6													3	0.012	4.2
C0751022: Brain Stem Ischemia, Transient										5	0.0048	5	3	0.0077	3.6													3	0.012	4.2
C1527335: Transient Ischemic Attack, Anterior Circulation										5	0.0048	5	3	0.0077	3.6													3	0.012	4.2
C1843921: Postural instability										10	0.0097	4.5																									9	0.0049	2				15	0.0056	3.7
C1857640: Decreased nerve conduction velocity										9	0.0087	3.8																																		10	0.0051	2.4
C0376670: Pancreatitis, Alcoholic										8	0.0077	3				4	0.017	2.9																						8	0.012	4.3
C0016506: Foot Deformities										8	0.0077	2.7																															17	0.0063	4.3	11	0.0056	2.5
C1843156: Progressive sensorineural hearing impairment										11	0.011	4.2																																		12	0.0061	2.3
C0242387: Mandibulofacial Dysostosis										7	0.0068	3.3										3	0.011	2.2	5	0.016	4.2
C4476767: Diffuse alveolar hemorrhage										4	0.0039	2.3																												5	0.0077	4.2
C0270790: Quadriparesis										8	0.0077	4.1				4	0.017	3.5
C4046029: Mental Disorders, Severe										6	0.0058	3.7										4	0.015	4.1																						8	0.004	3.7
C0023374: Lesch-Nyhan Syndrome										5	0.0048	2.6																4	0.016	4.1
C0019104: Hemorrhagic Fevers, Viral										9	0.0087	3.9													4	0.013	2.6																						8
C0015652: Fascioliasis										6	0.0058	3.9	3	0.0077	2.4
C1855665: Ovoid vertebral bodies										5	0.0048	2.9													4	0.013	3.9																7	0.0026	2.3
C4021727: EMG: neuropathic changes										5	0.0048	2.6																															7	0.0026	2				7
C0268306: Unconjugated hyperbilirubinemia										4	0.0039	2.1				3	0.013	3.1																						5	0.0077	3.9
C1136179: Hammer Toe										8	0.0077	3.8																															10	0.0037	2.2	10	0.0051	3.2
C1955760: Idiopathic normal pressure hydrocephalus (INPH)										6	0.0058	3.8																															7	0.0026	2.3	7	0.0035	3.1
C0003851: Arteriosclerosis Obliterans										6	0.0058	2.2																			6	0.011	3.7
C0752121: Spinocerebellar Ataxia Type 2										10	0.0097	3.6													4	0.013	2.1																17	0.0063	3.5
C0040015: Thrombasthenia										6	0.0058	2.2													4	0.013	2.8
C0238651: Ankle clonus										5	0.0048	2.4
C1848934: SPONDYLOCARPOTARSAL SYNOSTOSIS SYNDROME										5	0.0048	2.1										4	0.015	3.6													7	0.0038	2.3
C0012833: Dizziness										9	0.0087	3.5																																		10	0.0051	2.1	10
C1858729: Decreased motor nerve conduction velocity										7	0.0068	3.4																															9	0.0034	2.1				6
C0020617: Hypoglycemic coma										5	0.0048	3.4																			3	0.0057	2.4				5	0.0027	2.3
C0282513: Primary Progressive Aphasia (disorder)										7	0.0068	2.8	5	0.013	3.3																															9	0.0046	2.3
C1962942: TRICHOMONAS VAGINALIS (finding)										8	0.0077	3.2													4	0.013	2.6										9	0.0049	2.2
C0036161: Sandhoff Disease										4	0.0039	2.3				3	0.013	3.2																												6	0.003	2.7
C0011989: Camurati-Engelmann Syndrome										6	0.0058	3																															8	0.003	2.1
C0035012: Reiter Syndrome										4	0.0039	3																												3	0.0046	2.5	5	0.0019	2.3
C0302332: Poisoning syndrome										4	0.0039	3
C0740302: 5q-syndrome										6	0.0058	2.4													4	0.013	2.9										8	0.0044	2.3
C1849508: EPILEPSY, PYRIDOXINE-DEPENDENT										5	0.0048	2.9													3	0.0097	2.7										6	0.0033	2.5
C0001849: AIDS Dementia Complex										6	0.0058	2.4																			4	0.0077	2.1										11	0.0041	2.8
C0270549: Generalized Anxiety Disorder										9	0.0087	2										5	0.019	2.7							6	0.011	2
C0154671: Degenerative brain disorder										4	0.0039	2.7																												3	0.0046	2.3				5	0.0025	2.5
C0268621: Hepatic methionine adenosyltransferase deficiency										4	0.0039	2.7																												3	0.0046	2.3
C0010418: Cryptosporidiosis										6	0.0058	2.6													3	0.0097	2.1				4	0.0077	2.3
C0023092: Lassa Fever										4	0.0039	2.2	3	0.0077	2.6																3	0.0057	2.2
C2931891: Necrotizing encephalopathy, infantile subacute, of Leigh										12	0.012	8.8																												5	0.0077	3
C0002881: Anemia, Hemolytic, Congenital										6	0.0058	3.6																7	0.028	8.7
C0241816: Global brain atrophy										12	0.012	8.1				3	0.013	2.4
C2750737: DIARRHEA 5, WITH TUFTING ENTEROPATHY, CONGENITAL										10	0.0097	7.2													3	0.0097	2.4
C0036457: Scrapie										3	0.0029	2.7																4	0.016	6.5
C2751260: Macrothrombocytopenia										7	0.0068	3.9																6	0.024	6.4
C4022588: Fatigable weakness of swallowing muscles										10	0.0097	6.3																			4	0.0077	2.3
C3714618: Primary Hyperthyroidism										4	0.0039	3.6																4	0.016	6
C0338460: Argyrophilic grain disease										7	0.0068	5.9													3	0.0097	3.1
C0427480: Elliptocytosis found										3	0.0029	2.2																4	0.016	5.6
C0039239: Sinus Tachycardia										8	0.0077	5.4																																		7	0.0035	2.7
C0019087: Hemorrhagic Disorders										8	0.0077	5.3													3	0.0097	2.5
C0009021: Clonorchiasis										6	0.0058	5.2																																					4
C0424448: Mask-like facies										7	0.0068	2.2
C0043352: Xerostomia										10	0.0097	4.7																																					7
C0006114: Cerebral Edema										7	0.0068	4.7	3	0.0077	2.3
C3665425: Hemoglobin M Disease										3	0.0029	2.9																3	0.012	4.7
C0543859: Amyotrophic Lateral Sclerosis, Guam Form										8	0.0077	4.6																															9	0.0034	2.5
C0270914: Hereditary Motor and Sensory-Neuropathy Type II										9	0.0087	4.5																						5	0.016	3.8
C4082299: Bulbar palsy										9	0.0087	4.5																			4	0.0077	2
C0521670: Cranial nerve compression										6	0.0058	4.5																																		6	0.003	3
C0424551: Impaired exercise tolerance										11	0.011	4.3																															14	0.0052	2.2
C0575059: Spastic tetraparesis										9	0.0087	4.3				4	0.017	3.2
C0268119: Combined molybdoflavoprotein enzyme deficiency										4	0.0039	3.1																															7	0.0026	4.3
C0338474: Central nervous system demyelination										9	0.0087	4.2
C0342783: Deficiency of butyryl-CoA dehydrogenase										5	0.0048	3.2													4	0.013	4.2
C0151818: Opisthotonus										7	0.0068	4.1										3	0.011	2.6
C3658299: Zellweger Spectrum										5	0.0048	3.2
C0268594: Glutaric aciduria										4	0.0039	4.1																									3	0.0016	2
C0020580: Hypesthesia										7	0.0068	4																																		8	0.004	3
C0558845: Reflex, Ankle, Absent										7	0.0068	4																															10	0.0037	3.4
C1142132: Carnitine deficiency										5	0.0048	4																									6	0.0033	3.8
C4022737: Neurodevelopmental abnormality										3	0.0029	2.9																															5	0.0019	4
C1389113: Generalized amyotrophy										9	0.0087	3.9																															14	0.0052	3.5
C0271710: Reactive hypoglycemia										4	0.0039	2.1																												5	0.0077	3.9
C0549393: Alcohol problem										4	0.0039	2.1																												5	0.0077	3.9
C0270921: Axonal neuropathy										7	0.0068	2.4																															15	0.0056	3.8
C4551511: X-linked sideroblastic anemia										5	0.0048	3.8																															6	0.0022	2.7
C0149821: ACUTE ALCOHOL WITHDRAWAL										3	0.0029	3.8																															3	0.0011	2.6
C1836296: Muscle Weakness Lower Limb										10	0.0097	3.7
C0002888: Anemia, Megaloblastic										6	0.0058	3.7
C0338462: Semantic Dementia										5	0.0048	3.3																																		7	0.0035	3.7
C4281993: Neonatal respiratory distress										9	0.0087	3.5																									10	0.0055	2.3
C0027877: Neuronal Ceroid-Lipofuscinoses										8	0.0077	3.5																									9	0.0049	2.5
C0005818: Blood Platelet Disorders										7	0.0068	2.4													5	0.016	3.5
C0043207: Wolfram Syndrome										6	0.0058	3.5	3	0.0077	2.3
C0019655: Histoplasmosis										4	0.0039	2.7																												4	0.0061	3.5
C0683342: hazardous drinking										4	0.0039	3.4																												3	0.0046	2.8
C0010520: Cyanosis										8	0.0077	3.3																												5	0.0077	2.2
C1859726: ARTERIAL TORTUOSITY SYNDROME										6	0.0058	2.8																																		9	0.0046	3.3
C4082769: Chronic Traumatic Encephalopathy										4	0.0039	3.3																																		4	0.002	2.2
C0009691: Congenital cataract										11	0.011	3																									16	0.0087	3.2
C1838681: Rapidly progressive										5	0.0048	2																						4	0.013	3.2
C0521175: Neuropil Threads										4	0.0039	3.1																									4	0.0022	2.2
C0795875: Chromosome 21 monosomy										4	0.0039	3.1																									4	0.0022	2.2
C1832370: MYOPATHY, MYOFIBRILLAR, DESMIN-RELATED										4	0.0039	2.4																												4	0.0061	3.1
C0002690: Amputation Stumps										3	0.0029	2.3																			3	0.0057	3.1
C0220704: Shprintzen syndrome										7	0.0068	3																			4	0.0077	2.1
C0043116: HMN (Hereditary Motor Neuropathy) Proximal Type I										6	0.0058	3				3	0.013	2.6
C0043459: Zellweger Syndrome										6	0.0058	2.9
C1857790: Thoracic scoliosis										5	0.0048	3
C0037952: Spinocerebellar Degeneration										4	0.0039	3
C0023860: Listeriosis										9	0.0087	2.9													4	0.013	2.1
C0272170: Shwachman syndrome										7	0.0068	2.9													4	0.013	2.8
C0019156: Hepatic Veno-Occlusive Disease										6	0.0058	2.8																												5	0.0077	2.9
C4225412: Spondylo-ocular syndrome										5	0.0048	2.9										3	0.011	2.9
C0730303: Capillary hemangioma of retina										4	0.0039	2.9																																		5	0.0025	2.7
C1843920: COENZYME Q10 DEFICIENCY										4	0.0039	2.3																									6	0.0033	2.9
C3495426: Homocysteinemia										4	0.0039	2.3													3	0.0097	2.9
C0268255: Farber Lipogranulomatosis										3	0.0029	2.9																									3	0.0016	2.2
C3160712: Palpitations, CTCAE										8	0.0077	2.8																									10	0.0055	2.3
C0201874: Amino acids measurement										7	0.0068	2.7																												5	0.0077	2.3
C0042961: Intestinal Volvulus										6	0.0058	2.5																												5	0.0077	2.7
C0026825: Flaccid Muscle Tone										4	0.0039	2.7
C1847800: Waardenburg Syndrome Type 1										4	0.0039	2.7																																		5	0.0025	2.5
C3805715: Short stepped shuffling gait										4	0.0039	2.7																									5	0.0027	2.7
C4293708: Recurrent paroxysmal headache										4	0.0039	2.7																																		5	0.0025	2.5
C0042267: Vaginitis										3	0.0029	2.2																												3	0.0046	2.7
C0030252: Palpitations										8	0.0077	2.6																									11	0.006	2.5
C0041228: African Trypanosomiasis										7	0.0068	2.6				3	0.013	2
C0007965: Chediak-Higashi Syndrome										6	0.0058	2.6
C0162830: Dermatitis, Phototoxic										9	0.0087	2.5																																		13	0.0066	2.3
C1690006: Lattice corneal dystrophy Type I										3	0.0029	2.3																									4	0.0022	2.5
C0006309: Brucellosis										9	0.0087	2.4										4	0.015	2.1
C0268151: Classical galactosemia										5	0.0048	2.4													3	0.0097	2.4
C0030491: Parapsoriasis										3	0.0029	2.4																															4	0.0015	2.1
C3806442: Myoclonic spasms										3	0.0029	2.4																															4	0.0015	2.1
C0162635: Angelman Syndrome										9	0.0087	2.3																																					10
C0000744: Abetalipoproteinemia										7	0.0068	2.2																									10	0.0055	2.3
C3840083: Late closure of anterior fontanel										4	0.0039	2.3																									5	0.0027	2.1
C0949570: Wheat Hypersensitivity										3	0.0029	2.3																																					3
C4228778: Abnormality of radial ray										5	0.0048	2.2																																		7	0.0035	2.2
C1847766: Shoulder girdle muscle atrophy										3	0.0029	2.2																																		4	0.002	2.2
C0034067: Pulmonary Emphysema													12	0.031	2.6	8	0.034	2.1				15	0.057	6.2	22	0.071	11				16	0.031	3.3	10	0.032	2.4	56	0.031	10	36	0.055	14	75	0.028	12	40	0.02	3.3
C0032227: Pleural effusion disorder													10	0.026	3.1							7	0.026	2.4	17	0.055	9.6	12	0.047	6.3	11	0.021	2.7				35	0.019	6.4				49	0.018	8.4	27	0.014	2.7
C0035436: Rheumatic Fever													6	0.015	2.8							5	0.019	2.8	7	0.023	4.3				6	0.011	2.2				15	0.0082	3.3	7	0.011	2.4				13	0.0066	2.1
C0242510: Drug usage													10	0.026	4.1	6	0.025	2.6				8	0.03	3.9							12	0.023	4.4							17	0.026	6.7	30	0.011	3.7				16
C0032019: Pituitary Neoplasms													6	0.015	2.1							5	0.019	2.2													16	0.0087	2.2	11	0.017	3.9	27	0.01	4.5	19	0.0096	3
C0337428: Fibrinogen assay													4	0.01	2.3										4	0.013	2.6										10	0.0055	2.8	5	0.0077	2.2	18	0.0067	6.2
C1387005: Penis agenesis													9	0.023	2.7																13	0.025	3.9	7	0.022	2.1							36	0.013	3.7
C0020305: Hydrops Fetalis													6	0.015	2.9													7	0.028	4.9							13	0.0071	2.4				19	0.0071	3.4				10
C0008489: Chorea													8	0.02	2.8							7	0.026	3.1							10	0.019	3.1										30	0.011	3.8	24	0.012	3.6
C0032209: Platybasia													3	0.0077	2.8																4	0.0077	3.7				5	0.0027	2.4	3	0.0046	2.2	7	0.0026	3.2
C0040137: Thyroid Nodule													8	0.02	3.1										6	0.019	2.3							6	0.019	2.3							27	0.01	3.5	22	0.011	3.5
C0432355: Hypoplasia of nipple													3	0.0077	2.1										4	0.013	3.5																10	0.0037	3.4	7	0.0035	2.3	6
C1846460: Abnormality of the outer ear													6	0.015	2.8																												16	0.006	2
C0010495: Cutis Laxa													5	0.013	2.7										7	0.023	5.1										10	0.0055	2				20	0.0075	5.7
C1443924: Severe diarrhea													4	0.01	2.5																			4	0.013	2.8	8	0.0044	2.2	8	0.012	5.2	11	0.0041	2.6
C1842981: NEUROTICISM													7	0.018	2.6																			7	0.022	3.1							25	0.0093	3.2				18
C1325327: fibrinogen activity													3	0.0077	2.3										3	0.0097	2.6										6	0.0033	2.4				10	0.0037	4.4
C1561955: Fibrinogen, CTCAE													3	0.0077	2.3										3	0.0097	2.6										6	0.0033	2.4				10	0.0037	4.4
C4021815: Abnormal palate morphology													4	0.01	2.8										3	0.0097	2.1																10	0.0037	2.7
C1184923: Lumbar hyperlordosis													5	0.013	2.2	4	0.017	2.2							6	0.019	3.4				8	0.015	3.7										16	0.006	2.2
C0431447: Synophrys													6	0.015	2.5																8	0.015	3.2										21	0.0078	3.1	18	0.0091	3.5
C1859236: Prolonged neonatal jaundice													4	0.01	2.1																									5	0.0077	2.1	12	0.0045	2.3	14	0.0071	4.7
C1306214: ACTH-Secreting Pituitary Adenoma													7	0.018	4.6										4	0.013	2.3							4	0.013	2.3				6	0.0092	2.5
C0079924: Oligohydramnios													6	0.015	2.2																						18	0.0098	3.1	8	0.012	2.2	26	0.0097	4.2
C0038160: Staphylococcal Infections													4	0.01	2.9										3	0.0097	2.2										9	0.0049	3.5	4	0.0061	2.1
C0948896: Primary hypogonadism													5	0.013	2.4										4	0.013	2							5	0.016	2.8
C4021611: Abnormality of epiphysis morphology													5	0.013	2.3																						13	0.0071	2.7
C1864903: Hyperinsulinemic hypoglycemia													4	0.01	2.3																						9	0.0049	2.4	6	0.0092	3.1				9	0.0046	2.2
C0006145: Breast Diseases													5	0.013	2.6																						11	0.006	2.4							12	0.0061	2.6
C0013312: Dupuytren Contracture													4	0.01	3										3	0.0097	2.3										7	0.0038	2.4				9	0.0034	2.6
C4025773: Aplasia/Hypoplasia involving the skeletal musculature													3	0.0077	2.7																			3	0.0095	3							6	0.0022	2.3	6	0.003	3
C1842153: Irregular vertebral endplates													3	0.0077	2.4																						8	0.0044	4.3
C0205875: Papillomatosis													3	0.0077	2.8																												6	0.0022	2.4	7	0.0035	4.1
C0428977: Bradycardia													6	0.015	3.8																			5	0.016	3.3													9
C4025871: Abnormality of the face													3	0.0077	2.1	3	0.013	2.7																									10	0.0037	3.6
C0001622: Adrenal Gland Hyperfunction													4	0.01	2.4																									6	0.0092	3.2
C0340100: High altitude pulmonary edema													5	0.013	3.1																									6	0.0092	2.9	12	0.0045	2.5
C0431371: Absence of septum pellucidum													5	0.013	2.3							5	0.019	3.1																			15	0.0056	2.2
C0018418: Gynecomastia													6	0.015	2.3																						16	0.0087	2.6
C2745948: Hyalinosis, Systemic													3	0.0077	2.7																									3	0.0046	2.1				5	0.0025	2.1
C3714731: Early childhood caries													3	0.0077	2.2										3	0.0097	2.5							3	0.0095	2.4
C4523846: MSI-high													5	0.013	2.3																															12	0.0061	2.1
C1843392: Death in childhood													6	0.015	6.2	3	0.013	3
C2749369: Prominence of the premaxilla													3	0.0077	4.7																															3	0.0015	2.6
C1852020: Malattia Leventinese													3	0.0077	4.1													3	0.012	4.7
C4023721: Abnormal hair pattern													4	0.01	4.5																												6	0.0022	2.9
C4082144: Metatarsal Valgus													4	0.01	3.8																															6	0.003	2.6
C4022916: Abnormal aldolase level													3	0.0077	3																															5	0.0025	2.5
C0085271: Self-Injurious Behavior													5	0.013	2.2																						14	0.0076	2.9
C4524257: MSI-low													4	0.01	2.9																															7	0.0035	2
C4082172: Porencephalic cyst													3	0.0077	2.3
C0023522: Leukodystrophy, Metachromatic													3	0.0077	2.3																									4	0.0061	2.6
C0151860: Acquired porencephaly													3	0.0077	2
C1704423: Milroy Disease													4	0.01	2.3																															9	0.0046	2.2
C2936346: 22q11 Deletion Syndrome													3	0.0077	2.1																												8	0.003	2.3
C4551552: Cerebellar Ataxia, Mental Retardation, And Dysequilibrium Syndrome 1													3	0.0077	2.1
C0086132: Depressive Symptoms																9	0.038	2.2							14	0.045	3.9				20	0.038	4.3	14	0.044	3.8	47	0.026	4.4	26	0.04	5.7	70	0.026	6.6	44	0.022	2.8	31
C1306759: Eosinophilic disorder																7	0.029	2.1				8	0.03	2.4	13	0.042	5				14	0.027	3.3				32	0.017	3.1	14	0.021	2.4				32	0.016	2.6	24
C0023891: Liver Cirrhosis, Alcoholic																5	0.021	2.5				6	0.023	3.1	5	0.016	2													16	0.025	7.8	21	0.0078	2.4
C0740858: Substance abuse problem																6	0.025	2.4							8	0.026	3.2										26	0.014	4.3	11	0.017	2.6	37	0.014	5.6	23	0.012	2.6	17
C0271160: Cortical cataract																4	0.017	2.7				5	0.019	3.4	6	0.019	4.1										15	0.0082	4.9	6	0.0092	2.4	13	0.0048	2.1				8
C0271979: Thalassemia Intermedia																3	0.013	2.1										7	0.028	6.5										10	0.015	6.8	11	0.0041	2.2	9	0.0046	2.2
C0947622: Cholecystolithiasis																5	0.021	2.1							8	0.026	3.7													17	0.026	7.3	33	0.012	5.7	28	0.014	6
C0337438: Glucose measurement																4	0.017	2.3																5	0.016	2.6	12	0.0066	2.2	11	0.017	5.5				19	0.0096	5.5
C0376154: Skin callus																5	0.021	2.1																			19	0.01	2.6	10	0.015	2.7	29	0.011	4.1	25	0.013	4.6
C4021759: Generalized myoclonic seizures																6	0.025	3.7													6	0.011	2							7	0.011	2.1							11
C0376532: Epilepsy, Rolandic																3	0.013	2.2																									10	0.0037	2.2				9
C0017551: Gilbert Disease (disorder)																3	0.013	2.4																			8	0.0044	2.6	6	0.0092	3.7	12	0.0045	3.9
C0037221: Situs Inversus																5	0.021	2.3													10	0.019	3.8				16	0.0087	2										15
C0268138: Xeroderma Pigmentosum, Complementation Group D																4	0.017	2.6																						6	0.0092	2.4	13	0.0048	2.1	14	0.0071	3.8
C0038325: Stevens-Johnson Syndrome																4	0.017	2.7																						6	0.0092	2.5	16	0.006	3.7
C0001824: Agranulocytosis																3	0.013	2							4	0.013	2.6										9	0.0049	2.3
C0014550: Myoclonic Epilepsy																4	0.017	2.6																			11	0.006	2.5				13	0.0048	2				9
C0578870: Chronic idiopathic urticaria																4	0.017	2.3				4	0.015	2.1																			16	0.006	2.3
C0014527: Epidermolysis Bullosa																3	0.013	2.2													4	0.0077	2.1										10	0.0037	2.1	9	0.0046	2.5
C0751785: Unverricht-Lundborg Syndrome																5	0.021	4.1							4	0.013	2.6										10	0.0055	2.7
C0268579: Propionic acidemia																3	0.013	3.5																3	0.0095	3.2							7	0.0026	3.4
C0221074: Depression, Postpartum																4	0.017	3.1																															9
C4317123: Myoclonic Seizures																5	0.021	2.5																									20	0.0075	2.2				14
C0432215: Progressive pseudorheumatoid dysplasia																4	0.017	2.8																												12	0.0061	3.1
C0026603: Motion Sickness																3	0.013	2.7																												7	0.0035	2.4
C0010324: Crigler Najjar syndrome, type 1																3	0.013	3.5																						5	0.0077	4.6
C1846149: Intellectual disability, progressive																4	0.017	3.4
C0917731: Male sterility																3	0.013	2.2
C1839333: EPILEPTIC ENCEPHALOPATHY, EARLY INFANTILE, 2																3	0.013	2																															10
C0026760: Multiple Epiphyseal Dysplasia																4	0.017	3.6																									9	0.0034	2.1
C0751778: Myoclonic Epilepsies, Progressive																4	0.017	3.3																									10	0.0037	2.1
C0276096: Mastitis-metritis-agalactia syndrome																3	0.013	3.1																									7	0.0026	2.5
C4021219: Multifocal epileptiform discharges																3	0.013	2.1				4	0.015	2.9
C0235032: Neurotoxicity Syndromes																3	0.013	2.6																						4	0.0061	2.2
C0598275: Diffuse cerebral atrophy																3	0.013	2.6																			7	0.0038	2.4
C0023794: Lipoidosis																3	0.013	2.3																						5	0.0077	2.6
C1510472: Drug Dependence																			5	0.041	2.5				8	0.026	2.4										31	0.017	4				44	0.016	5.1	29	0.015	2.7	25
C0007286: Carpal Tunnel Syndrome																			3	0.024	2.3	4	0.015	2.1	7	0.023	4.5													7	0.011	2.6	19	0.0071	3.7
C0026691: Mucocutaneous Lymph Node Syndrome																						10	0.038	2.8	16	0.052	5.8	14	0.055	5.5	16	0.031	3.1	10	0.032	2.2	44	0.024	4.8	20	0.031	3.7	57	0.021	4.5	44	0.022	4
C0238339: Hereditary pancreatitis																						6	0.023	2.6	10	0.032	5.2				12	0.023	4.7	6	0.019	2.2	25	0.014	5	11	0.017	3.2	38	0.014	8	24	0.012	4
C0041327: Tuberculosis, Pulmonary																						10	0.038	2.9	15	0.048	5.3				17	0.033	3.7	11	0.035	2.8	42	0.023	4.5	17	0.026	2.7	56	0.021	4.6				27
C2607914: Allergic rhinitis (disorder)																						12	0.045	3.2	15	0.048	4.2				21	0.04	4.4				42	0.023	2.5				62	0.023	3.5	48	0.024	3.3	37
C0023290: Leishmaniasis, Visceral																						6	0.023	2.1	11	0.035	5.2	9	0.036	4.3	11	0.021	3.2				29	0.016	5.1	12	0.018	2.9	37	0.014	5	31	0.016	5.3	17
C0042164: Uveitis																						14	0.053	7.3	14	0.045	6.5				14	0.027	3.9	8	0.025	2.3	29	0.016	3.3	15	0.023	3.5	47	0.018	6.3				21
C4520983: Congenital atresia of extrahepatic bile duct																						8	0.03	3.8	12	0.039	6.6							9	0.028	4	27	0.015	5.3	10	0.015	2.4	27	0.01	2.6	20	0.01	2
C0035435: Rheumatism																						8	0.03	3.4	7	0.023	2.4				10	0.019	2.6				21	0.011	2.1	13	0.02	3.4	37	0.014	5
C0014457: Eosinophilia																						9	0.034	2.6	13	0.042	4.4				16	0.031	3.7				35	0.019	3.1				46	0.017	3	34	0.017	2.3	25
C1845050: PIGMENTARY DISORDER, RETICULATE, WITH SYSTEMIC MANIFESTATIONS																						8	0.03	3.3	19	0.061	12				10	0.019	2.4	11	0.035	4.8	30	0.016	5	16	0.025	4.9	43	0.016	6.8	24	0.012	2.3
C0024535: Malaria, Falciparum																						11	0.042	6.8	10	0.032	5.2	11	0.043	7	10	0.019	3.3							10	0.015	2.6	24	0.009	2.2
C0005411: Biliary Atresia																						9	0.034	4.4	12	0.039	6.3							8	0.025	3.1	28	0.015	5.2	10	0.015	2.2	28	0.01	2.5	22	0.011	2.3
C0221056: Adult type dermatomyositis																						8	0.03	3.1	12	0.039	5.5				10	0.019	2.3				28	0.015	3.8	11	0.017	2.1	32	0.012	2.5
C1262048: Glial scar																						4	0.015	3	5	0.016	3.8				7	0.013	4.6				13	0.0071	5.1	6	0.0092	3.1	11	0.0041	2.3				7
C0409959: Osteoarthritis, Knee																						15	0.057	6	17	0.055	6.5				17	0.033	3.6	10	0.032	2.2	54	0.029	8.8				59	0.022	5.2
C0015397: Disorder of eye																						12	0.045	3.6	15	0.048	4.7										51	0.028	6.3				70	0.026	7.5	43	0.022	3
C0151517: Complete atrioventricular block																						11	0.042	3	19	0.061	7.3	16	0.063	6.4	24	0.046	6.7				40	0.022	2.8	21	0.032	3.7				40	0.02	2.2
C0004135: Ataxia Telangiectasia																						10	0.038	2.6	10	0.032	2.2							12	0.038	3.1	45	0.025	4.7	20	0.031	3.5	64	0.024	6.1
C1862382: SVEINSSON CHORIORETINAL ATROPHY																						7	0.026	3.6	10	0.032	5.7	8	0.032	4.6	9	0.017	3.1										29	0.011	4.9	18	0.0091	2.4
C0263361: Psoriasis vulgaris																						8	0.03	2.7	10	0.032	3.5										31	0.017	3.7	12	0.018	2	43	0.016	4.5	28	0.014	2.3
C1402294: Primary Lesion																						4	0.015	2.4							5	0.0096	2.1	4	0.013	2.2	11	0.006	2.5	8	0.012	3.8	13	0.0048	2	15	0.0076	4.3
C0008031: Chest Pain																						7	0.026	3.4	6	0.019	2.3										19	0.01	2.6	9	0.014	2.2	27	0.01	3.3	20	0.01	2.6
C0001815: Primary Myelofibrosis																						10	0.038	3.7	17	0.055	8.2										34	0.019	4	16	0.025	3.3	54	0.02	7.3
C0022408: Arthropathy																						9	0.034	4.4	14	0.045	8				10	0.019	2.8	10	0.032	4.5	25	0.014	3.8				33	0.012	4
C2745963: Kashin-Beck Disease																						4	0.015	2.3	4	0.013	2.1				6	0.011	2.7				19	0.01	6.9	6	0.0092	2.2	16	0.006	3
C0009917: Contracture																						6	0.023	3.3	9	0.029	5.6										15	0.0082	2.5				24	0.009	4.5	18	0.0091	3.5
C2363973: Chronic thromboembolic pulmonary hypertension																						5	0.019	3.3	7	0.023	4.9				6	0.011	2.7				14	0.0076	3.8	10	0.015	5.3	17	0.0063	3.5
C0949690: Spondylarthritis																						6	0.023	2.6	10	0.032	5.2				11	0.021	4	6	0.019	2.2	24	0.013	4.5
C0271907: Acquired aplastic anemia																						5	0.019	3.6	5	0.016	3.3	6	0.024	4.8							14	0.0076	4.6	7	0.011	3.3	13	0.0048	2.4				8
C0085281: Addictive Behavior																						8	0.03	2							14	0.027	2.7				34	0.019	2.7				53	0.02	4.7	37	0.019	2.9	31
C0028756: Obesity, Morbid																						7	0.026	2.7	7	0.023	2.3				12	0.023	3.6				26	0.014	3.6	12	0.018	2.8	33	0.012	3.3
C0011633: Dermatomyositis																						10	0.038	4.3	13	0.042	6										28	0.015	3.3				35	0.013	2.8
C0011609: Drug Eruptions																						4	0.015	3.3	3	0.0097	2.1	6	0.024	5.9										5	0.0077	2.7	9	0.0034	2.1
C0032300: Lobar Pneumonia																						7	0.026	3.6	10	0.032	5.7				10	0.019	3.8				18	0.0098	2.7										13
C0085695: Chronic gastritis																						5	0.019	2.5	9	0.029	5.5				7	0.013	2.4				14	0.0076	2	11	0.017	4.4				16	0.0081	2.5
C0035328: Retinal Vein Occlusion																						4	0.015	2.3	7	0.023	4.9							4	0.013	2.1				6	0.0092	2.2	15	0.0056	2.6
C0018378: Guillain-Barre Syndrome																						8	0.03	4	9	0.029	4.3	8	0.032	4.1	9	0.017	2.7										32	0.012	4.8
C0035455: Rhinitis																						7	0.026	3	10	0.032	4.8										22	0.012	3				32	0.012	4.1
C0013370: Amebic colitis																						3	0.011	2	4	0.013	2.8	5	0.02	4.3							10	0.0055	3.2	5	0.0077	2.4	13	0.0048	3.6
C1306557: Chronic venous insufficiency																						4	0.015	4.2	4	0.013	3.9										8	0.0044	4.1				8	0.003	3
C0026269: Mitral Valve Stenosis																						7	0.026	3.1	7	0.023	2.7													12	0.018	3.5	31	0.012	4
C0158252: Intervertebral disc disorder																						7	0.026	2.8	9	0.029	3.8										21	0.011	2.3	10	0.015	2.1	27	0.01	2.1
C0815107: psychological distress																						5	0.019	3							6	0.011	2.4				15	0.0082	3.7	8	0.012	3.2	16	0.006	2.4
C0399440: Hereditary gingival fibromatosis																						4	0.015	2.2	6	0.019	3.6										13	0.0071	2.7				18	0.0067	3.3
C0339143: Thyroid associated opthalmopathies																						11	0.042	5.5	10	0.032	4.1										24	0.013	2.6				33	0.012	3
C0162810: Cicatrix, Hypertrophic																						7	0.026	2.9	11	0.035	5.4										27	0.015	4.7				34	0.013	4.4
C0032326: Pneumothorax																						6	0.023	4.5	4	0.013	2.3																14	0.0052	2.6	12	0.0061	2.8
C0151332: Active tuberculosis																						7	0.026	4.1	5	0.016	2.2				8	0.015	3										21	0.0078	2.9
C0029172: Oral Submucous Fibrosis																						6	0.023	3.5	6	0.019	3.1										16	0.0087	3.2
C0032533: Polymyalgia Rheumatica																						4	0.015	3	5	0.016	3.8																14	0.0052	4
C2931845: Neurodegeneration with brain iron accumulation (NBIA)																						3	0.011	2.3	4	0.013	3.1													6	0.0092	3.7	12	0.0045	3.9				6
C0085655: Polymyositis																						8	0.03	3.6	8	0.026	3.2										23	0.013	3.1				27	0.01	2.2				16
C1510475: Diverticulosis																						3	0.011	2.2	3	0.0097	2							4	0.013	3				6	0.0092	3.5
C0152136: Low Tension Glaucoma																						5	0.019	2.7							7	0.013	2.7				16	0.0087	3.3				20	0.0075	3.2
C0006267: Bronchiectasis																						8	0.03	3.5	7	0.023	2.4										32	0.017	6.8				34	0.013	4.2
C0342883: Cholesteryl Ester Transfer Protein Deficiency																						3	0.011	3	5	0.016	5.6	5	0.02	6										4	0.0061	2.9
C0238644: Anemia, severe																						5	0.019	3.6				7	0.028	5.9										6	0.0092	2.6	15	0.0056	3.3
C0836924: Thrombocytosis																						4	0.015	2	8	0.026	5.3	8	0.032	5.9	7	0.013	2.9
C0019099: Hemorrhagic Fever, Crimean																						4	0.015	3.1				6	0.024	5.6							9	0.0049	2.7
C0549297: Auricular swelling																						3	0.011	2	4	0.013	2.8				7	0.013	4.7										10	0.0037	2
C0155094: Corneal pannus																						5	0.019	3.5	6	0.019	4.2																15	0.0056	3.3
C1527311: Brain Edema																						4	0.015	3.9	3	0.0097	2.5																10	0.0037	3.8
C1273070: Left ventricular diastolic dysfunction																						4	0.015	3.8	4	0.013	3.6										7	0.0038	2.7							7	0.0035	2.5
C0949059: Polyp of large intestine																						5	0.019	2.7																9	0.014	3.5	17	0.0063	2.2	14	0.0071	2.3
C0342482: X-linked Adrenal Hypoplasia																						4	0.015	2.8	4	0.013	2.6							5	0.016	3.5													8
C0036982: Shock, Hemorrhagic																						4	0.015	3.3	3	0.0097	2.1																10	0.0037	2.6
C3496069: cocaine use																						4	0.015	2.5	4	0.013	2.3													6	0.0092	2.5							9
C0032273: Pneumoconiosis																						3	0.011	2.5	3	0.0097	2.3													4	0.0061	2.3				7	0.0035	2.3
C0019045: Hemoglobinopathies																						4	0.015	2.3				8	0.032	6.4										10	0.015	5.1
C0080233: Tooth Loss																						3	0.011	2	6	0.019	5																14	0.0052	4.2
C0023348: Leprosy, Lepromatous																						4	0.015	2	5	0.016	2.5				8	0.015	3.6
C0009663: Condylomata Acuminata																						5	0.019	3.3	4	0.013	2.2
C0042974: von Willebrand Disease																						4	0.015	2.7	4	0.013	2.4
C0026946: Mycoses																						4	0.015	2	8	0.026	5.2
C0006271: Bronchiolitis																						6	0.023	3.2	7	0.023	3.6
C0034735: Raynaud Phenomenon																						5	0.019	3.6																			12	0.0045	2.1
C0240912: Vertical Talus																						5	0.019	3.4	4	0.013	2.3
C0854193: Cognitive deterioration																						4	0.015	3.4	3	0.0097	2.1
C0521857: Increased drug resistance																						4	0.015	3.1																6	0.0092	3.3
C0751039: Cockayne Syndrome, Type I																						4	0.015	2.3																6	0.0092	2.1
C0333307: Superficial ulcer																									13	0.042	5.8				14	0.027	4	8	0.025	2.4	38	0.021	7.2	13	0.02	2.6	35	0.013	2.5	26	0.013	2
C0031106: Aggressive Periodontitis																									12	0.039	6.3				10	0.019	2.8	7	0.022	2.5	27	0.015	4.7	10	0.015	2.2	34	0.013	4.5
C1848296: DOSAGE-SENSITIVE SEX REVERSAL																									7	0.023	2.9				10	0.019	3.3	8	0.025	3.5	23	0.013	4				31	0.012	4.6
C0012546: Diphtheria																									6	0.019	2.4				10	0.019	3.6	6	0.019	2.3	18	0.0098	2.5				25	0.0093	3
C0022578: Keratoconus																									15	0.048	6.8							8	0.025	2.1	27	0.015	2.1	17	0.026	4.1	58	0.022	9.8	38	0.019	5.2
C0040128: Thyroid Diseases																									8	0.026	2.6				15	0.029	4.9				31	0.017	4.6	16	0.025	4.3	34	0.013	2.6	37	0.019	6.4
C0020507: Hyperplasia																									7	0.023	3.4							6	0.019	2.6	24	0.013	6	10	0.015	3.2	30	0.011	6				12
C1855520: Hyperglycemia, Postprandial																									5	0.016	4.4				4	0.0077	2.4	3	0.0095	2.2	11	0.006	5.1	7	0.011	4.9	10	0.0037	3
C1956089: Osteophyte																									7	0.023	4.4				6	0.011	2.3				17	0.0093	4.5				18	0.0067	3
C2362324: Pediatric Obesity																									7	0.023	2.4				9	0.017	2.2	10	0.032	4.4				12	0.018	3	32	0.012	3.4	24	0.012	2.8
C0001342: Acute periodontitis																									8	0.026	4.2				9	0.017	3.3	6	0.019	2.6	20	0.011	4				25	0.0093	3.7
C0037116: Silicosis																									7	0.023	3.6	7	0.028	4.1	7	0.013	2.3				27	0.015	8.5	8	0.012	2.3	24	0.009	3.8
C1609538: Latent Tuberculosis																									12	0.039	6.3				12	0.023	4.1				20	0.011	2.1	10	0.015	2.2
C0271183: Severe myopia																									8	0.026	3.2										23	0.013	3.1	13	0.02	3.7	28	0.01	2.5	21	0.011	2
C0041834: Erythema																									13	0.042	6.1				10	0.019	2.2				28	0.015	3.5				39	0.015	4.3	26	0.013	2.4
C0702166: Acne																									10	0.032	5	8	0.032	4.1	9	0.017	2.6	7	0.022	2.7				15	0.023	5.4	33	0.012	5	22	0.011	2.9
C1527304: Allergic Reaction																									8	0.026	3				9	0.017	2.1										31	0.012	2.9				17
C0035204: Respiration Disorders																									9	0.029	3.5																35	0.013	3.7	27	0.014	3.3	20
C1384584: Generalized osteoarthritis																									6	0.019	4.3													6	0.0092	2.6	13	0.0048	2.5				10
C0029443: Osteomyelitis																									6	0.019	2.8				8	0.015	2.9				16	0.0087	2.6				24	0.009	3.8
C1855179: CATARACT, ANTERIOR POLAR																									7	0.023	3.5							6	0.019	2.7	18	0.0098	3.3	9	0.014	2.8	21	0.0078	2.5
C0017606: Primary angle-closure glaucoma																									10	0.032	7.6										15	0.0082	3.7				20	0.0075	4.2	13	0.0066	2.4
C0019100: Severe Dengue																									10	0.032	6.4	8	0.032	5.2	11	0.021	5.2										20	0.0075	2.5
C0017605: Angle Closure Glaucoma																									9	0.029	6.3										16	0.0087	3.8				22	0.0082	4.7	14	0.0071	2.5
C0015302: External exotoses																									9	0.029	5.7										20	0.011	5.1				22	0.0082	3.7
C0236733: Amphetamine-Related Disorders																									4	0.013	2.1							4	0.013	2	14	0.0076	3.6				21	0.0078	5.5	12	0.0061	2.3	9
C0013990: Pathological accumulation of air in tissues																									6	0.019	4.1										10	0.0055	2.1	6	0.0092	2.4	19	0.0071	5.2
C1260873: Aortic valve disorder																									5	0.016	3.5										14	0.0076	5.2	8	0.012	4.5	16	0.006	4.5
C0014072: Experimental Autoimmune Encephalomyelitis																									8	0.026	5.1				7	0.013	2.8				13	0.0071	2.2				17	0.0063	2.3	14	0.0071	2.4
C0018989: Hemiparesis																									6	0.019	3.4	7	0.028	4.9																18	0.0091	4.7	11
C0751356: Idiopathic Inflammatory Myopathies																									5	0.016	2.3				9	0.017	4				14	0.0076	2.3	7	0.011	2.1				17	0.0086	3.3
C0699949: airway disease																									8	0.026	3				9	0.017	2.1	9	0.028	3.6							31	0.012	2.9
C0020517: Hypersensitivity																									6	0.019	3.5				6	0.011	2.3										18	0.0067	3.1				10
C0035235: Respiratory Syncytial Virus Infections																									9	0.029	3				12	0.023	2.9	9	0.028	2.9	27	0.015	2.7				36	0.013	2.7
C0079293: Epidermolysis Bullosa Acquisita																									8	0.026	9										7	0.0038	2.6				11	0.0041	4.2
C0033770: Prune Belly Syndrome																									8	0.026	5.6										15	0.0082	3.9				18	0.0067	3.5
C4721507: Alveolitis, Fibrosing																									8	0.026	5.3				6	0.011	2.3							7	0.011	2.4
C0036472: Scrub Typhus																									5	0.016	3.5										12	0.0066	3.8	5	0.0077	2.1	17	0.0063	5.1
C2931384: Moyamoya disease 1																									6	0.019	3.4				7	0.013	3										22	0.0082	4.9
C0029434: Osteogenesis Imperfecta																									7	0.023	4.4																17	0.0063	2.7
C0011303: Demyelinating Diseases																									6	0.019	2.2				11	0.021	4				20	0.011	2.9				26	0.0097	2.9	22	0.011	3.3
C4524092: Chronic rhinosinusitis with nasal polyps																									7	0.023	2.7																26	0.0097	2.4	24	0.012	3.6	15
C0026948: Mycosis Fungoides																									10	0.032	3.5				13	0.025	3.3										36	0.013	2.5	28	0.014	2.4
C0409952: Idiopathic osteoarthritis																									5	0.016	3.3													7	0.011	3.4	12	0.0045	2.1				9
C0162820: Dermatitis, Allergic Contact																									7	0.023	3				9	0.017	2.9				18	0.0098	2.3	11	0.017	3.3
C0031030: Periapical Periodontitis																									5	0.016	2.6				6	0.011	2.3				12	0.0066	2.1
C0151936: Disorder of tendon																									11	0.035	9.3										13	0.0071	3.1				21	0.0078	5.4
C1568272: Tendinopathy																									10	0.032	8										14	0.0076	3.5				20	0.0075	4.8
C0001144: Acne Vulgaris																									10	0.032	7.3							5	0.016	2.5				8	0.012	3				13	0.0066	2.1
C2747816: Complicated malaria																									12	0.039	6.8	9	0.036	4.9	11	0.021	3.8				19	0.01	2.2
C0339467: Proliferative retinopathy																									5	0.016	3.5										10	0.0055	2.7	10	0.015	6.4							7
C1260959: Drusen																									4	0.013	2.6	7	0.028	6.3										7	0.011	3.7	14	0.0052	3.4
C0600518: Choroidal Neovascularization																									6	0.019	6.2										6	0.0033	2
C0263666: Dermatomyositis, Childhood Type																									4	0.013	2.4	7	0.028	6.1	6	0.011	3.2
C0028840: Ocular Hypertension																									8	0.026	4.9	8	0.032	5.6										7	0.011	2.2	21	0.0078	3.6
C0025995: Micromelia																									6	0.019	3.1										20	0.011	5.4				22	0.0082	4	14	0.0071	2.1
C0004604: Back Pain																									6	0.019	3	8	0.032	5.4													21	0.0078	3.2				11
C0037052: Sick Sinus Syndrome																									6	0.019	4.9										10	0.0055	3.1				16	0.006	5.3
C0236804: Amphetamine Addiction																									4	0.013	2										14	0.0076	3.5	6	0.0092	2.1	21	0.0078	5.3
C0149516: Chronic sinusitis																									11	0.035	5										30	0.016	5.2				32	0.012	2.9				18
C0029410: Osteoarthritis of hip																									10	0.032	5.1										26	0.014	5.2				31	0.012	4.3
C0476254: Dyslexia																									5	0.016	2.1	8	0.032	5.1										8	0.012	2.4				20	0.01	4.1
C0151857: Pleocytosis																									3	0.0097	2.4				6	0.011	4.9				7	0.0038	2.7
C0151846: Periosteal Disorder																									6	0.019	3.8										14	0.0076	3.5				20	0.0075	4.8	15	0.0076	3.7
C0518015: Hemoglobin measurement																									6	0.019	2.6	8	0.032	4.8							17	0.0093	2.6
C0236807: Amphetamine Abuse																									4	0.013	2.1										12	0.0066	2.8				19	0.0071	4.7	11	0.0056	2
C0917713: Becker Muscular Dystrophy																									7	0.023	4.5										13	0.0071	2.7				18	0.0067	3.3
C3888088: SMITH-MCCORT DYSPLASIA 1																									6	0.019	4.4										12	0.0066	3.5							10	0.0051	2.2
C0003165: Anthracosis																									6	0.019	4.3				7	0.013	3.9										17	0.0063	4.4
C0023234: Legg-Calve-Perthes Disease																									4	0.013	3.3										10	0.0055	4.4				12	0.0045	4.4	7	0.0035	2.1
C0036916: Sexually Transmitted Diseases																									4	0.013	2.1				8	0.015	4.3				11	0.006	2.3
C4554601: Amyloidosis cutis dyschromia																									5	0.016	2.8				6	0.011	2.5				13	0.0071	2.8	9	0.014	4.1
C3840085: Disorder of Achilles tendon																									3	0.0097	2.3										9	0.0049	4				11	0.0041	4.1
C0239849: Harlequin Fetus																									6	0.019	4										14	0.0076	4	8	0.012	3.8				11	0.0056	2.1
C0206728: Plexiform Neurofibroma																									5	0.016	4										8	0.0044	2.2				12	0.0045	3.3	11	0.0056	3.8
C3463897: HYDATIDIFORM MOLE, RECURRENT, 1																									4	0.013	2.3													6	0.0092	2.5
C0281899: Prolapsed lumbar disc																									5	0.016	3							5	0.016	2.9
C0221757: alpha 1-Antitrypsin Deficiency																									4	0.013	2.2													8	0.012	3.8
C0399447: Early onset periodontitis																									3	0.0097	2.9				3	0.0057	2.3
C3150077: Mild short stature																									3	0.0097	2.7										7	0.0038	3.3	5	0.0077	3.8
C0175697: Van der Woude syndrome																									6	0.019	2.9							7	0.022	3.7							19	0.0071	2.3
C0158646: Cleft palate with cleft lip																									7	0.023	3.6										18	0.0098	3.5				23	0.0086	3.5
C0742468: Central nervous system lesion																									4	0.013	3.5				5	0.0096	3.6				7	0.0038	2.5				8	0.003	2.2
C0002873: Anemia of chronic disease																									5	0.016	2.4				7	0.013	2.7				14	0.0076	2.5	9	0.014	3.5
C0085786: Hamman-Rich syndrome																									4	0.013	2.6				5	0.0096	2.6										13	0.0048	3.1
C4025814: Abnormality of the metaphysis																									6	0.019	3.3										14	0.0076	2.7				18	0.0067	2.7
C1695782: Cerebral hypoperfusion																									3	0.0097	2.1										9	0.0049	3.3				10	0.0037	2.7	9	0.0046	3
C0155862: Streptococcal pneumonia																									6	0.019	3.2				7	0.013	2.7																10
C0001883: Airway Obstruction																									5	0.016	2.2										15	0.0082	2.6				21	0.0078	3.2
C0014836: Escherichia coli Infections																									4	0.013	3.2							3	0.0095	2.1				4	0.0061	2.1
C0699743: Congenital muscular dystrophy (disorder)																									4	0.013	2.6																12	0.0045	2.6	11	0.0056	3.2
C3899403: Decreased Concentration																									3	0.0097	2.6																7	0.0026	2.1				5
C3279947: NAIL DISORDER, NONSYNDROMIC CONGENITAL, 9																									4	0.013	2.1										11	0.006	2.2	7	0.011	2.9				12	0.0061	2.4
C0149893: Secondary glaucoma																									3	0.0097	2.9										5	0.0027	2.1				7	0.0026	2.8
C0009763: Conjunctivitis																									5	0.016	2.8							5	0.016	2.8							16	0.006	2.7
C1332347: Atypical Ductal Breast Hyperplasia																									4	0.013	2													6	0.0092	2.1				13	0.0066	2.7
C0206160: Reticulocytosis																									3	0.0097	2.1	11	0.043	14										5	0.0077	2.8
C0473527: Hypoalphalipoproteinemias																									7	0.023	9.1													3	0.0046	2.1
C2931689: Dystrophia myotonica 2																									12	0.039	8.4													9	0.014	3	19	0.0071	2.1
C0017565: Gingival Hemorrhage																									5	0.016	3.8	8	0.032	8.1
C1456868: Diabetic foot ulcer																									11	0.035	7.8							5	0.016	2.3	15	0.0082	2.7
C0030805: Bullous pemphigoid																									9	0.029	5.2	10	0.04	6.9
C0010036: Corneal dystrophy																									5	0.016	2.2										22	0.012	6				19	0.0071	2.3
C0948242: Nuchal bleb, familial																									3	0.0097	2.7	5	0.02	5.8										6	0.0092	5
C4317009: Diverticular Diseases																									5	0.016	2.8																21	0.0078	5.1	13	0.0066	2.6
C0701807: Acute anterior uveitis																									5	0.016	2.6	7	0.028	5										7	0.011	2.5
C2936258: Peri-Implantitis																									4	0.013	2.4										14	0.0076	4.8				16	0.006	4.1
C1842774: Hypermelanotic macule																									4	0.013	2.5										13	0.0071	4.4
C2584409: Prothrombin G20210A mutation																									3	0.0097	3	4	0.016	4.7													8	0.003	3.7
C0022568: Keratitis																									7	0.023	2.9										24	0.013	4.6										16
C1704429: Hypoalphalipoproteinemia, Familial																									4	0.013	4.5													4	0.0061	3.3
C0235889: Arthritis aggravated																									4	0.013	4.4										5	0.0027	2.3				7	0.0026	3.1
C0020597: Hypobetalipoproteinemias																									4	0.013	4.3													3	0.0046	2.1
C2717759: Degenerative Intervertebral Discs																									4	0.013	4.1				3	0.0057	2.2													7	0.0035	3.3
C0079474: Hallopeau-Siemens Disease																									5	0.016	3.8																14	0.0052	4
C0282667: Infant, Very Low Birth Weight																									4	0.013	3.9										6	0.0033	2.4							6	0.003	2.2
C0267971: Storage disease																									3	0.0097	2.5							4	0.013	3.7							8	0.003	2.6
C1504404: Hippocampal sclerosis																									6	0.019	3.6										14	0.0076	3.3										9
C4554344: IgE-mediated food allergy																									5	0.016	2																			19	0.0096	3.3	15
C3495549: Patent ductus arteriosus - persisting type																									4	0.013	3.6							3	0.0095	2.4										7	0.0035	2.6
C4707243: Familial thoracic aortic aneurysm and aortic dissection																									5	0.016	3.5													6	0.0092	2.8
C0600260: Lung Diseases, Obstructive																									5	0.016	2.4																21	0.0078	3.5				11
C0020217: Hydatidiform Mole																									5	0.016	2													10	0.015	3.5
C0007930: Chagas Cardiomyopathy																									3	0.0097	2.2				5	0.0096	3.4
C0877430: Asthma chronic																									4	0.013	3.3										7	0.0038	2.3
C0036205: Sarcoidosis, Pulmonary																									4	0.013	2				7	0.013	3.3							6	0.0092	2.1
C0878555: Diffuse panbronchiolitis																									3	0.0097	2.6																						6
C0235162: Difficulty sleeping																									3	0.0097	2.1																11	0.0041	3.3
C1384600: Systemic onset juvenile chronic arthritis																									5	0.016	2.6																17	0.0063	2.7
C1861821: CATARACT, MARNER TYPE																									4	0.013	2.4																			12	0.0061	3.2
C0549622: Sexual Dysfunction																									3	0.0097	2.2													5	0.0077	3							7
C0034068: Pulmonary Eosinophilia																									5	0.016	3.1				6	0.011	2.9										14	0.0052	2.5
C0238065: Secondary Biliary Cholangitis																									4	0.013	3																11	0.0041	3.1
C4551595: Biliary Cirrhosis, Primary, 1																									4	0.013	3																11	0.0041	3.1
C3889136: Tumor Necrosis Factor Receptor 1-Associated Periodic Syndrome																									3	0.0097	2.7				4	0.0077	3.1													6	0.003	2.3
C0206664: Teratocarcinoma																									6	0.019	2.5																			19	0.0096	2.7
C3160814: Cannabis use																									5	0.016	3				6	0.011	2.7							6	0.0092	2.3
C0338908: Mixed anxiety and depressive disorder																									6	0.019	2.4													10	0.015	2.9
C4321245: Cleft lip or lips																									5	0.016	2.9										11	0.006	2.1				16	0.006	2.9
C1096903: Sialic Acid Storage Disease, Finnish Type (disorder)																									4	0.013	2.9																						7
C0221170: Muscular stiffness																									5	0.016	2.6																			13	0.0066	2.2	11
C1834405: Nail dysplasia																									4	0.013	2.1													7	0.011	2.8				12	0.0061	2.3
C0020639: Hypoproteinemia																									3	0.0097	2.7
C1257965: Compensatory Hyperinsulinemia																									3	0.0097	2.5										7	0.0038	2.8				8	0.003	2.4
C0524662: Opiate Addiction																									4	0.013	2																						10
C0948343: Transfusion-Related Acute Lung Injury																									3	0.0097	2.7
C0574960: Sacroiliitis																									3	0.0097	2.3				4	0.0077	2.6																6
C0019187: Hepatitis, Alcoholic																									6	0.019	2.6
C1275126: TNF receptor-associated periodic fever syndrome (TRAPS)																									5	0.016	2.6				6	0.011	2.3										16	0.006	2.3
C1257963: Endogenous Hyperinsulinism																									3	0.0097	2.6										6	0.0033	2.4				7	0.0026	2.2
C1257964: Exogenous Hyperinsulinism																									3	0.0097	2.6										6	0.0033	2.4				7	0.0026	2.2
C2350344: Chronic Lung Injury																									3	0.0097	2.3										7	0.0038	2.5				8	0.003	2.2
C1854520: SEBASTIAN SYNDROME																									3	0.0097	2							3	0.0095	2	8	0.0044	2.5
C0023283: Leishmaniasis, Cutaneous																									5	0.016	2.4										13	0.0071	2.1				17	0.0063	2.1
C0600142: Hot flushes																									3	0.0097	2.4							3	0.0095	2.3
C4479344: SCLEROSING CHOLANGITIS, NEONATAL																									3	0.0097	2.1																9	0.0034	2.2				6
C3149631: MELORHEOSTOSIS, ISOLATED																									3	0.0097	2.3	9	0.036	11
C0005129: Bernard-Soulier Syndrome																									6	0.019	5.1	9	0.036	9.8
C3276706: Small Fiber Neuropathy																									3	0.0097	2.3							7	0.022	7.2
C0006272: Bronchiolitis Obliterans																									9	0.029	6.3																16	0.006	2.1
C0852283: Respiratory Distress Syndrome																									5	0.016	3.5										15	0.0082	5.9
C0162836: Hidradenitis Suppurativa																									8	0.026	5.7
C0473583: Nevus elasticus																									6	0.019	5.7																9	0.0034	2.4
C1112768: Anterior subcapsular cataract																									4	0.013	5.7										5	0.0027	3.8
C0694550: Recurrent pneumonia																									7	0.023	5.5																						8
C0151872: Prothrombin time increased																									3	0.0097	2.5	5	0.02	5.3
C0004030: Aspergillosis																									6	0.019	5.1
C1568363: Tendinosis																									5	0.016	5
C0158300: Adhesive Capsulitis																									3	0.0097	5										3	0.0016	2.7
C2717750: Platelet alpha-Granule Deficiency																									3	0.0097	5										3	0.0016	2.7
C3665335: Cutis laxa, autosomal recessive																									4	0.013	4.6																7	0.0026	3.4
C1328252: Mucocutaneous leishmaniasis																									5	0.016	4.4										9	0.0049	3.5
C0272302: Gray Platelet Syndrome																									5	0.016	4.4										8	0.0044	2.8
C0264544: Adhesion of lung																									3	0.0097	4.4
C0376329: New Variant Creutzfeldt-Jakob Disease																									3	0.0097	2.8	4	0.016	4.4
C0549493: Alveolitis																									6	0.019	4.3				5	0.0096	2.3
C4543948: Localized cutaneous leishmaniasis																									4	0.013	4.3				3	0.0057	2.3
C0878693: Conjunctivochalasis																									3	0.0097	4.1
C0156147: Crohn's disease of large bowel																									7	0.023	4.2				7	0.013	2.9
C0263746: Osteoarthritis of the hand																									5	0.016	3.4																16	0.006	4.2
C0854107: Subcutaneous hemorrhage																									3	0.0097	3.3
C0020877: Ileitis																									5	0.016	4.1										8	0.0044	2.3
C0267941: Pancreatitis, Acute Necrotizing																									5	0.016	3.4																16	0.006	4.1
C0156181: Peritoneal adhesion																									3	0.0097	2.4										9	0.0049	4.1
C0042167: Uveitis, Posterior																									4	0.013	4													4	0.0061	2.8
C1719495: Aggressive periodontitis, generalized																									4	0.013	2.6										12	0.0066	4
C0038354: Stomach Diseases																									4	0.013	2.2																17	0.0063	4
C4022459: Decreased adipose tissue																									3	0.0097	3.2				4	0.0077	3.8
C0151691: Decreased HDL cholesterol concentration																									3	0.0097	3.7																			4	0.002	2.2
C0238190: Inclusion Body Myositis (disorder)																									6	0.019	3.6																15	0.0056	2
C0263912: Rotator cuff syndrome																									5	0.016	3.6																12	0.0045	2.6
C1867103: Limited elbow extension																									3	0.0097	2.6																9	0.0034	3.6
C0032027: Pityriasis Rubra Pilaris																									4	0.013	3.5
C0263874: Degeneration of lumbar intervertebral disc																									4	0.013	2.8
C0018522: Hallermann's Syndrome																									3	0.0097	3.5																			4	0.002	2.1
C0079294: Epidermolysis Bullosa Dystrophica																									3	0.0097	3.4													3	0.0046	2.4
C0746556: metabolic disturbance																									3	0.0097	2.5																			8	0.004	3.4
C2748208: Executive dysfunction																									3	0.0097	2.3																10	0.0037	3.4
C1854310: Hypotrichosis simplex																									4	0.013	3.3							3	0.0095	2.2
C4728046: Diabetic wound																									4	0.013	2.2
C0263420: Hyperkeratosis lenticularis perstans																									3	0.0097	3.1													4	0.0061	3.3
C0268251: Gaucher Disease, Type 3 (disorder)																									3	0.0097	3.1										6	0.0033	3.3
C0004626: Pneumonia, Bacterial																									5	0.016	3.2										10	0.0055	2.2
C3808022: Episodic abdominal pain																									4	0.013	3.2																			8	0.004	2.5
C1142423: Bacteremia due to Staphylococcus aureus																									3	0.0097	3.2
C0175702: Williams Syndrome																									6	0.019	3.1																18	0.0067	2.3
C0685889: Splenic Hypoplasia																									3	0.0097	3.1				3	0.0057	2.5
C4317171: Adolescent Obesity																									3	0.0097	3.1
C0742038: Cerebellar signs																									3	0.0097	2.7																8	0.003	3.1
C3280586: Mannose-Binding Protein Deficiency																									3	0.0097	2.7				4	0.0077	3.1
C0162311: Androgenetic Alopecia																									6	0.019	3										15	0.0082	2.5
C1839797: Deep philtrum																									4	0.013	3
C0410538: Pseudoachondroplasia																									3	0.0097	3										5	0.0027	2.3
C0520743: Mediastinal lymphadenopathy																									3	0.0097	3
C0744483: growth hormone treatment																									3	0.0097	3
C0342335: insulin resistance in diabetes																									3	0.0097	2.9													4	0.0061	3
C0271694: Familial partial lipodystrophy																									3	0.0097	2.5				4	0.0077	2.9
C0267963: Exocrine pancreatic insufficiency																									5	0.016	2.8							5	0.016	2.8
C0600241: heroin abuse																									3	0.0097	2.8				3	0.0057	2.2
C1306068: After-cataract																									3	0.0097	2.8
C1854919: Severe psychomotor retardation																									3	0.0097	2.8				3	0.0057	2.2
C1264039: von Willebrand Disease, Type 1																									3	0.0097	2.1													5	0.0077	2.8
C0034072: Cor pulmonale																									3	0.0097	2.7										6	0.0033	2.5
C0221052: Chronic berylliosis																									3	0.0097	2.6
C0206525: Tuberculosis, Drug-Resistant																									3	0.0097	2.2
C0333519: Caries (morphologic abnormality)																									5	0.016	2.3
C0948187: Tracheomalacia																									3	0.0097	2.5										6	0.0033	2.1
C2959467: Tuberculous pleural effusion																									3	0.0097	2.2																9	0.0034	2.5
C0376620: Pouchitis																									3	0.0097	2.2
C0393591: AICARDI-GOUTIERES SYNDROME																									5	0.016	2.2																			16	0.0081	2.4
C0432306: Ichthyosis Bullosa of Siemens																									3	0.0097	2.2				4	0.0077	2.4
C4551689: Sleep-Disordered Breathing																									4	0.013	2.3							4	0.013	2.3
C0152031: Joint swelling																									3	0.0097	2.3																8	0.003	2.2
C0276653: Invasive Pulmonary Aspergillosis																									3	0.0097	2
C0021361: Female infertility																									3	0.0097	2.2
C1442903: Exostoses																									3	0.0097	2.2
C0264886: Conduction disorder of the heart																									3	0.0097	2.1																9	0.0034	2.1
C2936858: Congenital adrenal hyperplasia due to 21 hydroxylase deficiency																												5	0.02	4.2										5	0.0077	2.4	11	0.0041	2.4	9	0.0046	2.3
C3469186: HEMOCHROMATOSIS, TYPE 1																												8	0.032	6.3										11	0.017	5.8	17	0.0063	3.1	13	0.0066	2.6
C0220810: Congenital defects																												8	0.032	4.9										9	0.014	2.8	29	0.011	5.8	21	0.011	4.2
C0043124: West Nile Fever																												6	0.024	4.3							11	0.006	2.1				14	0.0052	2				9
C0019214: Hepatosplenomegaly																												10	0.04	6.9										8	0.012	2.2				16	0.0081	2.1
C1458140: Bleeding tendency																												7	0.028	5.6													17	0.0063	3.9	12	0.0061	2.7
C0086133: Depressive Syndrome																												5	0.02	4.4										6	0.0092	3.4				8	0.004	2.1
C1536085: Geographic Atrophy																												6	0.024	4.1													15	0.0056	2.1
C0878521: Beta thalassemia trait																												9	0.036	11				3	0.0095	2.3				4	0.0061	2.2
C0042165: Anterior uveitis																												7	0.028	6.5										6	0.0092	3	13	0.0048	3.2
C0406537: Morbilliform Drug Reaction																												5	0.02	5.8										4	0.0061	2.8
C0240671: Partial thromboplastin time increased (finding)																												4	0.016	4.9				3	0.0095	3.1							6	0.0022	2.4
C0282126: Depression, Neurotic																												5	0.02	4.6										5	0.0077	2.7	9	0.0034	2.1
C0472767: Beta thalassemia intermedia																												13	0.051	18										6	0.0092	3.9
C0878520: beta Thalassemia, heterozygous																												5	0.02	8.7										3	0.0046	3.3
C0002312: alpha-Thalassemia																												9	0.036	7.3							15	0.0082	3.7
C0553699: Heinz body observation																												4	0.016	7.1										3	0.0046	3.7
C2697573: Heinz-Ehrlich Body Measurement																												4	0.016	7.1										3	0.0046	3.7
C0011573: Endogenous depression																												7	0.028	6.5										7	0.011	3.9
C1851789: Poor wound healing																												5	0.02	6.4							8	0.0044	5.1
C1456873: alpha^+^ Thalassemia																												8	0.032	6							17	0.0093	4.5
C3841459: Hb H disease																												4	0.016	6										3	0.0046	3
C0085578: Thalassemia Minor																												4	0.016	4.9										3	0.0046	2.2
C0338507: Non-arteritic ischemic optic neuropathy																												3	0.012	4.9																3	0.0015	2.3
C0041227: Trypanosomiasis																												4	0.016	4.4
C2237660: exudative macular degeneration																												5	0.02	4.3													11	0.0041	2.5
C0271073: Eales disease																												3	0.012	4.3										3	0.0046	3.1
C0025193: Melancholia																												5	0.02	4.2										5	0.0077	2.3
C0035369: Retroviridae Infections																															8	0.015	3.1				14	0.0076	2.1	10	0.015	3.8	18	0.0067	2	18	0.0091	3.5
C0040433: Tooth Crowding																															6	0.011	2.5										18	0.0067	3.6	12	0.0061	2.2
C0271051: Macular retinal edema																															4	0.0077	2.5				7	0.0038	2.3
C0149530: Congenital heart block																															3	0.0057	2.3																4
C0152021: Congenital heart disease																																		8	0.025	2.1	41	0.022	7.4	16	0.025	3.6	48	0.018	5.7	37	0.019	4.9	21
C0020981: Angioimmunoblastic Lymphadenopathy																																		6	0.019	3
C0037926: Compression of spinal cord																																					10	0.0055	2.5	6	0.0092	2.7
C0265338: Coffin-Siris syndrome																																					12	0.0066	4
C0860027: Leishmania infantum disease																																					4	0.0022	2.5
C1306587: Acute encephalopathy																																					6	0.0033	2	4	0.0061	2.4
C0030201: Pain, Postoperative																																								10	0.015	4.1	19	0.0071	2.8				12
C4553765: Memory Impairment, CTCAE 5.0																																								9	0.014	3.2							13
C1963167: Memory Impairment, CTCAE 3.0																																								9	0.014	3.2							13
C0040997: Trigeminal Neuralgia																																								9	0.014	3.3	18	0.0067	2.3
C0007125: Carcinoma, Ehrlich Tumor																																								4	0.0061	2.4	9	0.0034	3.1
C0201657: C-reactive protein measurement																																											23	0.0086	2.7				13
C0268070: Hypocupremia																																											7	0.0026	2.5
C3853540: Aspirin exacerbated respiratory disease																																											17	0.0063	2.4	13	0.0066	2.1
C0265529: Plagiocephaly																																																	10
[truncated: 23 more columns]
