# Supplementary material for: Cosmic kidney disease: an integrated pan-omic, physiological and morphological study into spaceflight-induced renal dysfunction
Source: Nat Commun. 2024 Jun 11;15:4923. doi: 10.1038/s41467-024-49212-1 (PMC11167060; doi:10.1038/s41467-024-49212-1)
Supplement: Supplementary file 6 — Supplementary Data 3 [file 41467_2024_49212_MOESM6_ESM.xlsx]

## Sheet: Notes
The list only contains gene products with a consensus of at least 2 datasets above the number of disagreeing datasets
Those with at least 3 datasets above the number of disagreeing datasets are coloured green
product scores	sum of direction scores x no. of sets	sum of direction scores
4	2*2	(2) + (0)
8	2*4	(3) + (-1)
9	3*3	(3) + (0)
12	2*6	(4) + (-2)
15	3*5	(4) + (-1)
16	4*4	(4) + (0)
21	3*7	(5) + (-2)
24	4*6	(5) + (-1)
25	5*5	(5) + (0)
36	6*6	(6) + (0)

## Sheet: Downregulated
Gene	Score	Protein	Function [Literature]	Disease [Literature]	DisGeNET Associations	Ref #1	Ref #2	Ref #3
CDKN1C	-36	Cyclin Dependent Kinase Inhibitor 1C	Inhibitor of several G1 cyclin/Cdk complexes and a negative regulator of cell proliferation	autosomal dominant polycystic kidney disease. Beckwith-Wiedemann syndrome	[['C0027708: Nephroblastoma', 'C0008479: Chondrosarcoma', 'C0025286: Meningioma', 'C0153690: Secondary malignant neoplasm of bone', 'C1333015: Childhood Kidney Wilms Tumor', 'C3714796: Isolated somatotropin deficiency', 'C4551686: Malignant neoplasm of soft tissue', 'C0221354: Frontal bossing', 'C0271561: Somatotropin deficiency', 'C0555198: Malignant Glioma', 'C1837260: Prominent forehead', 'C17…	DOI: 10.12659/MSM.892141
NID1	-25	Nidogen 1 (also known as entactin)	Sulfated glycoprotein widely distributed in basement membranes and tightly associated with laminin. Also binds to collagen IV and perlecan. It probably has a role in cell-extracellular matrix interactions.	Diabetic kidney disease	[['C0011884: Diabetic Retinopathy', 'C4721806: Carcinoma', 'Basal Cell', 'C0008925: Cleft Palate', 'C3811653: Experimental Organism Basal Cell Carcinoma', 'C0009806: Constipation', 'C0014065: Congenital cerebral hernia', 'C0027962: Melanocytic nevus', 'C0043094: Weight Gain', 'C0205682: Waist-Hip Ratio', 'C0020255: Hydrocephalus', 'C0039685: Tetralogy of Fallot', 'C0018989: Hemiparesis', 'C068593…	https://doi.org/10.1186/s40246-022-00422-y
SLCO2A1	-25	Prostaglandin transporter	Prostaglandin and sodium-independent organic anion transport. Inhibitory mutations cause build up of PGE2 in tubule lumen which activate EP4 receptor and cause AQP2 insertion and water reabsorption	Thiazide-induced hyponatraemia	[['C0005745: Blepharoptosis', 'C0033377: Ptosis', 'C1319315: Adenocarcinoma of large intestine', 'C4023721: Abnormal hair pattern', 'C0005283: beta Thalassemia', 'C0026847: Spinal Muscular Atrophy', 'C0019209: Hepatomegaly', 'C0021831: Intestinal Diseases', 'C0008626: Congenital chromosomal disease', 'C0017601: Glaucoma', 'C0032580: Adenomatous Polyposis Coli', 'C3841475: beta^+^ Thalassemia', 'C…	https://www.jci.org/articles/view/89812
THBS2	-25	Thrombospondin 2	Adhesive glycoprotein that mediates cell-to-cell and cell-to-matrix interactions.	glomerulonephritis	[['C3714636: Pneumonitis', 'C0018799: Heart Diseases', 'C0153690: Secondary malignant neoplasm of bone', 'C0339573: Glaucoma', 'Primary Open Angle', 'C0030305: Pancreatitis', 'C0853879: Invasive carcinoma of breast', 'C1302401: Adenoma of large intestine', 'C0333307: Superficial ulcer', 'C0010823: Cytomegalovirus Infections', 'C1704272: Benign Prostatic Hyperplasia', 'C3887524: Skin Erosion', 'C0…	doi:10.1681/ASN.2006080873	https://doi.org/10.1093/ndt/gfad034
COL14A1	-24	Collagen alpha-1(XIV) chain	Plays an adhesive role by integrating collagen bundles. It is probably associated with the surface of interstitial collagen fibrils via COL1.		[['C4277682: Chemical and Drug Induced Liver Injury', 'C0860207: Drug-Induced Liver Disease', 'C0019193: Hepatitis', 'Toxic', 'C4279912: Chemically-Induced Liver Toxicity', 'C3658290: Drug-Induced Acute Liver Injury', 'C1262760: Hepatitis', 'Drug-Induced', 'C0085207: Gestational Diabetes', 'C0030297: Pancreatic Neoplasm', 'C0085413: Polycystic Kidney', 'Autosomal Dominant', 'C0205682: Waist-Hip R…
PODXL	-21	Podocalyxin	Function as an anti-adhesive molecule that maintains an open filtration pathway between neighboring foot processes in the podocyte by charge repulsion.	Nephrotic Syndrome	[['C0013421: Dystonia', 'C0025286: Meningioma', 'C0085096: Peripheral Vascular Diseases', 'C0751837: Gait Ataxia', 'C0035078: Kidney Failure', 'C0024143: Lupus Nephritis', 'C0017668: Focal glomerulosclerosis', 'C1565489: Renal Insufficiency', 'C0151889: Hyperreflexia', 'C0085413: Polycystic Kidney', 'Autosomal Dominant', 'C0086769: Panic Attacks', 'C4024929: Slowed slurred speech', 'C0015672: Fat…	doi: 10.1038/emm.2017.227
JUNB	-16	Transcription factor jun-B	Transcription factor involved in regulating gene activity following the primary growth factor response	VHL-defective renal cell carcinoma	[['C0278996: Malignant Head and Neck Neoplasm', 'C3887461: Head and Neck Carcinoma', 'C0153381: Malignant neoplasm of mouth', 'C0175754: Agenesis of corpus callosum', 'C0004936: Mental disorders', 'C0019158: Hepatitis', 'C0151744: Myocardial Ischemia', 'C1961099: Precursor T-Cell Lymphoblastic Leukemia-Lymphoma', 'C0343641: Human papilloma virus infection', 'C1378703: Renal carcinoma', 'C0008479:…	https://doi.org/10.1038/onc.2011.475
DPYSL2	-16	Dihydropyrimidinase-related protein 2	Plays a role in neuronal development and polarity, as well as in axon growth and guidance, neuronal growth cone collapse and cell migration. Necessary for signaling by class 3 semaphorins and subsequent remodeling of the cytoskeleton.		[['C0007785: Cerebral Infarction', 'C0740391: Middle Cerebral Artery Occlusion', 'C0033975: Psychotic Disorders', 'C0004936: Mental disorders', 'C0002726: Amyloidosis', 'C0233794: Memory impairment', 'C0011265: Presenile dementia', 'C0349204: Nonorganic psychosis', 'C0020429: Hyperalgesia', 'C0086743: Osteoarthrosis Deformans', 'C0007786: Brain Ischemia', 'C0020676: Hypothyroidism', 'C0027796: Ne…
THBD	-16	Thrombomodulin	Thrombomodulin is a specific endothelial cell receptor that forms a 1:1 stoichiometric complex with thrombin. This complex is responsible for the conversion of protein C to the activated protein C (protein Ca). Once evolved, protein Ca scissions the activated cofactors of the coagulation mechanism, factor Va and factor VIIIa, and thereby reduces the amount of thrombin generated		[['C0011603: Dermatitis', 'C4552766: Miscarriage', 'C0027708: Nephroblastoma', 'C0021368: Inflammation', 'C3875321: Inflammatory dermatosis', 'C1565489: Renal Insufficiency', 'C0162871: Aortic Aneurysm', 'Abdominal', 'C4529962: Fatty Liver Disease', 'C0018799: Heart Diseases', 'C0035078: Kidney Failure', 'C2609414: Acute kidney injury', 'C0033687: Proteinuria', 'C0155626: Acute myocardial infarct…
TINAGL1	-16	Tubulointerstitial nephritis antigen-like	matricellular protein, known to play role in cell adhesion and cell receptor interaction	downregulated in the placenta of pre-eclamptic women	[['C0740391: Middle Cerebral Artery Occlusion', 'C0022548: Keloid', 'C0014038: Encephalitis', 'C1510472: Drug Dependence', 'C0010278: Craniosynostosis', 'C0856742: Post MI', 'C0158646: Cleft palate with cleft lip']]	doi: 10.1186/s12014-017-9144-2
IL6RA	-16	Interleukin-6 receptor subunit alpha	Activation may lead to the regulation of the immune response, acute-phase reactions and hematopoiesis
ARF5	-16	ADP-ribosylation factor 5	ADP-ribosylation factor, vesicular transport
NPNT	-16	Nephronectin	Regulates the expression of GDNF with integrin alpha- 8/beta-1 which is essential for kidney development. May also play a role in the development and function of various tissues, regulating cell adhesion	Nephrotic Syndrome	[['C0024115: Lung diseases', 'C0153690: Secondary malignant neoplasm of bone', 'C0011615: Dermatitis', 'Atopic', 'C0017168: Gastroesophageal reflux disease', 'C0268731: Renal glomerular disease', 'C0027726: Nephrotic Syndrome', 'C0017668: Focal glomerulosclerosis', 'C0017665: Membranous glomerulonephritis', 'C0014848: Esophageal Achalasia', 'C0035242: Respiratory Tract Diseases', 'C0152020: Gastr…	DOI: 10.1038/s41431-018-0182-7
KLF4	-16	Krueppel-like factor 4	Plays an important role in maintaining embryonic stem cells, and in preventing their differentiation.		[['C0027708: Nephroblastoma', 'C0038525: Subarachnoid Hemorrhage', 'C0032580: Adenomatous Polyposis Coli', 'C0278510: Childhood Medulloblastoma', 'C0278876: Adult Medulloblastoma', 'C3714636: Pneumonitis', 'C0025286: Meningioma', 'C0153690: Secondary malignant neoplasm of bone', 'C3495559: Juvenile arthritis', 'C0018798: Congenital Heart Defects', 'C4551686: Malignant neoplasm of soft tissue', 'C…
MYO1B	-16	Myosin-Ib	Regulates Amino Acid Transport by Associating Transporters with the Apical Plasma Membrane of Kidney Cells		[['C0019209: Hepatomegaly', 'C0026837: Muscle Rigidity', 'C0043094: Weight Gain', 'C0153381: Malignant neoplasm of mouth', 'C0040558: Toxoplasmosis', 'C0041341: Tuberous Sclerosis', 'C0220641: Lip and Oral Cavity Carcinoma', 'C0206708: Cervical Intraepithelial Neoplasia', 'C0206653: Angiomyoma', 'C0424790: Rigor - Temperature-associated observation', 'C0410702: Adolescent idiopathic scoliosis', '…	doi: 10.1371/journal.pone.0138012
CLCA3A1	-16	Calcium-activated chloride channel regulator 3A-1	Plays a role in modulating chloride current across the plasma membrane in a calcium-dependent manner
HPD	-16	4-hydroxyphenylpyruvate dioxygenase	Catalyzes the conversion of 4-hydroxyphenylpyruvic acid to homogentisic acid, one of the steps in tyrosine catabolism	tyrosinemia type III	[['C0220981: Metabolic acidosis', 'C0013421: Dystonia', 'C4277682: Chemical and Drug Induced Liver Injury', 'C0019193: Hepatitis', 'Toxic', 'C4279912: Chemically-Induced Liver Toxicity', 'C3658290: Drug-Induced Acute Liver Injury', 'C1262760: Hepatitis', 'Drug-Induced', 'C0860207: Drug-Induced Liver Disease', 'C0393593: Dystonia Disorders', 'C0042693: Violence', 'C2062441: Influenza A', 'C0026106…	https://doi.org/10.1007/s004390000307
SVEP1	-16	Sushi, Von Willebrand Factor Type A, EGF And Pentraxin Domain Containing 1	May play a role in the cell attachment process.	Neurofibroma, coronary arthery disease	[['C0200638: Eosinophil count procedure', 'C0428883: Diastolic blood pressure', 'C0019569: Hirschsprung Disease', 'C3828530: Platelet Component Distribution Width Measurement', 'C0016529: Forced expiratory volume function', 'C0428886: Mean blood pressure']]	https://doi.org/10.1038/s41467-023-36486-0
LBP	-16	Lipopolysaccharide-binding protein	Plays a role in the innate immune response		[['C0007785: Cerebral Infarction', 'C0022821: Kyphosis deformity of spine', 'C0751072: Frontotemporal Lobar Degeneration', 'C0002726: Amyloidosis', 'C1391732: Cancer cachexia', 'C4529962: Fatty Liver Disease', 'C0041696: Unipolar Depression', 'C0038443: Stress', 'Psychological', 'C0860207: Drug-Induced Liver Disease', 'C0162309: Adrenoleukodystrophy', 'C1184923: Lumbar hyperlordosis', 'C4277682: …
SERPINE2	-16	Glia-derived nexin	Promotes neurite extension by inhibiting thrombin.		[['C0011644: Scleroderma', 'C0007785: Cerebral Infarction', 'C0158266: Intervertebral Disc Degeneration', 'C4086152: Childhood Astrocytoma', 'C0034067: Pulmonary Emphysema', 'C0162429: Malnutrition', 'C0035126: Reperfusion Injury', 'C0030297: Pancreatic Neoplasm', 'C0275518: Acute infectious disease', 'C0019069: Hemophilia A', 'C1963943: Atherothrombosis', 'C0011882: Diabetic Neuropathies', 'C068…
PLPP3	-16	Phosphatidate phosphatase			[['C1969372: Tubulointerstitial fibrosis', 'C0018800: Cardiomegaly', 'C1260873: Aortic valve disorder', 'C3241937: Nonalcoholic Steatohepatitis', 'C0242698: Ventricular Dysfunction', 'Left', 'C1842247: CORONARY ARTERY DISEASE', 'AUTOSOMAL DOMINANT', '1', 'C0206161: Reticulocyte count (procedure)', 'C1383860: Cardiac Hypertrophy']]
PI16	-16	Peptidase inhibitor 16	May inhibit cardiomyocyte growth
GSTA2	-16	Glutathione S-transferase A2	detoxification of electrophilic compounds
ATP2A3	-15	Sarcoplasmic/endoplasmic reticulum calcium ATPase 3	ATPase Sarcoplasmic/Endoplasmic Reticulum Ca2+		[['C0205647: Follicular adenoma', 'C1384494: Metastatic Carcinoma', 'C0011853: Diabetes Mellitus', 'Experimental', 'C0004763: Barrett Esophagus', 'C0017168: Gastroesophageal reflux disease', 'C0006413: Burkitt Lymphoma', 'C0032580: Adenomatous Polyposis Coli', 'C0278764: Adult Burkitt Lymphoma', 'C0278879: Childhood Burkitt Lymphoma', 'C1266025: Traditional Serrated Adenoma', 'C0022595: Keratosis…
GPD2	-15	Glycerol phosphate dehydrogenase 2			[['C0011853: Diabetes Mellitus', 'Experimental', 'C0021655: Insulin Resistance', 'C0276096: Mastitis-metritis-agalactia syndrome', 'C0026603: Motion Sickness', 'C0025362: Mental Retardation', 'C0027092: Myopia', 'C0424605: Developmental delay (disorder)', 'C0021704: Intelligence', 'C0751406: Post-Traumatic Osteoporosis', 'C0001787: Osteoporosis', 'Age-Related', 'C1997910: Citrin deficiency', 'C00…
LAMA2	-15	Laminin subunit alpha-2	Binding to cells via a high affinity receptor, laminin is thought to mediate the attachment, migration and organization of cells into tissues during embryonic development by interacting with other extracellular matrix components		[['C3203102: Idiopathic pulmonary arterial hypertension', 'C0003811: Cardiac Arrhythmia', 'C1145670: Respiratory Failure', 'C1836876: Pierson syndrome', 'C0266464: Polymicrogyria', 'C2973725: Pulmonary arterial hypertension', 'C0600327: Toxic Shock Syndrome', 'C0027092: Myopia', 'C4048329: Immunosuppression', 'C0240340: Microdontia (disorder)', 'C1262477: Weight decreased', 'C0037369: Smoking', '…
ATP11A	-15	phospholipid-transporting ATPase IH	integral membrane ATPase		[['C0010823: Cytomegalovirus Infections', 'C0017168: Gastroesophageal reflux disease', 'C0023264: Leigh Disease', 'C1292769: Precursor B-cell lymphoblastic leukemia', 'C0008350: Cholelithiasis', 'C0010200: Coughing', 'C0206062: Lung Diseases', 'Interstitial', 'C0231807: Dyspnea on exertion', 'C0524587: Mean Corpuscular Volume (result)', 'C1261502: Finding of Mean Corpuscular Hemoglobin', 'C020616…
LAMC1	-15	Laminin, gamma 1	Binding to cells via a high affinity receptor, laminin is thought to mediate the attachment, migration and organization of cells into tissues during embryonic development by interacting with other extracellular matrix components.		[['C0033377: Ptosis', 'C1565489: Renal Insufficiency', 'C0020557: Hypertriglyceridemia', 'C0079301: Junctional Epidermolysis Bullosa', 'C1319315: Adenocarcinoma of large intestine', 'C0085215: Ovarian Failure', 'Premature', 'C0553723: Squamous cell carcinoma of skin', 'C0014065: Congenital cerebral hernia', 'C2677123: COLORECTAL CANCER', 'SUSCEPTIBILITY TO', '3', 'C1837315: COLORECTAL CANCER', '1…
ROBO2	-15	Roundabout Guidance Receptor 2	Receptor for SLIT2, and probably SLIT1, which are thought to act as molecular guidance cue in cellular migration		[['C0345905: Intrahepatic Cholangiocarcinoma', 'C0220668: Congenital contractural arachnodactyly', 'C0042580: Vesico-Ureteral Reflux', 'C0023465: Acute monocytic leukemia', 'C0022679: Cystic kidney', 'C0206708: Cervical Intraepithelial Neoplasia', 'C3805278: Extrahepatic Cholangiocarcinoma', 'C4021821: Abnormality of the urinary system', 'C0023897: Liver Diseases', 'Parasitic', 'C0266295: Congeni…
LRP2	-15	Low-density lipoprotein receptor-related protein 2	In the kidney, mediates the tubular uptake and clearance of leptin.	Membranous Nephropathy, Glomerulonephritis, Lowe Syndrome	[['C0011853: Diabetes Mellitus', 'Experimental', 'C0011265: Presenile dementia', 'C0013421: Dystonia', 'C4521042: Complete Trisomy 21 Syndrome', 'C0013080: Down Syndrome', 'C2316810: Chronic kidney disease stage 5', 'C0018784: Sensorineural Hearing Loss (disorder)', 'C0026650: Movement Disorders', 'C0234985: Mental deterioration', 'C0242422: Parkinsonian Disorders', 'C0017665: Membranous glomerul…	https://doi.org/10.1146/annurev-pathol-020117-043811
SLC5A1	-15	SGLT1	Sodium/glucose transporter.	Glucose/Kalactose malabsorption, Glycosuria	[['C0151744: Myocardial Ischemia', 'C0007194: Hypertrophic Cardiomyopathy', 'C0007785: Cerebral Infarction', 'C0020615: Hypoglycemia', 'C1449563: Cardiomyopathy', 'Familial Idiopathic', 'C0017658: Glomerulonephritis', 'C0740391: Middle Cerebral Artery Occlusion', 'C1565489: Renal Insufficiency', 'C0162429: Malnutrition', 'C0036529: Myocardial Diseases', 'Secondary', 'C0011991: Diarrhea', 'C231510…	https://doi.org/10.1007/s00125-018-4656-5
C730027H18RIK	-15
MYO1D	-15	Myosin-ID			[['C0206161: Reticulocyte count (procedure)', 'C0427460: Red cell distribution width determination', 'C1304746: RDW - Red blood cell distribution width result', 'C1261502: Finding of Mean Corpuscular Hemoglobin', 'C0034951: Refractive Errors', 'C4025843: Abnormality of refraction']]
RRBP1	-12				[['C4551686: Malignant neoplasm of soft tissue', 'C0032927: Precancerous Conditions', 'C0740394: Hyperuricemia', 'C0014556: Epilepsy', 'Temporal Lobe', 'C0036323: Schistosomiasis', 'C1292778: Chronic myeloproliferative disorder', 'C0038013: Ankylosing spondylitis', 'C0343641: Human papilloma virus infection', 'C0200638: Eosinophil count procedure', 'C0242966: Systemic Inflammatory Response Syndro…
SRRM2	-12				[['C4551993: Amyotrophic Lateral Sclerosis', 'Familial', 'C0236642: Pick Disease of the Brain', 'C0338451: Frontotemporal dementia', 'C0025286: Meningioma', 'C0751072: Frontotemporal Lobar Degeneration', 'C1449563: Cardiomyopathy', 'Familial Idiopathic', 'C3811918: GRN-related frontotemporal dementia', 'C0242422: Parkinsonian Disorders', 'C1762616: Meningioma', 'benign', 'no ICD-O subtype', 'C027…
GM24924	-9
RUSC1	-9	RUN and SH3 domain-containing protein 1	Putative signaling adapter which may play a role in neuronal differentiation
CLSPN	-9	Claspin	Required for checkpoint mediated cell cycle arrest in response to inhibition of DNA replication or to DNA damage induced by both ionizing and UV irradiation		[['C0343641: Human papilloma virus infection', 'C0220650: Metastatic malignant neoplasm to brain', 'C0346153: Breast Cancer', 'Familial', 'C3544205: Ovarian clear cell carcinoma', 'C0004135: Ataxia Telangiectasia']]
GM26175	-9
CYP4A10	-9	Cytochrome P450 4A10	It oxidizes a variety of structurally unrelated compounds, including steroids, fatty acids, and xenobiotics	salt-sensitive hypertension		doi: 10.1172/JCI27546
ASPH	-9	Aspartyl/asparaginyl beta-hydroxylase	[Isoform 8]: Membrane-bound Ca(2+)-sensing protein, which is a structural component of the ER-plasma membrane junctions.		[['C0003130: Anoxia', 'C1868684: EAR', 'PATELLA', 'SHORT STATURE SYNDROME', 'C0013581: Ectopia Lentis', 'C0521158: Recurrent tumor', 'C0677898: invasive cancer', 'C1176475: Ductal Carcinoma', 'C0000786: Spontaneous abortion', 'C0740277: Bile duct carcinoma', 'C0345905: Intrahepatic Cholangiocarcinoma', 'C0687720: Central Diabetes Insipidus', 'C0423110: Downward slant of palpebral fissure', 'C4284…
ABCA9	-9	ATP-binding cassette sub-family A member 9	May play a role in monocyte differentiation and lipid homeostasis		[['C0410702: Adolescent idiopathic scoliosis', 'C1837461: SCOLIOSIS', 'ISOLATED', 'SUSCEPTIBILITY TO', '3']]
CLIC3	-9	Chloride intracellular channel protein 3	Can insert into membranes and form chloride ion channels.		[['C4733092: estrogen receptor-negative breast cancer', 'C0013537: Eclampsia', 'C0812413: Malignant Pleural Mesothelioma', 'C0206694: Mucoepidermoid Carcinoma']]
TUBA1A	-9	Tubulin alpha-1A chain	Alpha tubulin. has protective roles in kidney stone disease by preventing cell death and cell-crystal adhesion, enhancing cell proliferation and tissue repair function. Reduces crystal adhesion capability.	Kidney Stones	[['C4277682: Chemical and Drug Induced Liver Injury', 'C0019193: Hepatitis', 'Toxic', 'C4279912: Chemically-Induced Liver Toxicity', 'C3658290: Drug-Induced Acute Liver Injury', 'C1262760: Hepatitis', 'Drug-Induced', 'C0860207: Drug-Induced Liver Disease', 'C0151744: Myocardial Ischemia', 'C0036857: Severe intellectual disability', 'C0025362: Mental Retardation', 'C0520947: Clumsiness - motor del…	doi: 10.1038/srep28808
GDF10	-9	Growth/differentiation factor 10	Growth factor involved in osteogenesis and adipogenesis. Plays an inhibitory role in the process of osteoblast differentiation via SMAD2/3 pathway. Plays an inhibitory role in the process of adipogenesis; Belongs to the TGF-beta family		[['C0016057: Fibrosarcoma', 'C0151744: Myocardial Ischemia', 'C4704874: Mammary Carcinoma', 'Human', 'C0025500: Mesothelioma', 'C0278595: Adult Fibrosarcoma', 'C0153381: Malignant neoplasm of mouth', 'C1257931: Mammary Neoplasms', 'C0027796: Neuralgia', 'C0220641: Lip and Oral Cavity Carcinoma', 'C0206682: Follicular thyroid carcinoma', 'C0428883: Diastolic blood pressure', 'C0003130: Anoxia', 'C…
RNPEP	-9	Arginyl aminopeptidase	arginyl aminopeptidase	Chronic Kidney Disease, Hypertension	[['C0042963: Vomiting', 'C0024668: Mammary Neoplasms', 'Experimental', 'C0038525: Subarachnoid Hemorrhage', 'C0023487: Acute Promyelocytic Leukemia', 'C0236734: Caffeine related disorders', 'C0346255: Oncocytoma', 'renal', 'C0037928: Spinal Cord Diseases', 'C0004623: Bacterial Infections', 'C0023524: Leukoencephalopathy', 'Progressive Multifocal', 'C0243038: Carcinoma', 'Lewis Lung', 'C2745900: P…	DOI: 10.1016/j.kint.2022.07.005
SERPING1	-9	Plasma protease C1 inhibitor	May play a potentially crucial role in regulating important physiological pathways including complement activation, blood coagulation, fibrinolysis and the generation of kinins.		[['C0011884: Diabetic Retinopathy', 'C0011265: Presenile dementia', 'C0233794: Memory impairment', 'C0011168: Deglutition Disorders', 'C0005779: Blood Coagulation Disorders', 'C0860207: Drug-Induced Liver Disease', 'C4277682: Chemical and Drug Induced Liver Injury', 'C0024305: Lymphoma', 'Non-Hodgkin', 'C0017658: Glomerulonephritis', 'C0085096: Peripheral Vascular Diseases', 'C0155626: Acute myoc…
HDLBP	-9	High density lipoprotein binding protein	It may function to protect cells from over-accumulation of cholesterol		[['C2062441: Influenza A', 'C0018213: Graves Disease', 'C0275524: Coinfection', 'C0007786: Brain Ischemia', 'C0004623: Bacterial Infections', 'C0085437: Meningitis', 'Bacterial', 'C0014518: Toxic Epidermal Necrolysis', 'C0855095: Small Lymphocytic Lymphoma', 'C0007124: Noninfiltrating Intraductal Carcinoma', 'C0334121: Inflammatory Myofibroblastic Tumor', 'C0041834: Erythema', 'C0023211: Left Bun…
TKFC	-9	Triokinase And FMN Cyclase		Senger syndrome (Mitochondrial Dna Depletion Syndrome 10)	[['C0424605: Developmental delay (disorder)', 'C0086565: Liver Dysfunction']]
ETS1	-9	ETS Proto-Oncogene 1, Transcription Factor	May regulate angiogenesis through regulation of expression of genes controlling endothelial cell migration and invasion	Systemic Lupus Erythematosus, kidney injury	[['C0162871: Aortic Aneurysm', 'Abdominal', 'C0024138: Lupus Erythematosus', 'Discoid', 'C0409974: Lupus Erythematosus', 'C0085669: Acute leukemia', 'C0024305: Lymphoma', 'Non-Hodgkin', 'C0027697: Nephritis', 'C0031099: Periodontitis', 'C0011644: Scleroderma', 'C0024131: Lupus Vulgaris', 'C0017601: Glaucoma', 'C0011615: Dermatitis', 'Atopic', 'C0042384: Vasculitis', 'C0018818: Ventricular Septal …	doi: 10.1681/ASN.2017080917
DKK3	-9	Dickkopf-related protein 3	In the adult, Dkks are implicated in bone formation and bone disease, cancer and Alzheimer disease		[['C0042373: Vascular Diseases', 'C0085669: Acute leukemia', 'C1704272: Benign Prostatic Hyperplasia', 'C0017661: IGA Glomerulonephritis', 'C0025286: Meningioma', 'C0153381: Malignant neoplasm of mouth', 'C0595921: Intraocular pressure disorder', 'C0030297: Pancreatic Neoplasm', 'C0038013: Ankylosing spondylitis', 'C0151650: Renal fibrosis', 'C2363741: HIV-1 infection', 'C0577631: Carotid Atheros…
TIMP2	-9	Metalloproteinase inhibitor 2	Complexes with metalloproteinases (such as collagenases) and irreversibly inactivates them by binding to their catalytic zinc cofactor. Known to act on MMP-1, MMP-2, MMP-3, MMP-7, MMP-8, MMP-9, MMP-10, MMP-13, MMP-14, MMP-15, MMP-16 and MMP-19	kidney damage	[['C0024814: Marinesco-Sjogren syndrome', 'C0235782: Gallbladder Carcinoma', 'C4525297: Stage 0 Gallbladder Cancer AJCC v8', 'C4525300: Stage IIA Gallbladder Cancer AJCC v8', 'C4525301: Stage IIB Gallbladder Cancer AJCC v8', 'C4525302: Stage III Gallbladder Cancer AJCC v8', 'C4525305: Stage IV Gallbladder Cancer AJCC v8', 'C0153452: Malignant neoplasm of gallbladder', 'C0339573: Glaucoma', 'Prima…
HACL1	-9	2-hydroxyacyl-CoA lyase 1			[['C0008370: Cholestasis', 'C4277682: Chemical and Drug Induced Liver Injury', 'C0860207: Drug-Induced Liver Disease', 'C0019193: Hepatitis', 'Toxic', 'C4279912: Chemically-Induced Liver Toxicity', 'C3658290: Drug-Induced Acute Liver Injury', 'C1262760: Hepatitis', 'Drug-Induced']]
PARVB	-9	Beta-parvin	Is involved in the reorganization of the actin cytoskeleton and formation of lamellipodia	Mitochondrial Complex I Deficiency, Nuclear Type 33	[['C4529962: Fatty Liver Disease', 'C2937358: Cerebral Hemorrhage', 'C0747845: early pregnancy', 'C0427460: Red cell distribution width determination', 'C1304746: RDW - Red blood cell distribution width result', 'C0349566: Squamous cell carcinoma of tongue', 'C0221355: Macrocephaly', 'C1739135: Progression of prostate cancer', 'C0948480: Coronary Restenosis']]
IER2	-9	Immediate early response gene 2 protein	Involved in the regulation of neuronal differentiation		[['C1861172: Venous Thromboembolism']]
CDH1	-9	Cadherin-1	CDH1 is involved in mechanisms regulating cell-cell adhesions, mobility and proliferation of epithelial cells	Diabetic nephropathy	[['C0022104: Irritable Bowel Syndrome', 'C3714514: Infection', 'C0524909: Hepatitis B', 'Chronic', 'C0175754: Agenesis of corpus callosum', 'C0010823: Cytomegalovirus Infections', 'C0027796: Neuralgia', 'C0023267: Fibroid Tumor', 'C0343641: Human papilloma virus infection', 'C0009241: Cognition Disorders', 'C0278876: Adult Medulloblastoma', 'C3900098: Adult Myelodysplastic Syndrome', 'C1257931: M…	doi: 10.3390/jcm9030639
CREB3L1	-9	Cyclic AMP-responsive element-binding protein 3-like protein 1	Plays a critical role in bone formation through the transcription of COL1A1, and possibly COL1A2, and the secretion of bone matrix proteins.	Kidney Fibrosarcoma	[['C1384666: hearing impairment', 'C0555198: Malignant Glioma', 'C0202117: Low density lipoprotein cholesterol measurement', 'C0022665: Kidney Neoplasm', 'C0016057: Fibrosarcoma', 'C0038013: Ankylosing spondylitis', 'C4551687: Sarcoma of soft tissue', 'C0018777: Conductive hearing loss', 'C0278595: Adult Fibrosarcoma', 'C0525045: Mood Disorders', 'C0033975: Psychotic Disorders', 'C0009806: Consti…	DOI: 10.1097/PAS.0000000000000158
SFRP2	-9	Secreted frizzled-related protein 2	Soluble frizzled-related proteins (sFRPS) function as modulators of Wnt signaling through direct interaction with Wnts.	renal cell carcinoma	[['C1302401: Adenoma of large intestine', 'C0032580: Adenomatous Polyposis Coli', 'C0030297: Pancreatic Neoplasm', 'C0005940: Bone Diseases', 'C0333516: Tumor necrosis', 'C0020429: Hyperalgesia', 'C0032584: polyps', 'C0032019: Pituitary Neoplasms', 'C1704272: Benign Prostatic Hyperplasia', 'C1266044: Collecting Duct Carcinoma of the Kidney', 'C0220641: Lip and Oral Cavity Carcinoma', 'C0342649: V…	doi: 10.4161/org.4.2.5849
DPP4	-9	Dipeptidyl-peptidase 4; Dipeptidyl peptidase 4	Cell surface glycoprotein receptor involved in the costimulatory signal essential for T-cell receptor (TCR)-mediated T-cell activation		[['C0151744: Myocardial Ischemia', 'C0011884: Diabetic Retinopathy', 'C0085669: Acute leukemia', 'C0011265: Presenile dementia', 'C0233794: Memory impairment', 'C4721414: Mantle cell lymphoma', 'C0007785: Cerebral Infarction', 'C0025286: Meningioma', 'C0020615: Hypoglycemia', 'C0026848: Myopathy', 'C0011168: Deglutition Disorders', 'C0085207: Gestational Diabetes', 'C0024305: Lymphoma', 'Non-Hodg…
PLEKHH2	-9	Pleckstrin homology domain containing, family h (with myth4 domain) member 2	In the kidney glomerulus may play a role in linking podocyte foot processes to the glomerular basement membrane.	Focal Segmental Glomerulosclerosis	[['C0017668: Focal glomerulosclerosis']]	DOI: 10.1038/ki.2012.252
CHIL3	-9	Chitinase-like protein 3	Carbohydrate-binding lectin with a preference for chitin. May play a role in tissue remodeling and in the capacity of cells to respond to and cope with changes in their environment.	Inflammation		10.1038/s41392-020-00303-7
SLCO2B1	-9	Solute carrier organic anion transporter family member 2B1	Mediates the Na(+)-independent transport of organic anions such as taurocholate, the prostaglandins PGD2, PGE1, PGE2		[['C2316810: Chronic kidney disease stage 5', 'C4529962: Fatty Liver Disease', 'C0860207: Drug-Induced Liver Disease', 'C0947751: Vascular inflammations', 'C0007112: Adenocarcinoma of prostate', 'C0020443: Hypercholesterolemia', 'C1328504: Hormone refractory prostate cancer', 'C2938924: Oestrogen receptor positive breast cancer', 'C0231528: Myalgia']]
POGZ	-9	Pogo transposable element with ZNF domain			[['C0235946: Cerebral atrophy', 'C0344482: Hypoplasia of corpus callosum', 'C0424605: Developmental delay (disorder)', 'C0239234: Low set ears', 'C0036857: Severe intellectual disability', 'C0740279: Cerebellar atrophy', 'C0029124: Optic Atrophy', 'C0038379: Strabismus', 'C0020676: Hypothyroidism', 'C0856975: Autistic behavior', 'C0424503: Dysmorphic facies', 'C0026106: Mild Mental Retardation', …
IQGAP1	-9				[['C3887461: Head and Neck Carcinoma', 'C0043094: Weight Gain', 'C0278996: Malignant Head and Neck Neoplasm', 'C0027726: Nephrotic Syndrome', 'C0206682: Follicular thyroid carcinoma', 'C4086152: Childhood Astrocytoma', 'C0238461: Anaplastic thyroid carcinoma', 'C0280324: Laryngeal Squamous Cell Carcinoma', 'C0032580: Adenomatous Polyposis Coli', 'C3888018: Congenital Hyperinsulinism', 'C3489532: …
SRGAP1	-9	SLIT-ROBO Rho GTPase-activating protein 1		Congenital anomalies of the kidney and urinary tract (CAKUT)	[['C0410702: Adolescent idiopathic scoliosis', 'C0025362: Mental Retardation', 'C1837461: SCOLIOSIS', 'ISOLATED', 'SUSCEPTIBILITY TO', '3', 'C0544886: Somatic mutation', 'C0333307: Superficial ulcer', 'C0206682: Follicular thyroid carcinoma', 'C3887524: Skin Erosion', 'C4021768: Abnormality of metabolism/homeostasis']]	DOI: 10.1007/s00439-015-1570-5
COL18A1	-9	Collagen alpha-1(XVIII) chain	[Non-collagenous domain 1]: May regulate extracellular matrix-dependent motility and morphogenesis of endothelial and non-endothelial cells; the function requires homotrimerization and implicates MAPK signaling.	retinal detachment conditions; clear cell renal cell carcinoma	[['C0151744: Myocardial Ischemia', 'C0011884: Diabetic Retinopathy', 'C0007194: Hypertrophic Cardiomyopathy', 'C0740279: Cerebellar atrophy', 'C4521042: Complete Trisomy 21 Syndrome', 'C0005779: Blood Coagulation Disorders', 'C0019348: Herpes Simplex Infections', 'C0013080: Down Syndrome', 'C0017658: Glomerulonephritis', 'C4048329: Immunosuppression', 'C0035344: Retinopathy of Prematurity', 'C003…	https://doi.org/10.1038/s41419-022-04996-2
COLEC12	-9	Collectin sub-family member 12			[['C0026848: Myopathy', 'C0234958: Muscle degeneration', 'C0856169: Endothelial dysfunction', 'C0011884: Diabetic Retinopathy', 'C0013146: Drug abuse', 'C0038586: Substance Use Disorders', 'C0038580: Substance Dependence', 'C0236969: Substance-Related Disorders', 'C0740858: Substance abuse problem', 'C0029231: Organic Mental Disorders', 'Substance-Induced', 'C4316881: Prescription Drug Abuse', 'C…
SLC25A17	-9	PMP34, a peroxisomal membrane transporter			[['C0236773: Depressed bipolar I disorder', 'C0202117: Low density lipoprotein cholesterol measurement', 'C0008810: Circadian Rhythms']]	doi: 10.3389/fcell.2020.00144
SLC25A24	-9	Calcium-Binding Mitochondrial Carrier Protein SCaMC-1	May play a role in protecting cells against oxidative stress-induced cell death, probably by promoting the formation of calcium-phosphate precipitates in the mitochondrial matrix, and thereby buffering calcium levels in the mitochondrial matrix.		[['C0032580: Adenomatous Polyposis Coli', 'C0013274: Patent ductus arteriosus', 'C3203102: Idiopathic pulmonary arterial hypertension', 'C0020534: Orbital separation excessive', 'C2973725: Pulmonary arterial hypertension', 'C0239234: Low set ears', 'C0038379: Strabismus', 'C0149721: Left Ventricular Hypertrophy', 'C0423110: Downward slant of palpebral fissure', 'C0025990: Micrognathism', 'C186501…
LARGE1	-9	LARGE Xylosyl- And Glucuronyltransferase 1	Plays a key role in skeletal muscle function and regeneration		[['C0017601: Glaucoma', 'C1145670: Respiratory Failure', 'C0234146: Absent reflex', 'C0027092: Myopia', 'C0541794: Skeletal muscle atrophy', 'C1842688: Hypoplasia of the brainstem', 'C3665347: Visual Impairment', 'C0013264: Muscular Dystrophy', 'Duchenne', 'C0151611: Electroencephalogram abnormal', 'C4025773: Aplasia/Hypoplasia involving the skeletal musculature', 'C0206157: Myopathies', 'Nemalin…
MATN2	-9	Matrilin-2	Involved in matrix assembly		[['C1445957: Serum total cholesterol measurement', 'C0027831: Neurofibromatosis 1', 'C0280781: Adult Pilocytic Astrocytoma', 'C1332995: Childhood Pilocytic Astrocytoma', 'C2607914: Allergic rhinitis (disorder)', 'C0334583: Pilocytic Astrocytoma', 'C0016059: Fibrosis', 'C1260873: Aortic valve disorder', 'C0242350: Erectile dysfunction']]
GSTT3	-9	Glutathione s-transferase, theta 3
RAB4B	-9	RAB4B, member RAS oncogene family	Acts as a regulator of platelet alpha-granule release during activation and aggregation of platelets		[['C0200638: Eosinophil count procedure']]
PALM3	-9	Paralemmin-3
SHKBP1	-9	SH3KBP1-binding protein 1			[['C0013264: Muscular Dystrophy', 'Duchenne', 'C0027404: Narcolepsy']]
NDNF	-9	Neuron Derived Neurotrophic Factor	Promotes matrix assembly and cell adhesiveness. Promotes endothelial cell survival, vessel formation and plays an important role in the process of revascularization through NOS3-dependent mechanisms		[['C0042373: Vascular Diseases', 'C0269102: Endometrioma', 'C0205851: Germ cell tumor']]
POU2AF1	-9	Pou domain, class 2, associating factor 1			[['C0520679: Sleep Apnea', 'Obstructive', 'C1292769: Precursor B-cell lymphoblastic leukemia', 'C2363741: HIV-1 infection', 'C0007570: Celiac Disease', 'C0238198: Gastrointestinal Stromal Tumors', 'C0022346: Icterus', 'C0003962: Ascites', "C0151449: Primary SjÃ¶gren's syndrome", 'C0023524: Leukoencephalopathy', 'Progressive Multifocal', 'C0085605: Liver Failure', 'C0020651: Hypotension', 'Orthost…
CCN4	-9	Cellular Communication Network Factor 4		bladder papilloma	[['C0024115: Lung diseases', 'C0271650: Impaired glucose tolerance', 'C0243038: Carcinoma', 'Lewis Lung', 'C0085207: Gestational Diabetes', 'C0007107: Malignant neoplasm of larynx', 'C0007138: Carcinoma', 'Transitional Cell', 'C0151650: Renal fibrosis', 'C2145472: Urothelial Carcinoma', 'C0153690: Secondary malignant neoplasm of bone', 'C0020676: Hypothyroidism', 'C0242706: Hyperoxia', 'C0041948:…
LRRC17	-9	Leucine-rich repeat-containing protein 17	Involved in bone homeostasis. Acts as a negative regulator of RANKL-induced osteoclast precursor differentiation from bone marrow precursors		[["C4082974: Dupuytren's Disease", 'C0026499: Monosomy']]
LRRC32	-9	Leucine-rich repeat-containing 32	Key regulator of TGFB1, TGFB2 and TGFB3 that controls TGF-beta activation by maintaining it in a latent state during storage in extracellular space. Regulator of regulatory T cell activation		[['C0011615: Dermatitis', 'Atopic', 'C0424605: Developmental delay (disorder)', 'C4048329: Immunosuppression', 'C4554344: IgE-mediated food allergy', 'C1384584: Generalized osteoarthritis', 'C0751967: Multiple Sclerosis', 'Relapsing-Remitting', 'C0008312: Primary biliary cirrhosis', 'C1449563: Cardiomyopathy', 'Familial Idiopathic', 'C0409952: Idiopathic osteoarthritis', 'C1848638: USHER SYNDROME…
GM32687	-9		Predicted to be involved in regulation of transcription, DNA-templated. Orthologous to human ZNF221 (zinc finger protein 221) and ZNF284 (zinc finger protein 284).
COPA	-9	Coatomer subunit alpha			[['C0011991: Diarrhea', 'C0026847: Spinal Muscular Atrophy', 'C0271650: Impaired glucose tolerance', 'C1565489: Renal Insufficiency', 'C0206062: Lung Diseases', 'Interstitial', 'C0024115: Lung diseases', 'C0476273: Respiratory distress', 'C0238198: Gastrointestinal Stromal Tumors', 'C0231835: Tachypnea', 'C0025500: Mesothelioma', 'C0162323: Polyarthritis', 'C0403416: Idiopathic crescentic glomeru…
RPS2	-9	Small subunit ribosomal protein s2e			[['C0003130: Anoxia', 'C0242184: Hypoxia', 'C0041408: Turner Syndrome', 'C0235480: Paroxysmal atrial fibrillation', 'C0003129: Anoxemia', 'C0700292: Hypoxemia', 'C0242526: Gonadal Dysgenesis', '45,X', 'C2585653: Persistent atrial fibrillation', 'C3468561: familial atrial fibrillation', 'C0003872: Arthritis', 'Psoriatic']]
FOXC2	-9	Forkhead box protein C2			[['C0016057: Fibrosarcoma', 'C0013274: Patent ductus arteriosus', 'C0003811: Cardiac Arrhythmia', 'C0017601: Glaucoma', 'C4721806: Carcinoma', 'Basal Cell', 'C0018818: Ventricular Septal Defects', 'C0598935: Tumor Initiation', 'C0153690: Secondary malignant neoplasm of bone', 'C0595921: Intraocular pressure disorder', 'C0149871: Deep Vein Thrombosis', 'C3811653: Experimental Organism Basal Cell C…
FREM2	-9	FRAS1-related extracelluar matrix protein 1/2	Extracellular matrix protein required for maintenance of the integrity of the skin epithelium and for maintenance of renal epithelia	Fraser syndrome	[['C0013274: Patent ductus arteriosus', 'C0017601: Glaucoma', 'C0020534: Orbital separation excessive', 'C1849367: Nasal bridge wide', 'C0235833: Congenital diaphragmatic hernia', 'C0010417: Cryptorchidism', 'C0016842: Congenital pectus excavatum', 'C0018818: Ventricular Septal Defects', 'C0240635: Byzanthine arch palate', 'C0018777: Conductive hearing loss', 'C0007112: Adenocarcinoma of prostate…	doi: 10.1007/s00467-012-2100-5
ST3GAL5	-9	Lactosylceramide alpha-2,3-sialyltransferase (sialyltransferase 9)			[['C0042963: Vomiting', 'C0018784: Sensorineural Hearing Loss (disorder)', 'C0040021: Thromboangiitis Obliterans', 'C0038220: Status Epilepticus', 'C0013384: Dyskinetic syndrome', 'C1445953: Poor eye contact', 'C1842774: Hypermelanotic macule', 'C0040822: Tremor', 'C0085583: Choreoathetosis', 'C1869117: Paroxysmal nonkinesigenic dyskinesia', 'C1857276: Trichohepatoenteric Syndrome', 'C1836830: De…
MDH1	-9	Malate dehydrogenase 1	Plays essential roles in the malate-aspartate shuttle and the tricarboxylic acid cycle, important in mitochondrial NADH supply for oxidative phosphorylation		[['C0860207: Drug-Induced Liver Disease', 'C0019193: Hepatitis', 'Toxic', 'C4279912: Chemically-Induced Liver Toxicity', 'C3658290: Drug-Induced Acute Liver Injury', 'C1262760: Hepatitis', 'Drug-Induced', 'C4277682: Chemical and Drug Induced Liver Injury', 'C0022336: Creutzfeldt-Jakob disease', 'C1852467: Creutzfeldt-Jakob Disease', 'Sporadic', 'C2900450: Other Creutzfeldt-Jakob disease', 'C14495…
PLPP1	-9	Phospholipid Phosphatase 1			[['C1708349: Hereditary Diffuse Gastric Cancer', 'C4529962: Fatty Liver Disease', 'C0007112: Adenocarcinoma of prostate', 'C0235874: Disease Exacerbation']]
SEPTIN11	-9	Septin-11	May play a role in the cytoarchitecture of neurons, including dendritic arborization and dendritic spines, and in GABAergic synaptic connectivity		[['C0751072: Frontotemporal Lobar Degeneration', 'C0268583: Methylmalonic acidemia', 'C4722172: Primary differentiated carcinoma of thyroid gland', 'C1855119: Methylmalonic aciduria', 'C0013080: Down Syndrome', 'C4521042: Complete Trisomy 21 Syndrome', 'C3888194: MIXED LINEAGE LEUKEMIA', 'C1337013: Differentiated Thyroid Gland Carcinoma']]
MSN	-9	Moesin	Probably involved in connections of major cytoskeletal structures to the plasma membrane		[['C0025286: Meningioma', 'C3495559: Juvenile arthritis', 'C0153381: Malignant neoplasm of mouth', 'C1510472: Drug Dependence', 'C0220641: Lip and Oral Cavity Carcinoma', 'C0004623: Bacterial Infections', "C1527336: Sjogren's Syndrome", 'C0238462: Medullary carcinoma of thyroid', 'C4048329: Immunosuppression', 'C0002170: Alopecia', 'C1332201: Adult Diffuse Large B-Cell Lymphoma', 'C0856169: Endot…
BTG2	-9	BTG Anti-Proliferation Factor 2	Involved in mitochondrial depolarization and neurite outgrowth		[['C0278510: Childhood Medulloblastoma', 'C0278876: Adult Medulloblastoma', 'C0740457: Malignant neoplasm of kidney', 'C1378703: Renal carcinoma', 'C1328504: Hormone refractory prostate cancer', 'C0007114: Malignant neoplasm of skin', 'C0028945: oligodendroglioma', 'C0007786: Brain Ischemia', 'C0751396: Well Differentiated Oligodendroglioma', 'C0151514: Atrophic condition of skin', 'C4733095: HER…
PPP1R3B	-9	Protein phosphatase 1 regulatory subunit 3B			[['C0278996: Malignant Head and Neck Neoplasm', 'C3887461: Head and Neck Carcinoma', 'C0015672: Fatigue', 'C0038436: Post-Traumatic Stress Disorder', 'C0149871: Deep Vein Thrombosis', 'C0584960: Factor V Leiden mutation', 'C0398623: Thrombophilia', 'C0154575: Rumination Disorders', 'C0342276: Maturity onset diabetes mellitus in young']]
APBB1IP	-9	Amyloid beta (a4) precursor protein-binding, family b, member 1 interacting protein	Appears to function in the signal transduction from Ras activation to actin cytoskeletal remodeling		[['C0200638: Eosinophil count procedure', 'C0085110: Severe Combined Immunodeficiency', 'C0200641: Blood basophil count (lab test)', 'C0201657: C-reactive protein measurement']]
SASH1	-9	Sam and sh3 domain containing 1	Involved in the regulation of cell mobility		[['C0206708: Cervical Intraepithelial Neoplasia', 'C0002170: Alopecia', 'C0699893: Skin carcinoma', 'C0007114: Malignant neoplasm of skin', 'C0279671: Cervical Squamous Cell Carcinoma', 'C0278488: Carcinoma breast stage IV', 'C0037277: Skin Diseases', 'Genetic', 'C0162835: Hypopigmentation disorder', 'C0175704: LEOPARD Syndrome', 'C4551675: Keratoderma', 'Palmoplantar', 'C1335975: Skull Base Chor…
ANXA3	-9	Annexin A3			[['C0155626: Acute myocardial infarction', 'C0001339: Acute pancreatitis', 'C0007766: Intracranial Aneurysm', 'C0521158: Recurrent tumor', 'C0278595: Adult Fibrosarcoma', 'C0598935: Tumor Initiation', 'C0016057: Fibrosarcoma', 'C0017601: Glaucoma', 'C0343641: Human papilloma virus infection', 'C0018213: Graves Disease', 'C0023487: Acute Promyelocytic Leukemia', 'C0024232: Lymphatic Metastasis', '…
ADAM12	-9	Disintegrin and metalloproteinase domain-containing protein 12	Involved in skeletal muscle regeneration		[['C0021704: Intelligence', 'C0028945: oligodendroglioma', 'C0751396: Well Differentiated Oligodendroglioma', 'C2607914: Allergic rhinitis (disorder)', 'C0334579: Anaplastic astrocytoma', 'C0024305: Lymphoma', 'Non-Hodgkin', 'C0037286: Skin Neoplasms', 'C0013080: Down Syndrome', 'C1321872: Stage IV Skin Melanoma', 'C0016034: Breast Fibrocystic Disease', 'C0014868: Esophagitis', 'C1134719: Invasiv…
PREP	-9	Prolyl oligopeptidase			[['C0007785: Cerebral Infarction', 'C1708349: Hereditary Diffuse Gastric Cancer', 'C0011603: Dermatitis', 'C3875321: Inflammatory dermatosis', 'C0948379: Impaired insulin secretion', 'C1565489: Renal Insufficiency', 'C0740391: Middle Cerebral Artery Occlusion', 'C0003811: Cardiac Arrhythmia', 'C0151650: Renal fibrosis', 'C3887499: Renal cyst', 'C0009241: Cognition Disorders', 'C0242339: Dyslipide…
ACVR1	-9	Activin receptor type-1	Bone morphogenetic protein (BMP) type I receptor that is involved in a wide variety of biological processes, including bone, heart, cartilage, nervous, and reproductive system development and regulation		[['C0555198: Malignant Glioma', 'C1257931: Mammary Neoplasms', 'Human', 'C4704874: Mammary Carcinoma', 'C1145670: Respiratory Failure', 'C4551683: Adrenal Gland Pheochromocytoma', 'C0018784: Sensorineural Hearing Loss (disorder)', 'C0598935: Tumor Initiation', 'C0030297: Pancreatic Neoplasm', 'C0017601: Glaucoma', 'C0949690: Spondylarthritis', 'C1384666: hearing impairment', 'C0036631: Seminoma',…
PLAT	-9	Tissue-type plasminogen activator	By controlling plasmin-mediated proteolysis, it plays an important role in tissue remodeling and degradation	thrombosis	[['C0041696: Unipolar Depression', 'C0033975: Psychotic Disorders', 'C0004936: Mental disorders', 'C0038525: Subarachnoid Hemorrhage', 'C0038220: Status Epilepticus', 'C0349204: Nonorganic psychosis', 'C0027430: Nasal Polyps', 'C0151786: Muscle Weakness', 'C0014556: Epilepsy', 'Temporal Lobe', 'C0030552: Paresis', 'C0233794: Memory impairment', 'C0013274: Patent ductus arteriosus', 'C1292769: Pre…
PFKP	-9	ATP-dependent 6-phosphofructokinase, platelet type		Glycogen storage disease	[['C0345905: Intrahepatic Cholangiocarcinoma', 'C0001126: Renal tubular acidosis', 'C1960398: HER2-positive carcinoma of breast', 'C4733095: HER2-negative breast cancer']]
MGAT5	-9	Alpha-1,3(6)-mannosylglycoprotein beta-1,6-N-acetyl-glucosaminyltransferase	It is one of the most important enzymes involved in the regulation of the biosynthesis of glycoprotein oligosaccharides		[['C0020459: Hyperinsulinism', 'C0014378: Enterovirus Infections', 'C0086132: Depressive Symptoms', 'C0278701: Gastric Adenocarcinoma', 'C0280253: stage', 'gastric cancer', 'C0033687: Proteinuria', 'C0855095: Small Lymphocytic Lymphoma', 'C0201850: Alkaline phosphatase measurement', 'C0034152: Henoch-Schoenlein Purpura', 'C0200638: Eosinophil count procedure', 'C0740277: Bile duct carcinoma', 'C4…
2810029C07RIK	-9
GUCY1A2	-9	Guanylate cyclase 1, soluble, alpha 2			[['C4704874: Mammary Carcinoma', 'Human', 'C0410702: Adolescent idiopathic scoliosis', 'C1837461: SCOLIOSIS', 'ISOLATED', 'SUSCEPTIBILITY TO', '3', 'C1257931: Mammary Neoplasms']]
UBE2I	-9	Ubiquitin-conjugating enzyme e2 i			[['C0011884: Diabetic Retinopathy', 'C0085669: Acute leukemia', 'C0025286: Meningioma', 'C1762616: Meningioma', 'benign', 'no ICD-O subtype', 'C0278877: Adult Meningioma', 'C0024305: Lymphoma', 'Non-Hodgkin', 'C0494463: Alzheimer Disease', 'Late Onset', 'C0740391: Middle Cerebral Artery Occlusion', 'C0035344: Retinopathy of Prematurity', 'C0238462: Medullary carcinoma of thyroid', 'C0276496: Fami…
DDN	-9	Dendrin	Promotes apoptosis of kidney glomerular podocytes.	IgA nephropathy	[['C0027726: Nephrotic Syndrome', 'C0268731: Renal glomerular disease', 'C0017661: IGA Glomerulonephritis', 'C1314691: Age at menarche', 'C1704321: Nephrotic Syndrome', 'Minimal Change', 'C0017668: Focal glomerulosclerosis', 'C0021704: Intelligence', 'C1636149: Macular dystrophy', 'corneal type 1', 'C0027721: Lipoid nephrosis']]	DOI: 10.1093/ndt/gfac208
PDK4	-9	Pyruvate dehydrogenase (acetyl-transferring)] kinase isozyme 4, mitochondria			[['C0007193: Cardiomyopathy', 'Dilated', 'C0151786: Muscle Weakness', 'C0034345: Pyruvate Dehydrogenase Complex Deficiency Disease', 'C2973725: Pulmonary arterial hypertension', 'C3203102: Idiopathic pulmonary arterial hypertension', 'C0011853: Diabetes Mellitus', 'Experimental', 'C1318485: Liver regeneration disorder', 'C0151744: Myocardial Ischemia', 'C1391732: Cancer cachexia', 'C0020459: Hype…
GTF2I	-9	Transcription initiation factor tfii-i			[['C0009806: Constipation', 'C0024143: Lupus Nephritis', 'C0020676: Hypothyroidism', 'C0023487: Acute Promyelocytic Leukemia', 'C0010417: Cryptorchidism', 'C0009241: Cognition Disorders', 'C0018818: Ventricular Septal Defects', 'C1849367: Nasal bridge wide', 'C0019294: Hernia', 'Inguinal', 'C0086981: Sicca Syndrome', 'C0011334: Dental caries', 'C0153690: Secondary malignant neoplasm of bone', 'C0…
PID1	-9	PTB-containing, cubilin and LRP1-interacting protein	Increases proliferation of preadipocytes without affecting adipocytic differentiation		[['C0474496: Diarrhea and vomiting', 'symptom', 'C0555198: Malignant Glioma', 'C1443924: Severe diarrhea', 'C0278510: Childhood Medulloblastoma', 'C0278876: Adult Medulloblastoma', 'C0221505: Lesion of brain', 'C1519383: Smoking Behaviors', 'C0037369: Smoking', 'C4331921: Obesity-Associated Insulin Resistance', 'C0220624: Adult Brain Neoplasm']]
ANXA11	-9	Annexin A11			[['C0026838: Muscle Spasticity', 'C4553743: Spasticity', 'CTCAE', 'C1145670: Respiratory Failure', 'C0037763: Spasm', 'C0015672: Fatigue', 'C1963060: Agitation', 'CTCAE 3.0', 'C4552855: Agitation', 'CTCAE 5.0', 'C0085633: Mood swings', 'C0746674: Generalized muscle weakness', 'C4552811: Generalized Muscle Weakness', 'C0085631: Agitation', 'C0522224: Paralysed', 'C0541794: Skeletal muscle atrophy'…
SATB2	-9	DNA-binding protein SATB2			[['C0239234: Low set ears', 'C1857276: Trichohepatoenteric Syndrome', 'C0042133: Uterine Fibroids', 'C0019294: Hernia', 'Inguinal', 'C0553580: Ewings sarcoma', 'C0035412: Rhabdomyosarcoma', 'C0036857: Severe intellectual disability', 'C0424605: Developmental delay (disorder)', 'C0026034: Microstomia', 'C0038379: Strabismus', 'C1836047: Long face', 'C0279550: Adult Rhabdomyosarcoma', 'C0521158: Re…
TM9SF4	-9	Transmembrane 9 superfamily member 4			[['C0278883: Metastatic melanoma', 'C0410702: Adolescent idiopathic scoliosis', 'C1837461: SCOLIOSIS', 'ISOLATED', 'SUSCEPTIBILITY TO', '3']]
XYLB	-9	Xylulokinase homolog	Phosphorylates D-xylulose to produce D-xylulose 5- phosphate, a molecule that may play an important role in the regulation of glucose metabolism and lipogenesis		[['C4277682: Chemical and Drug Induced Liver Injury', 'C0019193: Hepatitis', 'Toxic', 'C4279912: Chemically-Induced Liver Toxicity', 'C3658290: Drug-Induced Acute Liver Injury', 'C1262760: Hepatitis', 'Drug-Induced', 'C0860207: Drug-Induced Liver Disease', 'C1314691: Age at menarche']]
AMT	-9	Aminomethyltransferase, mitochondrial			[['C0023380: Lethargy', 'C0085584: Encephalopathies', 'C0220994: Hyperammonemia', 'C0151888: Hyporeflexia', 'C0015672: Fatigue', 'C0151889: Hyperreflexia', 'C1858430: Death in infancy', 'C4552810: Irritability', 'CTCAE', 'C0022107: Irritable Mood', 'C2700617: Irritation - emotion', 'C0022336: Creutzfeldt-Jakob disease', 'C0020557: Hypertriglyceridemia', 'C0027066: Myoclonus', 'C0030305: Pancreati…
PTPRO	-9	Receptor-type tyrosine-protein phosphatase O	Plays a role in regulating the glomerular pressure/filtration rate relationship through an effect on podocyte structure and function	Nephrotic syndrome	[['C0027726: Nephrotic Syndrome', 'C0268731: Renal glomerular disease', 'C0033687: Proteinuria', 'C1709661: Primary Focal Segmental Glomerulosclerosis', 'C0019158: Hepatitis', 'C0010278: Craniosynostosis', 'C0034067: Pulmonary Emphysema', 'C1868672: NEPHROTIC SYNDROME', 'STEROID-RESISTANT', 'AUTOSOMAL RECESSIVE', 'C0017668: Focal glomerulosclerosis', 'C0027697: Nephritis', 'C1969372: Tubulointers…	DOI: 10.1016/j.ajhg.2011.05.026
ADGRF5	-9	Adhesion G Protein-Coupled Receptor F5			[['C0024115: Lung diseases', 'C0035078: Kidney Failure', 'C0023508: White Blood Cell Count procedure', 'C0410702: Adolescent idiopathic scoliosis', 'C1837461: SCOLIOSIS', 'ISOLATED', 'SUSCEPTIBILITY TO', '3', 'C0200637: Monocyte count procedure', 'C0750880: Monocyte count result', 'C0029458: Osteoporosis', 'Postmenopausal', 'C0200665: Platelet mean volume determination (procedure)']]
ADK	-9	Adenosine kinase			[['C0235946: Cerebral atrophy', 'C0011853: Diabetes Mellitus', 'Experimental', 'C1848701: Elevated hepatic transaminase', 'C0036857: Severe intellectual disability', 'C0149721: Left Ventricular Hypertrophy', 'C0242184: Hypoxia', 'C0541794: Skeletal muscle atrophy', 'C0003129: Anoxemia', 'C0271650: Impaired glucose tolerance', 'C0008370: Cholestasis', 'C0003130: Anoxia', 'C0020433: Hyperbilirubine…
TMEM215	-9	Transmembrane protein 215
ADAMTS1	-9	A disintegrin and metalloproteinase with thrombospondin motifs 1			[['C4704874: Mammary Carcinoma', 'Human', 'C1704272: Benign Prostatic Hyperplasia', 'C1257931: Mammary Neoplasms', 'C0007787: Transient Ischemic Attack', 'C0153690: Secondary malignant neoplasm of bone', 'C0007786: Brain Ischemia', 'C0016057: Fibrosarcoma', 'C0036220: Kaposi Sarcoma', 'C1153706: Endometrial adenocarcinoma', 'C0158266: Intervertebral Disc Degeneration', 'C0278595: Adult Fibrosarco…
ARHGAP26	-9	Rho GTPase-activating protein 26			[['C0013274: Patent ductus arteriosus', 'C0023465: Acute monocytic leukemia', 'C0033975: Psychotic Disorders', 'C0200638: Eosinophil count procedure', 'C0025362: Mental Retardation', 'C0023508: White Blood Cell Count procedure', 'C0544886: Somatic mutation', 'C0007758: Cerebellar Ataxia', 'C0349639: Juvenile Myelomonocytic Leukemia', 'C3900098: Adult Myelodysplastic Syndrome', 'C2347761: Childhoo…
NFIA	-9	Nuclear factor 1 A-type			[['C0002726: Amyloidosis', 'C0432072: Dysmorphic features', 'C0344482: Hypoplasia of corpus callosum', 'C0424605: Developmental delay (disorder)', 'C0239234: Low set ears', 'C3278923: Dilated ventricles (finding)', 'C0175754: Agenesis of corpus callosum', 'C1531647: Cerebral ventriculomegaly', 'C0392885: High density lipoprotein measurement', 'C0162678: Neurofibromatoses', 'C0026034: Microstomia'…
WT1	-9	Wilms tumor 1 homolog		Nephroblastoma, nephrotic syndrome	[['C2316810: Chronic kidney disease stage 5', 'C0027708: Nephroblastoma', 'C0027726: Nephrotic Syndrome', 'C0086445: Idiopathic Membranous Glomerulonephritis', 'C0013080: Down Syndrome', 'C0037284: Skin lesion', 'C4521042: Complete Trisomy 21 Syndrome', 'C1565489: Renal Insufficiency', 'C0268731: Renal glomerular disease', 'C0271650: Impaired glucose tolerance', 'C0035078: Kidney Failure', 'C0010…
C3	-9	Complement C3			[['C0002878: Anemia', 'Hemolytic', 'C0272242: Complement deficiency disease', 'C0024530: Malaria', 'C0860207: Drug-Induced Liver Disease', 'C0086445: Idiopathic Membranous Glomerulonephritis', 'C0017661: IGA Glomerulonephritis', 'C0021368: Inflammation', 'C0040034: Thrombocytopenia', 'C4529962: Fatty Liver Disease', 'C0002726: Amyloidosis', 'C0004623: Bacterial Infections', 'C0020443: Hypercholes…
PCDH18	-9	Protocadherin delta 2	Potential calcium-dependent cell-adhesion protein
HRAS	-9	GTPase HRas			[['C0740457: Malignant neoplasm of kidney', 'C1378703: Renal carcinoma', 'C0024305: Lymphoma', 'Non-Hodgkin', 'C0011884: Diabetic Retinopathy', 'C1708349: Hereditary Diffuse Gastric Cancer', 'C0520679: Sleep Apnea', 'Obstructive', 'C0025286: Meningioma', 'C0238461: Anaplastic thyroid carcinoma', 'C0011853: Diabetes Mellitus', 'Experimental', 'C0279680: Transitional cell carcinoma of bladder', 'C0…
EIF4E	-9	Eukaryotic translation initiation factor 4E			[['C0151744: Myocardial Ischemia', 'C0085669: Acute leukemia', 'C0233794: Memory impairment', 'C4721414: Mantle cell lymphoma', 'C0025286: Meningioma', 'C0019348: Herpes Simplex Infections', 'C1762616: Meningioma', 'benign', 'no ICD-O subtype', 'C0278877: Adult Meningioma', 'C0024305: Lymphoma', 'Non-Hodgkin', 'C4048329: Immunosuppression', 'C3887461: Head and Neck Carcinoma', 'C3714514: Infectio…
HHIPL1	-9	Hedgehog interacting protein-like 1			[['C1842247: CORONARY ARTERY DISEASE', 'AUTOSOMAL DOMINANT', '1']]
ECI1	-9	Enoyl-CoA delta isomerase 1, mitochondrial			[['C0011168: Deglutition Disorders', 'C1449563: Cardiomyopathy', 'Familial Idiopathic', 'C0038525: Subarachnoid Hemorrhage', 'C0017168: Gastroesophageal reflux disease', 'C4048158: Convulsions', 'C0677659: Gastro-esophageal reflux disease with esophagitis', 'C0007124: Noninfiltrating Intraductal Carcinoma', 'C0020255: Hydrocephalus', 'C0014869: Peptic Esophagitis', 'C3489393: Hiatal Hernia', 'C00…
HSPA2	-9	Heat shock-related 70 kDa protein 2			[['C0151744: Myocardial Ischemia', 'C0018213: Graves Disease', 'C0007787: Transient Ischemic Attack', 'C0001339: Acute pancreatitis', 'C0038013: Ankylosing spondylitis', 'C0020443: Hypercholesterolemia', 'C0021053: Immune System Diseases', 'C0374997: Helicobacter pylori (H. pylori) infection in conditions classified elsewhere and of unspecified site', 'C0032927: Precancerous Conditions', 'C003030…
MYADM	-9	Myeloid-associated differentiation marker			[['C0023492: Leukemia', 'T-Cell', 'C3888088: SMITH-MCCORT DYSPLASIA 1', 'C0023448: Lymphoid leukemia']]
MYOM2	-9	Myomesin 2			[['C0037284: Skin lesion', 'C0524909: Hepatitis B', 'Chronic', 'C0019158: Hepatitis', 'C0017661: IGA Glomerulonephritis', 'C0008626: Congenital chromosomal disease', 'C0442874: Neuropathy', 'C0677932: Progressive Neoplastic Disease', 'C3539781: Progressive cGVHD', 'C0019159: Hepatitis A', 'C0032463: Polycythemia Vera', 'C0023896: Alcoholic Liver Diseases', 'C0266999: Vesicular Stomatitis', 'C0275…
IGKV19-93	-9
HSD3B4	-9
RSU1	-9	Ras suppressor protein 1			[['C0751406: Post-Traumatic Osteoporosis', 'C0029459: Osteoporosis', 'Senile', 'C0001787: Osteoporosis', 'Age-Related', 'C0032580: Adenomatous Polyposis Coli', 'C0263454: Chloracne', 'C0278488: Carcinoma breast stage IV', 'C0200635: Lymphocyte Count measurement', 'C0162701: Polysomnography']]
CUX1	-9	Homeobox protein cut-like 1			[['C0041696: Unipolar Depression', 'C0033975: Psychotic Disorders', 'C0038013: Ankylosing spondylitis', 'C0011615: Dermatitis', 'Atopic', 'C0020429: Hyperalgesia', 'C0349204: Nonorganic psychosis', 'C0424605: Developmental delay (disorder)', 'C0278510: Childhood Medulloblastoma', 'C0278876: Adult Medulloblastoma', 'C3714636: Pneumonitis', 'C0021704: Intelligence', 'C0028768: Obsessive-Compulsive …
REN1	-9	Renin 1 structural	Renin is a highly specific endopeptidase, whose only known function is to generate angiotensin I from angiotensinogen in the plasma, initiating a cascade of reactions that produce an elevation of blood pressure and increased sodium retention by the kidney	renal tubular dysgenesis		DOI: 10.1038/ng1623
PFN1	-9	Profilin-1	Binds to actin and affects the structure of the cytoskeleton.		[['C0085084: Motor Neuron Disease', 'C0026838: Muscle Spasticity', 'C4553743: Spasticity', 'CTCAE', 'C4551993: Amyotrophic Lateral Sclerosis', 'Familial', 'C0011168: Deglutition Disorders', 'C0236642: Pick Disease of the Brain', 'C1145670: Respiratory Failure', 'C0037763: Spasm', 'C0013362: Dysarthria', 'C0015672: Fatigue', 'C0011265: Presenile dementia', 'C0151786: Muscle Weakness', 'C0338451: F…
PIEZO2	-9	Piezo-type mechanosensitive ion channel component 2	Component of a mechanosensitive channel required for rapidly adapting mechanically activated (MA) currents. Required for Merkel-cell mechanotransduction.	Gordon Syndrome,	[['C0022104: Irritable Bowel Syndrome', 'C0239234: Low set ears', 'C0010417: Cryptorchidism', 'C0175754: Agenesis of corpus callosum', 'C0005745: Blepharoptosis', 'C0033377: Ptosis', 'C0018818: Ventricular Septal Defects', 'C1849367: Nasal bridge wide', 'C0848558: Hypospadias', 'C0026010: Microphthalmos', 'C0019294: Hernia', 'Inguinal', 'C1145670: Respiratory Failure', 'C0151825: Bone pain', 'C00…	DOI: 10.1016/j.ajhg.2014.03.015
KCNF1	-9	Potassium voltage-gated channel subfamily F member 1	Putative voltage-gated potassium channel
FBP2	-9	Fructose-1,6-bisphosphatase isozyme 2			[['C4551686: Malignant neoplasm of soft tissue', 'C0035372: Rett Syndrome', 'C0017919: Glycogen Storage Disease']]
FGG	-9	Fibrinogen gamma chain	Fibrin has a major function in hemostasis as one of the primary components of blood clots. In addition, functions during the early stages of wound repair to stabilize the lesion and guide cell migration during re- epithelialization		[['C0042373: Vascular Diseases', 'C0021368: Inflammation', 'C1861172: Venous Thromboembolism', 'C0149871: Deep Vein Thrombosis', 'C4316812: Fibrinogen Deficiency', 'C0040053: Thrombosis', 'C0553681: Hypofibrinogenemia', 'C1704436: Peripheral Arterial Diseases', 'C2937358: Cerebral Hemorrhage', 'C0003872: Arthritis', 'Psoriatic', 'C3463916: Complement Factor I (C3 inactivator) deficiency', 'C00340…
FILIP1L	-9	Filamin A-interacting protein 1-like			[['C0220641: Lip and Oral Cavity Carcinoma', 'C0242383: Age related macular degeneration', 'C0153381: Malignant neoplasm of mouth', 'C0220668: Congenital contractural arachnodactyly', 'C0042834: Vital capacity', 'C0008925: Cleft Palate', 'C0205699: Carcinomatosis', 'C0346989: Secondary malignant neoplasm of peritoneum', 'C0008924: Cleft upper lip']]
NOTCH3	-8				[['C0042373: Vascular Diseases', 'C0162871: Aortic Aneurysm', 'Abdominal', 'C0007820: Cerebrovascular Disorders', 'C0856169: Endothelial dysfunction', 'C0011265: Presenile dementia', 'C0151744: Myocardial Ischemia', 'C0155626: Acute myocardial infarction', 'C0007785: Cerebral Infarction', 'C0024143: Lupus Nephritis', 'C0035309: Retinal Diseases', 'C1969372: Tubulointerstitial fibrosis', 'C0017661…
CYP2D9	-8
EPB41L2	-8				[['C0524587: Mean Corpuscular Volume (result)', 'C1261502: Finding of Mean Corpuscular Hemoglobin', 'C0451641: Urolithiasis']]
NUMA1	-8				[['C0015672: Fatigue', 'C0151786: Muscle Weakness', 'C0019348: Herpes Simplex Infections', 'C0018965: Hematuria', 'C0040034: Thrombocytopenia', 'C0023487: Acute Promyelocytic Leukemia', 'C0030312: Pancytopenia', 'C0231807: Dyspnea on exertion', 'C0023530: Leukopenia', 'C0175754: Agenesis of corpus callosum', 'C0282160: Aplasia Cutis Congenita', 'C0027022: Myeloproliferative disease', 'C1292778: C…
METTL7B	-8				[['C1275122: Familial multiple trichoepitheliomata']]
RDH16	-8				[['C0555198: Malignant Glioma', 'C0014170: Endometrial Neoplasms']]
UCP3	-8				[['C0242339: Dyslipidemias', 'C1384666: hearing impairment', 'C0011853: Diabetes Mellitus', 'Experimental', 'C0020676: Hypothyroidism', 'C0008479: Chondrosarcoma', 'C0149721: Left Ventricular Hypertrophy', 'C0020459: Hyperinsulinism', 'C0020443: Hypercholesterolemia', 'C0271650: Impaired glucose tolerance', 'C1519346: Skin Carcinogenesis', 'C0038525: Subarachnoid Hemorrhage', 'C0524528: Pervasive…
ARHGAP28	-8				[['C0269102: Endometrioma']]
FOLH1	-8
BGN	-8				[['C0024143: Lupus Nephritis', 'C0162871: Aortic Aneurysm', 'Abdominal', 'C0042373: Vascular Diseases', 'C0024138: Lupus Erythematosus', 'Discoid', 'C0409974: Lupus Erythematosus', 'C0013080: Down Syndrome', 'C0027697: Nephritis', 'C0016057: Fibrosarcoma', 'C0024131: Lupus Vulgaris', 'C0038525: Subarachnoid Hemorrhage', 'C4721806: Carcinoma', 'Basal Cell', 'C0948089: Acute Coronary Syndrome', 'C0…
ARHGEF16	-8				[['C0028945: oligodendroglioma', 'C0751396: Well Differentiated Oligodendroglioma']]
NES	-8				[['C0011884: Diabetic Retinopathy', 'C0233794: Memory impairment', 'C0007785: Cerebral Infarction', 'C0025286: Meningioma', 'C0206708: Cervical Intraepithelial Neoplasia', 'C4521042: Complete Trisomy 21 Syndrome', 'C0005779: Blood Coagulation Disorders', 'C0019348: Herpes Simplex Infections', 'C1762616: Meningioma', 'benign', 'no ICD-O subtype', 'C0278877: Adult Meningioma', 'C0013080: Down Syndr…
CYP4A12B	-8
SLC6A4	-8				[['C0428472: Serum HDL cholesterol measurement', 'C0856975: Autistic behavior', 'C0007194: Hypertrophic Cardiomyopathy', 'C0242510: Drug usage', 'C0392885: High density lipoprotein measurement', 'C0086769: Panic Attacks', 'C0751072: Frontotemporal Lobar Degeneration', 'C0235031: Neurologic Symptoms', 'C0149721: Left Ventricular Hypertrophy', 'C3826157: Hypertension in children', 'C0018818: Ventri…
OXCT1	-8				[['C0042963: Vomiting', 'C0011853: Diabetes Mellitus', 'Experimental', 'C0151744: Myocardial Ischemia', 'C0751406: Post-Traumatic Osteoporosis', 'C0029459: Osteoporosis', 'Senile', 'C0001787: Osteoporosis', 'Age-Related', 'C0022638: Ketosis', 'C1536500: Deficiency of acetyl-CoA acetyltransferase', 'C0751434: Classical phenylketonuria', 'C0162275: Ketonuria', 'C0002895: Anemia', 'Sickle Cell', 'C0…
VCL	-8				[['C0026848: Myopathy', 'C0007194: Hypertrophic Cardiomyopathy', 'C0018784: Sensorineural Hearing Loss (disorder)', 'C0751406: Post-Traumatic Osteoporosis', 'C0029459: Osteoporosis', 'Senile', 'C0001787: Osteoporosis', 'Age-Related', 'C0011991: Diarrhea', 'C0007193: Cardiomyopathy', 'Dilated', 'C1449563: Cardiomyopathy', 'Familial Idiopathic', 'C0026837: Muscle Rigidity', 'C1266044: Collecting Du…
MGLL	-8				[['C0242339: Dyslipidemias', 'C0017601: Glaucoma', 'C0007785: Cerebral Infarction', 'C1861172: Venous Thromboembolism', 'C0005940: Bone Diseases', 'C0153690: Secondary malignant neoplasm of bone', 'C0011615: Dermatitis', 'Atopic', 'C0085207: Gestational Diabetes', 'C0019158: Hepatitis', 'C0027796: Neuralgia', 'C0740391: Middle Cerebral Artery Occlusion', 'C0029459: Osteoporosis', 'Senile', 'C0018…
UROC1	-8				[['C0751837: Gait Ataxia', 'C0013362: Dysarthria', 'C0025362: Mental Retardation', 'C0040822: Tremor', 'C0239998: Recurrent infections', 'C0036857: Severe intellectual disability', 'C0001807: Aggressive behavior', 'C1846176: Hyperactive deep tendon reflexes', 'C0750937: Ataxia', 'Appendicular', 'C0234376: Action Tremor', 'C0020796: Profound Mental Retardation', 'C0856863: Broad-based gait', 'C091…
ANPEP	-8				[['C0151744: Myocardial Ischemia', 'C0011884: Diabetic Retinopathy', 'C0013421: Dystonia', 'C0025286: Meningioma', 'C0019348: Herpes Simplex Infections', 'C1762616: Meningioma', 'benign', 'no ICD-O subtype', 'C0278877: Adult Meningioma', 'C0085207: Gestational Diabetes', 'C0024305: Lymphoma', 'Non-Hodgkin', 'C1449563: Cardiomyopathy', 'Familial Idiopathic', 'C0740391: Middle Cerebral Artery Occlu…
COMT	-8				[['C0151744: Myocardial Ischemia', 'C0011853: Diabetes Mellitus', 'Experimental', 'C0011265: Presenile dementia', 'C0233794: Memory impairment', 'C0029124: Optic Atrophy', 'C4521042: Complete Trisomy 21 Syndrome', 'C0019348: Herpes Simplex Infections', 'C0542476: Forgetful', 'C0013080: Down Syndrome', 'C4277682: Chemical and Drug Induced Liver Injury', 'C0024305: Lymphoma', 'Non-Hodgkin', 'C00206…
RPL7A	-8
HK2	-8				[['C0278996: Malignant Head and Neck Neoplasm', 'C3887461: Head and Neck Carcinoma', 'C0278510: Childhood Medulloblastoma', 'C0278876: Adult Medulloblastoma', 'C4551686: Malignant neoplasm of soft tissue', 'C0030297: Pancreatic Neoplasm', 'C0598935: Tumor Initiation', 'C0555198: Malignant Glioma', 'C0151744: Myocardial Ischemia', 'C0149782: Squamous cell carcinoma of lung', 'C0220650: Metastatic …
FBLN5	-8				[['C0042373: Vascular Diseases', 'C0162871: Aortic Aneurysm', 'Abdominal', 'C0339573: Glaucoma', 'Primary Open Angle', 'C0024115: Lung diseases', 'C0020557: Hypertriglyceridemia', 'C0034067: Pulmonary Emphysema', 'C0242383: Age related macular degeneration', 'C0035222: Respiratory Distress Syndrome', 'Adult', 'C4255010: Non-ST Elevated Myocardial Infarction', 'C1867441: Pterygium Of Conjunctiva A…
SLC2A5	-8				[['C0428472: Serum HDL cholesterol measurement', 'C0338106: Adenocarcinoma of colon', 'C0392885: High density lipoprotein measurement', 'C1168327: High-Grade Prostatic Intraepithelial Neoplasia', 'C1443924: Severe diarrhea', 'C4704874: Mammary Carcinoma', 'Human', 'C1257931: Mammary Neoplasms', 'C0024523: Malabsorption Syndrome', 'C0036631: Seminoma', 'C1334015: High Grade Intraepithelial Neoplas…
GSTT1	-8				[['C0205696: Anaplastic carcinoma', 'C0085084: Motor Neuron Disease', 'C0205699: Carcinomatosis', 'C4721453: Peripheral Nervous System Diseases', 'C0205698: Undifferentiated carcinoma', 'C4277682: Chemical and Drug Induced Liver Injury', 'C0205697: Carcinoma', 'Spindle-Cell', 'C0019193: Hepatitis', 'Toxic', 'C4279912: Chemically-Induced Liver Toxicity', 'C3658290: Drug-Induced Acute Liver Injury'…
RPL27A	-8				[['C0007758: Cerebellar Ataxia', 'C0030312: Pancytopenia', 'C0234162: Cerebellar Dysmetria', 'C0162834: Hyperpigmentation']]
RPL29	-8				[['C0011265: Presenile dementia', 'C0019348: Herpes Simplex Infections', 'C1270972: Mild cognitive disorder', 'C0002726: Amyloidosis', 'C0030305: Pancreatitis', 'C0010417: Cryptorchidism', 'C0024620: Primary Malignant Liver Neoplasm', 'C0032584: polyps']]
PRICKLE2	-8				[['C0033975: Psychotic Disorders', 'C0524528: Pervasive Development Disorder', 'C0032927: Precancerous Conditions', 'C0087031: Juvenile-Onset Still Disease', 'C0080178: Spina Bifida', 'C0410702: Adolescent idiopathic scoliosis', 'C1837461: SCOLIOSIS', 'ISOLATED', 'SUSCEPTIBILITY TO', '3', 'C1384600: Systemic onset juvenile chronic arthritis', 'C1611184: Calcification of coronary artery', 'C022062…
GBF1	-8				[['C3714514: Infection', 'C0014378: Enterovirus Infections', 'C0429028: QT interval feature (observable entity)', 'C0021704: Intelligence', 'C1261502: Finding of Mean Corpuscular Hemoglobin', 'C0085293: Hepatitis E']]
FABP1	-8				[['C0281361: Adenocarcinoma of pancreas', 'C0017661: IGA Glomerulonephritis', 'C0007785: Cerebral Infarction', 'C4082937: Necrotizing enterocolitis in fetus OR newborn', 'C0860207: Drug-Induced Liver Disease', 'C0206693: Medullary carcinoma', 'C0041956: Ureteral obstruction', 'C0920646: Ischemia of kidney', 'C0242339: Dyslipidemias', 'C0004135: Ataxia Telangiectasia', 'C0020473: Hyperlipidemia', …
TLN1	-8				[['C0751406: Post-Traumatic Osteoporosis', 'C0029459: Osteoporosis', 'Senile', 'C4551686: Malignant neoplasm of soft tissue', 'C0001787: Osteoporosis', 'Age-Related', 'C0007193: Cardiomyopathy', 'Dilated', 'C0027626: Neoplasm Invasiveness', 'C0577631: Carotid Atherosclerosis', 'C0002793: Anaplasia', 'C1852540: Coronary Artery Dissection', 'Spontaneous', 'C1704272: Benign Prostatic Hyperplasia', '…
NRP2	-8				[['C0278510: Childhood Medulloblastoma', 'C0278876: Adult Medulloblastoma', 'C0030297: Pancreatic Neoplasm', 'C0598935: Tumor Initiation', 'C1961099: Precursor T-Cell Lymphoblastic Leukemia-Lymphoma', 'C0345967: Malignant mesothelioma', 'C0000772: Multiple congenital anomalies', 'C0281361: Adenocarcinoma of pancreas', 'C0349566: Squamous cell carcinoma of tongue', 'C0010606: Adenoid Cystic Carcin…
EPAS1	-8				[['C0278996: Malignant Head and Neck Neoplasm', 'C0278510: Childhood Medulloblastoma', 'C0278876: Adult Medulloblastoma', 'C0521158: Recurrent tumor', 'C4551686: Malignant neoplasm of soft tissue', 'C0030297: Pancreatic Neoplasm', 'C0740457: Malignant neoplasm of kidney', 'C0025286: Meningioma', 'C0014772: Red Blood Cell Count measurement', 'C3203102: Idiopathic pulmonary arterial hypertension', …
NCCRP1	-8
EGR1	-8				[['C0033975: Psychotic Disorders', 'C0027708: Nephroblastoma', 'C0004936: Mental disorders', 'C0038525: Subarachnoid Hemorrhage', 'C0038220: Status Epilepticus', 'C0600427: Cocaine Dependence', 'C0036202: Sarcoidosis', 'C0014553: Absence Epilepsy', 'C0014556: Epilepsy', 'Temporal Lobe', 'C3714636: Pneumonitis', 'C0236736: Cocaine-Related Disorders', 'C0153690: Secondary malignant neoplasm of bone…
C2CD3	-8				[['C0239234: Low set ears', 'C0010417: Cryptorchidism', 'C0018818: Ventricular Septal Defects', 'C0036857: Severe intellectual disability', 'C0423109: Upward slant of palpebral fissure', 'C0018817: Atrial Septal Defects', 'C1387005: Penis agenesis', 'C0008925: Cleft Palate', 'C0238198: Gastrointestinal Stromal Tumors', 'C0013274: Patent ductus arteriosus', 'C0010964: Dandy-Walker Syndrome', 'C085…
ATP6V0A4	-8				[['C0042963: Vomiting', 'C0220994: Hyperammonemia', 'C0018784: Sensorineural Hearing Loss (disorder)', 'C0456070: Growth delay', 'C0011175: Dehydration', 'C0010414: Infection by Cryptococcus neoformans', 'C0392525: Nephrolithiasis', 'C0022650: Kidney Calculi', 'C0452138: Sensorineural hearing loss', 'bilateral', 'C1843156: Progressive sensorineural hearing impairment', 'C0001126: Renal tubular ac…
ATP6V1C2	-8
GSTM1	-8				[['C0085584: Encephalopathies', 'C0085084: Motor Neuron Disease', 'C4277682: Chemical and Drug Induced Liver Injury', 'C0019193: Hepatitis', 'Toxic', 'C4279912: Chemically-Induced Liver Toxicity', 'C3658290: Drug-Induced Acute Liver Injury', 'C1262760: Hepatitis', 'Drug-Induced', 'C0860207: Drug-Induced Liver Disease', 'C0018784: Sensorineural Hearing Loss (disorder)', 'C0151744: Myocardial Ische…
HSD3B2	-8
TACR3	-8				[['C0001973: Alcoholic Intoxication', 'Chronic', 'C0600427: Cocaine Dependence', 'C0151786: Muscle Weakness', 'C0020534: Orbital separation excessive', 'C0236736: Cocaine-Related Disorders', 'C0010823: Cytomegalovirus Infections', 'C0040822: Tremor', 'C0270824: Visual seizure', 'C0005745: Blepharoptosis', 'C0016202: Flatfoot', 'C0009171: Cocaine Abuse', 'C1963184: Nystagmus', 'CTCAE 3.0', 'C45540…
PPM1H	-8				[['C0427460: Red cell distribution width determination', 'C1304746: RDW - Red blood cell distribution width result', 'C1261502: Finding of Mean Corpuscular Hemoglobin']]
MYO7B	-8
GPC4	-8				[['C0271650: Impaired glucose tolerance', 'C0013274: Patent ductus arteriosus', 'C0149678: Epstein-Barr Virus Infections', 'C0019294: Hernia', 'Inguinal', 'C0020534: Orbital separation excessive', 'C4551649: Congenital Dysplasia Of The Hip', 'C0432163: Defect of vertebral segmentation', 'C0018817: Atrial Septal Defects', 'C0241240: Tall stature', 'C0206624: Hepatoblastoma', 'C0019825: Hoarseness'…
COL6A6	-8				[['C0032000: Pituitary Adenoma', 'C0011615: Dermatitis', 'Atopic']]
COL1A2	-8				[['C0007194: Hypertrophic Cardiomyopathy', 'C0751406: Post-Traumatic Osteoporosis', 'C0035229: Respiratory Insufficiency', 'C0086743: Osteoarthrosis Deformans', 'C0029459: Osteoporosis', 'Senile', 'C1384666: hearing impairment', 'C0001787: Osteoporosis', 'Age-Related', 'C0016057: Fibrosarcoma', 'C0278595: Adult Fibrosarcoma', 'C0151786: Muscle Weakness', 'C0025286: Meningioma', 'C0149721: Left Ve…
MTHFR	-4
LIX1L	-4
LEPROT	-4
ELMOD1	-4
MRTFB	-4
LDB2	-4
RPL32	-4
MSRB3	-4
GLTP	-4
RBKS	-4
EMP2	-4
GATA6	-4
RAVER2	-4
MS4A4A	-4
FASN	-4
RASSF4	-4
EMCN	-4
GPD1L	-4
FAM205A2	-4
GUCA2B	-4
GUCY1A1	-4
GM28042	-4
OSBPL3	-4
GRM7	-4
SLC12A1	-4
GPM6A	-4
SHISA5	-4
PALMD	-4
SLC10A3	-4
SLC5A10	-4
GPR18	-4
SLC5A8	-4
SLC25A5	-4
GTF3C1	-4
OSBP	-4
H1F0	-4
SH3KBP1	-4
H2-AB1	-4
PFN3	-4
SHFL	-4
H2-D1	-4
H2-K1	-4
POR	-4
SLC7A8	-4
GPR182	-4
LCN2	-4
SLC51B	-4
DNAH11	-4
TBC1D25	-4
SLC5A9	-4
SLC6A12	-4
GPR85	-4
GATD1	-4
GPSM3	-4
SIRPB1C	-4
GPX3	-4
NPR1	-4
LEPR	-4
ELN	-4
PADI4	-4
PAF1	-4
TENT5B	-4
PLCH1	-4
PARD6G	-4
PARD3	-4
GPC6	-4
GPD1	-4
PAPPA2	-4
SLC6A2	-4
SIN3A	-4
ARHGEF10L	-4
MRNIP	-4
RIPPLY3	-4
MBD2	-4
MEP1A	-4
SPAG7	-4
LPIN1	-4
MPHOSPH6	-4
LRFN3	-4
RCSD1	-4
RPL21-PS8	-4
MPZL1	-4
MR1	-4
RIPOR2	-4
MAN1A2	-4
MARCHF7	-4
RIMBP2	-4
STXBP2	-4
GAP43	-4
MEIS2	-4
RCAN2	-4
RHOJ	-4
MED24	-4
MDC1	-4
RIPK3	-4
MASP1	-4
MAMLD1	-4
GARIN5A	-4
REC8	-4
RDH9	-4
EPCAM	-4
MNS1	-4
MMP19	-4
MME	-4
MLLT3	-4
SULT4A1	-4
MMP14	-4
LRRN3	-4
KIF1A	-4
MMP3	-4
MMP2	-4
LOXL2	-4
MPST	-4
RPL28	-4
MAFF	-4
LYPLAL1	-4
GLMN	-4
RFTN1	-4
ROBO1	-4
MAB21L4	-4
LTF	-4
MANSC1	-4
MAOB	-4
MYOF	-4
RALGAPA2	-4
RAN	-4
RAMP2	-4
MYO1E	-4
KIF26A	-4
RPS3A	-4
NAB2	-4
NAALAD2	-4
KLK1	-4
RBMS1	-4
SPRY4	-4
LMNA	-4
MRPL1	-4
LMCD1	-4
RASA3	-4
MRPS10	-4
LHFP	-4
ELL3	-4
GJC1	-4
RBMS3	-4
LIG1	-4
RARRES1	-4
KLK1B22	-4
RARB	-4
MXRA8	-4
RGMA	-4
RNF125	-4
RGS14	-4
RGS3	-4
MICAL2	-4
MAGEE1	-4
TBCD	-4
MUP22	-4
RASD1	-4
MTND3	-4
KYNU	-4
PON2	-4
EIF4EBP3	-4
KYAT3	-4
KLRA17	-4
RANBP3L	-4
SPAG5	-4
H2-Q2	-4
GSTA4	-4
HDAC1	-4
SF3B3	-4
SF1	-4
PGM3	-4
GM22513	-4
SLFN5	-4
SLIT3	-4
SH3BP2	-4
SLC9A9	-4
GM25939	-4
HEBP1	-4
HAO2	-4
HALR1	-4
FNTB	-4
GDI1	-4
SSBP4	-4
FOSB	-4
SNRPB	-4
GM13889	-4
ST6GALNAC5	-4
TICRR	-4
SOBP	-4
SPON1	-4
FLT1	-4
SOCS2	-4
HAUS4	-4
GM16136	-4
GM15743	-4
SNAI1	-4
SNAI2	-4
DNAJB5	-4
HOXA9	-4
SMIM30	-4
OIP5	-4
HPGD	-4
PLA2G6	-4
PHC2	-4
GM26244	-4
HAVCR1	-4
H6PD	-4
H3C1	-4
PLA2G4A	-4
GM22676	-4
PPL	-4
SPINK8	-4
SNRNP40	-4
THSD4	-4
SRPX2	-4
SRPK1	-4
TGFBI	-4
GM11827	-4
FGD5	-4
FGL1	-4
DPYSL3	-4
DSE	-4
SORCS2	-4
GCAT	-4
SYCN	-4
TFCP2	-4
ETNPPL	-4
FABP7	-4
STAT1	-4
SRPX	-4
FGA	-4
STAU1	-4
THBS4	-4
DTX4	-4
STAT3	-4
DYNC1I2	-4
DNM3OS	-4
GEM	-4
FNDC3B	-4
SYNE1	-4
TLCD5	-4
TLNRD1	-4
F2R	-4
TMBIM1	-4
SSRP1	-4
DEK	-4
TJP2	-4
FGB	-4
STK24	-4
FHOD1	-4
SNRPD3	-4
SSB	-4
ST8SIA2	-4
HPX	-4
SLC13A1	-4
GNG12	-4
PAX8	-4
GNG2	-4
PDP1	-4
GNPDA1	-4
SLC15A5	-4
PCDHB13	-4
SLC36A4	-4
PLEKHA2	-4
PSPC1	-4
PDZRN3	-4
SLC45A3	-4
PCDH9	-4
SLC22A26	-4
SLC22A13B	-4
SLC38A3	-4
GMEB2	-4
SLC43A3	-4
GOT2	-4
SLC12A4	-4
PDAP1	-4
PDE8B	-4
GSTM2	-4
POMT1	-4
SLC7A2	-4
FABP12	-4
POLR2A	-4
GSS	-4
GSTA1	-4
SLC23A3	-4
GM5150	-4
SLC25A1	-4
PDE9A	-4
FMO1	-4
PDE11A	-4
GM8420	-4
PCDHGA10	-4
FSTL1	-4
PLEK	-4
PLP2	-4
SLC40A1	-4
SERPINA1A	-4
PREB	-4
PHLPP2	-4
SMARCC2	-4
PKLR	-4
GM19196	-4
HINT2	-4
SMARCB1	-4
EXOSC10	-4
TIMP1	-4
OLFML2A	-4
HPCAL1	-4
OGN	-4
PIP4K2A	-4
GM15217	-4
HOXC9	-4
HOXD11	-4
SEMA4A	-4
SEMA3D	-4
HP1BP3	-4
PHLPP1	-4
GM20324	-4
HK1	-4
PROS1	-4
HMGA1B	-4
HS3ST3A1	-4
GNAI2	-4
SLC16A6	-4
PLS3	-4
SERPINB1A	-4
HMGB1	-4
GM2004	-4
PQBP1	-4
SMAP2	-4
HMMR	-4
PRR15	-4
PRRG3	-4
SERPINA1B	-4
PTTG1	-4
PTGR1	-4
IGHV1-53	-4
ADAMTS2	-4
ACAD10	-4
ZC3H13	-4
ZC3H14	-4
ACNAT1	-4
ACSL1	-4
ACOX2	-4
ACOT8	-4
FBN1	-4
TCAF1	-4
ACOT13	-4
ADAMTS3	-4
ADAMTS8	-4
TOMM40	-4
COL8A2	-4
COQ5	-4
TNS3	-4
CP	-4
CORO1C	-4
TMCC2	-4
YPEL2	-4
ADA	-4
ADAMTS9	-4
WIPI1	-4
AK5	-4
WWOX	-4
XDH	-4
AFG3L2	-4
TCAF2	-4
FAM169A	-4
GBAS	-4
ADRA1B	-4
2810032G03RIK	-4
2310022B05RIK	-4
4930520O04RIK	-4
ZFP692	-4
WWC1	-4
ADGRG1	-4
WSB1	-4
AHCY	-4
ALDH1A2	-4
ALAD	-4
AKR1C14	-4
ADPRHL1	-4
ADPRH	-4
ADH6A	-4
CRACD	-4
CZIB	-4
TMEM254C	-4
TCF21	-4
CYP2D22	-4
D16ERTD472E	-4
TMEM204	-4
DAPK1	-4
DAAM2	-4
D630039A03RIK	-4
TPMT	-4
DDR2	-4
TMED9	-4
TNFRSF10B	-4
CSMD1	-4
TENM3	-4
CYP1B1	-4
TENM4	-4
DCPS	-4
TMED10	-4
DECR1	-4
DDX60	-4
CNTNAP3	-4
CNTN1	-4
CLEC3B	-4
CLSTN2	-4
CNOT3	-4
CMTM3	-4
CPQ	-4
FBLN7	-4
CPNE5	-4
CPNE2	-4
CPN1	-4
CPED1	-4
CREB3	-4
CLIC1	-4
CLIC4	-4
EHF	-4
EHD4	-4
CNRIP1	-4
COL4A3	-4
COL13A1	-4
EHD3	-4
EIF3C	-4
COL11A1	-4
CLIP3	-4
ZWINT	-4
GJA4	-4
AOC1	-4
ANXA5	-4
ALDH8A1	-4
ALDH7A1	-4
ALDH2	-4
WDFY1	-4
WDR1	-4
AMDHD1	-4
ATAD3	-4
ASAH1	-4
ART4	-4
VSIG10	-4
AP5B1	-4
ANO1	-4
VWA3A	-4
WASF2	-4
ANP32E	-4
FBXL7	-4
SVIL	-4
EHBP1L1	-4
ANXA2	-4
APLP1	-4
APBB2	-4
APBA1	-4
ARSJ	-4
ARF6	-4
ARF2	-4
AQP4	-4
APOL11B	-4
APOA1	-4
ARID5B	-4
ARID3B	-4
ARHGEF40	-4
ARHGEF2	-4
ASB4	-4
ARHGAP17	-4
ASPDH	-4
TCF7	-4
ARPIN	-4
ARPC5	-4
ARNTL	-4
ARMCX1	-4
STRA6L	-4
ANO3	-4
EGFLAM	-4
ASXL1	-4
ASPSCR1	-4
ASPG	-4
CSPG4	-4
9530062K07RIK	-4
VEGFD	-4
B3GALT1	-4
VDR	-4
B2M	-4
VEGFC	-4
VGLL3	-4
ERICH4	-4
AXL	-4
AXIN2	-4
5730409E04RIK	-4
ZFP518B	-4
ZMAT2	-4
ZEB2	-4
GIMAP4	-4
ZFAND3	-4
ABCC9	-4
ABCA8B	-4
ZFP444	-4
4933424M12RIK	-4
VAT1	-4
BNIP1	-4
BMERB1	-4
BOC	-4
BOK	-4
BICC1	-4
BRINP2	-4
BC024978	-4
BBC3	-4
BAZ2B	-4
UST	-4
VASP	-4
VAV1	-4
B4GALT1	-4
B3GNT9	-4
AV039307	-4
ATP2B4	-4
ATP1A3	-4
ATP12A	-4
ATG4A	-4
ATF6B	-4
VIPR1	-4
CRISPLD1	-4
SRGAP2	-4
PTPRB	-4
NRBP1	-4
IDUA	-4
ICAM1	-4
HVCN1	-4
NTRK2	-4
STN1	-4
NSMF	-4
PTN	-4
JUND	-4
SEC13	-4
PTPRG	-4
ENTPD1	-4
NUTF2	-4
FAM219B	-4
NXF1	-4
PTGDS	-4
NXPE4	-4
NRIP3	-4
NRP1	-4
NSDHL	-4
PTPRM	-4
JCAD	-4
RAB9A	-4
RRM1	-4
KCNJ5	-4
NCF4	-4
KCNE4	-4
NCAPH	-4
KCNMB1	-4
KCNK2	-4
NBL1	-4
RAB13	-4
NAPEPLD	-4
NAPA	-4
RAB5C	-4
RAB3B	-4
ITIH5	-4
ITIH4	-4
RAB7A	-4
RPTN	-4
SRGAP3	-4
RAC1	-4
KCTD10	-4
RRAS2	-4
ILKAP	-4
SDHC	-4
NPHS2	-4
ENDOU	-4
EPN2	-4
NPTX1	-4
IFITM7	-4
SDC3	-4
SCUBE1	-4
NPHS1	-4
IGKV4-55	-4
IGKV4-57-1	-4
SCARF2	-4
IGFBP5	-4
IGHM	-4
IGHG3	-4
NOS1	-4
EPHX1	-4
SCNM1	-4
SCIN	-4
SCML4	-4
IGKV12-44	-4
SBDS	-4
IL20RB	-4
IGKV6-32	-4
IGKV8-28	-4
NKD1	-4
ENTPD2	-4
PXDN	-4
NUDT1	-4
NUDCD1	-4
NUPL2	-4
OAT	-4
PXDC1	-4
IGKV4-59	-4
IL1R1	-4
NIPSNAP2	-4
NIPSNAP1	-4
IGSF10	-4
SCG2	-4
IGKV6-14	-4
ENC1	-4
IL5RA	-4
C1S1	-4
C1RA	-4
C1QTNF7	-4
C1QTNF2	-4
SPIC	-4
C1QTNF1	-4
CACNA1I	-4
UGT1A1	-4
UGT1A7	-4
C7	-4
STMN3	-4
TXNRD3	-4
UGT3A2	-4
CAPN1	-4
CHMP1B2	-4
CAMKK2	-4
CALM2	-4
TET1	-4
CALD1	-4
CADPS	-4
CACTIN	-4
CAND1	-4
CAR5A	-4
CD200	-4
CTSC	-4
TMEM47	-4
CYFIP2	-4
CYFIP1	-4
CYB5R3	-4
TMEM53	-4
CRYM	-4
CRLF2	-4
CRISPLD2	-4
CLEC14A	-4
CCDC28B	-4
CD14	-4
CBR3	-4
CBR1	-4
CBLN1	-4
CAVIN1	-4
CASP7	-4
CCDC8	-4
CCDC73	-4
CCDC34	-4
CHRM3	-4
CHST12	-4
RAB31	-4
IRF2BP2	-4
RAB18	-4
IRX5	-4
RAB1A	-4
NEK2	-4
ISOC2A	-4
NELFE	-4
GABBR2	-4
CERS6	-4
ECM2	-4
ITGB3	-4
CERK	-4
NDUFS7	-4
NGF	-4
QRICH1	-4
ITGB2	-4
ITGAM	-4
ITGA9	-4
NEFL	-4
NEGR1	-4
RAB35	-4
TSPAN18	-4
TRIL	-4
GABRA3	-4
EDNRA	-4
CLDN15	-4
CLDN1	-4
TRIM6	-4
CHST9	-4
CHD4	-4
CGN	-4
FAM114A1	-4
TSPAN9	-4
TSHZ2	-4
CFH	-4
CDH11	-4
ECHDC3	-4
CD93	-4
TUBB3	-4
CISD3	-4
CISD2	-4
TRIM9	-4

## Sheet: Upregulated
Gene	Score	Protein	Function [Literature]	Disease [Literature]	DisGeNET Associations	Ref #1	Ref #2	Ref #3
EIF1	25	Eukaryotic Translation Initiation Factor 1	Enables RNA binding activity. Involved in regulation of translational initiation. Located in cytoplasm and nucleus.	Diseases associated with EIF1 include Leukoencephalopathy With Vanishing White Matter and Mehmo Syndrome	[['C0007113: Rectal Carcinoma', 'C0017658: Glomerulonephritis', 'C0877015: Pelvic Organ Prolapse', 'C0042025: Urinary Stress Incontinence', 'C0019189: Hepatitis', 'Chronic', 'C1275122: Familial multiple trichoepitheliomata', 'C0220633: Uveal melanoma', 'C0158266: Intervertebral Disc Degeneration', 'C0035305: Retinal Detachment', 'C0267941: Pancreatitis', 'Acute Necrotizing', 'C0027813: Neuritis']]
S100G	24	S100 Calcium Binding Protein G (also Calbindin D9K)	calbindin-D9K,vitamin D dependent calcium binding protein 3,expressed in the cytoplasm of intestinal cells,involved in the calcium absorption		[['C0151744: Myocardial Ischemia']]
AHSG	16	Fetuin-A/Alpha-2-HS-glycoprotein	Promotes endocytosis, possesses opsonic properties and influences the mineral phase of bone. Shows affinity for calcium and barium ions	association with CKD in patients affected by T2DM and metabolic syndrome	[['C0151744: Myocardial Ischemia', 'C0011884: Diabetic Retinopathy', 'C0007193: Cardiomyopathy', 'Dilated', 'C0007785: Cerebral Infarction', 'C0013080: Down Syndrome', 'C0085207: Gestational Diabetes', 'C0494463: Alzheimer Disease', 'Late Onset', 'C1449563: Cardiomyopathy', 'Familial Idiopathic', 'C0085096: Peripheral Vascular Diseases', 'C2316810: Chronic kidney disease stage 5', 'C3714514: Infe…	DOI: 10.1159/000121358	10.1159/000121358	10.1136/pgmj.59.691.304
SHMT2	16	Serine hydroxymethyltransferase	Mitochondrial location. Contributes to the de novo mitochondrial thymidylate biosynthesis pathway via its role in glycine and tetrahydrofolate metabolism. Thymidylate biosynthesis is required to prevent uracil accumulation in mtDNA. Associates with mitochondrial DNA. Plays a role in the deubiquitination of target proteins as component of the BRISC complex. Required for IFNAR1 deubiquitination by …	promotes the tumorigenesis of renal cell carcinoma	[['C4521042: Complete Trisomy 21 Syndrome', 'C0013080: Down Syndrome', 'C0024305: Lymphoma', 'Non-Hodgkin', 'C1318485: Liver regeneration disorder', 'C0345905: Intrahepatic Cholangiocarcinoma', 'C0023440: Acute Erythroblastic Leukemia', 'C2347748: Adult Erythroleukemia', 'C4520840: Erythroleukemia (Erythroid/Myeloid)', 'C4733092: estrogen receptor-negative breast cancer', 'C4284013: Primary chola…	https://doi.org/10.1016/j.ygeno.2022.110424
WDR77	16	Methylosome protein 50	The protein encoded by this gene is an androgen receptor coactivator that forms a complex with protein arginine methyltransferase 5, which modifies specific arginines to dimethylarginines in several spliceosomal Sm proteins.	The encoded protein may be involved in the early stages of prostate cancer, with most of the protein being nuclear-localized in benign cells but cytoplasmic in cancer cells. Diseases associated with WDR77 include Sarcomatoid Transitional Cell Carcinoma.	[['C0026847: Spinal Muscular Atrophy', 'C0043346: Xeroderma Pigmentosum', 'C1704272: Benign Prostatic Hyperplasia', 'C2937421: Prostatic Hyperplasia', 'C0007124: Noninfiltrating Intraductal Carcinoma', 'C0023601: Leydig Cell Tumor', 'C1654637: androgen independent prostate cancer', 'C1334274: Invasive Carcinoma', 'C0036631: Seminoma', 'C0039590: Testicular Neoplasms']]	DOI: 10.1038/s41388-018-0254-8
RPS27A	16	Ribosomal Protein S27a	This gene encodes a fusion protein consisting of ubiquitin at the N terminus and ribosomal protein S27a at the C terminus. Ribosomal protein S27a is a component of the 40S subunit of the ribosome and belongs to the S27AE family of ribosomal proteins. It contains C4-type zinc finger domains and is located in the cytoplasm.		[['C0085669: Acute leukemia', 'C1260899: Anemia', 'Diamond-Blackfan', 'C0017658: Glomerulonephritis', 'C3887461: Head and Neck Carcinoma', 'C0009241: Cognition Disorders', 'C0341439: Chronic liver disease', 'C0278996: Malignant Head and Neck Neoplasm', 'C0035309: Retinal Diseases', 'C0006625: Cachexia', 'C4317109: Epileptic Seizures', 'C0752347: Lewy Body Disease', 'C0086942: Rous Sarcoma', 'C001…
UQCRH	16	Ubiquinol-Cytochrome C Reductase Hinge Protein			[['C0036685: Septicaemia due to gram-negative organism', 'unspecified', 'C4551687: Sarcoma of soft tissue', 'C3898127: Non-Metastatic Childhood Soft Tissue Sarcoma', 'C0220613: Adult Soft Tissue Sarcoma', 'C0220645: Childhood Soft Tissue Sarcoma']]
LIPO3	16
YBX1	16	Y-Box Binding Protein 1		role in CKD, renal fibrosis, ORKD; In CKD, YB-1 has a dual role in the regulation of collagen synthesis, depending on its subcellular localisation. Moreover, YB-1 may accelerate renal fibrosis via TGF-β signalling as an upstream regulator with the ability to induce EMT. In addition, YB-1 may play an active role in ORKD by mediating adipogenesis, which offers a new direction to alleviate ORKD	[['C1328504: Hormone refractory prostate cancer', 'C0002726: Amyloidosis', 'C0007113: Rectal Carcinoma', 'C4704874: Mammary Carcinoma', 'Human', 'C1257931: Mammary Neoplasms', 'C0220668: Congenital contractural arachnodactyly', 'C2826323: Refractory Cytopenia of Childhood', 'C0936223: Metastatic Prostate Carcinoma', 'C0280324: Laryngeal Squamous Cell Carcinoma', 'C0002793: Anaplasia', 'C1282496: …	https://doi.org/10.1159/000488432
CBS	16	Cystathionine Beta-Synthase	Hydro-lyase catalyzing the first step of the transsulfuration pathway, where the hydroxyl group of L-serine is displaced by L-homocysteine in a beta-replacement reaction to form L-cystathionine, the precursor of L-cysteine.	renal fibrosis - CBS overexpression attenuated TGF-β1-induced ECM deposition in vitro	[['C0011265: Presenile dementia', 'C0029124: Optic Atrophy', 'C0007785: Cerebral Infarction', 'C0025286: Meningioma', 'C4521042: Complete Trisomy 21 Syndrome', 'C0584960: Factor V Leiden mutation', 'C0019209: Hepatomegaly', 'C0013080: Down Syndrome', 'C0024305: Lymphoma', 'Non-Hodgkin', 'C0033975: Psychotic Disorders', 'C0740391: Middle Cerebral Artery Occlusion', 'C0598608: Hyperhomocysteinemia'…	https://doi.org/10.1159/000479295
HSPD1	16	Heat Shock Protein Family D (Hsp60) Member 1 (also known as HSP60)	Chaperonin implicated in mitochondrial protein import and macromolecular assembly.	diabetes-induced renal tubular dysfunction: HSP60 plays roles in regulation of intracellular protein aggregation, ATP production, and oxidative stress in renal tubular cells.	[['C0151744: Myocardial Ischemia', 'C0011853: Diabetes Mellitus', 'Experimental', 'C0007194: Hypertrophic Cardiomyopathy', 'C0007193: Cardiomyopathy', 'Dilated', 'C4521042: Complete Trisomy 21 Syndrome', 'C0019348: Herpes Simplex Infections', 'C0013080: Down Syndrome', 'C0024305: Lymphoma', 'Non-Hodgkin', 'C0026936: Mycoplasma Infections', 'C0740391: Middle Cerebral Artery Occlusion', 'C4048329: …	DOI: 10.1096/fj.201600910RR
RPS15A	15	Ribosomal Protein S15a	Ribosomal proteins (RPs) are a family of RNA-binding proteins that have primary roles in ribosome biogenesis and protein translation	renal carcinoma: Knockdown of ribosomal protein S15A inhibits human kidney cancer cell growth in vitro and in vivo	[['C0085669: Acute leukemia', 'C4021821: Abnormality of the urinary system', 'C0002886: Anemia', 'Macrocytic', 'C1260899: Anemia', 'Diamond-Blackfan', 'C0744356: Abnormality of the genital system', 'C2931850: Aase Smith syndrome 2', 'C0034012: Delayed Puberty', 'C0008925: Cleft Palate', 'C0003811: Cardiac Arrhythmia', 'C0015672: Fatigue', 'C0149931: Migraine Disorders', 'C1842876: Depressed nasal…	10.3892/mmr.2018.9751
TOMM7	15	Mitochondrial import receptor subunit TOM7 homolog	Positive regulator of PRKN translocation to damaged mitochondria		[['C0302142: Deformity', 'C0337428: Fibrinogen assay', 'C1325327: fibrinogen activity', 'C1561955: Fibrinogen', 'CTCAE']]
TOMM20	15	Mitochondrial import receptor subunit TOM20 homolog			[['C0002726: Amyloidosis', 'C0155626: Acute myocardial infarction', 'C0342782: Depletion of mitochondrial DNA', 'C0162671: MELAS Syndrome', "C1333064: Classical Hodgkin's Lymphoma", 'C0026846: Muscular Atrophy']]
INMT	15	Indolethylamine N-methyltransferase			[['C0019569: Hirschsprung Disease']]
NDUFA1	15	NADH dehydrogenase [ubiquinone] 1 alpha subcomplex subunit 1	Accessory subunit of the mitochondrial membrane respiratory chain NADH dehydrogenase	Mitochondrial Complex I Deficiency	[['C0751651: Mitochondrial Diseases', 'C0035229: Respiratory Insufficiency', 'C4021546: Abnormal mitochondria in muscle tissue', 'C0007194: Hypertrophic Cardiomyopathy', 'C0085584: Encephalopathies', 'C4022748: Focal T2 hyperintense brainstem lesion', 'C1839603: Proximal tubulopathy', 'C0020615: Hypoglycemia', 'C0001125: Acidosis', 'Lactic', 'C1847515: Paroxysmal involuntary eye movements', 'C183…	DOI: 10.1016/j.ymgme.2008.12.004
RPS6	15	Small subunit ribosomal protein s6e		Muscle Hypertrophy	[['C0007194: Hypertrophic Cardiomyopathy', 'C4721414: Mantle cell lymphoma', 'C0024305: Lymphoma', 'Non-Hodgkin', 'C0242852: Proliferative vitreoretinopathy', 'C4721532: Lymphoma', 'Familial', 'C0524528: Pervasive Development Disorder', 'C0206180: Ki-1+ Anaplastic Large Cell Lymphoma', 'C0024138: Lupus Erythematosus', 'Discoid', 'C0221505: Lesion of brain', 'C0409974: Lupus Erythematosus', 'C0024…
GM17750	15
HSPA5	15	Heat Shock Protein Family A (Hsp70) Member 5	Involved in the correct folding of proteins and degradation of misfolded proteins via its interaction with DNAJC10, probably to facilitate the release of DNAJC10 from its substrate; Belongs to the heat shock protein 70 family		[['C0151744: Myocardial Ischemia', 'C0011884: Diabetic Retinopathy', 'C0013421: Dystonia', 'C4721414: Mantle cell lymphoma', 'C0007785: Cerebral Infarction', 'C0001125: Acidosis', 'Lactic', 'C0026848: Myopathy', 'C0860207: Drug-Induced Liver Disease', 'C4277682: Chemical and Drug Induced Liver Injury', 'C0017658: Glomerulonephritis', 'C0740391: Middle Cerebral Artery Occlusion', 'C0155626: Acute …
CES1F	12
DNAJA3	9	DnaJ homolog subfamily A member 3, mitochondrial	Modulates apoptotic signal transduction or effector structures within the mitochondrial matrix.		[['C0007193: Cardiomyopathy', 'Dilated', 'C1449563: Cardiomyopathy', 'Familial Idiopathic', 'C0751882: Myasthenic Syndromes', 'Congenital', 'C0152025: Polyneuropathy', 'C0424605: Developmental delay (disorder)', 'C0032580: Adenomatous Polyposis Coli', 'C0023508: White Blood Cell Count procedure', 'C4721806: Carcinoma', 'Basal Cell']]
FRRS1	9	Ferric-chelate reductase 1
HSPB1	9	Heat Shock Protein Family B (Small) Member 1	Plays a role in stress resistance and actin organization; Through its molecular chaperone activity may regulate numerous biological processes including the phosphorylation and the axonal transport of neurofilament proteins	HSPB1 upregulation plays a role in the pathophysiology of AKI; Incremental HSPB1 expression increased autophagic flux and inhibited apoptosis in renal tubular cells.	[['C0751651: Mitochondrial Diseases', 'C0026848: Myopathy', 'C0007194: Hypertrophic Cardiomyopathy', 'C0085084: Motor Neuron Disease', 'C4721453: Peripheral Nervous System Diseases', 'C0151744: Myocardial Ischemia', 'C0151888: Hyporeflexia', 'C0037763: Spasm', 'C4505456: HIV Coinfection', 'C0007959: Charcot-Marie-Tooth Disease', 'C4551686: Malignant neoplasm of soft tissue', 'C0015672: Fatigue', …	10.1371/journal.pone.0126229
PDZD11	9	Pdz domain-containing protein 11
HSPA8	9	Heat shock cognate 71 kDa protein			[['C1846707: SPINOCEREBELLAR ATAXIA 17', 'C4277682: Chemical and Drug Induced Liver Injury', 'C0949664: Tauopathies', 'C0013421: Dystonia', 'C0011175: Dehydration', 'C1328504: Hormone refractory prostate cancer', 'C0019348: Herpes Simplex Infections', 'C1708349: Hereditary Diffuse Gastric Cancer', 'C0008354: Cholera', 'C0162557: Liver Failure', 'Acute', 'C0016085: Filariasis', 'C0205644: Carcinom…
VSTM2A	9	V-set and transmembrane domain-containing protein 2A
EPN1	9	Epsin-1			[['C0740392: Infarction', 'Middle Cerebral Artery']]
ACAT1	9	Acetyl-CoA acetyltransferase, mitochondrial	This is one of the enzymes that catalyzes the last step of the mitochondrial beta-oxidation pathway, an aerobic process breaking down fatty acids into acetyl-CoA		[['C0220981: Metabolic acidosis', 'C0020615: Hypoglycemia', 'C0042963: Vomiting', 'C1836440: Increased serum lactate', 'C0025521: Inborn Errors of Metabolism', 'C0220994: Hyperammonemia', 'C0026838: Muscle Spasticity', 'C4553743: Spasticity', 'CTCAE', 'C0019209: Hepatomegaly', 'C0151888: Hyporeflexia', 'C0009421: Comatose', 'C1963060: Agitation', 'CTCAE 3.0', 'C4552855: Agitation', 'CTCAE 5.0', '…
NDP	9	Norrin Cystine Knot Growth Factor NDP			[['C0042373: Vascular Diseases', 'C0010417: Cryptorchidism', 'C0006625: Cachexia', 'C0026010: Microphthalmos', 'C0038271: Stereotyped Behavior', 'C1843517: Retinal arteriolar tortuosity', 'C0018784: Sensorineural Hearing Loss (disorder)', 'C0038379: Strabismus', 'C0018524: Hallucinations', 'C0017601: Glaucoma', 'C0038273: Stereotypic Movement Disorder', 'C1836830: Developmental regression', 'C003…
HUWE1	9	E3 ubiquitin-protein ligase HUWE1			[['C0029124: Optic Atrophy', 'C0011168: Deglutition Disorders', 'C0038379: Strabismus', 'C0005745: Blepharoptosis', 'C0744356: Abnormality of the genital system', 'C0033377: Ptosis', 'C1963184: Nystagmus', 'CTCAE 3.0', 'C4554036: Nystagmus', 'CTCAE 5.0', 'C0151889: Hyperreflexia', 'C0007786: Brain Ischemia', 'C0013274: Patent ductus arteriosus', 'C0020555: Hypertrichosis', 'C0025362: Mental Retar…
DYNC2LI1	9	Cytoplasmic dynein 2 light intermediate chain 1			[['C0239234: Low set ears', 'C0010417: Cryptorchidism', 'C0018818: Ventricular Septal Defects', 'C0848558: Hypospadias', 'C2674608: Feeding difficulties in infancy', 'C0038002: Splenomegaly', 'C0018817: Atrial Septal Defects', 'C0038379: Strabismus', 'C1565489: Renal Insufficiency', 'C0020224: Polyhydramnios', 'C0423110: Downward slant of palpebral fissure', 'C0158734: Polydactyly of toes', 'C001…
USP9X	9	Ubiquitin Specific Peptidase 9 X-Linked		renal cancer: USP9X alleviates the malignant potential of cholangiocarcinoma through upregulation of EGLN3.	[['C0013080: Down Syndrome', 'C0155626: Acute myocardial infarction', 'C0278883: Metastatic melanoma', 'C4521042: Complete Trisomy 21 Syndrome', 'C4086152: Childhood Astrocytoma', 'C0017601: Glaucoma', 'C0494475: Tonic - clonic seizures', "C0271093: Stargardt's disease", 'C0085215: Ovarian Failure', 'Premature', 'C0221355: Macrocephaly', 'C0018798: Congenital Heart Defects', 'C0555198: Malignant …	https://jbiomedsci.biomedcentral.com/articles/10.1186/s12929-021-00738-2	https://www.nature.com/articles/celldisc20161#Sec7
ZC3H11A	9	Zinc Finger CCCH-Type Containing 11A			[['C0427460: Red cell distribution width determination', 'C1304746: RDW - Red blood cell distribution width result', 'C4704874: Mammary Carcinoma', 'Human', 'C1257931: Mammary Neoplasms', 'C0027092: Myopia', 'C0002170: Alopecia']]
ARFIP1	9	ADP-ribosylation factor interacting protein 1			[['C0016057: Fibrosarcoma', 'C0008354: Cholera']]
C2CD2L	9	Phospholipid transfer protein C2CD2L
ATP5G3	9	Far upstream element (fuse) binding protein 1
FUBP1	9	Far Upstream Element Binding Protein 1			[['C0002878: Anemia', 'Hemolytic', 'C0035372: Rett Syndrome', 'C0018939: Hematological Disease', 'C0149940: Sciatic Neuropathy', 'C0028945: oligodendroglioma', 'C4721414: Mantle cell lymphoma', 'C0003886: Arthrogryposis', 'C4086158: Childhood Ganglioneuroblastoma', 'C0750974: Brain Tumor', 'Primary', 'C0751396: Well Differentiated Oligodendroglioma', 'C0008487: Chordoma', 'C0334590: Anaplastic Ol…
SELENOP	9	Selenoprotein P			[['C4529962: Fatty Liver Disease', 'C0024667: Animal Mammary Neoplasms', 'C0004623: Bacterial Infections', 'C1257925: Mammary Carcinoma', 'Animal', 'C0085096: Peripheral Vascular Diseases', 'C0205699: Carcinomatosis', 'C0162871: Aortic Aneurysm', 'Abdominal', 'C0205696: Anaplastic carcinoma', 'C0856169: Endothelial dysfunction', 'C1704436: Peripheral Arterial Diseases', 'C0205698: Undifferentiate…
ARHGEF28	9	Rho guanine nucleotide exchange factor (gef) 28	Functions as a RHOA-specific guanine nucleotide exchange factor regulating signaling pathways downstream of integrins and growth factor receptors. Functions in axonal branching, synapse formation and dendritic morphogenesis. Functions also in focal adhesion formation, cell motility and B-lymphocytes activation. May regulate NEFL expression and aggregation and play a role in apoptosis		[['C0392885: High density lipoprotein measurement', 'C4086152: Childhood Astrocytoma', 'C1290884: Inflammatory disorder', 'C0155877: Allergic asthma', 'C0085084: Motor Neuron Disease', 'C3495917: Advanced breast cancer', 'C0162429: Malnutrition', 'C0346153: Breast Cancer', 'Familial', 'C0878500: Intraepithelial Neoplasia', 'C0004623: Bacterial Infections', 'C0007766: Intracranial Aneurysm', 'C186…
ANKS1B	9	Ankyrin repeat and sterile alpha motif domain-containing protein 1B			[['C0001973: Alcoholic Intoxication', 'Chronic', 'C1535926: Neurodevelopmental Disorders', 'C0032580: Adenomatous Polyposis Coli', 'C1292769: Precursor B-cell lymphoblastic leukemia', 'C0085281: Addictive Behavior', 'C0011991: Diarrhea', 'C0201968: Cortisol Measurement', 'C0523465: Serum albumin measurement', 'C0264408: Childhood asthma', 'C0019337: Heroin Dependence', 'C0236733: Amphetamine-Rela…
PER2	9	Period Circadian Regulator 2	Transcriptional repressor which forms a core component of the circadian clock.	Imaging of the kidney slice culture dramatically revealed spatially disorganized PER2::LUC expression in CKD kidneys	[['C0153381: Malignant neoplasm of mouth', 'C0220641: Lip and Oral Cavity Carcinoma', 'C0013274: Patent ductus arteriosus', 'C4551686: Malignant neoplasm of soft tissue', 'C0151744: Myocardial Ischemia', 'C0020676: Hypothyroidism', 'C0238198: Gastrointestinal Stromal Tumors', 'C0007820: Cerebrovascular Disorders', 'C0002895: Anemia', 'Sickle Cell', 'C0085207: Gestational Diabetes', 'C0278608: Adu…	10.3390/ijms20112765
KCTD12	9	BTB/POZ domain-containing protein KCTD12			[['C0525045: Mood Disorders', 'C0220633: Uveal melanoma', 'C0238198: Gastrointestinal Stromal Tumors', 'C0154575: Rumination Disorders']]
BAG2	9	BAG family molecular chaperone regulator 2			[['C0153381: Malignant neoplasm of mouth', 'C0220641: Lip and Oral Cavity Carcinoma', 'C0278488: Carcinoma breast stage IV']]
GAS2	9	Growth arrest-specific protein 2	May play a role in apoptosis by acting as a cell death substrate for caspases		[['C0015625: Fanconi Anemia', 'C0010606: Adenoid Cystic Carcinoma', 'C3469526: FANCONI ANEMIA', 'COMPLEMENTATION GROUP F', 'C0220636: Malignant neoplasm of salivary gland', 'C0036095: Salivary Gland Neoplasms']]
PCBD1	9	Pterin-4-alpha-carbinolamine dehydratase			[['C0026826: Muscle Hypertonia', 'C0242510: Drug usage', 'C1854301: Motor delay', 'C0040822: Tremor', 'C0271650: Impaired glucose tolerance', 'C0342276: Maturity onset diabetes mellitus in young', 'C0751435: Hyperphenylalaninaemia', 'C0520947: Clumsiness - motor delay', 'C0004936: Mental disorders', 'C0206161: Reticulocyte count (procedure)', 'C0151723: Hypomagnesemia', 'C0021364: Male infertilit…
MRPL42	9	39S ribosomal protein L42, mitochondrial			[['C0032181: Platelet Count measurement']]
ZFP7	9	Krab domain-containing zinc finger protein
OBSCN	9	Obscurin, cytoskeletal calmodulin and titin-interacting rhogef	Structural component of striated muscles which plays a role in myofibrillogenesis.		[['C0026848: Myopathy', 'C1449563: Cardiomyopathy', 'Familial Idiopathic', 'C0238198: Gastrointestinal Stromal Tumors', 'C0003811: Cardiac Arrhythmia', 'C0007194: Hypertrophic Cardiomyopathy', 'C0017654: Glomerular Filtration Rate', 'C4551472: Hypertrophic obstructive cardiomyopathy', 'C0023269: leiomyosarcoma', 'C0007193: Cardiomyopathy', 'Dilated', 'C0026850: Muscular Dystrophy', 'C0018799: Hea…
PDIA3	9	Protein Disulfide Isomerase Family A Member 3 (also ERp57)		ERP57 was excreted in the early stages of chronic kidney disease, and its level in urine correlated with the degree of renal fibrosis, suggesting that the secretion of ERP57 represents one of the first signs of renal fibrosis onset and progression; the amount of ERP57 excreted in urine was found to correlate with the level of tissue damage in an animal model for progressive renal fibrosis.	[['C0025362: Mental Retardation', 'C0162534: Prion Diseases', 'C0374997: Helicobacter pylori (H. pylori) infection in conditions classified elsewhere and of unspecified site', 'C0011175: Dehydration', 'C0018965: Hematuria', 'C0595989: Carcinoma of larynx', 'C2062441: Influenza A', 'C0007107: Malignant neoplasm of larynx', 'C0948089: Acute Coronary Syndrome', 'C0022104: Irritable Bowel Syndrome', …	https://doi.org/10.1242/jcs.125088
RPL30	9	Large subunit ribosomal protein l30e			[['C0278510: Childhood Medulloblastoma', 'C0278876: Adult Medulloblastoma', 'C0026848: Myopathy']]
CES1G	9	Liver carboxylesterase 1
ANK3	9	Ankyrin 3, epithelial	Regulates KCNA1 channel activity in function of dietary Mg(2+) levels, and thereby contributes to the regulation of renal Mg(2+) reabsorption		[['C0233794: Memory impairment', 'C0494463: Alzheimer Disease', 'Late Onset', 'C0033975: Psychotic Disorders', 'C0017668: Focal glomerulosclerosis', 'C0524528: Pervasive Development Disorder', 'C0009241: Cognition Disorders', 'C0004936: Mental disorders', 'C0349204: Nonorganic psychosis', 'C0041696: Unipolar Depression', 'C0149931: Migraine Disorders', 'C0525045: Mood Disorders', 'C0235946: Cereb…
MED13	9	Mediator of RNA polymerase II transcription subunit 13			[['C0020676: Hypothyroidism', 'C1535926: Neurodevelopmental Disorders', 'C0018798: Congenital Heart Defects', 'C0042133: Uterine Fibroids', 'C0454644: Delayed speech and language development', 'C0009806: Constipation', 'C0162770: Right Ventricular Hypertrophy', 'C0026351: Moderate intellectual disability', 'C0856975: Autistic behavior', 'C1854301: Motor delay', 'C0520947: Clumsiness - motor delay…
AGFG2	9	Arf-GAP domain and FG repeat-containing protein 2			[['C0085215: Ovarian Failure', 'Premature', 'C0025322: Premature Menopause', 'C0002793: Anaplasia', 'C0085669: Acute leukemia', 'C3900098: Adult Myelodysplastic Syndrome', 'C2347761: Childhood Myelodysplastic Syndrome']]
AK1	9	Adenylate kinase isoenzyme 1			[['C0151744: Myocardial Ischemia', 'C0740392: Infarction', 'Middle Cerebral Artery', 'C0872084: Sarcopenia', 'C0334634: Malignant lymphoma', 'lymphocytic', 'intermediate differentiation', 'diffuse', 'C0002878: Anemia', 'Hemolytic', 'C1387532: Chronic hemolytic anemia', 'C0022602: Actinic keratosis', 'C0036329: Schistosomiasis japonica', 'C0027341: Nail-Patella Syndrome']]
RNASET2B	9	Ribonuclease T2-A
MZT1	9	Mitotic-spindle organizing protein 1
CNTNAP4	9	Contactin-associated protein-like 4			[['C0004936: Mental disorders', 'C0037369: Smoking', 'C0524528: Pervasive Development Disorder', 'C0339573: Glaucoma', 'Primary Open Angle', 'C1739135: Progression of prostate cancer']]
LRP1B	9	Low-density lipoprotein receptor-related protein 1b			[['C0021704: Intelligence', 'C0018798: Congenital Heart Defects', 'C0410702: Adolescent idiopathic scoliosis', 'C1837461: SCOLIOSIS', 'ISOLATED', 'SUSCEPTIBILITY TO', '3', 'C0037369: Smoking', 'C0201968: Cortisol Measurement', 'C1176475: Ductal Carcinoma', 'C0523465: Serum albumin measurement', 'C1314691: Age at menarche', 'C0264408: Childhood asthma', 'C1266044: Collecting Duct Carcinoma of the …
CDHR5	9	Cadherin-related family member 5	Intermicrovillar adhesion molecule that forms, via its extracellular domain, calcium-dependent heterophilic complexes with CDHR2 on adjacent microvilli. Thereby, controls the packing of microvilli at the apical membrane of epithelial cells.This complex plays a central role in microvilli and epithelial brush border differentiation		[['C0017495: Gerstmann-Straussler-Scheinker Disease', 'C2826323: Refractory Cytopenia of Childhood', 'C0008350: Cholelithiasis', 'C0029438: Massive Osteolyses', 'C0085413: Polycystic Kidney', 'Autosomal Dominant', 'C1333990: Hereditary Nonpolyposis Colorectal Cancer']]
GM33543	9
AK4	9	Adenylate kinase 4, mitochondrial			[['C0022672: Acute Kidney Tubular Necrosis', 'C4277682: Chemical and Drug Induced Liver Injury', 'C0022602: Actinic keratosis', 'C1861172: Venous Thromboembolism', 'C1960398: HER2-positive carcinoma of breast', 'C0346429: Multiple malignancy', 'C0086743: Osteoarthrosis Deformans']]
RPL17	9	Large subunit ribosomal protein l17e			[['C4551686: Malignant neoplasm of soft tissue', 'C0740457: Malignant neoplasm of kidney', 'C0598935: Tumor Initiation', 'C0151744: Myocardial Ischemia', 'C0220650: Metastatic malignant neoplasm to brain', 'C1134719: Invasive Ductal Breast Carcinoma', 'C4721579: Secondary malignant neoplasm of colon and/or rectum', 'C0262584: Carcinoma', 'Small Cell', 'C0155877: Allergic asthma', 'C0038013: Ankyl…
MTURN	9	Maturin
APOC1	9	Apolipoprotein C-I			[['C0011265: Presenile dementia', 'C0750901: Alzheimer Disease', 'Early Onset', 'C0494463: Alzheimer Disease', 'Late Onset', 'C0235527: Heart Failure', 'Right-Sided', 'C0276496: Familial Alzheimer Disease (FAD)', 'C0023212: Left-Sided Heart Failure', 'C3714514: Infection', 'C1961112: Heart Decompensation', 'C0020459: Hyperinsulinism', 'C1959583: Myocardial Failure', 'C0546126: Acute Confusional S…
ATP6V1G1	9	Atpase, h+ transporting, lysosomal v1 subunit g1
CALB1	9	Calbindin 1	regulates calium reabsorption	kidney injury marker	[['C0007785: Cerebral Infarction', 'C0752347: Lewy Body Disease', 'C0242422: Parkinsonian Disorders', 'C4511452: Sporadic Parkinson disease', 'C0234985: Mental deterioration', 'C0009241: Cognition Disorders', 'C0233794: Memory impairment', 'C0020433: Hyperbilirubinemia', 'C0007787: Transient Ischemic Attack', 'C0022665: Kidney Neoplasm', 'C0917805: Transient Cerebral Ischemia', 'C0002622: Amnesia…	DOI: 10.1002/jbt.23068
NACA	9	Nascent polypeptide-associated complex subunit alpha, muscle-specific form			[['C4521042: Complete Trisomy 21 Syndrome', 'C0013080: Down Syndrome', 'C0235480: Paroxysmal atrial fibrillation', 'C0220611: Childhood Rhabdomyosarcoma', 'C0035412: Rhabdomyosarcoma', 'C0279550: Adult Rhabdomyosarcoma', 'C2585653: Persistent atrial fibrillation', 'C3468561: familial atrial fibrillation', 'C0349639: Juvenile Myelomonocytic Leukemia']]
ATP6V1B2	9	Atpase, h+ transporting, lysosomal v1 subunit b2			[['C0019209: Hepatomegaly', 'C0018784: Sensorineural Hearing Loss (disorder)', 'C0086743: Osteoarthrosis Deformans', 'C0026847: Spinal Muscular Atrophy', 'C0039273: Talipes cavus', 'C0456070: Growth delay', 'C0424503: Dysmorphic facies', 'C1848207: Poor speech', 'C0240635: Byzanthine arch palate', 'C0282160: Aplasia Cutis Congenita', 'C0239676: High forehead', 'C0025990: Micrognathism', 'C0086437…
CSTA2	9	Cystatin A
STIP1	9	Stress-induced-phosphoprotein 1			[['C0013080: Down Syndrome', 'C0002726: Amyloidosis', 'C0017601: Glaucoma', 'C4521042: Complete Trisomy 21 Syndrome', 'C0339573: Glaucoma', 'Primary Open Angle', 'C0153690: Secondary malignant neoplasm of bone', 'C0162534: Prion Diseases', 'C0086692: Benign Neoplasm', 'C0233794: Memory impairment', 'C0024198: Lyme Disease', 'C0349566: Squamous cell carcinoma of tongue', 'C0278488: Carcinoma breas…
KBTBD8	9	Kelch repeat and BTB domain-containing protein 8
LCOR	9	Ligand-dependent corepressor			[['C4722330: Generalized Thyroid Hormone Resistance']]
GALNS	9	N-acetylgalactosamine-6-sulfatase			[['C0018799: Heart Diseases', 'C0005944: Metabolic Bone Disorder', 'C0000833: Abscess', 'C0021368: Inflammation', 'C0004936: Mental disorders', 'C4048329: Immunosuppression', 'C0017658: Glomerulonephritis', 'C1512127: HER2 gene amplification', 'C0085437: Meningitis', 'Bacterial', 'C0278996: Malignant Head and Neck Neoplasm', 'C0025289: Meningitis', 'C0019209: Hepatomegaly', 'C3887461: Head and Ne…
1700014D04RIK	9
CNTNAP5A	9	Contactin-associated protein like 5-1	May play a role in the correct development and proper functioning of the peripheral and central nervous system and be involved in cell adhesion and intercellular communication
LAPTM4B	9	Lysosomal-associated transmembrane protein 4B			[['C0598935: Tumor Initiation', 'C0429028: QT interval feature (observable entity)', 'C0206708: Cervical Intraepithelial Neoplasia', 'C0039585: Androgen-Insensitivity Syndrome', 'C4733095: HER2-negative breast cancer', 'C0032927: Precancerous Conditions', 'C0235782: Gallbladder Carcinoma', 'C0153392: Malignant neoplasm of nasopharynx', 'C0033999: Pterygium', 'C1867441: Pterygium Of Conjunctiva An…
MID2	9	Probable E3 ubiquitin-protein ligase MID2	May play a role in microtubule stabilization		[['C0038379: Strabismus', 'C0423110: Downward slant of palpebral fissure', 'C1865014: Long philtrum', 'C2936904: Opitz GBBB Syndrome', 'X-Linked', 'C0494475: Tonic - clonic seizures', 'C0221355: Macrocephaly', 'C1839739: Thick lower lip vermilion', 'C1836542: Depressed nasal bridge', 'C0454644: Delayed speech and language development', 'C0034194: Pyloric Stenosis', 'C1865017: Thin upper lip vermi…
IPO7	9	Importin-7			[['C4505456: HIV Coinfection', 'C2363741: HIV-1 infection', 'C0278874: Adult Ependymoma', 'C0796611: Newly Diagnosed Childhood Ependymoma', 'C1851584: Childhood Ependymoma', 'C0014474: Ependymoma', 'C0005823: Blood Pressure']]
HSPA4L	9	Heat shock 70 kDa protein 4L			[['C0021364: Male infertility', 'C0302142: Deformity', 'C0031099: Periodontitis', 'C1336708: Testicular Germ Cell Tumor']]
SNX3	9	Sorting Nexin 3	Promotes stability and cell surface expression of epithelial sodium channel (ENAC) subunits SCNN1A and SCNN1G	Autosomal dominant polycystic kidney disease	[['C0026010: Microphthalmos', 'C0399526: Class III malocclusion']]	doi: 10.1681/ASN.2016121349
SORBS2	9	Sorbin and SH3 domain-containing protein 2			[['C0043094: Weight Gain', 'C0030297: Pancreatic Neoplasm', 'C0016034: Breast Fibrocystic Disease', 'C0000744: Abetalipoproteinemia']]
GM15500	9
CYP2C69	9	Cytochrome P450, family 2, subfamily c, polypeptide 69
GAD1	9	Glutamate decarboxylase 1			[['C0004936: Mental disorders', 'C0015672: Fatigue', 'C0220650: Metastatic malignant neoplasm to brain', 'C0002895: Anemia', 'Sickle Cell', 'C0233794: Memory impairment', 'C0085207: Gestational Diabetes', 'C0008925: Cleft Palate', 'C0520679: Sleep Apnea', 'Obstructive', 'C0149931: Migraine Disorders', 'C0542476: Forgetful', 'C0278701: Gastric Adenocarcinoma', 'C0006287: Bronchopulmonary Dysplasia…
SGK2	9	Serum/Glucocorticoid Regulated Kinase 2		renal cancer: Our results suggested that SGK2 promoted RCC progression by mediating the phosphorylation of extracellular regulated protein kinases (ERK) 1/2 and Protein kinase B (AKT/PKB),	[['C0740457: Malignant neoplasm of kidney', 'C1378703: Renal carcinoma', 'C0023508: White Blood Cell Count procedure']]	10.26355/eurrev_201904_17549
IIGP1	9	interferon inducible GTPase 1
AKR1C12	8
ARSB	8				[['C0019209: Hepatomegaly', 'C1384666: hearing impairment', 'C0024408: Machado-Joseph Disease', 'C4732730: Blood spots', 'C0235031: Neurologic Symptoms', 'C0577631: Carotid Atherosclerosis', 'C0162298: Joint stiffness', 'C0017601: Glaucoma', 'C0033975: Psychotic Disorders', 'C0343386: Clostridium difficile infection', 'C0019294: Hernia', 'Inguinal', 'C0017921: Glycogen storage disease type II', '…
NDUFB3	8				[['C0001125: Acidosis', 'Lactic', 'C0023380: Lethargy', 'C0751651: Mitochondrial Diseases', 'C0020615: Hypoglycemia', 'C0023520: Leukodystrophy', 'C0085584: Encephalopathies', 'C0270612: Leukoencephalopathy', 'C0042963: Vomiting', 'C0026848: Myopathy', 'C0007194: Hypertrophic Cardiomyopathy', 'C0019209: Hepatomegaly', 'C1167918: Increased CSF lactate', 'C0162670: Mitochondrial Myopathies', 'C1836…
PKHD1	8				[['C0339573: Glaucoma', 'Primary Open Angle', 'C0035229: Respiratory Insufficiency', 'C1319315: Adenocarcinoma of large intestine', 'C0428883: Diastolic blood pressure', 'C0014772: Red Blood Cell Count measurement', 'C0019209: Hepatomegaly', 'C0020541: Portal Hypertension', 'C0011175: Dehydration', 'C1397307: Cardiac fibrosis', 'C0032580: Adenomatous Polyposis Coli', 'C4552000: Episodic Kinesigen…
MTSS1	8				[['C0007758: Cerebellar Ataxia', 'C1708349: Hereditary Diffuse Gastric Cancer', 'C0029925: Ovarian Carcinoma', 'C4721806: Carcinoma', 'Basal Cell', 'C0018790: Cardiac Arrest', 'C0278510: Childhood Medulloblastoma', 'C0278876: Adult Medulloblastoma', 'C0024305: Lymphoma', 'Non-Hodgkin', 'C0220650: Metastatic malignant neoplasm to brain', 'C1332201: Adult Diffuse Large B-Cell Lymphoma', 'C1960398: …
ACSM2	8
RPL12	8				[['C0006309: Brucellosis']]
SMIM26	8
HIGD1A	8
DHX15	8				[['C1328504: Hormone refractory prostate cancer', 'C3495801: Granulomatosis with polyangiitis', 'C0595921: Intraocular pressure disorder', 'C0018133: Graft-vs-Host Disease', 'C1879321: Acute Myeloid Leukemia (AML-M2)', 'C0026998: Acute Myeloid Leukemia', 'M1', 'C0856825: Acute GVH disease', 'C0920028: Leukaemia recurrent']]
LDHD	8				[['C0040822: Tremor', 'C0003076: Aniridia', 'C0019294: Hernia', 'Inguinal', 'C0423110: Downward slant of palpebral fissure', 'C4025585: Lacticaciduria']]
COX5A	8				[['C0751651: Mitochondrial Diseases', 'C0860207: Drug-Induced Liver Disease', 'C0162670: Mitochondrial Myopathies', 'C0013080: Down Syndrome', 'C0023264: Leigh Disease', 'C0151786: Muscle Weakness', 'C4521042: Complete Trisomy 21 Syndrome', 'C3203102: Idiopathic pulmonary arterial hypertension', 'C3887461: Head and Neck Carcinoma', 'C1266042: Chromophobe Renal Cell Carcinoma', 'C0030552: Paresis'…
MTREX	8				[['C0206708: Cervical Intraepithelial Neoplasia', 'C0343641: Human papilloma virus infection']]
SNHG12	8
RPS20	8				[['C0011168: Deglutition Disorders', 'C0013362: Dysarthria', 'C0015672: Fatigue', 'C1836830: Developmental regression', 'C0018524: Hallucinations', 'C4552810: Irritability', 'CTCAE', 'C0022107: Irritable Mood', 'C2700617: Irritation - emotion', 'C0013384: Dyskinetic syndrome', 'C0027498: Nausea and vomiting', 'C0281361: Adenocarcinoma of pancreas', 'C0026826: Muscle Hypertonia', 'C0234132: Pyrami…
CRKL	8				[['C0018784: Sensorineural Hearing Loss (disorder)', 'C0018818: Ventricular Septal Defects', 'C0003504: Aortic Valve Insufficiency', 'C0151526: Premature Birth', 'C1857276: Trichohepatoenteric Syndrome', 'C0280324: Laryngeal Squamous Cell Carcinoma', 'C0019294: Hernia', 'Inguinal', 'C0220611: Childhood Rhabdomyosarcoma', 'C0035412: Rhabdomyosarcoma', 'C3828530: Platelet Component Distribution Wid…
MAVS	8				[['C3714514: Infection', 'C1328504: Hormone refractory prostate cancer', 'C0014378: Enterovirus Infections', 'C0024138: Lupus Erythematosus', 'Discoid', 'C0409974: Lupus Erythematosus', 'C0024131: Lupus Vulgaris', 'C0019159: Hepatitis A', 'C2363741: HIV-1 infection', 'C1541923: Infective endocarditis', 'C0014121: Bacterial Endocarditis', 'C0032463: Polycythemia Vera', 'C0004610: Bacteremia', 'C11…
RPL36	8				[['C1260899: Anemia', 'Diamond-Blackfan', 'C0427460: Red cell distribution width determination', 'C1304746: RDW - Red blood cell distribution width result']]
VNN1	8				[['C0242339: Dyslipidemias', 'C0020443: Hypercholesterolemia', 'C0011615: Dermatitis', 'Atopic', 'C0024530: Malaria', 'C0007570: Celiac Disease', 'C0178664: Glomerulosclerosis (disorder)', 'C0020295: Hydronephrosis', 'C2062441: Influenza A', 'C0598784: Dyslipoproteinemias', 'C0149939: Obstructive nephropathy', 'C0086196: Eczema', 'Infantile', 'C0398650: Immune thrombocytopenic purpura', 'C0041956…
CHRNA1OS	8
RPL22	8				[['C0019348: Herpes Simplex Infections', 'C1961099: Precursor T-Cell Lymphoblastic Leukemia-Lymphoma', 'C0005699: Blast Phase', 'C0026985: Myelodysplasia', 'C0024115: Lung diseases', 'C1292780: Therapy-related myelodysplastic syndrome', 'C0079772: T-Cell Lymphoma', 'C3714644: Thymus Neoplasms', 'C0751552: Malignant neoplasm of thymus', 'C4523846: MSI-high', 'C0429028: QT interval feature (observa…
ATRNL1	8				[['C0242339: Dyslipidemias', 'C1318485: Liver regeneration disorder', 'C0020473: Hyperlipidemia', 'C0024305: Lymphoma', 'Non-Hodgkin', 'C4529962: Fatty Liver Disease', 'C0008626: Congenital chromosomal disease', 'C0220668: Congenital contractural arachnodactyly', 'C0282193: Iron Overload', 'C0153690: Secondary malignant neoplasm of bone', 'C0008370: Cholestasis', 'C0038013: Ankylosing spondylitis…
SNHG1	8
NDUFB9	8				[['C0035229: Respiratory Insufficiency', 'C4021546: Abnormal mitochondria in muscle tissue', 'C0007194: Hypertrophic Cardiomyopathy', 'C0085584: Encephalopathies', 'C4022748: Focal T2 hyperintense brainstem lesion', 'C1839603: Proximal tubulopathy', 'C0020615: Hypoglycemia', 'C0001125: Acidosis', 'Lactic', 'C1847515: Paroxysmal involuntary eye movements', 'C1838979: MITOCHONDRIAL COMPLEX I DEFICI…
DEFB2	8
PURB	8				[['C3900098: Adult Myelodysplastic Syndrome', 'C2347761: Childhood Myelodysplastic Syndrome']]
ZDHHC5	8				[['C0003175: Anthrax disease']]
A330076H08RIK	8
PCBP1	8				[['C0026848: Myopathy', 'C0016412: Folic Acid Deficiency', 'C0037773: Spastic Paraplegia', 'Hereditary', 'C0235782: Gallbladder Carcinoma', 'C4721453: Peripheral Nervous System Diseases', 'C0553723: Squamous cell carcinoma of skin', 'C0153452: Malignant neoplasm of gallbladder', 'C0006413: Burkitt Lymphoma', 'C0278879: Childhood Burkitt Lymphoma', 'C0278764: Adult Burkitt Lymphoma']]
DPYS	8				[['C0038436: Post-Traumatic Stress Disorder', 'C0220981: Metabolic acidosis', "C0271093: Stargardt's disease", 'C0948163: Leukoaraiosis', 'C0023380: Lethargy', 'C0016057: Fibrosarcoma', 'C4551584: Brain atrophy', 'C0235946: Cerebral atrophy', 'C0278595: Adult Fibrosarcoma', 'C0026848: Myopathy', 'C0009081: Congenital clubfoot', 'C0454644: Delayed speech and language development', 'C0029401: Ostei…
GSTK1	8				[['C0026848: Myopathy', 'C0085084: Motor Neuron Disease', 'C4721453: Peripheral Nervous System Diseases', 'C0860207: Drug-Induced Liver Disease', 'C0018784: Sensorineural Hearing Loss (disorder)', 'C0029132: Disorder of the optic nerve', 'C0086743: Osteoarthrosis Deformans', 'C0007959: Charcot-Marie-Tooth Disease', 'C0016057: Fibrosarcoma', 'C0085580: Essential Hypertension', 'C0278595: Adult Fib…
GM8784	4
D830035M03RIK	4
SLC22A4	4				[['C0003507: Aortic Valve Stenosis', 'C0024115: Lung diseases', 'C4721453: Peripheral Nervous System Diseases', 'C0011195: Dejerine-Sottas Disease (disorder)', 'C0030524: Paratuberculosis', 'C0017654: Glomerular Filtration Rate', 'C0031117: Peripheral Neuropathy', 'C0007570: Celiac Disease', 'C0152459: Linear atrophy', 'C0175697: Van der Woude syndrome', 'C0238198: Gastrointestinal Stromal Tumors…
GSAP	4				[['C0410702: Adolescent idiopathic scoliosis', 'C1837461: SCOLIOSIS', 'ISOLATED', 'SUSCEPTIBILITY TO', '3', 'C1270972: Mild cognitive disorder', 'C0002726: Amyloidosis', 'C1527304: Allergic Reaction', 'C0155305: Optic Neuropathy', 'Ischemic', 'C2936349: Plaque', 'Amyloid', 'C0333463: Senile Plaques']]
IGBP1	4				[['C0018784: Sensorineural Hearing Loss (disorder)', 'C0024143: Lupus Nephritis', 'C1963184: Nystagmus', 'CTCAE 3.0', 'C4554036: Nystagmus', 'CTCAE 5.0', 'C0013274: Patent ductus arteriosus', 'C0008925: Cleft Palate', 'C1567741: Alport Syndrome', 'C1257931: Mammary Neoplasms', 'Human', 'C4704874: Mammary Carcinoma', 'C0266551: Congenital coloboma of iris', 'C0240063: Coloboma of iris', 'C0018818:…
IGF2OS	4
GM5117	4
PKD1L2	4				[['C0026848: Myopathy', 'C0022680: Polycystic Kidney Diseases', 'C0027868: Neuromuscular Diseases', 'C4551854: HYPOPLASTIC LEFT HEART SYNDROME 1']]
D7ERTD443E	4
TMEM50B	4
SHROOM4	4				[['C0020534: Orbital separation excessive', 'C0038379: Strabismus', 'C1535926: Neurodevelopmental Disorders', 'C0017168: Gastroesophageal reflux disease', 'C0678230: Congenital Epicanthus', 'C0009081: Congenital clubfoot', 'C1836542: Depressed nasal bridge', 'C0022821: Kyphosis deformity of spine', 'C1857276: Trichohepatoenteric Syndrome', 'C0025362: Mental Retardation', 'C0009241: Cognition Diso…
IGF2BP1	4				[['C0025286: Meningioma', 'C0279550: Adult Rhabdomyosarcoma', 'C0220611: Childhood Rhabdomyosarcoma', 'C4721806: Carcinoma', 'Basal Cell', 'C0035412: Rhabdomyosarcoma', 'C3811653: Experimental Organism Basal Cell Carcinoma', 'C1292769: Precursor B-cell lymphoblastic leukemia', 'C0021704: Intelligence', 'C0349566: Squamous cell carcinoma of tongue', 'C0278883: Metastatic melanoma', 'C0042029: Urin…
SLCO1A1	4
PCK1	4				[['C0011853: Diabetes Mellitus', 'Experimental', 'C0029124: Optic Atrophy', 'C0020615: Hypoglycemia', 'C0001125: Acidosis', 'Lactic', 'C0019209: Hepatomegaly', 'C0085207: Gestational Diabetes', 'C0494463: Alzheimer Disease', 'Late Onset', 'C0235527: Heart Failure', 'Right-Sided', 'C0023212: Left-Sided Heart Failure', 'C0376618: Endotoxemia', 'C1961112: Heart Decompensation', 'C4529962: Fatty Live…
KPNA3	4				[['C0001973: Alcoholic Intoxication', 'Chronic', 'C0004936: Mental disorders', 'C0041696: Unipolar Depression', 'C0524662: Opiate Addiction', 'C4277690: Ciliopathies']]
DBNL	4				[['C4721453: Peripheral Nervous System Diseases', 'C0031117: Peripheral Neuropathy', 'C0035410: Rhabdomyolysis', 'C0266463: Lissencephaly', 'C0393819: Polyradiculoneuropathy', 'Chronic Inflammatory Demyelinating']]
DAZAP1	4
KDM7A	4				[['C0004565: Melanoma', 'B16', 'C1136249: Mental Retardation', 'X-Linked']]
NBDY	4
PLEKHA6	4				[['C0014772: Red Blood Cell Count measurement', 'C0523465: Serum albumin measurement', 'C3899655: Childhood Langerhans Cell Histiocytosis', 'C3900100: Adult Langerhans Cell Histiocytosis', 'C0019621: Histiocytosis', 'Langerhans-Cell']]
LMTK2	4				[['C0007785: Cerebral Infarction', 'C1328504: Hormone refractory prostate cancer', 'C0751783: Lafora Disease', 'C0752347: Lewy Body Disease', 'C0004509: Azoospermia', 'C0345958: Large cell carcinoma of lung']]
KLRA2	4
IFI30	4				[['C0023092: Lassa Fever', 'C4721806: Carcinoma', 'Basal Cell', 'C3811653: Experimental Organism Basal Cell Carcinoma', 'C0162670: Mitochondrial Myopathies', 'C0282687: Hemorrhagic Fever', 'Ebola', 'C0027873: Neuromyelitis Optica', 'C0162820: Dermatitis', 'Allergic Contact', 'C0278883: Metastatic melanoma']]
NPM1	4				[['C0085669: Acute leukemia', 'C4721414: Mantle cell lymphoma', 'C4521042: Complete Trisomy 21 Syndrome', 'C0013080: Down Syndrome', 'C0151786: Muscle Weakness', 'C0024305: Lymphoma', 'Non-Hodgkin', 'C0018916: Hemangioma', 'C4721532: Lymphoma', 'Familial', 'C0031099: Periodontitis', 'C0008626: Congenital chromosomal disease', 'C0015672: Fatigue', 'C0521158: Recurrent tumor', 'C0005699: Blast Phas…
PVALB	4				[['C0007194: Hypertrophic Cardiomyopathy', 'C0233794: Memory impairment', 'C0542476: Forgetful', 'C0033975: Psychotic Disorders', 'C0740391: Middle Cerebral Artery Occlusion', 'C0268450: Gitelman Syndrome', 'C0524528: Pervasive Development Disorder', 'C0009241: Cognition Disorders', 'C0004936: Mental disorders', 'C0002726: Amyloidosis', 'C0349204: Nonorganic psychosis', 'C0041696: Unipolar Depres…
GRM8	4				[['C0001973: Alcoholic Intoxication', 'Chronic', 'C0041696: Unipolar Depression', 'C0033975: Psychotic Disorders', 'C0027796: Neuralgia', 'C0349204: Nonorganic psychosis', 'C0270824: Visual seizure', 'C0524528: Pervasive Development Disorder', 'C0376280: Anxiety States', 'Neurotic', 'C1836231: HIV-1', 'RESISTANCE TO', 'C1836232: ACQUIRED IMMUNODEFICIENCY SYNDROME', 'PROGRESSION TO', 'C1836233: AI…
RANGRF	4				[['C0003811: Cardiac Arrhythmia', 'C0018790: Cardiac Arrest', 'C0039070: Syncope', 'C0039240: Supraventricular tachycardia', 'C0014072: Experimental Autoimmune Encephalomyelitis', 'C0037052: Sick Sinus Syndrome']]
CRYZ	4				[['C0740457: Malignant neoplasm of kidney', 'C1378703: Renal carcinoma', 'C0860207: Drug-Induced Liver Disease', 'C0007112: Adenocarcinoma of prostate', 'C0279628: Adenocarcinoma Of Esophagus', 'C4721806: Carcinoma', 'Basal Cell', 'C1709457: Papillary Thyroid Microcarcinoma', 'C0004763: Barrett Esophagus', 'C0007114: Malignant neoplasm of skin', 'C0751651: Mitochondrial Diseases', 'C0002895: Anem…
MECR	4				[['C1963184: Nystagmus', 'CTCAE 3.0', 'C4554036: Nystagmus', 'CTCAE 5.0', 'C0428883: Diastolic blood pressure', 'C0013362: Dysarthria', 'C1861403: Variable expressivity', 'C0013384: Dyskinetic syndrome', 'C0151889: Hyperreflexia', 'C0007789: Cerebral Palsy', 'C0575081: Gait abnormality', 'C1837658: Gross motor development delay', 'C0027066: Myoclonus', 'C3665347: Visual Impairment', 'C4551915: Ga…
HYDIN	4				[['C0027430: Nasal Polyps', 'C0454644: Delayed speech and language development', 'C1531647: Cerebral ventriculomegaly', 'C0013274: Patent ductus arteriosus', 'C0018681: Headache', 'C3278923: Dilated ventricles (finding)', 'C2973725: Pulmonary arterial hypertension', 'C0000786: Spontaneous abortion', 'C0008677: Bronchitis', 'Chronic', 'C0020255: Hydrocephalus', 'C0476273: Respiratory distress', 'C…
H3C15	4				[['C1176475: Ductal Carcinoma', 'C0409974: Lupus Erythematosus', 'C0024131: Lupus Vulgaris', 'C0024138: Lupus Erythematosus', 'Discoid']]
MYH10	4				[['C0024115: Lung diseases', 'C0034067: Pulmonary Emphysema', 'C0021053: Immune System Diseases', 'C0040034: Thrombocytopenia', 'C0003486: Aortic Aneurysm', 'C0017668: Focal glomerulosclerosis', 'C0595921: Intraocular pressure disorder', 'C0086432: Hyalinosis', 'Segmental Glomerular', 'C0005818: Blood Platelet Disorders', 'C0476273: Respiratory distress', 'C0023480: Leukemia', 'Myelomonocytic', '…
CYP2D34	4
DBT	4				[['C0001125: Acidosis', 'Lactic', 'C0023380: Lethargy', 'C0013421: Dystonia', 'C0020615: Hypoglycemia', 'C0042963: Vomiting', 'C4277682: Chemical and Drug Induced Liver Injury', 'C0019193: Hepatitis', 'Toxic', 'C4279912: Chemically-Induced Liver Toxicity', 'C3658290: Drug-Induced Acute Liver Injury', 'C1262760: Hepatitis', 'Drug-Induced', 'C0860207: Drug-Induced Liver Disease', 'C0009421: Comatos…
SLC30A10	4				[['C0026837: Muscle Rigidity', 'C0040822: Tremor', 'C0311394: Difficulty walking', 'C0085207: Gestational Diabetes', 'C1867864: Poor fine motor coordination', 'C0271650: Impaired glucose tolerance', 'C1857704: Abnormal myelination', 'C0393593: Dystonia Disorders', 'C0018213: Graves Disease', 'C0007570: Celiac Disease', 'C4721453: Peripheral Nervous System Diseases', 'C3665349: Secondary hypothyro…
TMEM139	4				[['C0027626: Neoplasm Invasiveness']]
SFT2D2	4
NIPBL	4				[['C0018784: Sensorineural Hearing Loss (disorder)', 'C0017601: Glaucoma', 'C0239234: Low set ears', 'C0038379: Strabismus', 'C0008925: Cleft Palate', 'C0000772: Multiple congenital anomalies', 'C0025990: Micrognathism', 'C4721453: Peripheral Nervous System Diseases', 'C1865014: Long philtrum', 'C0017168: Gastroesophageal reflux disease', 'C0235833: Congenital diaphragmatic hernia', 'C0010417: Cr…
JKAMP	4
NDUFB11	4				[['C0001125: Acidosis', 'Lactic', 'C0023380: Lethargy', 'C0220981: Metabolic acidosis', 'C0751651: Mitochondrial Diseases', 'C0020615: Hypoglycemia', 'C0023520: Leukodystrophy', 'C0085584: Encephalopathies', 'C0270612: Leukoencephalopathy', 'C0042963: Vomiting', 'C0007194: Hypertrophic Cardiomyopathy', 'C0019209: Hepatomegaly', 'C1167918: Increased CSF lactate', 'C0162670: Mitochondrial Myopathie…
DCC	4				[['C0041696: Unipolar Depression', 'C0027796: Neuralgia', 'C0027708: Nephroblastoma', 'C0032580: Adenomatous Polyposis Coli', 'C0525045: Mood Disorders', 'C0151786: Muscle Weakness', 'C0021704: Intelligence', 'C0025286: Meningioma', 'C0026896: Myasthenia Gravis', 'C0040822: Tremor', 'C1843367: Poor school performance', 'C0410702: Adolescent idiopathic scoliosis', 'C0005745: Blepharoptosis', 'C183…
SGPP2	4				[['C0375023: Respiratory syncytial virus (RSV) infection in conditions classified elsewhere and of unspecified site']]
KLK1B7-PS	4
NDUFAF6	4				[['C0005745: Blepharoptosis', 'C0033377: Ptosis', 'C0018818: Ventricular Septal Defects', 'C0036857: Severe intellectual disability', 'C0038379: Strabismus', 'C1384666: hearing impairment', 'C1836830: Developmental regression', 'C1861403: Variable expressivity', 'C0085633: Mood swings', 'C0013362: Dysarthria', 'C0575081: Gait abnormality', 'C0029089: Ophthalmoplegia', 'C0026837: Muscle Rigidity',…
DCAF1	4				[['C0021704: Intelligence', 'C0153690: Secondary malignant neoplasm of bone', 'C2607914: Allergic rhinitis (disorder)', 'C0206754: Neuroendocrine Tumors', 'C0027809: Neurilemmoma', 'C0153014: Non-arthropod borne lymphocytic choriomeningitis', 'C0019348: Herpes Simplex Infections', 'C0242966: Systemic Inflammatory Response Syndrome', 'C4733092: estrogen receptor-negative breast cancer', 'C0027832:…
ITPRID2	4				[['C0205851: Germ cell tumor', 'C0220620: Gastrointestinal Carcinoid Tumor', 'C1336708: Testicular Germ Cell Tumor']]
PDIA4	4				[['C2062441: Influenza A']]
H2BC4	4
NNT	4				[['C0175754: Agenesis of corpus callosum', 'C0282160: Aplasia Cutis Congenita', 'C0042963: Vomiting', 'C0007194: Hypertrophic Cardiomyopathy', 'C0271650: Impaired glucose tolerance', 'C0010417: Cryptorchidism', 'C0020615: Hypoglycemia', 'C0011991: Diarrhea', 'C0009806: Constipation', 'C0206686: Adrenocortical carcinoma', 'C0034372: Quadriplegia', 'C0149521: Pancreatitis', 'Chronic', 'C0262655: Re…
ITSN2	4				[['C0027726: Nephrotic Syndrome', 'C1257931: Mammary Neoplasms', 'Human', 'C4704874: Mammary Carcinoma', 'C0086981: Sicca Syndrome', 'C0038586: Substance Use Disorders', 'C0023508: White Blood Cell Count procedure', 'C3160718: PARKINSON DISEASE', 'LATE-ONSET', "C1527336: Sjogren's Syndrome", 'C0027643: Neoplasm Recurrence', 'Local', 'C0085635: Photopsia']]
IVNS1ABP	4				[['C0019159: Hepatitis A', 'C0019158: Hepatitis', 'C0005866: Bluetongue infection', 'C2062441: Influenza A', 'C0011311: Dengue Fever', 'C1654637: androgen independent prostate cancer', 'C0740391: Middle Cerebral Artery Occlusion', 'C0037221: Situs Inversus', 'C4086152: Childhood Astrocytoma', 'C0341439: Chronic liver disease', 'C0011195: Dejerine-Sottas Disease (disorder)', 'C0275524: Coinfection…
RAB39B	4				[['C0013384: Dyskinetic syndrome', 'C0494475: Tonic - clonic seizures', 'C0042024: Urinary Incontinence', 'C4316903: Absence Seizures', 'C0036857: Severe intellectual disability', 'C0423110: Downward slant of palpebral fissure', 'C0856975: Autistic behavior', 'C0454644: Delayed speech and language development', 'C0221354: Frontal bossing', 'C0016202: Flatfoot', 'C1846151: Widened subarachnoid spa…
MAPK14	4				[['C4086152: Childhood Astrocytoma', 'C0153690: Secondary malignant neoplasm of bone', 'C0031099: Periodontitis', 'C1704272: Benign Prostatic Hyperplasia', 'C0740391: Middle Cerebral Artery Occlusion', 'C0856169: Endothelial dysfunction', 'C0007785: Cerebral Infarction', 'C0162871: Aortic Aneurysm', 'Abdominal', 'C0002793: Anaplasia', 'C1449563: Cardiomyopathy', 'Familial Idiopathic', 'C0153381: …
IL1B	4				[['C0009806: Constipation', 'C3714636: Pneumonitis', 'C0024115: Lung diseases', 'C0022104: Irritable Bowel Syndrome', 'C3714514: Infection', 'C0020459: Hyperinsulinism', 'C0085278: Antiphospholipid Syndrome', 'C0024143: Lupus Nephritis', 'C2363741: HIV-1 infection', 'C0014378: Enterovirus Infections', 'C0007570: Celiac Disease', 'C0031090: Periodontal Diseases', 'C0524909: Hepatitis B', 'Chronic'…
NDUFA7	4
GM6545	4
TNFSF15	4				[['C0019158: Hepatitis', 'C0015672: Fatigue', 'C0002895: Anemia', 'Sickle Cell', 'C0278701: Gastric Adenocarcinoma', 'C0011615: Dermatitis', 'Atopic', 'C0016057: Fibrosarcoma', 'C0038013: Ankylosing spondylitis', 'C0011884: Diabetic Retinopathy', 'C0278595: Adult Fibrosarcoma', 'C0018790: Cardiac Arrest', 'C0007570: Celiac Disease', 'C0009806: Constipation', 'C0018916: Hemangioma', 'C0019348: Her…
DBP	4				[['C0242339: Dyslipidemias', 'C0740457: Malignant neoplasm of kidney', 'C0020557: Hypertriglyceridemia', 'C1378703: Renal carcinoma', 'C0007820: Cerebrovascular Disorders', 'C0149721: Left Ventricular Hypertrophy', 'C0020459: Hyperinsulinism', 'C0520679: Sleep Apnea', 'Obstructive', 'C0024530: Malaria', 'C0271650: Impaired glucose tolerance', 'C0032584: polyps', 'C0038013: Ankylosing spondylitis'…
KMT2C	4				[['C0278996: Malignant Head and Neck Neoplasm', 'C3887461: Head and Neck Carcinoma', 'C0278510: Childhood Medulloblastoma', 'C0278876: Adult Medulloblastoma', 'C0030297: Pancreatic Neoplasm', 'C1449563: Cardiomyopathy', 'Familial Idiopathic', 'C0020534: Orbital separation excessive', 'C0345905: Intrahepatic Cholangiocarcinoma', 'C1535926: Neurodevelopmental Disorders', 'C0220668: Congenital contr…
RTCB	4				[['C0410702: Adolescent idiopathic scoliosis', 'C1837461: SCOLIOSIS', 'ISOLATED', 'SUSCEPTIBILITY TO', '3']]
OXSR1	4				[['C0085580: Essential Hypertension', 'C0278883: Metastatic melanoma', 'C0085413: Polycystic Kidney', 'Autosomal Dominant', 'C1261502: Finding of Mean Corpuscular Hemoglobin', 'C0022680: Polycystic Kidney Diseases', 'C0427460: Red cell distribution width determination', 'C1304746: RDW - Red blood cell distribution width result']]
DDRGK1	4				[['C0019209: Hepatomegaly', 'C0040034: Thrombocytopenia', 'C4551915: Gait Disturbance', 'CTCAE', 'C0575081: Gait abnormality', 'C1844704: Platyspondyly', 'C0000731: Abdomen distended', 'C1838662: Metaphyseal irregularity', 'C0239138: Hip joint varus deformity - observation', 'C0086437: Joint laxity', 'C0410528: Skeletal dysplasia', 'C0038002: Splenomegaly', 'C1849039: Metaphyseal widening', 'C002…
JAG1	4				[['C0278996: Malignant Head and Neck Neoplasm', 'C3887461: Head and Neck Carcinoma', 'C0278510: Childhood Medulloblastoma', 'C0278876: Adult Medulloblastoma', 'C0018784: Sensorineural Hearing Loss (disorder)', 'C0521158: Recurrent tumor', 'C0175754: Agenesis of corpus callosum', 'C0025286: Meningioma', 'C0014772: Red Blood Cell Count measurement', 'C0020557: Hypertriglyceridemia', 'C0598935: Tumo…
POLR2I	4
SLC7A11	4				[['C0153381: Malignant neoplasm of mouth', 'C0220641: Lip and Oral Cavity Carcinoma', 'C4317109: Epileptic Seizures', 'C0151779: Cutaneous Melanoma', 'C0013146: Drug abuse', 'C0280324: Laryngeal Squamous Cell Carcinoma', 'C1266044: Collecting Duct Carcinoma of the Kidney', 'C0030499: Parasitic Diseases', 'C0200638: Eosinophil count procedure', 'C0030297: Pancreatic Neoplasm', 'C0036220: Kaposi Sa…
PGGT1B	4				[['C4703473: Atherosclerotic lesion', 'C0220620: Gastrointestinal Carcinoid Tumor']]
TMED8	4
KAT6A	4				[['C0278510: Childhood Medulloblastoma', 'C0278876: Adult Medulloblastoma', 'C0013274: Patent ductus arteriosus', 'C4551686: Malignant neoplasm of soft tissue', 'C0239234: Low set ears', 'C0085669: Acute leukemia', 'C0038379: Strabismus', 'C0008925: Cleft Palate', 'C0008626: Congenital chromosomal disease', 'C0345905: Intrahepatic Cholangiocarcinoma', 'C1535926: Neurodevelopmental Disorders', 'C0…
IL1F5	4
DEFB29	4
RUFY1	4				[['C0750901: Alzheimer Disease', 'Early Onset']]
ND6	4
HAX1	4
DDX6	4
NIT2	4
GM5436	4
KHDRBS3	4
HELB	4
NAP1L1	4
SERPINC1	4
NALF2	4
PPP1CCB	4
PHACTR3	4
CSE1L	4
KCTD4	4
RPS7	4
MARCHF1	4
CRY2	4
KIF16B	4
OTOS	4
TNKS1BP1	4
TMEM260	4
NOL8	4
IL15	4
JPH4	4
SCAF4	4
SLC9A3	4
PLEKHG3	4
GM5464	4
IGTP	4
PPIC	4
RNF145	4
NDRG2	4
MAP3K2	4
CSPRS	4
SCAF11	4
SNHG18	4
ISCA2	4
ROCK1	4
TSPAN4	4
PPP6R3	4
GM9758	4
RO60	4
SMAD7	4
MCAT	4
ISCU	4
CACYBP	4
UFM1	4
CAMSAP2	4
RPIA	4
RYR1	4
CHPT1	4
GM45924	4
CEP170B	4
LRATD2	4
RPL23	4
TRMU	4
CHMP5	4
RNLS	4
CEP350	4
CD244A	4
METAP1	4
RIPK1	4
PLXNB2	4
IRGQ	4
GM42372	4
UHRF1BP1L	4
IRS1	4
RIF1	4
PDZK1	4
C1QBP	4
CASKIN1	4
METTL23	4
GM4724	4
CARMIL1	4
HINT1	4
SLC19A2	4
CAR3	4
MARF1	4
CAPRIN1	4
METAP1D	4
CEMIP2	4
CKM	4
CIART	4
TTBK2	4
TRIP12	4
MPPE1	4
PRRC2C	4
SMCP	4
CD300LF	4
OLFR18	4
SMG1	4
CD6	4
CIITA	4
PRPSAP1	4
SMIM14	4
CGGBP1	4
CDK14	4
TTC36	4
MPP4	4
SMC2OS	4
CIPC	4
SMIM13	4
CLCN5	4
CFD	4
TSACC	4
CFAP70	4
CHD3	4
MOGAT1	4
TRPV5	4
CHD5	4
CHCHD2	4
CHCHD1	4
PPTC7	4
GMFB	4
MORN2	4
H2-OA	4
CDC26	4
CDC5L	4
CELA1	4
PHF8	4
CFAP100	4
TSC1	4
CFAP53	4
RPL14-PS1	4
LRRC6	4
NEUROG2	4
IMMP2L	4
PUM2	4
SAFB	4
R3HDM1	4
PCYT1A	4
GM7536	4
OLFM4	4
MALRD1	4
CCDC117	4
CCDC116	4
MAGI1|4930511A08RIK	4
PIN4	4
QSER1	4
PDCD5	4
CBLL1	4
CAVIN2	4
UBN2	4
GM14430|GM4631	4
MANF	4
CCAR1	4
PDCD11	4
SLC26A3	4
PDE8A	4
MED28	4
MIA3	4
HNRNPA2B1	4
CTH	4
PLEKHA8	4
PDE3B	4
IRAK1BP1	4
NDUFB6	4
IGKV15-103	4
PDE1A	4
SDHAF4	4
GM16143	4
PDE6A	4
HNRNPM	4
NOL9	4
HNRNPC	4
CTRL	4
INSIG2	4
MID1	4
CLEC2D	4
HS2ST1	4
TULP4	4
REPS1	4
GM15328	4
MCTS1	4
UGT1A9	4
TXNDC17	4
MED17	4
CCND1	4
GM15348	4
PDS5B	4
MCFD2	4
NEDD4	4
CBX7	4
C4A	4
PM20D1	4
PHYKPL	4
SLC46A3	4
UGGT1	4
CABCOCO1	4
NDUFS4	4
CCL24	4
TXN2	4
GOLGB1	4
PAWR	4
SLC13A5	4
CCT4	4
MCOLN3	4
UAP1	4
SNRK	4
NGEF	4
CCDC85C	4
TWF1	4
NHLRC2	4
CCDC93	4
MMAA	4
GNPAT	4
CCNK	4
H2AC18	4
WDR38	4
XPO4	4
GM10036	4
MTDH	4
HDGFL3	4
NUBPL	4
EPS15	4
ADGRV1	4
ZFP711	4
RBBP7	4
MSRB2	4
MTMR2	4
GM21811	4
BAZ1B	4
EIF5B	4
GM26876	4
USP31	4
NXPH1	4
MRRF	4
HSPH1	4
BEX4	4
MRPL18	4
PTEN	4
LARP4	4
RBM3	4
MSANTD1	4
STX7	4
XPNPEP2	4
STXBP5L	4
2810414N06RIK	4
FKBP9	4
SYT17	4
ETV1	4
ZFP961	4
FLNB	4
GLUL	4
SOD1	4
ZFP866	4
2310010J17RIK	4
DYNC1LI1	4
ZFP655	4
ZFP68	4
ZFP873	4
FARSB	4
GAR1	4
XIRP2	4
AGA	4
SPRR2A1	4
TFCP2L1	4
FXN	4
G630016G05RIK	4
DNASE1L3	4
FEM1B	4
GM12166	4
FKBP3	4
LIN7C	4
WDR82	4
PER3	4
GM33989	4
GLIS3	4
NUS1	4
SIRT2	4
GPX6	4
EPB42	4
ADD3	4
AKAP9	4
AKAP10	4
SULT1D1	4
TAGAP1	4
SLCO3A1	4
RBM47	4
RBM7	4
FAM234B	4
MRPL33	4
SIRT3	4
ACSM1	4
VMN1R18	4
SIRT1	4
ACP1	4
ENTPD7	4
BEX2	4
RPL9	4
RPL9-PS6	4
HSBP1	4
HSCB	4
OAZ1	4
MRPL28	4
BCS1L	4
RBP4	4
MRPS27	4
ERAP1	4
RC3H2	4
SPRYD4	4
AHI1	4
VTI1B	4
EIF4H	4
USPL1	4
ABHD3	4
BAD	4
DERL3	4
SPINK11	4
F13B	4
GET1	4
AW551984	4
VBP1	4
4930426L09RIK	4
DNAH5	4
DNAJB1	4
DNAJA4	4
DNAJA1	4
BICD1	4
FSTL4	4
FNIP1	4
BTAF1	4
ZFP281	4
FRYL	4
ZFP383	4
ZFP398	4
5730460C07RIK	4
DHTKD1	4
SSBP1	4
GFPT1	4
ATP5G2	4
EVC	4
FABP3	4
SRSF7	4
ETV5	4
FUCA2	4
DLL4	4
ATXN2	4
ATPAF1	4
DNA2	4
ATP6V1B1	4
USO1	4
DNAH8	4
BIRC6	4
SOCS4	4
DNAJB9	4
DNAAF10	4
TIMP3	4
ZFP607A	4
4930592C13RIK	4
ZYX	4
0610009E02RIK	4
ZFR	4
ZFYVE9	4
TGTP1	4
EMC3	4
1810013L24RIK	4
DSC3	4
1700034H15RIK	4
DPYD	4
AACS	4
FKTN	4
BC049762	4
TBC1D32	4
1700021N21RIK	4
ZNHIT3	4
SORBS1	4
ZC3HAV1L	4
BOLA1	4
4931428L18RIK|GM29669	4
DSTYK	4
DYNC2H1	4
FRS2	4
4933434E20RIK	4
BROX	4
4933411K16RIK	4
ABCA4	4
AA536875	4
ZFAND1	4
ZFP109	4
TGTP2	4
DPH3	4
FHIP2A	4
SIX4	4
CRIM1	4
GM2109	4
NTAN1	4
IDH3A	4
PZP	4
PEPD	4
RPS21	4
CNPY2	4
FBXO3	4
TNNI3	4
FDX1	4
PAMR1	4
SLC10A5	4
FAM124A	4
CPLANE1	4
KLF12	4
PPP2R2A	4
PPFIBP2	4
CPSF6	4
PPIB	4
CPPED1	4
CPNE4	4
TNS1	4
PTPN4	4
TRA2B	4
ESM1	4
GUF1	4
VPS13B	4
VMN2R77	4
VMN2R53	4
MYO18A	4
SKP1	4
APPBP2	4
FBXO30	4
GABRB3	4
EDC4	4
CRACR2A	4
TNPO1	4
CREB1	4
CRB1	4
TEF	4
SLC9A8	4
PTPRF	4
COQ10B	4
FBXO36	4
TRDN	4
NAA15	4
FAM120B	4
SWT1	4
FBXL21	4
FBXL17	4
RAD9B	4
GTF2H1	4
OSBP2	4
N4BP2	4
ONECUT2	4
GM2762	4
RPS27L	4
RPS12	4
EEF1D	4
EEF2	4
TCERG1L	4
HEATR1	4
COG5	4
HTRA2	4
RPS28	4
FAM149B	4
SWI5	4
CLVS2	4
KIF20B	4
CNDP2	4
CNBP	4
GYS2	4
CLU	4
EEF1B2	4
SLC7A9	4
HECTD2OS	4
NR1D2	4
POTEGL	4
HCN1	4
SLC51A	4
ENDOG	4
COA4	4
MRPL41	4
YIPF4	4
YAP1	4
GRB7	4
PLB1	4
WDR33	4
WDR11	4
SFXN4	4
SFMBT1	4
LHX1OS	4
YTHDF3	4
GLRX3	4
AMY1	4
PALB2	4
EPHX2	4
PEX5	4
NXPE3	4
PFAS	4
PFDN5	4
FAM243	4
GPR55	4
ACCSL	4
SPCS1	4
GRHPR	4
WDR72	4
EPHA1	4
PPP1R1C	4
GALNT3	4
GBP10	4
MTMR9	4
TOP1	4
GM10787	4
ABLIM1	4
TOP2A	4
PNPLA8	4
STON2	4
EEF1A1-PS1	4
KLHL24	4
RALGAPB	4
GABRA2	4
COMMD3	4
TOMM5	4
MYMX	4
COPS9	4
VPS11	4
TOLLIP	4
COX17	4
SUCNR1	4
SPATS1	4
COX5B	4
YIPF5	4
EIF4A2	4
COX7A2L	4
TOGARAM1	4
