# Supplementary material for: Cosmic kidney disease: an integrated pan-omic, physiological and morphological study into spaceflight-induced renal dysfunction
Source: Nat Commun. 2024 Jun 11;15:4923. doi: 10.1038/s41467-024-49212-1 (PMC11167060; doi:10.1038/s41467-024-49212-1)
Supplement: Supplementary file 7 — Supplementary Data 4 [file 41467_2024_49212_MOESM7_ESM.xlsx]

## Sheet: Description
# Microbiome Kidney Pathology Relevant Microbe Differential Abundance
# This file contains the results of genus-level differential abundance analysis between Space Flight and Ground Control animal groups specifically pertaining to nephrolithiasis-related microbes.
# All mission alayses were conducted separetly.
#Data-handling and analysis was conducted in R (Version 4.2.1). Taxa were filtered for prevelance in at least 10% of samples and centre log-ratio transformed using the Tjazi library clr_lite() function. Differential abundance between mission matched Space Flight and Ground Control groups was assessed using a linear model, followed by Benjamini-Hochberg False Discovery Rate correction. The relevan…

## Sheet: Genera & Refs
NCBI Taxonomy ID	Kingdom	Phylum	Class	Order	Family	Genus
239934	Bacteria	Verrucomicrobia	Verrucomicrobiae	Verrucomicrobiales	Akkermansiaceae	Akkermansia
816	Bacteria	Bacteroidetes	Bacteroidia	Bacteroidales	Bacteroidaceae	Bacteroides
1678	Bacteria	Actinobacteria	Actinomycetia	Bifidobacteriales	Bifidobacteriaceae	Bifidobacterium
39948	Bacteria	Firmicutes	Negativicutes	Veillonellales	Veillonellaceae	Dialister
84111	Bacteria	Actinobacteria	Coriobacteriia	Eggerthellales	Eggerthellaceae	Eggerthella
547	Bacteria	Proteobacteria	Gammaproteobacteria	Enterobacterales	Enterobacteriaceae	Enterobacter
1350	Bacteria	Firmicutes	Bacilli	Lactobacillales	Enterococcaceae	Enterococcus
3025755	Bacteria	Firmicutes	Erysipelotrichia	Erysipelotrichales	Erysipelotrichaceae	Erysipelatoclostridium
561	Bacteria	Proteobacteria	Gammaproteobacteria	Enterobacterales	Enterobacteriaceae	Escherichia
848	Bacteria	Fusobacteria	Fusobacteriia	Fusobacteriales	Fusobacteriaceae	Fusobacterium
28050	Bacteria	Firmicutes	Clostridia	Lachnospirales	Lachnospiraceae	Lachnospira
1578	Bacteria	Firmicutes	Bacilli	Lactobacillales	Lactobacillaceae	Lactobacillus
1269	Bacteria	Actinobacteria	Actinomycetia	Micrococcales	Micrococcaceae	Micrococcus
459786	Bacteria	Firmicutes	Clostridia	Eubacteriales	Oscillospiraceae	Oscillibacter
846	Bacteria	Proteobacteria	Betaproteobacteria	Burkholderiales	Oxalobacteraceae	Oxalobacter
33024	Bacteria	Firmicutes	Negativicutes	Acidaminococcales	Acidaminococcaceae	Phascolarctobacterium
838	Bacteria	Bacteroidetes	Bacteroidia	Bacteroidales	Prevotellaceae	Prevotella
46205	Bacteria	Firmicutes	Clostridia	Eubacteriales	Lachnospiraceae	Pseudobutyrivibrio
841	Bacteria	Firmicutes	Clostridia	Eubacteriales	Lachnospiraceae	Roseburia
1508657	Bacteria	Firmicutes	Clostridia	Eubacteriales	Oscillospiraceae	Ruminiclostridium
1263	Bacteria	Firmicutes	Clostridia	Eubacteriales	Oscillospiraceae	Ruminococcus
Reference
1	Chamberlain, C. A., Hatch, M., & Garrett, T. J. (2019). Metabolomic profiling of oxalate-degrading probiotic Lactobacillus acidophilus and Lactobacillus gasseri. PLoS ONE, 14(9). https://doi.org/10.1371/journal.pone.0222393
2	Kim, H. N., Kim, J. H., Chang, Y., Yang, D., Joo, K. J., Cho, Y. S., Park, H. J., Kim, H. L., & Ryu, S. (2022). Gut microbiota and the prevalence and incidence of renal stones. Scientific Reports, 12(1). https://doi.org/10.1038/s41598-022-07796-y
3	Li, F. X., Wang, M. H., Wang, J. P., Li, R. S., & Zhang, Y. Q. (2019). Alterations to the gut microbiota and their correlation with inflammatory factors in chronic kidney disease. Frontiers in Cellular and Infection Microbiology, 9(JUN). https://doi.org/10.3389/fcimb.2019.00206
4	Stanford, J., Charlton, K., Stefoska-Needham, A., Ibrahim, R., & Lambert, K. (2020). The gut microbiota profile of adults with kidney disease and kidney stones: A systematic review of the literature. In BMC Nephrology (Vol. 21, Issue 1). BioMed Central. https://doi.org/10.1186/s12882-020-01805-w
5	Stern, J. M., Moazami, S., Qiu, Y., Kurland, I., Chen, Z., Agalliu, I., Burk, R., & Davies, K. P. (2016). Evidence for a distinct gut microbiome in kidney stone formers compared to non-stone formers. Urolithiasis, 44(5), 399–407. https://doi.org/10.1007/s00240-016-0882-9
6	Suryavanshi, M. v., Bhute, S. S., Jadhav, S. D., Bhatia, M. S., Gune, R. P., & Shouche, Y. S. (2016). Hyperoxaluria leads to dysbiosis and drives selective enrichment of oxalate metabolizing bacterial species in recurrent kidney stone endures. Scientific Reports, 6. https://doi.org/10.1038/srep34712
7	Tang, R., Jiang, Y., Tan, A., Ye, J., Xian, X., Xie, Y., Wang, Q., Yao, Z., & Mo, Z. (2018). 16S rRNA gene sequencing reveals altered composition of gut microbiota in individuals with kidney stones. Urolithiasis, 46(6), 503–514. https://doi.org/10.1007/s00240-018-1037-y
8	Ticinesi, A., Milani, C., Guerra, A., Allegri, F., Lauretani, F., Nouvenne, A., Mancabelli, L., Lugli, G. A., Turroni, F., Duranti, S., Mangifesta, M., Viappiani, A., Ferrario, C., Dodi, R., Dall’Asta, M., del Rio, D., Ventura, M., & Meschi, T. (2018). Understanding the gut-kidney axis in nephrolithiasis: An analysis of the gut microbiota composition and functionality of stone formers. Gut, 67(12…
9	Ticinesi, A., Nouvenne, A., & Meschi, T. (2019). Gut microbiome and kidney stone disease: not just an Oxalobacter story. In Kidney International (Vol. 96, Issue 1, pp. 25–27). Elsevier B.V. https://doi.org/10.1016/j.kint.2019.03.020

## Sheet: Difference Estimates
feature	RR23 Estimate	RR10_WT Estimate	RR09 Estimate	RR06_LAR Estimate	RR06_ISST Estimate	RR01_Estimate	STS_135_Estimate
Akkermansia	0.732873	0.214181	0.978077	-0.45294	0.0693968	-	-0.138703
Bacteroides	0.631574	-0.194034	0.331147	0.114423	-0.142666	0.417692	0.489387
Bifidobacterium	-0.46924	0.0705465	0.305322	0.00467809	0.169907	0.451556	-
Dialister	0.242687	-0.0940033	-0.0817323	0.198449	-0.406159	-	-
Eggerthella	-0.229044	-0.0698566	-0.18688	-0.0475531	0.0761184	-	-
Enterobacter	0.151998	-0.0544205	-0.0128933	-0.257501	-0.0521397	-	-
Enterococcus	-0.0553391	0.15849	-0.438519	-0.0994251	-0.41328	-	-
Erysipelatoclostridium	0.323045	0.115456	-0.377977	-0.206736	-0.214407	-	-0.00220109
Escherichia	0.325752	-0.132154	0.0680613	0.00553974	-0.722414	-	-
Fusobacterium	-0.251979	0.164833	0.0396326	0.0652932	-0.303342	-	-
Lachnospira	0.27096	0.0933194	-0.123546	-0.388252	-0.179425	-	-
Lactobacillus	0.348932	0.156791	0.248159	-0.129662	-0.243723	-0.0822751	-2.62028
Micrococcus	0.0922713	-0.221248	-0.0398042	-0.285267	0.448473	-	-
Oscillibacter	-0.211035	-0.0489153	-0.194355	0.425449	-0.0801499	-0.022252	0.504075
Oxalobacter	0.521159	0.0519963	-0.14017	0.0797604	0.0684272	-	-
Phascolarctobacterium	0.138554	0.103376	-0.0984728	0.501237	0.305072	-	-
Prevotella	-0.105427	-0.277541	0.362628	-0.196789	-0.108457	-	-
Pseudobutyrivibrio	0.231093	0.28319	-0.133664	-0.325481	-0.288657	-	-
Roseburia	0.214388	0.286143	-0.247165	-0.237116	-0.186162	-0.193618	0.350747
Ruminiclostridium	0.324325	-0.00157141	-0.00259191	-0.205907	-0.328069	-	-
Ruminococcus	0.0558604	0.13503	-0.197671	-0.034374	0.0802512	-	0.910798

## Sheet: P Value
feature	RR23 Pr(>|t|)	RR10_WT Pr(>|t|)	RR09 Pr(>|t|)	RR06_LAR Pr(>|t|)	RR06_ISST Pr(>|t|)	RR01 Pr(>|t|)	STS_135 Pr(>|t|)
Akkermansia	0.128839	0.814293	0.143959	0.025592	0.655984	-	0.722717
Bacteroides	0.00413357	0.610708	0.548716	0.297242	0.202535	0.319703	0.1904
Bifidobacterium	0.0148301	0.555275	0.519087	0.966891	0.315186	0.275902	-
Dialister	0.143735	0.653714	0.561728	0.0337268	0.00411006	-	-
Eggerthella	0.00340888	0.727267	0.388505	0.653116	0.700064	-	-
Enterobacter	0.000864564	0.557165	0.882544	0.0425709	0.652679	-	-
Enterococcus	0.834066	0.642324	0.0312932	0.723106	0.0396646	-	-
Erysipelatoclostridium	0.128593	0.635017	0.061426	0.548276	0.588647	-	0.991181
Escherichia	3.97986e-05	0.420798	0.798163	0.994427	0.0722389	-	-
Fusobacterium	0.041898	0.570799	0.863683	0.355835	0.0379069	-	-
Lachnospira	0.310617	0.768014	0.384488	0.00829956	0.136092	-	-
Lactobacillus	0.0817087	0.725414	0.34849	0.225417	0.0495836	0.914582	0.0248971
Micrococcus	0.254329	0.282499	0.742588	0.164246	0.02227	-	-
Oscillibacter	0.213041	0.789606	0.441602	0.0725573	0.477357	0.974595	0.406825
Oxalobacter	0.0090976	0.831594	0.431853	0.774716	0.803023	-	-
Phascolarctobacterium	0.149969	0.321859	0.239774	0.22451	0.0481224	-	-
Prevotella	0.557244	0.369039	0.247115	0.0286803	0.510557	-	-
Pseudobutyrivibrio	0.324518	0.29153	0.474869	0.131789	0.0549736	-	-
Roseburia	0.39022	0.344038	0.21202	0.178988	0.259554	0.768735	0.485713
Ruminiclostridium	0.0367363	0.993472	0.98409	0.0679019	0.0792185	-	-
Ruminococcus	0.6708	0.223023	0.137565	0.560358	0.550636	-	0.0808019
#Denotes P-value of <0.05

## Sheet: BH Corrected P Value
feature	RR23 Pr(>|t|).BH	RR10_WT Pr(>|t|).BH	RR09 Pr(>|t|).BH	RR06_LAR Pr(>|t|).BH	RR06_ISST Pr(>|t|).BH	RR01 Pr(>|t|).BH	STS_135 Pr(>|t|).BH
Akkermansia	0.242258	0.873174	0.737267	0.177066	0.725035	-	0.874306
Bacteroides	0.0217013	0.873174	0.737267	0.480161	0.386658	0.611721	0.874306
Bifidobacterium	0.0519055	0.873174	0.737267	0.994427	0.509147	0.611721	-
Dialister	0.242258	0.873174	0.737267	0.177066	0.0863113	-	-
Eggerthella	0.0217013	0.873174	0.737267	0.80679	0.735067	-	-
Enterobacter	0.00907792	0.873174	0.926671	0.178798	0.725035	-	-
Enterococcus	0.834066	0.873174	0.644973	0.843623	0.164921	-	-
Erysipelatoclostridium	0.242258	0.873174	0.644973	0.73547	0.725035	-	0.991181
Escherichia	0.00083577	0.873174	0.926671	0.994427	0.184843	-	-
Fusobacterium	0.109982	0.873174	0.926671	0.533753	0.164921	-	-
Lachnospira	0.400875	0.873174	0.737267	0.174291	0.285792	-	-
Lactobacillus	0.190654	0.873174	0.737267	0.39448	0.164921	0.943388	0.471324
Micrococcus	0.35606	0.873174	0.917315	0.375874	0.164921	-	-
Oscillibacter	0.319562	0.873174	0.737267	0.217672	0.71478	0.982092	0.874306
Oxalobacter	0.0382099	0.873174	0.737267	0.856265	0.803023	-	-
Phascolarctobacterium	0.242258	0.873174	0.737267	0.39448	0.164921	-	-
Prevotella	0.615901	0.873174	0.737267	0.177066	0.71478	-	-
Pseudobutyrivibrio	0.400875	0.873174	0.737267	0.345947	0.164921	-	-
Roseburia	0.455256	0.873174	0.737267	0.375874	0.454219	0.849656	0.874306
Ruminiclostridium	0.109982	0.993472	0.98409	0.217672	0.184843	-	-
Ruminococcus	0.70434	0.873174	0.737267	0.73547	0.72271	-	0.626215
#Denotes P-value of <0.05
