# Supplementary material for: Cosmic kidney disease: an integrated pan-omic, physiological and morphological study into spaceflight-induced renal dysfunction
Source: Nat Commun. 2024 Jun 11;15:4923. doi: 10.1038/s41467-024-49212-1 (PMC11167060; doi:10.1038/s41467-024-49212-1)
Supplement: Supplementary file 8 — Supplementary Data 5 [file 41467_2024_49212_MOESM8_ESM.xlsx]

## Sheet: CNSA
	Total	Expected	Hits	Raw p	-LOG10(p)	Holm adjust	FDR	Impact
Aminoacyl-tRNA biosynthesis	48	1.8131	6	0.0079629	2.0989	0.66888	0.582	0
Fatty acid degradation	39	1.4732	5	0.013857	1.8583	1	0.582	0.06828
Steroid hormone biosynthesis	77	2.9085	7	0.022988	1.6385	1	0.62008	0.05464
Valine, leucine and isoleucine biosynthesis	8	0.30219	2	0.033914	1.4696	1	0.62008	0
Citrate cycle (TCA cycle)	20	0.75547	3	0.036909	1.4329	1	0.62008	0.14041
Fatty acid elongation	39	1.4732	4	0.056282	1.2496	1	0.76215	0.03131
Caffeine metabolism	12	0.45328	2	0.072585	1.1392	1	0.76215	0
Phenylalanine metabolism	12	0.45328	2	0.072585	1.1392	1	0.76215	0.35714
Arginine biosynthesis	14	0.52883	2	0.095405	1.0204	1	0.84814	0.13705
Porphyrin and chlorophyll metabolism	30	1.1332	3	0.10097	0.99581	1	0.84814	0.08087
Retinol metabolism	16	0.60437	2	0.11997	0.92094	1	0.91611	0.39521
Phenylalanine, tyrosine and tryptophan biosynthesis	4	0.15109	1	0.14288	0.84503	1	0.96663	0.5
Pantothenate and CoA biosynthesis	19	0.71769	2	0.15927	0.79786	1	0.96663	0.2
Amino sugar and nucleotide sugar metabolism	37	1.3976	3	0.1611	0.79289	1	0.96663	0.10981
Linoleic acid metabolism	5	0.18887	1	0.17534	0.75611	1	0.97991	0
Sphingolipid metabolism	21	0.79324	2	0.18665	0.72897	1	0.97991	0.06896
Tyrosine metabolism	42	1.5865	3	0.20935	0.67912	1	1	0.01751
Glycolysis / Gluconeogenesis	26	0.98211	2	0.25729	0.58957	1	1	0.10571
Alanine, aspartate and glutamate metabolism	28	1.0577	2	0.28587	0.54383	1	1	0
Ubiquinone and other terpenoid-quinone biosynthesis	9	0.33996	1	0.29354	0.53233	1	1	0
One carbon pool by folate	9	0.33996	1	0.29354	0.53233	1	1	0
Vitamin B6 metabolism	9	0.33996	1	0.29354	0.53233	1	1	0.2549
Ascorbate and aldarate metabolism	10	0.37773	1	0.32038	0.49433	1	1	0
Biotin metabolism	10	0.37773	1	0.32038	0.49433	1	1	0.2
Glyoxylate and dicarboxylate metabolism	32	1.2087	2	0.34263	0.46518	1	1	0.05556
Glycine, serine and threonine metabolism	34	1.2843	2	0.37055	0.43116	1	1	0.02408
Arachidonic acid metabolism	36	1.3598	2	0.39801	0.4001	1	1	0
Arginine and proline metabolism	38	1.4354	2	0.42495	0.37167	1	1	0.16849
Pyrimidine metabolism	39	1.4732	2	0.43819	0.35834	1	1	0.09105
Histidine metabolism	16	0.60437	1	0.46164	0.3357	1	1	0.22131
Tryptophan metabolism	41	1.5487	2	0.46418	0.33331	1	1	0.15695
Steroid biosynthesis	42	1.5865	2	0.47692	0.32155	1	1	0.0165
beta-Alanine metabolism	21	0.79324	1	0.55697	0.25417	1	1	0
Pyruvate metabolism	22	0.83101	1	0.57394	0.24113	1	1	0
Glutathione metabolism	28	1.0577	1	0.66315	0.17839	1	1	0
Biosynthesis of unsaturated fatty acids	36	1.3598	1	0.7541	0.12257	1	1	0
Valine, leucine and isoleucine degradation	40	1.5109	1	0.79005	0.10235	1	1	0
Primary bile acid biosynthesis	46	1.7376	1	0.83449	0.078578	1	1	0
Purine metabolism	66	2.493	1	0.92564	0.033557	1	1	0

## Sheet: MHU3 (L+18 )
	Total	Expected	Hits	Raw p	-LOG10(p)	Holm adjust	FDR	Impact
Aminoacyl-tRNA biosynthesis	48	0.57371	8	2.0153e-08	7.6957	1.6929e-06	1.6929e-06	0.16667
Cysteine and methionine metabolism	33	0.39442	4	0.00047176	3.3263	0.039156	0.014858	0.22222
Glycine, serine and threonine metabolism	34	0.40637	4	0.00053065	3.2752	0.043513	0.014858	0.47778
Histidine metabolism	16	0.19124	3	0.00072945	3.137	0.059086	0.015318	0.18852
Glutathione metabolism	28	0.33466	3	0.0038993	2.409	0.31194	0.065508	0.11182
Glyoxylate and dicarboxylate metabolism	32	0.38247	3	0.0057289	2.2419	0.45258	0.080204	0.14815
Glycerophospholipid metabolism	36	0.43028	3	0.0080026	2.0968	0.62421	0.096032	0.13764
Arginine biosynthesis	14	0.16733	2	0.011282	1.9476	0.86872	0.11846	0.11675
Pantothenate and CoA biosynthesis	19	0.22709	2	0.020464	1.689	1	0.19099	0
Sphingolipid metabolism	21	0.251	2	0.024778	1.6059	1	0.20814	0.26978
Alanine, aspartate and glutamate metabolism	28	0.33466	2	0.042453	1.3721	1	0.31126	0.42068
Phenylalanine, tyrosine and tryptophan biosynthesis	4	0.047809	1	0.047004	1.3279	1	0.31126	0.5
Porphyrin and chlorophyll metabolism	30	0.35857	2	0.048172	1.3172	1	0.31126	0
Linoleic acid metabolism	5	0.059761	1	0.058425	1.2334	1	0.32534	0
Biosynthesis of unsaturated fatty acids	36	0.43028	2	0.066888	1.1747	1	0.32534	0
Arachidonic acid metabolism	36	0.43028	2	0.066888	1.1747	1	0.32534	0.33292
Nitrogen metabolism	6	0.071713	1	0.069717	1.1567	1	0.32534	0
D-Glutamine and D-glutamate metabolism	6	0.071713	1	0.069717	1.1567	1	0.32534	0.5
Thiamine metabolism	7	0.083665	1	0.08088	1.0922	1	0.35757	0
Taurine and hypotaurine metabolism	8	0.095618	1	0.091917	1.0366	1	0.38605	0
Ubiquinone and other terpenoid-quinone biosynthesis	9	0.10757	1	0.10283	0.98789	1	0.41131	0
Biotin metabolism	10	0.11952	1	0.11362	0.94456	1	0.43381	0
Phenylalanine metabolism	12	0.14343	1	0.13482	0.87023	1	0.4924	0
alpha-Linolenic acid metabolism	13	0.15538	1	0.14525	0.83789	1	0.50837	0
Butanoate metabolism	15	0.17928	1	0.16574	0.78057	1	0.53547	0
Nicotinate and nicotinamide metabolism	15	0.17928	1	0.16574	0.78057	1	0.53547	0
Glycerolipid metabolism	16	0.19124	1	0.17581	0.75495	1	0.54697	0
beta-Alanine metabolism	21	0.251	1	0.22447	0.64884	1	0.67341	0
Lysine degradation	25	0.2988	1	0.26143	0.58264	1	0.75725	0
Arginine and proline metabolism	38	0.45418	1	0.37039	0.43134	1	1	0.086
Steroid biosynthesis	42	0.50199	1	0.40074	0.39714	1	1	0
Tyrosine metabolism	42	0.50199	1	0.40074	0.39714	1	1	0.13972
Primary bile acid biosynthesis	46	0.5498	1	0.4297	0.36683	1	1	0.02239

## Sheet: MHU3 (R+2)
	Total	Expected	Hits	Raw p	-LOG10(p)	Holm adjust	FDR	Impact
Aminoacyl-tRNA biosynthesis	48	0.50996	7	1.9699e-07	6.7056	1.6547e-05	1.6547e-05	0
Valine, leucine and isoleucine biosynthesis	8	0.084993	3	5.343e-05	4.2722	0.0044347	0.002244	0
Pantothenate and CoA biosynthesis	19	0.20186	3	0.0008606	3.0652	0.070569	0.024097	0
Valine, leucine and isoleucine degradation	40	0.42497	3	0.0076516	2.1162	0.61978	0.15025	0
Arginine biosynthesis	14	0.14874	2	0.0089434	2.0485	0.71547	0.15025	0.22843
beta-Alanine metabolism	21	0.22311	2	0.019762	1.7042	1	0.27667	0.05597
Glutathione metabolism	28	0.29748	2	0.034066	1.4677	1	0.3492	0.00343
Phenylalanine, tyrosine and tryptophan biosynthesis	4	0.042497	1	0.041865	1.3781	1	0.3492	0.5
Cysteine and methionine metabolism	33	0.3506	2	0.046138	1.3359	1	0.3492	0.09592
Glycine, serine and threonine metabolism	34	0.36122	2	0.048721	1.3123	1	0.3492	0.08668
Linoleic acid metabolism	5	0.053121	1	0.052072	1.2834	1	0.3492	0
Glycerophospholipid metabolism	36	0.38247	2	0.054043	1.2673	1	0.3492	0.11182
Arachidonic acid metabolism	36	0.38247	2	0.054043	1.2673	1	0.3492	0.33292
Thiamine metabolism	7	0.074369	1	0.07218	1.1416	1	0.43308	0
Taurine and hypotaurine metabolism	8	0.084993	1	0.082083	1.0857	1	0.45967	0
Phenylalanine metabolism	12	0.12749	1	0.12071	0.91824	1	0.63375	0.35714
alpha-Linolenic acid metabolism	13	0.13811	1	0.13013	0.88562	1	0.643	0
Nicotinate and nicotinamide metabolism	15	0.15936	1	0.14868	0.82774	1	0.66283	0
Histidine metabolism	16	0.16999	1	0.15782	0.80185	1	0.66283	0
Glycerolipid metabolism	16	0.16999	1	0.15782	0.80185	1	0.66283	0
Alanine, aspartate and glutamate metabolism	28	0.29748	1	0.26051	0.58417	1	1	0.22356
Biosynthesis of unsaturated fatty acids	36	0.38247	1	0.32232	0.49171	1	1	0
Arginine and proline metabolism	38	0.40372	1	0.337	0.47237	1	1	0
Tryptophan metabolism	41	0.43559	1	0.35845	0.44557	1	1	0.14305
Tyrosine metabolism	42	0.44622	1	0.36546	0.43716	1	1	0.11085

## Sheet: Inspiration4
	Total	Expected	Hits	Raw p	-LOG10(p)	Holm adjust	FDR	Impact
Arginine biosynthesis	14	0.37032	5	1.6977e-05	4.7701	0.0014261	0.0010631	0.48223
Glycerophospholipid metabolism	36	0.95226	7	2.5312e-05	4.5967	0.0021009	0.0010631	0.4448
Arginine and proline metabolism	38	1.0052	5	0.0026601	2.5751	0.21812	0.074481	0.25841
Citrate cycle (TCA cycle)	20	0.52903	3	0.01433	1.8438	1	0.29039	0.12618
Taurine and hypotaurine metabolism	8	0.21161	2	0.017285	1.7623	1	0.29039	0.42857
Tyrosine metabolism	42	1.111	4	0.022803	1.642	1	0.31924	0.11393
Caffeine metabolism	10	0.26452	2	0.026864	1.5708	1	0.32237	0
Aminoacyl-tRNA biosynthesis	48	1.2697	4	0.035363	1.4514	1	0.33205	0
Alanine, aspartate and glutamate metabolism	28	0.74065	3	0.035576	1.4488	1	0.33205	0.02403
Glyoxylate and dicarboxylate metabolism	32	0.84645	3	0.050087	1.3003	1	0.41317	0.12963
Glycine, serine and threonine metabolism	33	0.8729	3	0.054106	1.2668	1	0.41317	0.24577
Glycerolipid metabolism	16	0.42323	2	0.064834	1.1882	1	0.45384	0.11713
Pyrimidine metabolism	39	1.0316	3	0.081319	1.0898	1	0.52544	0.11335
Sphingolipid metabolism	21	0.55548	2	0.10449	0.98091	1	0.6206	0.02434
Pyruvate metabolism	22	0.58194	2	0.11308	0.94662	1	0.6206	0.20684
Primary bile acid biosynthesis	46	1.2168	3	0.11913	0.92398	1	0.6206	0.02321
Linoleic acid metabolism	5	0.13226	1	0.1256	0.90102	1	0.6206	0
Glutathione metabolism	28	0.74065	2	0.16784	0.7751	1	0.78326	0.08873
Porphyrin and chlorophyll metabolism	30	0.79355	2	0.18702	0.72811	1	0.79011	0.0902
Valine, leucine and isoleucine biosynthesis	8	0.21161	1	0.19342	0.71349	1	0.79011	0
Ubiquinone and other terpenoid-quinone biosynthesis	9	0.23806	1	0.21487	0.66783	1	0.79011	0
Vitamin B6 metabolism	9	0.23806	1	0.21487	0.66783	1	0.79011	0
Cysteine and methionine metabolism	33	0.8729	2	0.21634	0.66486	1	0.79011	0.10446
Purine metabolism	65	1.7194	3	0.24505	0.61075	1	0.85767	0.03102
alpha-Linolenic acid metabolism	13	0.34387	1	0.29522	0.52985	1	0.99195	0
Glycosylphosphatidylinositol (GPI)-anchor biosynthesis	14	0.37032	1	0.31402	0.50304	1	1	0.00399
Nicotinate and nicotinamide metabolism	15	0.39677	1	0.33233	0.47842	1	1	0.1943
Pantothenate and CoA biosynthesis	19	0.50258	1	0.40093	0.39694	1	1	0
Pentose phosphate pathway	22	0.58194	1	0.44781	0.34891	1	1	0.11955
Glycolysis / Gluconeogenesis	26	0.68774	1	0.50478	0.29689	1	1	0.10044
Galactose metabolism	27	0.71419	1	0.51811	0.28558	1	1	0.05832
Phosphatidylinositol signaling system	28	0.74065	1	0.53108	0.27484	1	1	0.00152
Arachidonic acid metabolism	36	0.95226	1	0.6233	0.20531	1	1	0
Amino sugar and nucleotide sugar metabolism	37	0.97871	1	0.6335	0.19825	1	1	0.00585
Valine, leucine and isoleucine degradation	40	1.0581	1	0.66251	0.17881	1	1	0.01084
Tryptophan metabolism	41	1.0845	1	0.67167	0.17284	1	1	0.09417
Steroid hormone biosynthesis	85	2.2484	1	0.90402	0.043821	1	1	0.02729
