# Supplementary material for: Cosmic kidney disease: an integrated pan-omic, physiological and morphological study into spaceflight-induced renal dysfunction
Source: Nat Commun. 2024 Jun 11;15:4923. doi: 10.1038/s41467-024-49212-1 (PMC11167060; doi:10.1038/s41467-024-49212-1)
Supplement: Supplementary file 9 — Supplementary Data 6 [file 41467_2024_49212_MOESM9_ESM.xlsx]

## Sheet: Biological Process
Description	Gene Count_RR10_PTM	Gene Ratio_RR10_PTM	NegLogP_RR10_PTM	Gene Count_BNL3_Protein	Gene Ratio_BNL3_Protein	NegLogP_BNL3_Protein	Gene Count_NSRL22A_II_F_vs_I_F_Protein	Gene Ratio_NSRL22A_II_F_vs_I_F_Protein	NegLogP_NSRL22A_II_F_vs_I_F_Protein	Gene Count_NSRL22A_II_M_vs_I_M_Protein	Gene Ratio_NSRL22A_II_M_vs_I_M_Protein	NegLogP_NSRL22A_II_M_vs_I_M_Protein	Gene Count_RR10_Protein	Gene Ratio_RR10_Protein	NegLogP_RR10_Protein	Gene Count_RR1_Protein	Gene Ratio_RR1_Protein	NegLogP_RR1_Protein	Gene Count_RR3_Protein	Gene Ratio_RR3_Protein	NegLogP_RR3_Protein	Gene Count_RR19_Protein	Gene Ratio_RR19_Protein	NegLogP_RR19_Protein	Gene Count_Inspiration4_plasma_immpostVpre_Protein	Gene Ratio_Inspiration4_plasma_immpostVpre_Protein	NegLogP_Inspiration4_plasma_immpostVpre_Protein	Gene Count_Inspiration4_exosomes_immpostVpre_Protein	Gene Ratio_Inspiration4_exosomes_immpostVpre_Protein	NegLogP_Inspiration4_exosomes_immpostVpre_Protein	Gene Count_RR7_C3HHeJ_GCvsSF_25d_RNA	Gene Ratio_RR7_C3HHeJ_GCvsSF_25d_RNA	NegLogP_RR7_C3HHeJ_GCvsSF_25d_RNA	Gene Count_RR7_C57BL6J_GCvsSF_25d_RNA	Gene Ratio_RR7_C57BL6J_GCvsSF_25d_RNA	NegLogP_RR7_C57BL6J_GCvsSF_25d_RNA	Gene Count_RR10_RNA	Gene Ratio_RR10_RNA	NegLogP_RR10_RNA	Gene Count_MHU3_RNA	Gene Ratio_MHU3_RNA	NegLogP_MHU3_RNA	Gene Count_RR23_RNA	Gene Ratio_RR23_RNA	NegLogP_RR23_RNA	Gene Count_RR1_RNA	Gene Ratio_RR1_RNA	NegLogP_RR1_RNA	Gene Count_RR3_RNA
GO:0031589: cell-substrate adhesion	43	0.0365336	8.97182	20	0.035461	4.26322	2	0.222222	2.24676				12	0.0324324	2.46364																						53	0.0277923	6.89896	20	0.0305344	3.40578	76	0.0273677	9.5969	57	0.0286001	7.83564
GO:0045785: positive regulation of cell adhesion	40	0.0339847	4.69213	20	0.035461	2.83436	2	0.222222	2.03151																						22	0.0392157	3.64669				67	0.0351337	8.15037	27	0.0412214	4.71758	82	0.0295283	6.56819	52	0.0260913	2.99675
GO:0006979: response to oxidative stress	39	0.0331351	6.01405	26	0.0460993	6.74146							16	0.0432432	4.04547				6	0.0521739	2.21721																42	0.0220241	2.49031	22	0.0335878	3.7065	73	0.0262874	6.74194	52	0.0260913	4.77974
GO:0050920: regulation of chemotaxis	18	0.0152931	2.18001	11	0.0195035	2.2275																									16	0.0285205	4.89015	9	0.0258621	2.69165	37	0.0194022	6.32404				43	0.0154843	4.75016	29	0.0145509	2.89062
GO:0045861: negative regulation of proteolysis				19	0.0336879	4.02161							11	0.0297297	2.15706	9	0.0401786	2.68643																11	0.0316092	2.35069	41	0.0214997	3.34372	20	0.0305344	3.63546	61	0.0219662	5.0842	37	0.018565	2.01393
GO:0072521: purine-containing compound metabolic process	28	0.0237893	2.49382	19	0.0336879	3.51922							14	0.0378378	3.21668	13	0.0580357	4.86549																15	0.0431034	4.01503	53	0.0277923	6.20818	44	0.0671756	17.5282	67	0.0241268	5.56399	59	0.0296036	7.84039
GO:0009117: nucleotide metabolic process	33	0.0280374	3.07244	19	0.0336879	2.83906							16	0.0432432	3.60735	14	0.0625	4.91861																16	0.045977	3.90851	59	0.0309386	6.47453	46	0.070229	16.813	72	0.0259273	4.98969	69	0.0346212	9.53329
GO:0006753: nucleoside phosphate metabolic process	33	0.0280374	2.94369	20	0.035461	3.13559							17	0.0459459	4.01972	14	0.0625	4.83284																16	0.045977	3.82075	60	0.031463	6.55881	46	0.070229	16.5131	72	0.0259273	4.72388	71	0.0356247	10.0051
GO:0006163: purine nucleotide metabolic process	26	0.0220901	2.28026	17	0.0301418	2.9675							13	0.0351351	2.97259	12	0.0535714	4.45043																15	0.0431034	4.3084	48	0.0251704	5.21948	41	0.0625954	16.2084	64	0.0230465	5.56218	58	0.0291019	8.41734
GO:0001655: urogenital system development	33	0.0280374	4.2074	23	0.0407801	5.53959							12	0.0324324	2.33733																17	0.030303	2.77138				72	0.0377556	14.9168	30	0.0458015	8.1773	74	0.0266475	8.10107	64	0.0321124	10.1541
GO:0006091: generation of precursor metabolites and energy	33	0.0280374	3.25745	36	0.0638298	12.321							17	0.0459459	4.24501	11	0.0491071	3.18162	11	0.0956522	5.83633																54	0.0283167	5.14982	39	0.059542	12.3618	68	0.0244869	4.29803	63	0.0316106	7.63796
GO:0043254: regulation of protein-containing complex assembly	53	0.0450297	12.0775	20	0.035461	3.45551	2	0.222222	2.12906							10	0.0446429	2.68672	7	0.0608696	2.76825										17	0.030303	2.31694				66	0.0346093	9.87753				67	0.0241268	4.2631	54	0.0270948	4.81403
GO:0010810: regulation of cell-substrate adhesion	35	0.0297366	10.8558				2	0.222222	2.66859				10	0.027027	3.1213																						32	0.0167803	4.36467	14	0.021374	3.12499	45	0.0162045	5.6336	34	0.0170597	4.76289
GO:0015711: organic anion transport	35	0.0297366	5.84867	20	0.035461	4.59851	3	0.333333	3.83868				11	0.0297297	2.20093	9	0.0401786	2.72766																19	0.0545977	7.13228	58	0.0304143	9.88338	32	0.048855	10.3975	69	0.024847	8.00078	45	0.022579	4.25303
GO:0006869: lipid transport	30	0.0254885	3.12814	19	0.0336879	3.54686	2	0.222222	2.2092				15	0.0405405	3.74834																			17	0.0488506	5.19934	46	0.0241217	3.97073	33	0.0503817	9.9114	71	0.0255672	6.91861	53	0.0265931	5.70417
GO:0010876: lipid localization	35	0.0297366	3.656	20	0.035461	3.20669	2	0.222222	2.09085				15	0.0405405	3.10918																			18	0.0517241	4.97407	51	0.0267436	3.91436	35	0.0534351	9.50382	80	0.0288081	7.28802	61	0.0306071	6.45813
GO:0032103: positive regulation of response to external stimulus	34	0.028887	3.18921	22	0.0390071	3.92612																									31	0.0552585	8.61562	16	0.045977	3.78842	53	0.0277923	4.25409	19	0.0290076	2.03398	75	0.0270076	5.43327	52	0.0260913	3.50974
GO:0030900: forebrain development	43	0.0365336	8.1161										15	0.0405405	3.65361																22	0.0392157	4.86714	19	0.0545977	6.33086	50	0.0262192	4.98603	20	0.0305344	3.05499	68	0.0244869	5.63091	50	0.0250878	4.48419
GO:0007160: cell-matrix adhesion	31	0.0263381	8.05528	12	0.0212766	2.6267	2	0.222222	2.64265				9	0.0243243	2.46487																						32	0.0167803	4.10709				49	0.0176449	6.81827	36	0.0180632	5.26991
GO:0052548: regulation of endopeptidase activity				25	0.0443262	7.28195							13	0.0351351	3.09194																						47	0.024646	5.23232	17	0.0259542	2.43108	53	0.0190853	2.95611	37	0.018565	2.01393
GO:0070372: regulation of ERK1 and ERK2 cascade	23	0.0195412	2.08767										10	0.027027	2.00194																15	0.026738	2.70102	10	0.0287356	2.17848	34	0.0178291	2.22627	16	0.0244275	2.45711	63	0.0226864	7.17694	38	0.0190667	2.93767
GO:0033157: regulation of intracellular protein transport	28	0.0237893	6.68002	14	0.0248227	3.77205	2	0.222222	2.66859							6	0.0267857	2.05164													13	0.0231729	3.25903				31	0.0162559	3.98774	14	0.021374	3.12499	41	0.0147641	4.20516	27	0.0135474	2.37588
GO:0010811: positive regulation of cell-substrate adhesion	17	0.0144435	4.22229	8	0.0141844	2.19059	2	0.222222	3.08346				8	0.0216216	3.3276																						22	0.0115364	3.87419	9	0.0137405	2.31646	30	0.010803	4.64016
GO:0007611: learning or memory	28	0.0237893	3.80618	15	0.0265957	2.73047																									14	0.0249554	2.34011	10	0.0287356	2.21474	40	0.0209754	4.01365	16	0.0244275	2.50916	53	0.0190853	4.09617	38	0.0190667	3.03698	37
GO:0046394: carboxylic acid biosynthetic process				19	0.0336879	5.17279							14	0.0378378	4.49601	13	0.0580357	6.21294	6	0.0521739	2.91662													15	0.0431034	5.45044				46	0.070229	24.29	60	0.021606	7.69748	52	0.0260913	9.38047
GO:0016053: organic acid biosynthetic process				19	0.0336879	5.1518							14	0.0378378	4.47996	13	0.0580357	6.19639	6	0.0521739	2.90912													15	0.0431034	5.43256				46	0.070229	24.2258	60	0.021606	7.64136	52	0.0260913	9.3263
GO:0009150: purine ribonucleotide metabolic process				17	0.0301418	3.28992							13	0.0351351	3.24009	12	0.0535714	4.73578																14	0.0402299	4.05112	45	0.0235973	4.96545	41	0.0625954	17.2578	59	0.0212459	4.98917	54	0.0270948	7.82077
GO:0009259: ribonucleotide metabolic process	26	0.0220901	2.3565	17	0.0301418	3.03185							15	0.0405405	4.07641	12	0.0535714	4.50791																14	0.0402299	3.80792	50	0.0262192	6.10003	42	0.0641221	17.1926	62	0.0223263	5.15124	56	0.0280983	7.81461
GO:0019693: ribose phosphate metabolic process	27	0.0229397	2.45629	18	0.0319149	3.30135							15	0.0405405	3.92101	12	0.0535714	4.37162																14	0.0402299	3.66325	51	0.0267436	6.04163	42	0.0641221	16.6758	62	0.0223263	4.70253	60	0.0301054	8.94136
GO:0072001: renal system development	27	0.0229397	2.98467	20	0.035461	4.74065																									14	0.0249554	2.08597				69	0.0361825	15.9913	28	0.0427481	8.10459	68	0.0244869	8.04636	56	0.0280983	8.66665
GO:0001822: kidney development	27	0.0229397	3.27538	17	0.0301418	3.50998																									14	0.0249554	2.24834				67	0.0351337	15.8925	28	0.0427481	8.52952	68	0.0244869	8.87515	55	0.0275966	8.95022
GO:0022411: cellular component disassembly	59	0.0501274	15.5841	19	0.0336879	3.06959							14	0.0378378	2.86194	11	0.0491071	3.25616																			55	0.0288411	5.74913				87	0.0313288	10.8836	50	0.0250878	3.71528
GO:0050808: synapse organization	60	0.0509771	13.2638	20	0.035461	2.70968							15	0.0405405	2.70135																			17	0.0488506	3.9119	64	0.0335606	6.67046				79	0.028448	5.28981	57	0.0286001	3.97194	52
GO:0031346: positive regulation of cell projection organization	55	0.046729	12.5984	17	0.0301418	2.1603										9	0.0401786	2.08868													18	0.0320856	2.53472				62	0.0325118	7.70401	23	0.0351145	3.62588	78	0.0280879	6.90261	66	0.0331159	8.50676
GO:0009410: response to xenobiotic stimulus							2	0.222222	2.3632							20	0.0892857	11.8705	6	0.0521739	2.70392													10	0.0287356	2.18749	33	0.0173047	2.01059	32	0.048855	11.3434	55	0.0198055	4.56551	35	0.0175615	2.19925
GO:0046034: ATP metabolic process				25	0.0443262	10.0197							10	0.027027	2.64489	8	0.0357143	2.95665	8	0.0695652	4.95717																33	0.0173047	3.50209	29	0.0442748	11.5494				46	0.0230808	8.26973
GO:0032386: regulation of intracellular transport	45	0.0382328	11.5088	22	0.0390071	5.98954	2	0.222222	2.33251							8	0.0357143	2.29547													14	0.0249554	2.17104				43	0.0225485	4.54194	17	0.0259542	2.69942	61	0.0219662	5.95679	41	0.020572	3.49844
GO:0031647: regulation of protein stability	32	0.0271878	5.68651	20	0.035461	5.36101							11	0.0297297	2.58956	15	0.0669643	7.56218	5	0.0434783	2.06982										19	0.0338681	4.84174										70	0.0252071	10.7814	41	0.020572	4.19629
GO:2001233: regulation of apoptotic signaling pathway	48	0.0407816	10.3202										22	0.0594595	7.74091	13	0.0580357	4.70567																			44	0.0230729	3.03763	22	0.0335878	3.75132	80	0.0288081	9.33485	57	0.0286001	6.55041
GO:0042060: wound healing	45	0.0382328	9.96749	17	0.0301418	2.90454																						5	1	9.44517							59	0.0309386	9.33025	19	0.0290076	2.98603	74	0.0266475	8.76998	49	0.0245861	4.88824
GO:0016042: lipid catabolic process				15	0.0265957	2.64091							14	0.0378378	3.98818	17	0.0758929	8.99321																10	0.0287356	2.15173	34	0.0178291	2.16679	30	0.0458015	9.84807	50	0.018005	3.07465	39	0.0195685	3.13791
GO:0019216: regulation of lipid metabolic process	31	0.0263381	3.60748	21	0.037234	4.60442																						2	0.4	2.7677	16	0.0285205	2.43894	13	0.0373563	3.07779	50	0.0262192	5.48573	32	0.048855	9.51902	63	0.0226864	4.76979	45	0.022579	3.46424
GO:0010038: response to metal ion	29	0.0246389	4.88753	16	0.0283688	3.5841																									13	0.0231729	2.25839	10	0.0287356	2.47818	41	0.0214997	5.25043	27	0.0412214	8.96132	64	0.0230465	9.34077
GO:0007409: axonogenesis	47	0.039932	7.11117																															16	0.045977	3.43283	64	0.0335606	6.70233				92	0.0331293	9.327	66	0.0331159	6.69375	49
GO:0015849: organic acid transport	27	0.0229397	3.46209	19	0.0336879	4.65782	2	0.222222	2.3737							8	0.0357143	2.4209																21	0.0603448	9.32668	46	0.0241217	6.18383	26	0.0396947	7.553	53	0.0190853	4.13229	35	0.0175615	2.282
GO:0072594: establishment of protein localization to organelle	47	0.039932	9.10846	27	0.0478723	6.95125	2	0.222222	2.13495							15	0.0669643	5.84967	8	0.0695652	3.4965																47	0.024646	3.37236				71	0.0255672	5.4531	47	0.0235825	2.96724
GO:0042176: regulation of protein catabolic process	30	0.0254885	3.07491	19	0.0336879	3.50548										9	0.0401786	2.41833																			42	0.0220241	2.81081	20	0.0305344	3.12215	77	0.0277278	8.89441	49	0.0245861	4.32355
GO:0048638: regulation of developmental growth	44	0.0373832	8.46217																															14	0.0402299	3.37118	40	0.0209754	2.17062	18	0.0274809	2.2782	73	0.0262874	7.04837	62	0.0311089	8.62051	37
GO:0051235: maintenance of location	32	0.0271878	4.88491							3	0.15	2.78874																2	0.4	2.86269							42	0.0220241	4.06859	20	0.0305344	3.8981	69	0.024847	8.59107	36	0.0180632	2.09322
GO:0071900: regulation of protein serine/threonine kinase activity	40	0.0339847	8.21323										11	0.0297297	2.20982																20	0.0356506	4.64876				38	0.0199266	2.67669	19	0.0290076	3.29978	58	0.0208858	4.4333	48	0.0240843	5.2708
GO:0097193: intrinsic apoptotic signaling pathway	34	0.028887	6.77844	14	0.0248227	2.48956							15	0.0405405	4.90774	12	0.0535714	5.22821																			37	0.0194022	3.47192	18	0.0274809	3.56438	63	0.0226864	8.14556	46	0.0230808	6.16866
GO:0030099: myeloid cell differentiation	29	0.0246389	2.09585																6	0.0521739	2.07312										20	0.0356506	3.35785				47	0.024646	3.08909	20	0.0305344	2.55481	81	0.0291682	8.0639	50	0.0250878	3.43071
GO:0022407: regulation of cell-cell adhesion																															18	0.0320856	2.28904	13	0.0373563	2.3129	60	0.031463	6.14217	20	0.0305344	2.24909	82	0.0295283	7.1264	47	0.0235825	2.17394
GO:0046942: carboxylic acid transport	26	0.0220901	3.81198	17	0.0301418	4.1976	2	0.222222	2.46281							7	0.03125	2.11405																17	0.0488506	6.9895	45	0.0235973	7.111	22	0.0335878	6.03197	53	0.0190853	5.43807	34	0.0170597	2.75887
GO:0061041: regulation of wound healing	21	0.017842	6.96578	8	0.0141844	2.32252																						2	0.4	3.67872							23	0.0120608	4.69275				34	0.0122434	7.05502	25	0.0125439	5.37643
GO:0034599: cellular response to oxidative stress	32	0.0271878	6.97856	18	0.0319149	5.04956							12	0.0324324	3.61242																						34	0.0178291	3.49867	14	0.021374	2.3683	43	0.0154843	3.00892	37	0.018565	4.12521
GO:0070371: ERK1 and ERK2 cascade	25	0.0212404	2.30314										11	0.0297297	2.23673																15	0.026738	2.4225	11	0.0316092	2.43293				20	0.0305344	3.78084	65	0.0234066	6.76311	44	0.0220773	4.06046
GO:0052547: regulation of peptidase activity				27	0.0478723	6.61222							15	0.0405405	3.16834																						59	0.0309386	6.60784	21	0.0320611	2.8622	65	0.0234066	3.37529
GO:0043491: protein kinase B signaling	23	0.0195412	4.81017										8	0.0216216	2.24708																13	0.0231729	3.62221	8	0.0229885	2.40435	24	0.0125852	2.24289				43	0.0154843	5.9131	28	0.0140492	3.25423
GO:0006090: pyruvate metabolic process	12	0.0101954	2.45699	8	0.0141844	2.6178							6	0.0162162	2.3534	6	0.0267857	3.46222																			17	0.00891453	2.66531	13	0.0198473	5.48038	20	0.00720202	2.00957	21	0.0105369	4.19807
GO:0021537: telencephalon development	25	0.0212404	4.19971										10	0.027027	2.70547																13	0.0231729	2.75278	14	0.0402299	5.44982	29	0.0152071	2.42511	15	0.0229008	3.04424	40	0.014404	2.74229	31	0.0155544	2.71009
GO:0000302: response to reactive oxygen species	23	0.0195412	5.42671	12	0.0212766	3.3873				2	0.1	2.11476	9	0.0243243	3.06684				4	0.0347826	2.13645																22	0.0115364	2.09377	12	0.0183206	2.82625	34	0.0122434	3.47648
GO:0016052: carbohydrate catabolic process	13	0.011045	2.30725	8	0.0141844	2.19059							7	0.0189189	2.64347	8	0.0357143	4.83621																			22	0.0115364	3.87419	14	0.021374	5.39631	27	0.00972272	3.44293	25	0.0125439	4.96787
GO:0050890: cognition	30	0.0254885	3.7288	15	0.0265957	2.28991																												13	0.0373563	3.32733	45	0.0235973	4.52989	20	0.0305344	3.61966	61	0.0219662	5.04547	43	0.0215755	3.49145	38
GO:0050921: positive regulation of chemotaxis	13	0.011045	2.03815	8	0.0141844	2.00121																									12	0.0213904	4.3707	7	0.0201149	2.60713	22	0.0115364	3.3966				32	0.0115232	4.80179
GO:0051604: protein maturation				14	0.0248227	2.07731																						3	0.6	4.78063	16	0.0285205	2.89208				43	0.0225485	4.32934				53	0.0190853	3.36423	36	0.0180632	2.0551
GO:0051896: regulation of protein kinase B signaling	20	0.0169924	4.43481										8	0.0216216	2.68628																10	0.0178253	2.60854	8	0.0229885	2.85252	23	0.0120608	2.85709				34	0.0122434	4.18556	22	0.0110386	2.28885
GO:1902903: regulation of supramolecular fiber organization	80	0.0679694	32.9704	16	0.0283688	2.35233							13	0.0351351	2.77836	11	0.0491071	3.60548	8	0.0695652	3.76972																53	0.0277923	6.34822				59	0.0212459	3.5202	65	0.0326141	10.5503
GO:0034329: cell junction assembly	76	0.0645709	26.0039	19	0.0336879	2.90636	2	0.222222	2.10592																												66	0.0346093	9.36194				69	0.024847	4.39593	53	0.0265931	4.19239
GO:0006631: fatty acid metabolic process				18	0.0319149	2.47979							13	0.0351351	2.26583	21	0.09375	10.2446																20	0.0574713	6.20633	51	0.0267436	3.98716	52	0.0793893	21.3979	89	0.032049	10.6101	71	0.0356247	10.4067
GO:0044282: small molecule catabolic process				23	0.0407801	6.64078							15	0.0405405	4.49818	28	0.125	20.0259																12	0.0344828	3.08398				38	0.0580153	15.4004	65	0.0234066	7.50247	47	0.0235825	5.54894
GO:0010639: negative regulation of organelle organization	59	0.0501274	18.4077	18	0.0319149	3.34216							12	0.0324324	2.46364	10	0.0446429	3.13886																			44	0.0230729	3.82726				58	0.0208858	3.72774	65	0.0326141	11.3225
GO:0072330: monocarboxylic acid biosynthetic process				11	0.0195035	2.55424							8	0.0216216	2.24708	8	0.0357143	3.62692	4	0.0347826	2.0095													9	0.0258621	2.9924				32	0.048855	16.872	39	0.0140439	4.39968	42	0.0210738	9.55482
GO:0008202: steroid metabolic process				15	0.0265957	2.5302										11	0.0491071	4.12747																12	0.0344828	3.03939	44	0.0230729	4.8484	40	0.0610687	16.7846	54	0.0194454	3.81619	56	0.0280983	9.00211
GO:0002181: cytoplasmic translation	10	0.00849618	2.08022	22	0.0390071	16.4113							6	0.0162162	2.70772	7	0.03125	4.83975	6	0.0521739	5.48166																			8	0.0122137	2.66455				22	0.0110386	5.90937
GO:0045765: regulation of angiogenesis	28	0.0237893	4.15977				2	0.222222	2.4115																						13	0.0231729	2.11889				64	0.0335606	15.798	19	0.0290076	4.05176	57	0.0205257	5.97242
GO:1901342: regulation of vasculature development	28	0.0237893	4.06253				2	0.222222	2.40052																						13	0.0231729	2.07439				64	0.0335606	15.5092	20	0.0305344	4.46575	58	0.0208858	6.13017
GO:1903829: positive regulation of protein localization	63	0.0535259	15.029	34	0.0602837	9.59264							20	0.0540541	5.16946																24	0.0427807	4.38381				56	0.0293655	4.28352	20	0.0305344	2.03107	89	0.032049	8.4008
GO:0001667: ameboidal-type cell migration	56	0.0475786	12.7784	20	0.035461	3.17094																									17	0.030303	2.09972				77	0.0403776	13.7505				87	0.0313288	9.55034	56	0.0280983	4.76708
GO:0034504: protein localization to nucleus	47	0.039932	13.5362	18	0.0319149	4.15874	2	0.222222	2.37634				12	0.0324324	3.01506																14	0.0249554	2.36365										54	0.0194454	4.45999	45	0.022579	5.33402
GO:0006820: anion transport	49	0.0416313	7.81942	23	0.0407801	3.82659	3	0.333333	3.39914																									25	0.0718391	8.59152	80	0.0419507	12.8413	40	0.0610687	11.1818	92	0.0331293	9.09341	59	0.0296036	4.41268
GO:0010563: negative regulation of phosphorus metabolic process	53	0.0450297	11.0078	23	0.0407801	4.38369							13	0.0351351	2.18042																						55	0.0288411	4.86869	25	0.0381679	4.24699	81	0.0291682	7.26889	68	0.0341194	8.72083
GO:0045936: negative regulation of phosphate metabolic process	53	0.0450297	11.0078	23	0.0407801	4.38369							13	0.0351351	2.18042																						55	0.0288411	4.86869	25	0.0381679	4.24699	81	0.0291682	7.26889	68	0.0341194	8.72083
GO:0022604: regulation of cell morphogenesis	44	0.0373832	10.8924	19	0.0336879	4.35266																									14	0.0249554	2.16022				49	0.0256948	6.69637				52	0.0187252	3.29776	48	0.0240843	5.76577
GO:0019439: aromatic compound catabolic process	40	0.0339847	5.37022	18	0.0319149	2.42952							13	0.0351351	2.22659	10	0.0446429	2.53088																			45	0.0235973	2.39171	19	0.0290076	2.1008	88	0.0316889	9.96848	57	0.0286001	5.09735
GO:0010631: epithelial cell migration	40	0.0339847	9.71749	17	0.0301418	3.77871																															51	0.0267436	8.647	16	0.0244275	2.63037	63	0.0226864	7.86543	36	0.0180632	2.71459
GO:0090132: epithelium migration	40	0.0339847	9.6335	17	0.0301418	3.74596																															52	0.027268	9.00672	16	0.0244275	2.60293	63	0.0226864	7.75582	36	0.0180632	2.66733
GO:0090130: tissue migration	40	0.0339847	9.5503	17	0.0301418	3.71352																															52	0.027268	8.90757	16	0.0244275	2.57578	63	0.0226864	7.64759	36	0.0180632	2.62077
GO:0050878: regulation of body fluid levels	34	0.028887	4.90868																									5	1	9.45101							49	0.0256948	5.43395	18	0.0274809	2.61595	67	0.0241268	6.34847	46	0.0230808	3.98558
GO:0032869: cellular response to insulin stimulus	31	0.0263381	9.31731	10	0.0177305	2.08676							8	0.0216216	2.24708																						25	0.0131096	2.54524	19	0.0290076	6.48174	43	0.0154843	5.9131	29	0.0145509	3.60621
GO:1903034: regulation of response to wounding	28	0.0237893	9.25638	10	0.0177305	2.62797																						2	0.4	3.44579							30	0.0157315	5.89114				41	0.0147641	7.27431	28	0.0140492	4.60515
GO:0010632: regulation of epithelial cell migration	33	0.0280374	8.90065	14	0.0248227	3.50526																															37	0.0194022	5.81918				50	0.018005	6.81134	30	0.0150527	2.88057
GO:0062197: cellular response to chemical stress	39	0.0331351	8.28255	21	0.037234	5.44795							13	0.0351351	3.34745																						42	0.0220241	4.2439				53	0.0190853	3.61694	42	0.0210738	3.82314
GO:0051348: negative regulation of transferase activity	30	0.0254885	6.3628	15	0.0265957	3.62815										7	0.03125	2.33105																			31	0.0162559	2.87531	13	0.0198473	2.12129	38	0.0136838	2.11707	46	0.0230808	8.26973
GO:0034248: regulation of cellular amide metabolic process	45	0.0382328	7.35597	29	0.0514184	7.51559							24	0.0648649	8.20374	9	0.0401786	2.02917																			47	0.024646	2.80588	21	0.0320611	2.7447	70	0.0252071	4.27536	61	0.0306071	6.32488
GO:0030336: negative regulation of cell migration	29	0.0246389	4.97206																												18	0.0320856	4.70758				42	0.0220241	5.74799	14	0.021374	2.13171	58	0.0208858	7.08874	37	0.018565	3.55989
GO:0003012: muscle system process	38	0.0322855	5.09811																																		50	0.0262192	4.10247				76	0.0273677	6.81217	45	0.022579	2.4251	46
GO:1900180: regulation of protein localization to nucleus	22	0.0186916	6.6324	11	0.0195035	3.69908	2	0.222222	3.01831	2	0.1	2.31227																			12	0.0213904	4.3707										25	0.00900252	2.28745	20	0.0100351	2.41197
GO:0010594: regulation of endothelial cell migration	20	0.0169924	4.50648	12	0.0212766	3.75891																															31	0.0162559	6.38578				37	0.0133237	5.48305	21	0.0105369	2.04035
GO:0051346: negative regulation of hydrolase activity				21	0.037234	4.8801							14	0.0378378	3.51201																			12	0.0344828	2.74727	43	0.0225485	3.71616	20	0.0305344	3.51106	66	0.0237667	6.32691
GO:0045727: positive regulation of translation	20	0.0169924	6.05215	11	0.0195035	4.04615							9	0.0243243	4.11289																						18	0.00943891	2.35194	10	0.0152672	2.90001	23	0.00828232	2.1843	18	0.00903161	2.15766
GO:2001242: regulation of intrinsic apoptotic signaling pathway	23	0.0195412	6.0008										7	0.0189189	2.08993	9	0.0401786	4.96221																			26	0.013634	3.96031	14	0.021374	4.24113	38	0.0136838	5.71859	24	0.0120421	2.91962
GO:0034250: positive regulation of cellular amide metabolic process	21	0.017842	5.34885	15	0.0265957	5.98121							10	0.027027	4.21511																						23	0.0120608	3.20769	11	0.0167939	2.81875	27	0.00972272	2.31736	21	0.0105369	2.26962
GO:0048511: rhythmic process	26	0.0220901	3.40178																															10	0.0287356	2.3569	32	0.0167803	2.1252	21	0.0320611	5.06114	50	0.018005	3.78671	45	0.022579	5.8228
GO:2000377: regulation of reactive oxygen species metabolic process				13	0.0230496	4.76402				2	0.1	2.26345																									24	0.0125852	3.84589	12	0.0183206	3.50514	29	0.0104429	3.18626	20	0.0100351	2.13122
GO:0009135: purine nucleoside diphosphate metabolic process	10	0.00849618	2.02248	7	0.0124113	2.3794							6	0.0162162	2.66458	4	0.0178571	2.06384																			16	0.00839014	2.92611	12	0.0183206	5.39797	18	0.00648181	2.03127	21	0.0105369	5.18826
GO:0009179: purine ribonucleoside diphosphate metabolic process	10	0.00849618	2.02248	7	0.0124113	2.3794							6	0.0162162	2.66458	4	0.0178571	2.06384																			16	0.00839014	2.92611	12	0.0183206	5.39797	18	0.00648181	2.03127	21	0.0105369	5.18826
GO:0016485: protein processing																												3	0.6	5.05757	13	0.0231729	2.47262				34	0.0178291	3.38244				42	0.0151242	2.63253
GO:0008217: regulation of blood pressure				11	0.0195035	2.36985	2	0.222222	2.69537																												33	0.0173047	5.04489	16	0.0244275	4.31607	39	0.0140439	3.85407
GO:0007626: locomotory behavior	24	0.0203908	3.60925																												12	0.0213904	2.21504	10	0.0287356	2.81498	35	0.0183534	4.1182				47	0.0169247	4.51451	31	0.0155544	2.53037
GO:0051962: positive regulation of nervous system development	30	0.0254885	3.7288	15	0.0265957	2.28991																												13	0.0373563	3.32733	44	0.0230729	4.21087	16	0.0244275	2.06643	57	0.0205257	3.9179	44	0.0220773	3.77961
GO:0051897: positive regulation of protein kinase B signaling	11	0.00934579	2.045																												10	0.0178253	3.96901				19	0.00996329	3.56778				24	0.00864242	3.47941
GO:0007015: actin filament organization	90	0.0764656	35.3472	19	0.0336879	2.71961										9	0.0401786	2.00014																			59	0.0309386	6.1199				71	0.0255672	4.37222	63	0.0316106	6.8423
GO:0110053: regulation of actin filament organization	65	0.0552251	30.4124	12	0.0212766	2.06364							10	0.027027	2.49478				5	0.0434783	2.29473																38	0.0199266	4.8213				40	0.014404	2.2206	42	0.0210738	5.90725
GO:1990778: protein localization to cell periphery	66	0.0560748	23.4959	16	0.0283688	2.55104							14	0.0378378	3.46463																						37	0.0194022	2.08331				59	0.0212459	4.08512	41	0.020572	2.7008
GO:0006575: cellular modified amino acid metabolic process				13	0.0230496	3.70322							10	0.027027	3.50003	20	0.0892857	15.7591	4	0.0347826	2.04553																			25	0.0381679	11.0973	40	0.014404	5.01862	27	0.0135474	3.07923
GO:0022613: ribonucleoprotein complex biogenesis	33	0.0280374	3.81291	38	0.0673759	14.7133							15	0.0405405	3.56159				9	0.0782609	4.42227																						55	0.0198055	2.20078	54	0.0270948	5.51423
GO:0060562: epithelial tube morphogenesis	49	0.0416313	11.2786																																		72	0.0377556	14.4379				75	0.0270076	8.06432	56	0.0280983	6.58807
GO:0006914: autophagy	59	0.0501274	13.9337	23	0.0407801	4.28303							17	0.0459459	3.91772																												100	0.0360101	14.0069	48	0.0240843	2.44969
GO:0061919: process utilizing autophagic mechanism	59	0.0501274	13.9337	23	0.0407801	4.28303							17	0.0459459	3.91772																												100	0.0360101	14.0069	48	0.0240843	2.44969
GO:0006790: sulfur compound metabolic process				22	0.0390071	6.18595										19	0.0848214	10.8433																12	0.0344828	3.15231	45	0.0235973	5.54386	35	0.0534351	13.3855	76	0.0273677	12.4675	49	0.0245861	6.52945
GO:0006913: nucleocytoplasmic transport	47	0.039932	12.8334	19	0.0336879	4.4224	2	0.222222	2.34008							8	0.0357143	2.31836																									52	0.0187252	3.42194	40	0.0200702	3.29063
GO:0051169: nuclear transport	47	0.039932	12.8334	19	0.0336879	4.4224	2	0.222222	2.34008							8	0.0357143	2.31836																									52	0.0187252	3.42194	40	0.0200702	3.29063
GO:0034976: response to endoplasmic reticulum stress	20	0.0169924	2.33372	21	0.037234	7.35941							9	0.0243243	2.20256	12	0.0535714	6.0402																									65	0.0234066	12.5961	29	0.0145509	2.18625
GO:0043434: response to peptide hormone	42	0.0356839	8.97269	24	0.0425532	6.66591																															46	0.0241217	4.85953	35	0.0534351	12.226	65	0.0234066	6.3059	47	0.0235825	4.70765
GO:0046890: regulation of lipid biosynthetic process				11	0.0195035	2.63583							8	0.0216216	2.30938																			10	0.0287356	3.71188	23	0.0120608	2.0799	26	0.0396947	11.9127	37	0.0133237	3.94238	29	0.0145509	3.78999
GO:0001558: regulation of cell growth	54	0.0458794	11.3733	18	0.0319149	2.33188							16	0.0432432	3.45947																									21	0.0320611	2.654	78	0.0280879	6.18514	76	0.0381335	11.8624
GO:0051098: regulation of binding	50	0.0424809	11.7433	16	0.0283688	2.2588							12	0.0324324	2.25137																17	0.030303	2.65576				52	0.027268	5.68724				78	0.0280879	9.05855	47	0.0235825	3.63947
GO:0050821: protein stabilization	21	0.017842	4.27785	16	0.0283688	5.77935							9	0.0243243	3.00342	10	0.0446429	5.48574													11	0.0196078	2.79086										53	0.0190853	11.7065	27	0.0135474	3.35253
GO:1901653: cellular response to peptide	43	0.0365336	11.4416	14	0.0248227	2.42762																															41	0.0214997	4.62669	23	0.0351145	6.01123	54	0.0194454	4.73349	39	0.0195685	3.56738
GO:0031331: positive regulation of cellular catabolic process	54	0.0458794	11.3733	18	0.0319149	2.33188																															46	0.0241217	2.43222	20	0.0305344	2.3196	93	0.0334894	11.3325	58	0.0291019	5.11495
GO:0007596: blood coagulation				9	0.0159574	2.1551																1	1	2.22408				5	1	11.1457							25	0.0131096	3.7588				37	0.0133237	5.60775
GO:0007599: hemostasis				9	0.0159574	2.10796																1	1	2.21657				5	1	11.1077							25	0.0131096	3.63979				37	0.0133237	5.4217
GO:0050817: coagulation				9	0.0159574	2.10796																1	1	2.21657				5	1	11.1077							25	0.0131096	3.63979				38	0.0136838	5.84546
GO:0045927: positive regulation of growth	43	0.0365336	11.0275																									2	0.4	2.91451				13	0.0373563	3.7803							58	0.0208858	5.62856	48	0.0240843	6.38226
GO:1901652: response to peptide	47	0.039932	9.31244	26	0.0460993	6.51911																															54	0.0283167	5.63287	36	0.0549618	10.919	74	0.0266475	6.59611	56	0.0280983	5.72692
GO:0044772: mitotic cell cycle phase transition	39	0.0331351	5.73003																												18	0.0320856	2.7832				52	0.027268	4.97947	20	0.0305344	2.77592	59	0.0212459	2.66898	69	0.0346212	10.7605
GO:0062012: regulation of small molecule metabolic process				15	0.0265957	2.16302							12	0.0324324	2.48228																			14	0.0402299	3.72273	46	0.0241217	4.49708	33	0.0503817	10.4836	72	0.0259273	8.18085	56	0.0280983	7.52083
GO:0003018: vascular process in circulatory system	29	0.0246389	6.89889	12	0.0212766	2.61149	2	0.222222	2.63901																												38	0.0199266	6.53465	18	0.0274809	5.08572	57	0.0205257	10.3559	37	0.018565	5.63848
GO:0072073: kidney epithelium development										2	0.1	2.3067																									35	0.0183534	10.2107	13	0.0198473	4.3288	32	0.0115232	4.74072	26	0.0130457	4.79507
GO:0042326: negative regulation of phosphorylation	47	0.039932	10.027	21	0.037234	4.31432																															50	0.0262192	4.92643	23	0.0351145	4.27994	70	0.0252071	6.16516	63	0.0316106	9.11938
GO:0050767: regulation of neurogenesis	43	0.0365336	6.45761	20	0.035461	3.13559																												15	0.0431034	3.32287	56	0.0293655	5.23358	22	0.0335878	3.08201	78	0.0280879	6.41717	71	0.0356247	10.0051
GO:0043542: endothelial cell migration	24	0.0203908	4.63383	15	0.0265957	4.31585																															44	0.0230729	9.91782	12	0.0183206	2.20372	48	0.0172848	6.76708
GO:0048732: gland development	50	0.0424809	8.91182																																		58	0.0304143	5.26209	27	0.0412214	4.81339	63	0.0226864	2.21027	73	0.0366282	9.91523
GO:0015980: energy derivation by oxidation of organic compounds	22	0.0186916	2.01799	27	0.0478723	9.84086							10	0.027027	2.1279				9	0.0782609	5.32825																			21	0.0320611	4.95459	48	0.0172848	3.09267	43	0.0215755	4.90642
GO:0001503: ossification	28	0.0237893	2.08005																																		65	0.034085	9.80439	23	0.0351145	3.94688	72	0.0259273	5.93759	60	0.0301054	7.09109
GO:0009895: negative regulation of catabolic process	40	0.0339847	9.6335	15	0.0265957	2.82321							10	0.027027	2.10019																13	0.0231729	2.03084							22	0.0335878	5.41741	67	0.0241268	9.35901	41	0.020572	4.13387
GO:0007346: regulation of mitotic cell cycle	43	0.0365336	5.86127																												19	0.0338681	2.53005				60	0.031463	5.80758	20	0.0305344	2.14228	70	0.0252071	3.53446	72	0.0361264	9.39192
GO:0032868: response to insulin	33	0.0280374	8.67032	13	0.0230496	2.91671							10	0.027027	2.85782																						32	0.0167803	3.698	25	0.0381679	9.28689	47	0.0169247	5.39187	37	0.018565	5.1663
GO:0001933: negative regulation of protein phosphorylation	39	0.0331351	7.72064	20	0.035461	4.61601																															42	0.0220241	3.79029	21	0.0320611	4.18554	63	0.0226864	5.95604	58	0.0291019	9.20501
GO:1901361: organic cyclic compound catabolic process	41	0.0348343	5.15568	18	0.0319149	2.18339							14	0.0378378	2.4262	13	0.0580357	3.9926																						26	0.0396947	4.36659	89	0.032049	9.04167	64	0.0321124	6.54603
GO:0002685: regulation of leukocyte migration																															14	0.0249554	3.79587				42	0.0220241	8.91509				41	0.0147641	4.20516
GO:0031668: cellular response to extracellular stimulus	31	0.0263381	7.92286	12	0.0212766	2.58138																															26	0.013634	2.09928	24	0.0366412	8.90981	37	0.0133237	2.63447	27	0.0135474	2.12747
GO:0051170: import into nucleus	28	0.0237893	8.79947				2	0.222222	2.85781	2	0.1	2.15518	7	0.0189189	2.02711	7	0.03125	3.23791																									31	0.0111631	2.89843	26	0.0130457	3.46291
GO:0003231: cardiac ventricle development	14	0.0118946	2.43705																																		32	0.0167803	8.43701	9	0.0137405	2.10669	29	0.0104429	3.61934	29	0.0145509	6.33192
GO:0042692: muscle cell differentiation	46	0.0390824	8.24803																												21	0.0374332	3.7949	12	0.0344828	2.12928	55	0.0288411	5.41175				68	0.0244869	4.2356	44	0.0220773	2.07369
GO:2001234: negative regulation of apoptotic signaling pathway	27	0.0229397	5.47216										11	0.0297297	3.43357	8	0.0357143	3.14351																			30	0.0157315	3.03704	15	0.0229008	3.25587	54	0.0194454	8.18159	33	0.016558	3.69484
GO:0071496: cellular response to external stimulus	35	0.0297366	7.52158	13	0.0230496	2.16896							11	0.0297297	2.72084																						34	0.0178291	2.77713	26	0.0396947	8.12584	42	0.0151242	2.0209
GO:0017038: protein import	31	0.0263381	8.09998	13	0.0230496	3.13207	2	0.222222	2.64631							9	0.0401786	4.0284	6	0.0521739	3.45091																						41	0.0147641	3.94527	33	0.016558	4.14961
GO:1903828: negative regulation of protein localization	30	0.0254885	8.01867	11	0.0195035	2.34059										6	0.0267857	2.09659																			29	0.0152071	3.44098	12	0.0183206	2.29359	43	0.0154843	5.14654	33	0.016558	4.57414
GO:0048545: response to steroid hormone	30	0.0254885	7.79296	13	0.0230496	3.23754										6	0.0267857	2.05164																13	0.0373563	5.35571				15	0.0229008	3.625	37	0.0133237	2.97342	28	0.0140492	2.66982
GO:0003281: ventricular septum development	9	0.00764656	2.00976																																		18	0.00943891	4.81365	7	0.010687	2.40478	18	0.00648181	2.78639	23	0.0115404	7.70221
GO:0001764: neuron migration	20	0.0169924	3.78217										9	0.0243243	2.98783																			8	0.0229885	2.56088	24	0.0125852	2.57175				39	0.0140439	5.01358	37	0.018565	7.67969
GO:0050803: regulation of synapse structure or activity	33	0.0280374	7.61513																															9	0.0258621	2.22481	39	0.020451	5.39159				44	0.0158444	3.38019	30	0.0150527	2.12646	27
GO:0031330: negative regulation of cellular catabolic process	30	0.0254885	6.88148	15	0.0265957	3.88659							9	0.0243243	2.28985																									18	0.0274809	4.74415	53	0.0190853	7.56505	32	0.0160562	3.26966
GO:0001666: response to hypoxia	22	0.0186916	4.08644	11	0.0195035	2.42959																												8	0.0229885	2.30668	31	0.0162559	4.3991				48	0.0172848	7.52843
GO:1903320: regulation of protein modification by small protein conjugation or removal	19	0.0161427	2.06768	21	0.037234	7.44733							10	0.027027	2.75513	9	0.0401786	3.74621																									43	0.0154843	3.7172	31	0.0155544	2.81766
GO:0098739: import across plasma membrane	26	0.0220901	7.10445	12	0.0212766	3.3873				2	0.1	2.11476																						10	0.0287356	3.92763	25	0.0131096	3.0636	17	0.0259542	5.71011	44	0.0158444	7.44366
GO:0071560: cellular response to transforming growth factor beta stimulus																															12	0.0213904	2.77116				33	0.0173047	4.79684	12	0.0183206	2.23325	49	0.0176449	7.31168	38	0.0190667	6.50006
GO:0060326: cell chemotaxis	23	0.0195412	2.2771																												18	0.0320856	4.29371				48	0.0251704	7.28449				51	0.0183651	3.81923	34	0.0170597	2.18792
GO:0098657: import into cell	26	0.0220901	5.19065	15	0.0265957	4.06405																												13	0.0373563	5.09378	30	0.0157315	3.21299	21	0.0320611	6.77972	51	0.0183651	7.2823
GO:0045444: fat cell differentiation																															17	0.030303	4.72065				28	0.0146827	2.0248	14	0.021374	2.51123	54	0.0194454	7.08425	43	0.0215755	6.86041
GO:0071559: response to transforming growth factor beta	18	0.0152931	2.18001																												12	0.0213904	2.70756				33	0.0173047	4.63799	12	0.0183206	2.1746	49	0.0176449	7.06093	38	0.0190667	6.30225
GO:0001654: eye development	42	0.0356839	6.96036																																		51	0.0267436	4.63878	20	0.0305344	2.76384	66	0.0237667	4.25996	44	0.0220773	2.37389
GO:0150063: visual system development	42	0.0356839	6.87533																																		52	0.027268	4.86445	20	0.0305344	2.7279	66	0.0237667	4.16533	44	0.0220773	2.31856
GO:0061458: reproductive system development	41	0.0348343	4.91929																																		59	0.0309386	5.23592	24	0.0366412	3.4143	75	0.0270076	4.45293	66	0.0331159	6.85848
GO:1903578: regulation of ATP metabolic process				7	0.0124113	2.68155							6	0.0162162	2.94042																						15	0.00786576	3.0478	13	0.0198473	6.83812	20	0.00720202	3.45368	15	0.00752634	2.85539
GO:0048880: sensory system development	42	0.0356839	6.76351																																		52	0.027268	4.75169	20	0.0305344	2.68068	67	0.0241268	4.2947	44	0.0220773	2.24638
GO:0033673: negative regulation of kinase activity	28	0.0237893	6.68002	13	0.0230496	3.23754																															28	0.0146827	2.95037	12	0.0183206	2.21843	34	0.0122434	2.18555	37	0.018565	6.00761
GO:0048608: reproductive structure development	41	0.0348343	5.00409																																		59	0.0309386	5.34714	24	0.0366412	3.4656	75	0.0270076	4.5749	65	0.0326141	6.65261
GO:0044242: cellular lipid catabolic process				13	0.0230496	3.29181							10	0.027027	3.16565	11	0.0491071	5.7951																8	0.0229885	2.21389				20	0.0305344	6.62854	41	0.0147641	4.34064	27	0.0135474	2.45517
GO:0040013: negative regulation of locomotion	34	0.028887	5.78337																												20	0.0356506	4.86524				49	0.0256948	6.61762				63	0.0226864	6.49523	44	0.0220773	4.3283
GO:0098656: anion transmembrane transport	26	0.0220901	6.6144	15	0.0265957	4.93024										6	0.0267857	2.29051																11	0.0316092	4.41944	29	0.0152071	4.15972	17	0.0259542	5.37899	38	0.0136838	4.33613
GO:0009185: ribonucleoside diphosphate metabolic process	11	0.00934579	2.15391	7	0.0124113	2.14114							7	0.0189189	3.16079																						17	0.00891453	2.871	14	0.021374	6.47988	20	0.00720202	2.216	24	0.0120421	6.09998
GO:0031334: positive regulation of protein-containing complex assembly	26	0.0220901	6.4459	11	0.0195035	2.58652	2	0.222222	2.75163										6	0.0521739	3.73782																31	0.0162559	4.80782							25	0.0125439	2.354
GO:0032102: negative regulation of response to external stimulus													13	0.0351351	2.63488													2	0.4	2.72179	16	0.0285205	2.21979				49	0.0256948	4.52426				54	0.0194454	2.07862	56	0.0280983	6.30095
GO:0009306: protein secretion	39	0.0331351	6.28391	18	0.0319149	3.00501																												12	0.0344828	2.44275	42	0.0220241	2.68692				68	0.0244869	5.592	44	0.0220773	2.81276
GO:0035592: establishment of protein localization to extracellular region	39	0.0331351	6.2564	18	0.0319149	2.99276																												12	0.0344828	2.43412	42	0.0220241	2.66671				68	0.0244869	5.55331	44	0.0220773	2.79149
GO:0071692: protein localization to extracellular region	39	0.0331351	6.09381	18	0.0319149	2.9203																												12	0.0344828	2.38304	44	0.0230729	3.03763				70	0.0252071	5.92226	44	0.0220773	2.66659
GO:0045862: positive regulation of proteolysis	26	0.0220901	2.467	20	0.035461	4.52921																															49	0.0256948	5.98168				55	0.0198055	3.46643	44	0.0220773	3.83442
GO:1903362: regulation of cellular protein catabolic process				15	0.0265957	3.86744										9	0.0401786	3.79769																						13	0.0198473	2.29984	49	0.0176449	5.9226	32	0.0160562	3.23935
GO:0036293: response to decreased oxygen levels	25	0.0212404	4.63091	12	0.0212766	2.49333																												9	0.0258621	2.53174	31	0.0162559	3.45273				48	0.0172848	5.91636
GO:0043467: regulation of generation of precursor metabolites and energy	14	0.0118946	2.54305	11	0.0195035	3.80151							8	0.0216216	3.18734																						18	0.00943891	2.06864	15	0.0229008	5.84883	31	0.0111631	4.62848	21	0.0105369	2.91331
GO:0045926: negative regulation of growth	29	0.0246389	5.80271										13	0.0351351	4.3629																						33	0.0173047	3.44215	15	0.0229008	2.92769	46	0.0165646	4.19748	37	0.018565	4.43678
GO:0007159: leukocyte cell-cell adhesion																															15	0.026738	2.06292	11	0.0316092	2.13787	51	0.0267436	5.8017	18	0.0274809	2.49436	56	0.0201656	2.95945
GO:0009314: response to radiation	37	0.0314359	4.70357	17	0.0301418	2.27475																															47	0.024646	3.26101				63	0.0226864	3.24751	57	0.0286001	5.70472
GO:0046031: ADP metabolic process	10	0.00849618	2.13979	7	0.0124113	2.47471							5	0.0135135	2.04148	4	0.0178571	2.1233																			16	0.00839014	3.11602	12	0.0183206	5.58075				19	0.00953337	4.3695
GO:0006605: protein targeting	27	0.0229397	4.44782	19	0.0336879	5.50013										9	0.0401786	3.43461	5	0.0434783	2.26869																30	0.0157315	2.19037				51	0.0183651	5.17233
GO:0007623: circadian rhythm	20	0.0169924	3.10435																															8	0.0229885	2.24814				16	0.0244275	4.29248	39	0.0140439	3.81141	35	0.0175615	5.42884
GO:0034446: substrate adhesion-dependent cell spreading	15	0.0127443	4.37932	8	0.0141844	2.83377																															15	0.00786576	2.22619	9	0.0137405	3.0322				22	0.0110386	5.26103
GO:0003015: heart process	22	0.0186916	3.19045																															10	0.0287356	3.00409				14	0.021374	2.72668	47	0.0169247	5.19565	28	0.0140492	2.08765
GO:0042593: glucose homeostasis	23	0.0195412	2.68406	13	0.0230496	2.28805																															36	0.0188778	3.64131	15	0.0229008	2.53442	52	0.0187252	5.01684	37	0.018565	3.58941
GO:0051090: regulation of DNA-binding transcription factor activity	34	0.028887	3.57234				2	0.222222	2.11548																						18	0.0320856	2.60795				50	0.0262192	3.95243				63	0.0226864	3.11683	53	0.0265931	4.3238
GO:0033500: carbohydrate homeostasis	23	0.0195412	2.66507	13	0.0230496	2.27584																															36	0.0188778	3.61215	15	0.0229008	2.52044	52	0.0187252	4.97371	37	0.018565	3.55989
GO:0048872: homeostasis of number of cells	34	0.028887	4.93321																												15	0.026738	2.17304				46	0.0241217	4.46797	17	0.0259542	2.26691	60	0.021606	4.2872	40	0.0200702	2.41913
GO:0002526: acute inflammatory response										2	0.1	2.56577										1	1	2.41039				2	0.4	3.82797	11	0.0196078	4.90963
GO:0044070: regulation of anion transport													6	0.0162162	2.38932																			6	0.0172414	2.51911	21	0.0110121	4.58932	12	0.0183206	4.82317	21	0.00756212	2.41813
GO:1905039: carboxylic acid transmembrane transport	14	0.0118946	2.79978	11	0.0195035	4.04615				2	0.1	2.3884																						9	0.0258621	4.31682	21	0.0110121	3.52925	13	0.0198473	4.77281
GO:1903825: organic acid transmembrane transport	14	0.0118946	2.76993	11	0.0195035	4.01794				2	0.1	2.38229																						9	0.0258621	4.29232	21	0.0110121	3.4856	13	0.0198473	4.73914
GO:0009743: response to carbohydrate	23	0.0195412	4.67639	10	0.0177305	2.03184																									10	0.0178253	2.04705				26	0.013634	2.74688	16	0.0244275	4.51043	35	0.0126035	2.94478
GO:0002688: regulation of leukocyte chemotaxis																															11	0.0196078	4.42783				22	0.0115364	4.58345				22	0.00792222	2.35625
GO:0050818: regulation of coagulation				6	0.0106383	2.57263																						2	0.4	4.22492							12	0.00629261	2.64304				19	0.00684192	4.53028	12	0.00602107	2.48553
GO:0062013: positive regulation of small molecule metabolic process	14	0.0118946	2.03486	10	0.0177305	2.73971																															22	0.0115364	2.77007	14	0.021374	4.4901	33	0.0118833	4.22917	22	0.0110386	2.5343
GO:0030193: regulation of blood coagulation				6	0.0106383	2.70109																						2	0.4	4.27553							12	0.00629261	2.86646				18	0.00648181	4.34884	12	0.00602107	2.70419
GO:1900046: regulation of hemostasis				6	0.0106383	2.63569																						2	0.4	4.24986							12	0.00629261	2.75217				18	0.00648181	4.1653	12	0.00602107	2.59229
GO:0010951: negative regulation of endopeptidase activity				13	0.0230496	4.05898							8	0.0216216	2.52386																			7	0.0201149	2.10358	22	0.0115364	2.19928	13	0.0198473	3.42772	33	0.0118833	3.32309
GO:0010466: negative regulation of peptidase activity				14	0.0248227	3.14476							10	0.027027	2.65688																			10	0.0287356	2.85161	33	0.0173047	3.5324	16	0.0244275	3.44159	45	0.0162045	4.00934
GO:0007613: memory	15	0.0127443	2.59206																																		21	0.0110121	2.64945	10	0.0152672	2.40953	30	0.010803	3.48541	22	0.0110386	2.76885	19
GO:0008406: gonad development																																		8	0.0229885	2.04159				12	0.0183206	2.03498	36	0.0129636	2.29058	27	0.0135474	2.05746
GO:0007264: small GTPase mediated signal transduction	82	0.0696686	31.1642																												17	0.030303	2.29722				59	0.0309386	7.02233				84	0.0302485	9.52108	50	0.0250878	3.61836
GO:0032535: regulation of cellular component size	68	0.057774	23.4076																7	0.0608696	2.98591																59	0.0309386	8.493				65	0.0234066	4.94039	52	0.0260913	5.26965	36
GO:0007265: Ras protein signal transduction	61	0.0518267	21.7492																												16	0.0285205	2.91819				49	0.0256948	6.53973				72	0.0259273	9.79172	38	0.0190667	2.56711
GO:0072659: protein localization to plasma membrane	56	0.0475786	20.8467	14	0.0248227	2.56605																															33	0.0173047	2.48363				47	0.0169247	3.15031	35	0.0175615	2.71125
GO:0046395: carboxylic acid catabolic process				19	0.0336879	7.12748							11	0.0297297	3.86855	24	0.107143	19.9332																10	0.0287356	3.44854				25	0.0381679	10.3703	42	0.0151242	4.93272
GO:0016054: organic acid catabolic process				19	0.0336879	7.06491							11	0.0297297	3.83394	24	0.107143	19.839																10	0.0287356	3.4174				25	0.0381679	10.2843	42	0.0151242	4.83292
GO:0030198: extracellular matrix organization																																					66	0.0346093	16.3877	19	0.0290076	3.90587	72	0.0259273	11.5462	50	0.0250878	7.4917
GO:0043062: extracellular structure organization																																					66	0.0346093	16.3144	19	0.0290076	3.88804	72	0.0259273	11.4762	50	0.0250878	7.44658
GO:0045229: external encapsulating structure organization																																					66	0.0346093	16.2414	19	0.0290076	3.87029	72	0.0259273	11.4067	51	0.0255896	7.82443
GO:0051258: protein polymerization	49	0.0416313	17.4943													11	0.0491071	4.92995	6	0.0521739	3.06517																44	0.0230729	7.27115				52	0.0187252	5.70358	39	0.0195685	4.76097
GO:0045216: cell-cell junction organization	42	0.0356839	16.5657				2	0.222222	2.71106																												45	0.0235973	11.3051				38	0.0136838	3.70205	25	0.0125439	2.09439
GO:1905475: regulation of protein localization to membrane	37	0.0314359	13.9539										12	0.0324324	4.92652																10	0.0178253	2.2173										38	0.0136838	4.43421	28	0.0140492	3.53337
GO:0033865: nucleoside bisphosphate metabolic process																7	0.03125	4.59818																7	0.0201149	3.41174	19	0.00996329	3.97926	20	0.0305344	12.1778	21	0.00756212	2.75408	20	0.0100351	4.21622
GO:0033875: ribonucleoside bisphosphate metabolic process																7	0.03125	4.59818																7	0.0201149	3.41174	19	0.00996329	3.97926	20	0.0305344	12.1778	21	0.00756212	2.75408	20	0.0100351	4.21622
GO:0034032: purine nucleoside bisphosphate metabolic process																7	0.03125	4.59818																7	0.0201149	3.41174	19	0.00996329	3.97926	20	0.0305344	12.1778	21	0.00756212	2.75408	20	0.0100351	4.21622
GO:1901605: alpha-amino acid metabolic process				19	0.0336879	8.35844							9	0.0243243	3.18216	16	0.0714286	11.8592																						24	0.0366412	11.2171	42	0.0151242	7.01879	22	0.0110386	2.06523
GO:0071375: cellular response to peptide hormone stimulus	40	0.0339847	11.7924	13	0.0230496	2.57488																															34	0.0178291	3.64893	23	0.0351145	7.18038	47	0.0169247	4.34651	34	0.0170597	3.30245
GO:0042254: ribosome biogenesis				29	0.0514184	11.7438							11	0.0297297	2.74346				6	0.0521739	2.88679																						42	0.0151242	2.06907	41	0.020572	4.65697
GO:0140694: non-membrane-bounded organelle assembly	34	0.028887	4.71657	27	0.0478723	7.94942													6	0.0521739	2.36441																39	0.020451	2.33115				54	0.0194454	2.57656	66	0.0331159	11.3664
GO:0006066: alcohol metabolic process				15	0.0265957	2.44739							12	0.0324324	2.73933																						42	0.0220241	3.98331	33	0.0503817	11.3343	59	0.0212459	4.98917	51	0.0255896	6.62293
GO:0042180: cellular ketone metabolic process																7	0.03125	2.5886																9	0.0258621	2.61634	27	0.0141584	2.40119	27	0.0412214	11.1717	45	0.0162045	5.1684	39	0.0195685	6.45242
GO:0006694: steroid biosynthetic process																6	0.0267857	2.67053																8	0.0229885	2.96506	21	0.0110121	2.3961	23	0.0351145	11.1628	28	0.0100828	2.49758	30	0.0150527	5.77243
GO:0002064: epithelial cell development	35	0.0297366	10.4228																																		37	0.0194022	6.08945				37	0.0133237	2.69954	48	0.0240843	11.0038
GO:0018209: peptidyl-serine modification	46	0.0390824	10.9064																																		39	0.020451	2.67269	18	0.0274809	2.73032	66	0.0237667	6.41538	42	0.0210738	3.09315
GO:0006520: cellular amino acid metabolic process				25	0.0443262	10.1627							13	0.0351351	4.4654	17	0.0758929	10.6023																						26	0.0396947	9.51624	61	0.0219662	10.4604	33	0.016558	3.28549
GO:0034764: positive regulation of transmembrane transport	28	0.0237893	5.72154	13	0.0230496	2.80766																						2	0.4	3.12225							38	0.0199266	5.72099				60	0.021606	10.4316
GO:0072006: nephron development																																					36	0.0188778	10.4263	14	0.021374	4.82025	36	0.0129636	6.16684	25	0.0125439	4.10478
GO:0010959: regulation of metal ion transport	43	0.0365336	6.69563																												19	0.0338681	2.87663				49	0.0256948	3.44705				88	0.0316889	10.2303	45	0.022579	2.14076
GO:0043393: regulation of protein binding	30	0.0254885	8.20469	11	0.0195035	2.39951							10	0.027027	3.25679																						25	0.0131096	2.27874				54	0.0194454	10.2177	27	0.0135474	2.62076
GO:0001952: regulation of cell-matrix adhesion	25	0.0212404	10.1035				2	0.222222	3.15403				6	0.0162162	2.18478																												24	0.00864242	2.90078	20	0.0100351	3.25418
GO:0006637: acyl-CoA metabolic process																6	0.0267857	4.18199																6	0.0172414	3.15412	18	0.00943891	4.81365	16	0.0244275	9.87036	19	0.00684192	3.20929	18	0.00903161	4.55768
GO:0035383: thioester metabolic process																6	0.0267857	4.18199																6	0.0172414	3.15412	18	0.00943891	4.81365	16	0.0244275	9.87036	19	0.00684192	3.20929	18	0.00903161	4.55768
GO:1901990: regulation of mitotic cell cycle phase transition	29	0.0246389	4.46011																												13	0.0231729	2.07439				39	0.020451	4.01716				45	0.0162045	2.41184	54	0.0270948	9.46454
GO:0072593: reactive oxygen species metabolic process				16	0.0283688	4.52472																															31	0.0162559	3.39067	20	0.0305344	6.00917	42	0.0151242	3.76706	29	0.0145509	2.47833
GO:0060537: muscle tissue development	52	0.0441801	9.30646																												20	0.0356506	2.74671				61	0.0319874	5.71684				82	0.0295283	6.15495	71	0.0356247	8.4599
GO:0090287: regulation of cellular response to growth factor stimulus																															14	0.0249554	2.61295				51	0.0267436	9.30402	15	0.0229008	2.41138	62	0.0223263	8.20652	47	0.0235825	6.90967
GO:0090407: organophosphate biosynthetic process	36	0.0305862	3.39																																		46	0.0241217	2.08386	36	0.0549618	9.25047	73	0.0262874	4.14413	55	0.0275966	3.73092
GO:2001020: regulation of response to DNA damage stimulus	35	0.0297366	9.10522	14	0.0248227	3.14476							9	0.0243243	2.14998																												49	0.0176449	5.32212	34	0.0170597	3.51357
GO:0006606: protein import into nucleus	28	0.0237893	9.02431				2	0.222222	2.87688				7	0.0189189	2.07717	6	0.0267857	2.55825																									30	0.010803	2.75097	25	0.0125439	3.24191
GO:0003205: cardiac chamber development	21	0.017842	4.118																																		39	0.020451	9.0079	11	0.0167939	2.20054	41	0.0147641	5.57343	32	0.0160562	5.1153
GO:0006639: acylglycerol metabolic process																																		9	0.0258621	4.10377	18	0.00943891	2.06864	19	0.0290076	8.94657	28	0.0100828	3.45507	21	0.0105369	2.91331
GO:0016311: dephosphorylation	41	0.0348343	8.90316	24	0.0425532	6.93781																															36	0.0188778	2.28717				58	0.0208858	4.61634	42	0.0210738	3.52075
GO:0009991: response to extracellular stimulus	41	0.0348343	6.95367	17	0.0301418	2.53235																																		32	0.048855	8.85875	62	0.0223263	3.7176	49	0.0245861	3.96984
GO:1990138: neuron projection extension	22	0.0186916	4.46083																												10	0.0178253	2.15885				25	0.0131096	2.65943				49	0.0176449	8.85149	36	0.0180632	6.72357
GO:0006638: neutral lipid metabolic process																																		9	0.0258621	4.0586	19	0.00996329	2.34272	19	0.0290076	8.84601	28	0.0100828	3.35596	21	0.0105369	2.83818
GO:0030522: intracellular receptor signaling pathway	31	0.0263381	8.70794	13	0.0230496	3.36583										6	0.0267857	2.11495																									43	0.0154843	5.25017	36	0.0180632	5.9051
GO:0042063: gliogenesis	37	0.0314359	6.83548																												14	0.0249554	2.03451				55	0.0288411	8.68245	19	0.0290076	3.32991	61	0.0219662	5.40301	43	0.0215755	3.73128
GO:0050673: epithelial cell proliferation	49	0.0416313	8.45567										13	0.0351351	2.04058																						57	0.0298899	4.95696				76	0.0273677	5.08938	63	0.0316106	6.24583
GO:0060485: mesenchyme development	35	0.0297366	7.59505																																		48	0.0251704	7.96729				61	0.0219662	7.86559	36	0.0180632	3.06557
GO:0006814: sodium ion transport	31	0.0263381	7.45792	12	0.0212766	2.42247																												17	0.0488506	7.96031	31	0.0162559	3.29946	23	0.0351145	7.83573	50	0.018005	6.41221
GO:0031667: response to nutrient levels	38	0.0322855	6.58978	16	0.0283688	2.5168																																		29	0.0442748	7.95379	54	0.0194454	2.77884	46	0.0230808	3.98558
GO:0050807: regulation of synapse organization	33	0.0280374	7.93636																															9	0.0258621	2.30774	38	0.0199266	5.31204				44	0.0158444	3.67072	30	0.0150527	2.30871
GO:2000112: regulation of cellular macromolecule biosynthetic process	48	0.0407816	7.86562	26	0.0460993	5.42436							22	0.0594595	6.46109																						46	0.0241217	2.09951				84	0.0302485	7.21824	68	0.0341194	7.804
GO:1903522: regulation of blood circulation	24	0.0203908	3.58494																															10	0.0287356	2.8029				14	0.021374	2.48194	56	0.0201656	7.77573	30	0.0150527	2.23887
GO:0005996: monosaccharide metabolic process																9	0.0401786	3.51481																9	0.0258621	2.20463	29	0.0152071	2.08629	16	0.0244275	3.24654	52	0.0187252	5.85037	46	0.0230808	7.75022
GO:0006417: regulation of translation	42	0.0356839	7.74195	22	0.0390071	4.88232							21	0.0567568	7.27439																									18	0.0274809	2.35566	63	0.0226864	4.31986	56	0.0280983	6.58807
GO:0009636: response to toxic substance	13	0.011045	2.83185				2	0.222222	3.20219	2	0.1	2.49297																									16	0.00839014	2.1739	16	0.0244275	7.72668	23	0.00828232	2.88403
GO:0045446: endothelial cell differentiation	11	0.00934579	2.07166																																		24	0.0125852	6.22574				20	0.00720202	2.08992	27	0.0135474	7.65831
GO:0010001: glial cell differentiation	26	0.0220901	4.60466																															9	0.0258621	2.35057	43	0.0225485	7.64372	15	0.0229008	3.02729	39	0.0140439	2.46194	31	0.0155544	2.68376
GO:0003158: endothelium development	13	0.011045	2.49763																																		28	0.0146827	7.40445				26	0.00936262	3.4332	29	0.0145509	7.58461
GO:0048639: positive regulation of developmental growth	29	0.0246389	7.53069	12	0.0212766	2.85031																												11	0.0316092	4.08498							40	0.014404	4.18436	35	0.0175615	5.47427
GO:0033674: positive regulation of kinase activity	44	0.0373832	7.43499																												20	0.0356506	3.40814				55	0.0288411	5.50203	24	0.0366412	4.15832	76	0.0273677	6.60465
GO:0050678: regulation of epithelial cell proliferation	42	0.0356839	7.43156										12	0.0324324	2.18503																						46	0.0241217	3.59285				62	0.0223263	3.74753	56	0.0280983	6.23091
GO:1904951: positive regulation of establishment of protein localization	35	0.0297366	6.31867	24	0.0425532	7.17454							13	0.0351351	3.33532																14	0.0249554	2.17104				41	0.0214997	3.89783				65	0.0234066	7.3492
GO:1903036: positive regulation of response to wounding	16	0.0135939	7.23373																																		14	0.00734137	3.37997				23	0.00828232	6.3754
GO:0051222: positive regulation of protein transport	33	0.0280374	5.89684	22	0.0390071	6.344							12	0.0324324	3.00344																14	0.0249554	2.35185				40	0.0209754	4.04316				62	0.0223263	7.06543
GO:0045860: positive regulation of protein kinase activity	38	0.0322855	7.04822																												17	0.030303	3.13643				43	0.0225485	3.9299	22	0.0335878	4.54893	58	0.0208858	4.22153
GO:1904950: negative regulation of establishment of protein localization	22	0.0186916	6.89505													6	0.0267857	2.99414																			19	0.00996329	2.44042	9	0.0137405	2.19915	28	0.0100828	3.50564	23	0.0115404	3.75566
GO:0010976: positive regulation of neuron projection development	28	0.0237893	6.76071													7	0.03125	2.70468																			32	0.0167803	4.44101	12	0.0183206	2.24818	40	0.014404	3.96372	32	0.0160562	4.0783
GO:0042886: amide transport	37	0.0314359	6.74192	18	0.0319149	3.62809																												12	0.0344828	2.87871	37	0.0194022	2.4072				64	0.0230465	6.24086	41	0.020572	3.09027
GO:0006839: mitochondrial transport				10	0.0177305	3.04547							7	0.0189189	2.4289				8	0.0695652	6.71583																23	0.0120608	3.72597				29	0.0104429	3.51867	27	0.0135474	5.21283
GO:0016032: viral process	37	0.0314359	6.68026	22	0.0390071	5.61809																																					54	0.0194454	3.27963	48	0.0240843	5.16977
GO:0035265: organ growth	27	0.0229397	6.54175										10	0.027027	3.27231																						31	0.0162559	4.36011				36	0.0129636	3.05041	26	0.0130457	2.351
GO:2000146: negative regulation of cell motility	32	0.0271878	5.9298																												18	0.0320856	4.45779				43	0.0225485	5.63661				58	0.0208858	6.41973	38	0.0190667	3.49145
GO:1903706: regulation of hemopoiesis																			6	0.0521739	2.25278																						71	0.0255672	6.39772	43	0.0215755	2.51442
GO:2000116: regulation of cysteine-type endopeptidase activity				16	0.0283688	4.63381																									13	0.0231729	3.03491				38	0.0199266	6.29794				35	0.0126035	2.05469	28	0.0140492	2.32559
GO:0007178: transmembrane receptor protein serine/threonine kinase signaling pathway																															17	0.030303	2.72454				51	0.0267436	5.53784	23	0.0351145	4.43137	69	0.024847	6.22354	53	0.0265931	5.67057
GO:0048771: tissue remodeling	16	0.0135939	2.0253																																		31	0.0162559	4.93745	16	0.0244275	4.74182	43	0.0154843	6.2116	28	0.0140492	3.4262
GO:0032835: glomerulus development																															5	0.00891266	2.06043				17	0.00891453	6.13263	7	0.010687	3.17072	17	0.00612171	3.98232	11	0.00551932	2.32656
GO:0070997: neuron death	34	0.028887	3.53592	21	0.037234	3.76341																									19	0.0338681	2.96739				57	0.0298899	6.07759	21	0.0320611	2.92274	71	0.0255672	5.02533
GO:0001659: temperature homeostasis																															16	0.0285205	6.01957	8	0.0229885	2.67259	22	0.0115364	2.17246	14	0.021374	3.95962	32	0.0115232	2.96719	26	0.0130457	3.24329
GO:0046939: nucleotide phosphorylation	11	0.00934579	2.36006	7	0.0124113	2.28893										4	0.0178571	2.00707																			17	0.00891453	3.18671	13	0.0198473	6.007				17	0.00852985	2.97438
GO:0090257: regulation of muscle system process	27	0.0229397	5.14797																																		33	0.0173047	3.71928				50	0.018005	5.98224				25
GO:0007162: negative regulation of cell adhesion	29	0.0246389	4.40933																																		40	0.0209754	4.28616	15	0.0229008	2.24423	56	0.0201656	5.36654	37	0.018565	2.98652
GO:0072331: signal transduction by p53 class mediator	14	0.0118946	2.46311	8	0.0141844	2.01759																															20	0.0104877	2.66388	9	0.0137405	2.12481	28	0.0100828	3.3074	28	0.0140492	5.87836
GO:0006469: negative regulation of protein kinase activity	23	0.0195412	4.98318	12	0.0212766	3.15176																															24	0.0125852	2.37502	12	0.0183206	2.60531				34	0.0170597	5.84885
GO:0015850: organic hydroxy compound transport							2	0.222222	2.56933																									14	0.0402299	5.50871	29	0.0152071	2.49826	20	0.0305344	5.73932	47	0.0169247	4.95926	31	0.0155544	2.79042
GO:0001885: endothelial cell development	11	0.00934579	3.70131																																		17	0.00891453	5.29053	6	0.00916031	2.1699	15	0.00540151	2.37548	18	0.00903161	5.67685
GO:0006865: amino acid transport	15	0.0127443	2.61824	9	0.0159574	2.35643																												10	0.0287356	4.57467	28	0.0146827	5.67448	11	0.0167939	2.94755	26	0.00936262	2.24723
GO:0071214: cellular response to abiotic stimulus	33	0.0280374	5.63263	14	0.0248227	2.22868							11	0.0297297	2.41575																						37	0.0194022	2.91042							39	0.0195685	3.11259
GO:0104004: cellular response to environmental stimulus	33	0.0280374	5.63263	14	0.0248227	2.22868							11	0.0297297	2.41575																						37	0.0194022	2.91042							39	0.0195685	3.11259
GO:0030595: leukocyte chemotaxis																															16	0.0285205	4.93747				35	0.0183534	5.54026				36	0.0129636	2.66425
GO:1901214: regulation of neuron death	32	0.0271878	3.7501	19	0.0336879	3.51922																									17	0.030303	2.71295				51	0.0267436	5.50561	19	0.0290076	2.75156	62	0.0223263	4.15423
GO:0090303: positive regulation of wound healing	12	0.0101954	5.49551																																		12	0.00629261	3.45482				18	0.00648181	5.30054
GO:0030308: negative regulation of cell growth	21	0.017842	3.99465										8	0.0216216	2.29675																						25	0.0131096	2.65943	11	0.0167939	2.13835				33	0.016558	5.35896
GO:0045834: positive regulation of lipid metabolic process				10	0.0177305	2.43686																															26	0.013634	3.645	16	0.0244275	5.25017	36	0.0129636	4.46293	23	0.0115404	2.33816
GO:0032922: circadian regulation of gene expression	8	0.00679694	2.04722																															6	0.0172414	3.62426				6	0.00916031	2.22743	17	0.00612171	3.40422	17	0.00852985	5.20807
GO:0006006: glucose metabolic process	18	0.0152931	2.25703													6	0.0267857	2.06052																8	0.0229885	2.19142	26	0.013634	2.36539				42	0.0151242	4.59128	35	0.0175615	5.20707
GO:0090092: regulation of transmembrane receptor protein serine/threonine kinase signaling pathway																															12	0.0213904	2.33163				36	0.0188778	4.8042				46	0.0165646	4.57834	38	0.0190667	5.15142
GO:0060047: heart contraction	20	0.0169924	2.71409																															10	0.0287356	3.1669	26	0.013634	2.07643	14	0.021374	2.9271	45	0.0162045	5.06984
GO:0021543: pallium development	20	0.0169924	4.92446										8	0.0216216	2.89652																			8	0.0229885	3.06644				10	0.0152672	2.37171				22	0.0110386	2.69984
GO:0043271: negative regulation of ion transport	21	0.017842	4.91107																																		22	0.0115364	2.48453				31	0.0111631	3.10277
GO:0002687: positive regulation of leukocyte migration																															13	0.0231729	4.87643				26	0.013634	4.87129				32	0.0115232	4.44635
GO:0044272: sulfur compound biosynthetic process				6	0.0106383	2.00201							5	0.0135135	2.15328	4	0.0178571	2.21804																			13	0.00681699	2.08775	8	0.0122137	2.89378	23	0.00828232	4.73617
GO:0015749: monosaccharide transmembrane transport	15	0.0127443	3.89845	7	0.0124113	2.00535																															19	0.00996329	3.42527	12	0.0183206	4.67504	24	0.00864242	3.31152	19	0.00953337	3.19063
GO:0034284: response to monosaccharide	22	0.0186916	4.66148	10	0.0177305	2.23145																															25	0.0131096	2.83946	15	0.0229008	4.28502	33	0.0118833	2.88162
GO:0034614: cellular response to reactive oxygen species	18	0.0152931	4.64602	11	0.0195035	3.90772				2	0.1	2.35828	7	0.0189189	2.59172																												24	0.00864242	2.29359
GO:0002690: positive regulation of leukocyte chemotaxis																															10	0.0178253	4.62246				16	0.00839014	3.11602				20	0.00720202	2.96131
GO:0061136: regulation of proteasomal protein catabolic process				11	0.0195035	2.97481										7	0.03125	3.20978																						10	0.0152672	2.0128	36	0.0129636	4.51524	23	0.0115404	2.3672
GO:0009266: response to temperature stimulus																6	0.0267857	2.65769													10	0.0178253	2.71868	7	0.0201149	2.32366				13	0.0198473	3.83309	34	0.0122434	4.5044	21	0.0105369	2.15221
GO:0007229: integrin-mediated signaling pathway	10	0.00849618	2.17029																																		16	0.00839014	3.16552	7	0.010687	2.15027	22	0.00792222	3.88009
GO:0030258: lipid modification	17	0.0144435	2.11237										9	0.0243243	2.69689	7	0.03125	2.80516																9	0.0258621	2.87828				16	0.0244275	4.41198	40	0.014404	4.3686
GO:0010675: regulation of cellular carbohydrate metabolic process	14	0.0118946	2.1006													5	0.0223214	2.02019																			20	0.0104877	2.18918	10	0.0152672	2.33457	33	0.0118833	4.39134	25	0.0125439	3.75257
GO:0050769: positive regulation of neurogenesis	28	0.0237893	4.38687	15	0.0265957	3.06261																															38	0.0199266	4.08425	14	0.021374	2.05827	48	0.0172848	3.54722	40	0.0200702	4.34725
GO:1903037: regulation of leukocyte cell-cell adhesion																															14	0.0249554	2.10692				40	0.0209754	3.43554	16	0.0244275	2.24759	50	0.018005	2.6807
GO:0071902: positive regulation of protein serine/threonine kinase activity	20	0.0169924	3.46708																												14	0.0249554	4.22104				24	0.0125852	2.26878	11	0.0167939	2.09296	35	0.0126035	3.13376
GO:0010823: negative regulation of mitochondrion organization				6	0.0106383	3.15241							6	0.0162162	4.13422	3	0.0133929	2.04405																						7	0.010687	3.62124	13	0.00468131	2.73981	10	0.00501756	2.38962
GO:1904659: glucose transmembrane transport	13	0.011045	2.99986	7	0.0124113	2.08156																															19	0.00996329	3.61665	11	0.0167939	4.12121	24	0.00864242	3.53719	19	0.00953337	3.37704
GO:0008645: hexose transmembrane transport	13	0.011045	2.96538	7	0.0124113	2.06217																															19	0.00996329	3.56778	11	0.0167939	4.08757	24	0.00864242	3.47941	19	0.00953337	3.32942
GO:0031113: regulation of microtubule polymerization	10	0.00849618	3.89851	5	0.00886525	2.22719										5	0.0223214	4.01504																			10	0.00524384	2.29884				12	0.00432121	2.01615	11	0.00551932	2.66665
GO:0009308: amine metabolic process				8	0.0141844	2.46453	2	0.222222	3.17434	2	0.1	2.46556																									17	0.00891453	2.40193	8	0.0122137	2.08372	26	0.00936262	3.82388
GO:0002262: myeloid cell homeostasis				12	0.0212766	3.18963													5	0.0434783	2.88714																24	0.0125852	2.42979				36	0.0129636	3.69742	24	0.0120421	2.19536
GO:0072337: modified amino acid transport	7	0.00594732	3.68394	4	0.0070922	2.52222																												4	0.0114943	3.29368	7	0.00367069	2.45145	5	0.00763359	3.20596	10	0.00360101	3.34583
GO:0071241: cellular response to inorganic substance	21	0.017842	3.06409																																		31	0.0162559	3.57995	14	0.021374	2.9098	35	0.0126035	2.08208
GO:0070059: intrinsic apoptotic signaling pathway in response to endoplasmic reticulum stress	8	0.00679694	2.35571	6	0.0106383	2.80394							5	0.0135135	2.85611																												16	0.00576161	3.53785	11	0.00551932	2.37966
GO:0034101: erythrocyte homeostasis				9	0.0159574	2.33883													4	0.0347826	2.39639																20	0.0104877	2.30734				29	0.0104429	3.14119	21	0.0105369	2.42467
GO:0055078: sodium ion homeostasis				5	0.00886525	2.19629																												4	0.0114943	2.22235	11	0.00576822	2.75716	6	0.00916031	2.62269				10	0.00501756	2.1142
GO:0032956: regulation of actin cytoskeleton organization	75	0.0637213	30.7366										12	0.0324324	2.52957																						47	0.024646	4.97583				56	0.0201656	3.44162	49	0.0245861	5.1443
GO:0032970: regulation of actin filament-based process	78	0.0662702	29.3551										13	0.0351351	2.53477																						54	0.0283167	5.82383				67	0.0241268	4.75707	54	0.0270948	5.26145
GO:0008380: RNA splicing	74	0.0628717	27.0525	24	0.0425532	5.75061							13	0.0351351	2.62561																												62	0.0223263	3.77764
GO:0061572: actin filament bundle organization	48	0.0407816	25.6339	11	0.0195035	3.13292																															21	0.0110121	2.19307				30	0.010803	2.82955	33	0.016558	6.85294
GO:0031032: actomyosin structure organization	47	0.039932	20.8575	10	0.0177305	2.01836																															29	0.0152071	3.74867							32	0.0160562	4.54822
GO:0051056: regulation of small GTPase mediated signal transduction	49	0.0416313	20.757																															8	0.0229885	2.11491	32	0.0167803	4.143	12	0.0183206	2.13169	55	0.0198055	9.54226
GO:0150115: cell-substrate junction organization	32	0.0271878	19.3311	10	0.0177305	4.48963																																					20	0.00720202	2.79522	17	0.00852985	3.21593
GO:1902905: positive regulation of supramolecular fiber organization	40	0.0339847	17.6897	11	0.0195035	2.99403													5	0.0434783	3.06843																25	0.0131096	3.33992							29	0.0145509	4.61778
GO:0051494: negative regulation of cytoskeleton organization	39	0.0331351	17.4834													7	0.03125	3.3246																			25	0.0131096	3.60094				28	0.0100828	2.24682	30	0.0150527	5.39878
GO:0051495: positive regulation of cytoskeleton organization	42	0.0356839	17.4384	13	0.0230496	3.66149													6	0.0521739	3.74926																27	0.0141584	3.30248							29	0.0145509	3.71545
GO:0030100: regulation of endocytosis	44	0.0373832	16.5288	16	0.0283688	4.70079	2	0.222222	2.63177																									9	0.0258621	2.60404							52	0.0187252	7.89808
GO:1902904: negative regulation of supramolecular fiber organization	38	0.0322855	16.4719													9	0.0401786	4.94258																			26	0.013634	3.91949				29	0.0104429	2.45701	31	0.0155544	5.75925
GO:0032271: regulation of protein polymerization	41	0.0348343	16.3299													9	0.0401786	4.39162	6	0.0521739	3.70388																39	0.020451	8.43747				36	0.0129636	3.36041
GO:0035966: response to topologically incorrect protein				12	0.0212766	4.67419										8	0.0357143	4.83621																									47	0.0169247	14.1897	19	0.00953337	2.43635
GO:0007389: pattern specification process																															20	0.0356506	2.77762				82	0.0429995	14.155				73	0.0262874	3.91662	54	0.0270948	3.30506
GO:0060491: regulation of cell projection assembly	38	0.0322855	14.1289	11	0.0195035	2.55424																															28	0.0146827	3.5586				31	0.0111631	2.01247	30	0.0150527	3.97452
GO:0006457: protein folding				15	0.0265957	5.9481										17	0.0758929	13.7023	8	0.0695652	6.42483																			11	0.0167939	2.79794	52	0.0187252	14.088
GO:0009100: glycoprotein metabolic process																																					34	0.0178291	2.10862	18	0.0274809	3.1789	80	0.0288081	14.0744	37	0.018565	2.53714
GO:0051656: establishment of organelle localization	56	0.0475786	13.83	20	0.035461	3.48144							12	0.0324324	2.01296																												82	0.0295283	8.99243	44	0.0220773	2.26426
GO:0007163: establishment or maintenance of cell polarity	39	0.0331351	13.4433																												11	0.0196078	2.25811				34	0.0178291	5.07958				44	0.0158444	5.15674	33	0.016558	4.29954
GO:0016570: histone modification	53	0.0450297	9.7101	19	0.0336879	2.35235																									21	0.0374332	3.09689										68	0.0244869	2.73182	83	0.0416458	13.3119
GO:0016358: dendrite development	46	0.0390824	13.0664																																		45	0.0235973	5.94982				57	0.0205257	5.51927	48	0.0240843	6.58692
GO:0006986: response to unfolded protein				10	0.0177305	3.9501										7	0.03125	4.40169																									41	0.0147641	13.043	16	0.0080281	2.13472
GO:0120032: regulation of plasma membrane bounded cell projection assembly	36	0.0305862	12.8772	11	0.0195035	2.60284																															28	0.0146827	3.66459				31	0.0111631	2.10119	29	0.0145509	3.71545
GO:0051261: protein depolymerization	28	0.0237893	12.8687													5	0.0223214	2.52392																			19	0.00996329	3.24437							20	0.0100351	3.43587	17
GO:0046777: protein autophosphorylation	39	0.0331351	12.5865										9	0.0243243	2.35802																						33	0.0173047	4.15525				49	0.0176449	6.3003
GO:0003007: heart morphogenesis	26	0.0220901	3.93408																																		54	0.0283167	11.744				55	0.0198055	6.38631	38	0.0190667	4.133
GO:0045333: cellular respiration				25	0.0443262	11.5906													6	0.0521739	3.55251																			16	0.0244275	4.24575				29	0.0145509	3.10296
GO:0032984: protein-containing complex disassembly	37	0.0314359	11.4913													8	0.0357143	3.22527																			30	0.0157315	3.24319				48	0.0172848	6.13306	32	0.0160562	3.58706
GO:0050900: leukocyte migration																															19	0.0338681	3.71773				64	0.0335606	11.3153				59	0.0212459	3.76301
GO:0006119: oxidative phosphorylation				18	0.0319149	10.8874													5	0.0434783	3.98056																			13	0.0198473	5.60548				18	0.00903161	2.99234
GO:0022900: electron transport chain				17	0.0301418	10.6905													3	0.026087	2.07473																14	0.00734137	2.0648	11	0.0167939	4.59585				18	0.00903161	3.57769
GO:0019646: aerobic electron transport chain				13	0.0230496	10.5417													3	0.026087	2.87796																9	0.00471945	2.07093	6	0.00916031	2.86042				10	0.00501756	2.44954
GO:0048193: Golgi vesicle transport	36	0.0305862	9.05742	26	0.0460993	10.3085																																					53	0.0190853	6.06165	35	0.0175615	3.40799
GO:0046486: glycerolipid metabolic process	26	0.0220901	2.10598																															12	0.0344828	2.60394				33	0.0503817	10.1776	67	0.0241268	6.00763	49	0.0245861	4.67329
GO:0070507: regulation of microtubule cytoskeleton organization	28	0.0237893	10.0652	10	0.0177305	2.87744										6	0.0267857	2.77668																									36	0.0129636	5.88977	26	0.0130457	4.34946
GO:0016482: cytosolic transport	28	0.0237893	10.0652	10	0.0177305	2.87744							7	0.0189189	2.30841																						22	0.0115364	3.01324				29	0.0104429	3.14119
GO:0042273: ribosomal large subunit biogenesis				14	0.0248227	10.0489										4	0.0178571	2.63844	3	0.026087	2.53676																									13	0.00652283	2.97603
GO:0060560: developmental growth involved in morphogenesis	31	0.0263381	6.23331																																		39	0.020451	5.01284				63	0.0226864	9.82285	48	0.0240843	8.25348
GO:0140014: mitotic nuclear division	26	0.0220901	4.00916																																		30	0.0157315	2.16891	17	0.0259542	3.57239	40	0.014404	2.09096	51	0.0255896	9.6774
GO:0001763: morphogenesis of a branching structure	32	0.0271878	7.96862																																		46	0.0241217	9.6735				51	0.0183651	6.74926	35	0.0175615	4.29284
GO:0009063: cellular amino acid catabolic process				12	0.0212766	6.45363							5	0.0135135	2.11503	11	0.0491071	9.66582																						12	0.0183206	5.7731	19	0.00684192	2.78856
GO:0022904: respiratory electron transport chain				15	0.0265957	9.35427													3	0.026087	2.19534																13	0.00681699	2.0495	9	0.0137405	3.53332				18	0.00903161	4.15887
GO:0001676: long-chain fatty acid metabolic process										2	0.1	2.47915				5	0.0223214	2.53894																						18	0.0274809	9.34174	24	0.00864242	3.15143	18	0.00903161	2.65742
GO:1901888: regulation of cell junction assembly	32	0.0271878	9.32092																																		30	0.0157315	3.86827							30	0.0150527	3.53926
GO:0022618: ribonucleoprotein complex assembly	17	0.0144435	3.44688	19	0.0336879	9.29544													6	0.0521739	4.31109																									25	0.0125439	3.88101
GO:0061138: morphogenesis of a branching epithelium	28	0.0237893	6.56098																																		43	0.0225485	9.2567				46	0.0165646	5.85411	34	0.0170597	4.6416
GO:0030518: intracellular steroid hormone receptor signaling pathway	22	0.0186916	9.16763	7	0.0124113	2.20292																																					22	0.00792222	3.0812	17	0.00852985	2.7947
GO:0006470: protein dephosphorylation	34	0.028887	9.11719	16	0.0283688	4.43966																																					44	0.0158444	4.23006	28	0.0140492	2.11046
GO:1901987: regulation of cell cycle phase transition	39	0.0331351	6.22902																																		46	0.0241217	3.69054				59	0.0212459	3.15216	63	0.0316106	9.07492
GO:0120254: olefinic compound metabolic process																5	0.0223214	2.05248																			21	0.0110121	2.61646	20	0.0305344	9.02572	27	0.00972272	2.46556
GO:0071826: ribonucleoprotein complex subunit organization	18	0.0152931	3.66273	19	0.0336879	8.93723													6	0.0521739	4.19477																									25	0.0125439	3.54763
GO:0048588: developmental cell growth	34	0.028887	7.91276																																		36	0.0188778	4.07189				60	0.021606	8.77437	48	0.0240843	8.46203
GO:0010508: positive regulation of autophagy	25	0.0212404	8.59994																												8	0.0142602	2.01422										36	0.0129636	6.60706
GO:0044270: cellular nitrogen compound catabolic process	40	0.0339847	5.93046	18	0.0319149	2.66929							13	0.0351351	2.41319																												81	0.0291682	8.58485	54	0.0270948	4.84282
GO:0072329: monocarboxylic acid catabolic process																11	0.0491071	8.49086																7	0.0201149	3.14184				13	0.0198473	5.35927	23	0.00828232	2.88403	18	0.00903161	2.73746
GO:0030111: regulation of Wnt signaling pathway	38	0.0322855	8.43704																																		46	0.0241217	6.30117				57	0.0205257	5.47562	42	0.0210738	4.36606
GO:0003002: regionalization																															17	0.030303	2.79511				58	0.0304143	8.41735				54	0.0194454	2.47982	40	0.0200702	2.16856
GO:0071383: cellular response to steroid hormone stimulus	26	0.0220901	8.38785	10	0.0177305	2.77823																												8	0.0229885	3.01516							26	0.00936262	2.03976	24	0.0120421	3.3204
GO:0048738: cardiac muscle tissue development	34	0.028887	8.19625																																		40	0.0209754	5.83206				48	0.0172848	4.62354	31	0.0155544	2.40834
GO:0007517: muscle organ development	30	0.0254885	3.60496																																		44	0.0230729	4.04263				59	0.0212459	4.25429	57	0.0286001	8.1799
GO:0000082: G1/S transition of mitotic cell cycle	22	0.0186916	4.39601																																		24	0.0125852	2.29493	11	0.0167939	2.10797	35	0.0126035	3.17279	39	0.0195685	8.09296
GO:0072009: nephron epithelium development																																					27	0.0141584	8.05973	11	0.0167939	4.12121	24	0.00864242	3.53719	18	0.00903161	2.94825
GO:0016050: vesicle organization	35	0.0297366	8.05237	16	0.0283688	3.71837																															30	0.0157315	2.04385				51	0.0183651	4.86479	31	0.0155544	2.03
GO:0008286: insulin receptor signaling pathway	22	0.0186916	8.0216										6	0.0162162	2.21712																									10	0.0152672	3.17756	27	0.00972272	4.17874
GO:0048754: branching morphogenesis of an epithelial tube	24	0.0203908	5.92503																																		36	0.0188778	7.89951				40	0.014404	5.6365	29	0.0145509	4.2258
GO:0016055: Wnt signaling pathway	46	0.0390824	7.8541																																		63	0.0330362	7.78573				75	0.0270076	5.68496	57	0.0286001	5.09735
GO:0048675: axon extension	14	0.0118946	2.68242																																								37	0.0133237	7.85365	28	0.0140492	6.38095
GO:0010565: regulation of cellular ketone metabolic process				9	0.0159574	2.48424																												8	0.0229885	3.24647				18	0.0274809	7.85336	33	0.0118833	5.10071	23	0.0115404	3.45182
GO:0035296: regulation of tube diameter	18	0.0152931	3.56843																																		22	0.0115364	2.60786	12	0.0183206	3.1992	42	0.0151242	7.83428	22	0.0110386	2.37821
GO:0097746: blood vessel diameter maintenance	18	0.0152931	3.56843																																		22	0.0115364	2.60786	12	0.0183206	3.1992	42	0.0151242	7.83428	22	0.0110386	2.37821
GO:0198738: cell-cell signaling by wnt	46	0.0390824	7.79516																																		63	0.0330362	7.71231				76	0.0273677	5.90005	57	0.0286001	5.03973
GO:0035150: regulation of tube size	18	0.0152931	3.53757																																		22	0.0115364	2.57651	12	0.0183206	3.17702	42	0.0151242	7.75637	22	0.0110386	2.34807
GO:0031345: negative regulation of cell projection organization	29	0.0246389	7.75571	11	0.0195035	2.44479																															26	0.013634	2.66079				36	0.0129636	3.1255	34	0.0170597	5.27885
GO:0032886: regulation of microtubule-based process	33	0.0280374	7.73389	14	0.0248227	3.04956																															30	0.0157315	2.46227				51	0.0183651	5.73892	38	0.0190667	4.68985
GO:0098742: cell-cell adhesion via plasma-membrane adhesion molecules																																		8	0.0229885	2.33063	38	0.0199266	7.63048				38	0.0136838	3.78729				25
GO:0010720: positive regulation of cell development	39	0.0331351	6.88955	19	0.0336879	3.71756																															43	0.0225485	3.41402				65	0.0234066	5.5089	57	0.0286001	7.62731
GO:0009165: nucleotide biosynthetic process													8	0.0216216	2.16329	6	0.0267857	2.1618																						21	0.0320611	7.60038				26	0.0130457	2.40457
GO:0051791: medium-chain fatty acid metabolic process													3	0.00810811	2.40708	6	0.0267857	7.49066																3	0.00862069	2.48172				7	0.010687	5.99032
GO:1901293: nucleoside phosphate biosynthetic process													8	0.0216216	2.10575	6	0.0267857	2.11495																						21	0.0320611	7.42636				26	0.0130457	2.2726
GO:0014706: striated muscle tissue development	34	0.028887	7.41419																																		42	0.0220241	5.82666				53	0.0190853	5.39251	36	0.0180632	3.31105
GO:0045766: positive regulation of angiogenesis	16	0.0135939	2.45011																												9	0.0160428	2.002				34	0.0178291	7.39758				37	0.0133237	4.95381
GO:1904018: positive regulation of vasculature development	16	0.0135939	2.45011																												9	0.0160428	2.002				34	0.0178291	7.39758				37	0.0133237	4.95381
GO:0007179: transforming growth factor beta receptor signaling pathway																															11	0.0196078	2.9553				28	0.0146827	4.40881				43	0.0154843	7.33789	30	0.0150527	4.90705
GO:0044262: cellular carbohydrate metabolic process	34	0.028887	7.304																																		39	0.020451	4.59065	19	0.0290076	4.3215	58	0.0208858	7.03516	41	0.020572	4.8678
GO:0031669: cellular response to nutrient levels	27	0.0229397	7.05031	10	0.0177305	2.12904																																		20	0.0305344	7.26055				24	0.0120421	2.09178
GO:0019318: hexose metabolic process																7	0.03125	2.38521																						14	0.021374	2.61661	49	0.0176449	5.5654	43	0.0215755	7.20037
GO:0034765: regulation of ion transmembrane transport	44	0.0373832	5.79859	18	0.0319149	2.00196																															61	0.0319874	5.57367				86	0.0309687	7.14959
GO:0060249: anatomical structure homeostasis	28	0.0237893	3.67288																																		49	0.0256948	7.10329	17	0.0259542	2.82329	49	0.0176449	2.86341	38	0.0190667	2.88905
GO:0031396: regulation of protein ubiquitination	17	0.0144435	2.03686	19	0.0336879	7.0961										9	0.0401786	4.21919																									39	0.0140439	3.85407	27	0.0135474	2.5645
GO:0072175: epithelial tube formation	24	0.0203908	7.05927																																		26	0.013634	4.39215				26	0.00936262	2.00685	25	0.0125439	3.66925
GO:0009062: fatty acid catabolic process													5	0.0135135	2.0061	9	0.0401786	7.00338																7	0.0201149	3.63886				11	0.0167939	4.71636	22	0.00792222	3.67905
GO:0007006: mitochondrial membrane organization				10	0.0177305	4.31007							11	0.0297297	6.85649	4	0.0178571	2.00707	4	0.0347826	3.04308																									16	0.0080281	2.55566
GO:0001894: tissue homeostasis	22	0.0186916	2.45012																																		44	0.0230729	6.81583	16	0.0244275	3.03121	44	0.0158444	2.88675	35	0.0175615	3.12371
GO:0032409: regulation of transporter activity	32	0.0271878	6.15137	13	0.0230496	2.204																									13	0.0231729	2.22265				34	0.0178291	2.85036				58	0.0208858	6.77266
GO:0048762: mesenchymal cell differentiation	29	0.0246389	6.62445																																		38	0.0199266	6.20563				50	0.018005	6.75295
GO:0001649: osteoblast differentiation																																					33	0.0173047	4.96087	13	0.0198473	2.7405	36	0.0129636	2.86939	38	0.0190667	6.70402
GO:0035725: sodium ion transmembrane transport	22	0.0186916	6.68393	8	0.0141844	2.01759																												11	0.0316092	5.64273				12	0.0183206	3.76521	28	0.0100828	3.3074
GO:0003279: cardiac septum development	13	0.011045	2.5843																																		24	0.0125852	5.37198	9	0.0137405	2.52906	28	0.0100828	4.41655	27	0.0135474	6.65173
GO:0001656: metanephros development																																					16	0.00839014	3.53677	9	0.0137405	3.63984	26	0.00936262	6.56702	15	0.00752634	2.85539
GO:0009132: nucleoside diphosphate metabolic process													7	0.0189189	2.82685																						19	0.00996329	3.03187	15	0.0229008	6.53889	23	0.00828232	2.5119	25	0.0125439	5.56246
GO:0048285: organelle fission	37	0.0314359	3.42372																																					24	0.0366412	3.2892	66	0.0237667	2.30085	66	0.0331159	6.53241
GO:0060840: artery development																																					22	0.0115364	5.17458	9	0.0137405	2.8688	26	0.00936262	4.4581	25	0.0125439	6.53044
GO:0051224: negative regulation of protein transport	21	0.017842	6.52446																																		19	0.00996329	2.61198	9	0.0137405	2.2964	25	0.00900252	2.69314	22	0.0110386	3.55879
GO:0014020: primary neural tube formation	19	0.0161427	6.44238																																		20	0.0104877	3.98512				23	0.00828232	3.03644	19	0.00953337	3.28248
GO:0055067: monovalent inorganic cation homeostasis	23	0.0195412	6.40675																															7	0.0201149	2.35149	24	0.0125852	3.51907	11	0.0167939	2.7773
GO:0010634: positive regulation of epithelial cell migration	22	0.0186916	6.3819	9	0.0159574	2.42847																															24	0.0125852	4.02039				34	0.0122434	5.33961
GO:0051271: negative regulation of cellular component movement	33	0.0280374	6.11092																												19	0.0338681	4.8224				45	0.0235973	6.06517				59	0.0212459	6.33632	39	0.0195685	3.53914
GO:0006644: phospholipid metabolic process	28	0.0237893	2.90625	16	0.0283688	2.58576																																		22	0.0335878	4.38693	66	0.0237667	6.28306	43	0.0215755	3.28927
GO:0001841: neural tube formation	20	0.0169924	6.26025																																		22	0.0115364	4.16295				23	0.00828232	2.34291	21	0.0105369	3.4513
GO:0002040: sprouting angiogenesis				8	0.0141844	2.4857																															22	0.0115364	4.63911				31	0.0111631	6.1813	19	0.00953337	3.01468
GO:0001843: neural tube closure	18	0.0152931	6.18078																																		20	0.0104877	4.36798				23	0.00828232	3.42266	18	0.00903161	3.17552
GO:0046879: hormone secretion	37	0.0314359	6.17838																															11	0.0316092	2.2288				17	0.0259542	2.26691	66	0.0237667	6.06765	41	0.020572	2.65776
GO:0071248: cellular response to metal ion	18	0.0152931	3.69476																												10	0.0178253	2.73757				30	0.0157315	6.16713	14	0.021374	4.46155	33	0.0118833	4.17637
GO:0006165: nucleoside diphosphate phosphorylation				7	0.0124113	2.35635										4	0.0178571	2.0494																			17	0.00891453	3.33296	13	0.0198473	6.15046				17	0.00852985	3.11694
GO:0051651: maintenance of location in cell	22	0.0186916	3.82714																																		30	0.0157315	3.69386	12	0.0183206	2.24818	46	0.0165646	6.1333
GO:0060606: tube closure	18	0.0152931	6.12214																																		20	0.0104877	4.31093				23	0.00828232	3.3647	18	0.00903161	3.12867
GO:0043010: camera-type eye development	37	0.0314359	6.12184																																		47	0.024646	4.7304				59	0.0212459	3.95373
GO:1990845: adaptive thermogenesis	15	0.0127443	2.51513																												15	0.026738	6.077							10	0.0152672	2.35305	28	0.0100828	2.69136	25	0.0125439	3.79491
GO:0009914: hormone transport	37	0.0314359	5.95524																															11	0.0316092	2.16226				17	0.0259542	2.17797	67	0.0241268	6.04937	42	0.0210738	2.73092
GO:0006096: glycolytic process	10	0.00849618	2.43289	6	0.0106383	2.06878																															16	0.00839014	3.59361	12	0.0183206	6.02835				17	0.00852985	3.88541
GO:0051480: regulation of cytosolic calcium ion concentration																															19	0.0338681	3.47957				39	0.020451	2.04291				69	0.024847	5.97613
GO:0006757: ATP generation from ADP	10	0.00849618	2.39814	6	0.0106383	2.04619																															16	0.00839014	3.53677	12	0.0183206	5.9759				17	0.00852985	3.82416
GO:0090087: regulation of peptide transport	23	0.0195412	3.78882																															9	0.0258621	2.54362							48	0.0172848	5.96987	28	0.0140492	2.27622
GO:0048660: regulation of smooth muscle cell proliferation													7	0.0189189	2.05195																11	0.0196078	3.07137				27	0.0141584	4.24706				39	0.0140439	5.95578
GO:0034470: ncRNA processing	36	0.0305862	5.20697	23	0.0407801	5.42858							12	0.0324324	2.28534																												60	0.021606	3.61573	54	0.0270948	5.94739
GO:0031397: negative regulation of protein ubiquitination	9	0.00764656	2.00976	11	0.0195035	5.91959										6	0.0267857	4.18199																									18	0.00648181	2.78639	13	0.00652283	2.1335
GO:0022612: gland morphogenesis	21	0.017842	5.74052																																		24	0.0125852	3.97604	9	0.0137405	2.00159				26	0.0130457	4.54208
GO:0061448: connective tissue development																																					42	0.0220241	5.63182	18	0.0274809	3.7935	53	0.0190853	5.16961	36	0.0180632	3.17267
GO:0000280: nuclear division	31	0.0263381	2.53455																																					22	0.0335878	3.20836	59	0.0212459	2.12224	58	0.0291019	5.59104
GO:0032388: positive regulation of intracellular transport	23	0.0195412	5.58414	15	0.0265957	5.33562																									10	0.0178253	2.42005				26	0.013634	3.57004				32	0.0115232	3.00696
GO:0048813: dendrite morphogenesis	23	0.0195412	5.58414	10	0.0177305	2.40388																															25	0.0131096	3.19896				30	0.010803	2.42042	26	0.0130457	3.27896
GO:0010821: regulation of mitochondrion organization				10	0.0177305	3.24957							11	0.0297297	5.56031	5	0.0223214	2.26325																						11	0.0167939	3.32743				20	0.0100351	2.65396
GO:0097529: myeloid leukocyte migration																															17	0.030303	5.50969				35	0.0183534	5.45277				38	0.0136838	3.15047
GO:0006888: endoplasmic reticulum to Golgi vesicle-mediated transport				12	0.0212766	5.47596										5	0.0223214	2.64832													8	0.0142602	2.67817										25	0.00900252	3.95333	20	0.0100351	3.83113
GO:0010595: positive regulation of endothelial cell migration	13	0.011045	3.29281	7	0.0124113	2.24538																															18	0.00943891	3.55014				27	0.00972272	5.4604
GO:0008643: carbohydrate transport	17	0.0144435	3.57531																																		24	0.0125852	3.93217	15	0.0229008	5.45532	31	0.0111631	4.00258	25	0.0125439	4.05903
GO:0045598: regulation of fat cell differentiation																															10	0.0178253	3.15177										28	0.0100828	3.35596	27	0.0135474	5.43686
GO:1900076: regulation of cellular response to insulin stimulus	14	0.0118946	5.39282	6	0.0106383	2.31457																																		6	0.00916031	2.00904	15	0.00540151	2.05195
GO:0001570: vasculogenesis																																					20	0.0104877	5.33355				18	0.00648181	2.30601	15	0.00752634	2.57353
GO:0051592: response to calcium ion	15	0.0127443	3.51432																															6	0.0172414	2.2791	24	0.0125852	5.31192				28	0.0100828	4.35348				15
GO:0009416: response to light stimulus	28	0.0237893	3.82883																																		33	0.0173047	2.08699				47	0.0169247	2.5943	45	0.022579	5.298
GO:0030195: negative regulation of blood coagulation																												2	0.4	4.56724							9	0.00471945	2.41789				16	0.00576161	5.22712	11	0.00551932	3.45561
GO:0051402: neuron apoptotic process	24	0.0203908	2.51446	14	0.0248227	2.36729																															43	0.0225485	5.16615	15	0.0229008	2.18307	53	0.0190853	4.24226
GO:0007369: gastrulation	15	0.0127443	2.16389																																		29	0.0152071	5.16466				28	0.0100828	2.14621	26	0.0130457	3.57792
GO:0050727: regulation of inflammatory response				16	0.0283688	2.77917																															46	0.0241217	5.1151	19	0.0290076	3.31481	49	0.0176449	2.26586	37	0.018565	2.14522
GO:0050708: regulation of protein secretion	29	0.0246389	4.64239																																		32	0.0167803	2.18622				54	0.0194454	5.10573	33	0.016558	2.15618
GO:0061028: establishment of endothelial barrier	9	0.00764656	3.63504																																		13	0.00681699	4.60431				12	0.00432121	2.47763	14	0.00702459	5.09966
GO:1900047: negative regulation of hemostasis																												2	0.4	4.54917							9	0.00471945	2.35552				16	0.00576161	5.096	11	0.00551932	3.37292
GO:0034219: carbohydrate transmembrane transport	16	0.0135939	4.12077																																		20	0.0104877	3.49871	13	0.0198473	5.09104	25	0.00900252	3.26614	21	0.0105369	3.68368
GO:0014910: regulation of smooth muscle cell migration	12	0.0101954	3.30997																												10	0.0178253	4.78035				15	0.00786576	2.85165	7	0.010687	2.22276	24	0.00864242	5.08351
GO:0034394: protein localization to cell surface	13	0.011045	5.07022																												6	0.0106952	2.49351				11	0.00576822	2.03758				17	0.00612171	3.25634
GO:0090090: negative regulation of canonical Wnt signaling pathway	18	0.0152931	5.03834																																		20	0.0104877	3.27891	9	0.0137405	2.4413	25	0.00900252	3.01487
GO:0051091: positive regulation of DNA-binding transcription factor activity	24	0.0203908	3.4424				2	0.222222	2.51436																												34	0.0178291	3.5581							32	0.0160562	2.63174
GO:1901215: negative regulation of neuron death	20	0.0169924	2.26031	12	0.0212766	2.24824																															37	0.0194022	4.99902	16	0.0244275	3.45995	46	0.0165646	4.36324
GO:0050819: negative regulation of coagulation																												2	0.4	4.53147							9	0.00471945	2.29508				16	0.00576161	4.96905	11	0.00551932	3.29273
GO:0006112: energy reserve metabolic process	14	0.0118946	4.95355																3	0.026087	2.28856																15	0.00786576	3.25866				21	0.00756212	4.21263	13	0.00652283	2.17526
GO:0006109: regulation of carbohydrate metabolic process	19	0.0161427	3.287																																		27	0.0141584	3.54462	12	0.0183206	2.69492	39	0.0140439	4.90612	27	0.0135474	3.24752
GO:0009749: response to glucose	22	0.0186916	4.87188	10	0.0177305	2.32368																															23	0.0120608	2.36971	14	0.021374	3.86292	31	0.0111631	2.52472
GO:0071805: potassium ion transmembrane transport	21	0.017842	3.93444																																		26	0.013634	2.92665	11	0.0167939	2.10797	40	0.014404	4.8613
GO:0007416: synapse assembly	22	0.0186916	4.83611																															7	0.0201149	2.03231	25	0.0131096	2.99794				31	0.0111631	2.48975
GO:0015718: monocarboxylic acid transport							2	0.222222	3.18815																									8	0.0229885	3.86515	17	0.00891453	2.47443	12	0.0183206	4.56808	28	0.0100828	4.8144
GO:1903533: regulation of protein targeting	11	0.00934579	4.78155																																					7	0.010687	3.52334	12	0.00432121	2.13781	11	0.00551932	2.7925
GO:0043502: regulation of muscle adaptation	15	0.0127443	4.77499																																		16	0.00839014	2.97241				19	0.00684192	2.42234	15	0.00752634	2.36075
GO:0042391: regulation of membrane potential	32	0.0271878	2.46081				2	0.222222	2.05437																									15	0.0431034	3.18789							70	0.0252071	3.80655
GO:0009746: response to hexose	22	0.0186916	4.76542	10	0.0177305	2.27703																															24	0.0125852	2.60103	15	0.0229008	4.36114	32	0.0115232	2.70139
GO:1903532: positive regulation of secretion by cell	33	0.0280374	4.7596										11	0.0297297	2.11412																			12	0.0344828	2.77699	42	0.0220241	3.50309				60	0.021606	4.60408
GO:2001243: negative regulation of intrinsic apoptotic signaling pathway	12	0.0101954	3.06828													6	0.0267857	3.84941																			17	0.00891453	3.48639	11	0.0167939	4.71636	23	0.00828232	4.12945
GO:0030323: respiratory tube development	19	0.0161427	2.34298	12	0.0212766	2.55166																															34	0.0178291	4.67979				36	0.0129636	2.31995	34	0.0170597	4.29485
GO:1902115: regulation of organelle assembly	23	0.0195412	4.64357	12	0.0212766	2.97019																															30	0.0157315	4.12539				34	0.0122434	2.62792
GO:0014812: muscle cell migration	14	0.0118946	3.40238																												10	0.0178253	3.90811				16	0.00839014	2.24296				27	0.00972272	4.63628	16	0.0080281	2.06588
GO:0006813: potassium ion transport	25	0.0212404	4.63091																															9	0.0258621	2.53174	30	0.0157315	3.12391				44	0.0158444	4.49132
GO:0070482: response to oxygen levels	26	0.0220901	3.51131	14	0.0248227	2.56605																															35	0.0183534	3.03583				52	0.0187252	4.55952
GO:0009267: cellular response to starvation	18	0.0152931	3.75972										7	0.0189189	2.22317																									14	0.021374	4.51889
GO:0061045: negative regulation of wound healing																												2	0.4	4.20068							11	0.00576822	2.08141				18	0.00648181	3.82367	16	0.0080281	4.50589
GO:0030593: neutrophil chemotaxis																															10	0.0178253	4.47236				16	0.00839014	2.92611				19	0.00684192	2.37397
GO:0006936: muscle contraction	24	0.0203908	2.58486																															10	0.0287356	2.2893							53	0.0190853	4.39265				34
GO:0072655: establishment of protein localization to mitochondrion				9	0.0159574	3.94576										4	0.0178571	2.1698	5	0.0434783	4.37202																17	0.00891453	3.75941				18	0.00648181	2.35511
GO:0006650: glycerophospholipid metabolic process	26	0.0220901	4.11145	12	0.0212766	2.05191																																		16	0.0244275	3.1786	48	0.0172848	4.33158	33	0.016558	2.78467
GO:1903050: regulation of proteolysis involved in cellular protein catabolic process				13	0.0230496	3.42262										8	0.0357143	3.50307																									40	0.014404	4.32188	28	0.0140492	2.96443
GO:1990266: neutrophil migration																															11	0.0196078	4.30263				21	0.0110121	3.89915				22	0.00792222	2.19166
GO:0045732: positive regulation of protein catabolic process				11	0.0195035	2.29746																															27	0.0141584	2.69192				41	0.0147641	4.29506	26	0.0130457	2.14701
GO:2000401: regulation of lymphocyte migration																															7	0.0124777	3.65735	4	0.0114943	2.14766	14	0.00734137	4.29358				13	0.00468131	2.19624
GO:0051047: positive regulation of secretion	35	0.0297366	4.284																															13	0.0373563	2.73756	47	0.024646	3.58065				63	0.0226864	3.63616
GO:0070585: protein localization to mitochondrion				9	0.0159574	3.74351										5	0.0223214	2.91118	5	0.0434783	4.24589																18	0.00943891	3.92483				19	0.00684192	2.42234
GO:0046323: glucose import	13	0.011045	4.18766	6	0.0106383	2.09169																															15	0.00786576	3.1513	9	0.0137405	3.71341				15	0.00752634	2.95645
GO:1900542: regulation of purine nucleotide metabolic process																																					16	0.00839014	4.15437	9	0.0137405	4.03041	18	0.00648181	3.2281	12	0.00602107	2.01872
GO:2001236: regulation of extrinsic apoptotic signaling pathway	19	0.0161427	4.14608										9	0.0243243	3.43094																												33	0.0118833	4.12418	21	0.0105369	2.15221
GO:0000096: sulfur amino acid metabolic process				5	0.00886525	3.4352							3	0.00810811	2.10204	3	0.0133929	2.71067																						6	0.00916031	4.13179	11	0.00396111	3.90765
GO:0061351: neural precursor cell proliferation	20	0.0169924	3.69341																																		24	0.0125852	2.4857	12	0.0183206	2.67672	37	0.0133237	4.12826	24	0.0120421	2.24884
GO:0015807: L-amino acid transport				6	0.0106383	2.87591																												5	0.0143678	3.03651	12	0.00629261	3.17711	8	0.0122137	4.10598	13	0.00468131	2.25741
GO:0035107: appendage morphogenesis																																					26	0.013634	4.08525				31	0.0111631	3.23141	21	0.0105369	2.04035
GO:0035108: limb morphogenesis																																					26	0.013634	4.08525				31	0.0111631	3.23141	21	0.0105369	2.04035
GO:0048736: appendage development																																					29	0.0152071	4.08194				34	0.0122434	2.95045	27	0.0135474	3.04654
GO:0060173: limb development																																					29	0.0152071	4.08194				34	0.0122434	2.95045	27	0.0135474	3.04654
GO:0007219: Notch signaling pathway	17	0.0144435	2.82259							2	0.1	2.14602																									27	0.0141584	4.08021				31	0.0111631	2.82007	26	0.0130457	3.38819
GO:0045667: regulation of osteoblast differentiation																																					23	0.0120608	3.51758				26	0.00936262	2.32037	25	0.0125439	4.05903
GO:2000058: regulation of ubiquitin-dependent protein catabolic process				10	0.0177305	2.79773										5	0.0223214	2.02019																									32	0.0115232	4.01102	23	0.0115404	2.98577
GO:0022409: positive regulation of cell-cell adhesion																															15	0.026738	3.08586				34	0.0178291	2.85036	16	0.0244275	2.84578	45	0.0162045	2.77299
GO:0071404: cellular response to low-density lipoprotein particle stimulus							1	0.111111	2.1642																												7	0.00367069	3.41189	5	0.00763359	3.94233	8	0.00288081	3.16594
GO:0006084: acetyl-CoA metabolic process																3	0.0133929	2.59768																3	0.00862069	2.0661	7	0.00367069	2.14402	6	0.00916031	3.90377				8	0.00401405	2.64736
GO:0001935: endothelial cell proliferation	16	0.0135939	2.45011																																		22	0.0115364	2.30958				34	0.0122434	3.83986
GO:0007584: response to nutrient	10	0.00849618	3.37715	7	0.0124113	3.43615																																		8	0.0122137	3.81808				11	0.00551932	2.17497
GO:0042542: response to hydrogen peroxide				10	0.0177305	3.80047							6	0.0162162	2.28384																									9	0.0137405	2.69221	24	0.00864242	3.20395
GO:0019080: viral gene expression	11	0.00934579	3.75507	6	0.0106383	2.51179																															12	0.00629261	2.53874							14	0.00702459	3.37384
GO:0050729: positive regulation of inflammatory response				8	0.0141844	2.13687																									9	0.0160428	2.69747				22	0.0115364	3.7376	10	0.0152672	2.78385	24	0.00864242	2.29359
GO:0071456: cellular response to hypoxia				8	0.0141844	2.91105																												5	0.0143678	2.01141	16	0.00839014	2.74831	8	0.0122137	2.50814	23	0.00828232	3.7275
GO:0031497: chromatin assembly	18	0.0152931	3.72709	9	0.0159574	2.21987																									11	0.0196078	3.32065										29	0.0104429	2.84137	22	0.0110386	2.5343
GO:0010770: positive regulation of cell morphogenesis involved in differentiation	11	0.00934579	2.45504	9	0.0159574	3.67944										4	0.0178571	2.0494																												16	0.0080281	2.68428
GO:0071621: granulocyte chemotaxis																															10	0.0178253	3.67706				18	0.00943891	2.71054				23	0.00828232	2.6005
GO:0060324: face development	9	0.00764656	3.10416																																		11	0.00576822	2.69712				13	0.00468131	2.32037	13	0.00652283	3.64271
GO:1903131: mononuclear cell differentiation																															18	0.0320856	2.04918				50	0.0262192	2.70076				67	0.0241268	2.54289	52	0.0260913	2.7449
GO:0043090: amino acid import	7	0.00594732	2.12231	6	0.0106383	3.11033																												5	0.0143678	3.23983				7	0.010687	3.57175
GO:0097530: granulocyte migration																															11	0.0196078	3.52434				23	0.0120608	3.4773				26	0.00936262	2.28354
GO:0061180: mammary gland epithelium development	11	0.00934579	3.49601																																		12	0.00629261	2.29731	8	0.0122137	3.4029				14	0.00702459	3.07222
GO:0051952: regulation of amine transport																																		7	0.0201149	3.27251	16	0.00839014	2.38763	9	0.0137405	2.8688							15
GO:0008637: apoptotic mitochondrial changes				7	0.0124113	2.02407							7	0.0189189	3.02905	5	0.0223214	2.60052																			16	0.00839014	2.24296							19	0.00953337	3.23622
GO:0048640: negative regulation of developmental growth	14	0.0118946	3.11835										6	0.0162162	2.20087																						19	0.00996329	3.11513				23	0.00828232	2.6005				16
GO:0090049: regulation of cell migration involved in sprouting angiogenesis	6	0.00509771	2.32653	4	0.0070922	2.15825																															8	0.00419507	2.45352				11	0.00396111	3.06886
GO:1903747: regulation of establishment of protein localization to mitochondrion																3	0.0133929	3.02705	2	0.0173913	2.35053																			4	0.00610687	2.64035	7	0.00252071	2.11085	7	0.00351229	2.92498
GO:0030218: erythrocyte differentiation				8	0.0141844	2.03413													4	0.0347826	2.51645																						27	0.00972272	3.00702	20	0.0100351	2.47888
GO:0038127: ERBB signaling pathway	13	0.011045	2.99986										6	0.0162162	2.38932																						16	0.00839014	2.35062				21	0.00756212	2.41813
GO:0022406: membrane docking	10	0.00849618	2.77393	7	0.0124113	2.97601																																					17	0.00612171	2.78977
GO:1905709: negative regulation of membrane permeability	4	0.00339847	2.18259													2	0.00892857	2.02548																						3	0.00458015	2.06363	6	0.0021606	2.14464	6	0.00301054	2.87136
GO:0006730: one-carbon metabolic process				4	0.0070922	2.11913										3	0.0133929	2.4312																						5	0.00763359	2.69091	10	0.00360101	2.41319	8	0.00401405	2.26662
GO:0001704: formation of primary germ layer	10	0.00849618	2.02248																																		15	0.00786576	2.49833	7	0.010687	2.03603
GO:0045137: development of primary sexual characteristics																																		8	0.0229885	2.00106							36	0.0129636	2.17611	28	0.0140492	2.22776
GO:0006397: mRNA processing	79	0.0671198	26.1516	28	0.0496454	6.59537							16	0.0432432	3.34792																												79	0.028448	6.06414
GO:0051017: actin filament bundle assembly	46	0.0390824	24.0757	11	0.0195035	3.19483																																					29	0.0104429	2.64307	33	0.016558	7.03676
GO:0043087: regulation of GTPase activity	64	0.0543755	23.7635																																		45	0.0235973	4.96545				60	0.021606	5.29565	47	0.0235825	5.16374
GO:0043547: positive regulation of GTPase activity	51	0.0433305	20.4719																																		36	0.0188778	4.8042				37	0.0133237	2.0784	37	0.018565	4.76957
GO:0000375: RNA splicing, via transesterification reactions	53	0.0450297	20.1103	18	0.0319149	4.90069							10	0.027027	2.43972				5	0.0434783	2.26225
GO:0000377: RNA splicing, via transesterification reactions with bulged adenosine as nucleophile	53	0.0450297	20.1103	18	0.0319149	4.90069							10	0.027027	2.43972				5	0.0434783	2.26225
GO:0000398: mRNA splicing, via spliceosome	53	0.0450297	20.1103	18	0.0319149	4.90069							10	0.027027	2.43972				5	0.0434783	2.26225
GO:0007044: cell-substrate junction assembly	30	0.0254885	18.1101	9	0.0159574	3.94576																																								17	0.00852985	3.5335
GO:0008154: actin polymerization or depolymerization	41	0.0348343	17.2141																5	0.0434783	2.91603																34	0.0178291	6.54229				31	0.0111631	2.32104
GO:0016197: endosomal transport	42	0.0356839	15.6802	15	0.0265957	4.31585																																					41	0.0147641	4.16083
GO:0048041: focal adhesion assembly	26	0.0220901	15.3892	8	0.0141844	3.54464																																								15	0.00752634	3.11534
GO:0030041: actin filament polymerization	35	0.0297366	14.7946																4	0.0347826	2.32191																29	0.0152071	5.67438				28	0.0100828	2.49758
GO:0046578: regulation of Ras protein signal transduction	38	0.0322855	14.6326																																		26	0.013634	3.0846				48	0.0172848	8.59683
GO:0150116: regulation of cell-substrate junction organization	22	0.0186916	13.6644	6	0.0106383	2.63569																																								11	0.00551932	2.12687
GO:0006805: xenobiotic metabolic process																15	0.0669643	13.2683																						11	0.0167939	3.89336	30	0.010803	5.76193	18	0.00903161	2.65742
GO:0007043: cell-cell junction assembly	31	0.0263381	12.7493				2	0.222222	2.99581																												32	0.0167803	8.14355				27	0.00972272	2.74513
GO:0006898: receptor-mediated endocytosis	41	0.0348343	12.5963	15	0.0265957	3.57536	2	0.222222	2.53335																																		46	0.0165646	4.15689
GO:0051893: regulation of focal adhesion assembly	20	0.0169924	12.2961	5	0.00886525	2.07893																																								11	0.00551932	2.37966
GO:0090109: regulation of cell-substrate junction assembly	20	0.0169924	12.2961	5	0.00886525	2.07893																																								11	0.00551932	2.37966
GO:0071466: cellular response to xenobiotic stimulus																16	0.0714286	12.0067																						13	0.0198473	3.58806	36	0.0129636	4.73018	23	0.0115404	2.48664
GO:0018105: peptidyl-serine phosphorylation	46	0.0390824	12.0004																																		35	0.0183534	2.20742				61	0.0219662	5.86859	39	0.0195685	2.89234
GO:1904375: regulation of protein localization to cell periphery	28	0.0237893	11.503										10	0.027027	4.82309																9	0.0160428	2.7394										28	0.0100828	3.76904
GO:0016236: macroautophagy	37	0.0314359	11.1623	11	0.0195035	2.03117																																					55	0.0198055	8.68926
GO:0009060: aerobic respiration				21	0.037234	10.8891													6	0.0521739	4.26674																			15	0.0229008	5.22325				23	0.0115404	2.98577
GO:0030010: establishment of cell polarity	28	0.0237893	10.6094																																		20	0.0104877	2.56178				31	0.0111631	4.27641	21	0.0105369	2.69344
GO:0043270: positive regulation of ion transport	30	0.0254885	4.40972																												14	0.0249554	2.25961				46	0.0241217	5.88068				72	0.0259273	10.6028
GO:1901879: regulation of protein depolymerization	22	0.0186916	10.5617																																		15	0.00786576	2.85165							17	0.00852985	3.58963	13
GO:0042775: mitochondrial ATP synthesis coupled electron transport				14	0.0248227	10.3163													3	0.026087	2.59008																			7	0.010687	3.05233				12	0.00602107	2.64757
GO:0008361: regulation of cell size	33	0.0280374	10.2761																																		28	0.0146827	3.35513				40	0.014404	4.46339	34	0.0170597	5.32419
GO:0042773: ATP synthesis coupled electron transport				14	0.0248227	10.1365													3	0.026087	2.55426																			7	0.010687	2.97703				13	0.00652283	3.03591
GO:0016525: negative regulation of angiogenesis	12	0.0101954	2.74341																																		29	0.0152071	10.0808	8	0.0122137	2.43437
GO:0006874: cellular calcium ion homeostasis																															22	0.0392157	3.42864				50	0.0262192	2.61138				95	0.0342096	10.0456
GO:2000181: negative regulation of blood vessel morphogenesis	12	0.0101954	2.67667																																		29	0.0152071	9.87546	8	0.0122137	2.38672
GO:0032273: positive regulation of protein polymerization	21	0.017842	9.79876													4	0.0178571	2.20176	5	0.0434783	4.41598																						17	0.00612171	2.09455
GO:1901343: negative regulation of vasculature development	12	0.0101954	2.64399																																		29	0.0152071	9.77482	9	0.0137405	2.94903
GO:0003206: cardiac chamber morphogenesis																																					34	0.0178291	9.57835				32	0.0115232	4.74072	20	0.0100351	2.37915
GO:0061077: chaperone-mediated protein folding				6	0.0106383	2.80394										7	0.03125	6.1764	4	0.0347826	3.89559																						25	0.00900252	9.46885
GO:0043401: steroid hormone mediated signaling pathway	23	0.0195412	9.40175	7	0.0124113	2.06217																																					24	0.00864242	3.47941	17	0.00852985	2.5063
GO:0018205: peptidyl-lysine modification	34	0.028887	4.39723																												17	0.030303	2.67849				40	0.0209754	2.29686							63	0.0316106	9.34476
GO:0010506: regulation of autophagy	37	0.0314359	9.31927																																								60	0.021606	8.40088	32	0.0160562	2.36667
GO:1901606: alpha-amino acid catabolic process				9	0.0159574	4.66265										10	0.0446429	9.28156																						11	0.0167939	5.82199	17	0.00612171	2.98059
GO:0030307: positive regulation of cell growth	31	0.0263381	9.26462	11	0.0195035	2.53827																																					40	0.014404	4.70849	33	0.016558	5.12879
GO:0032411: positive regulation of transporter activity	17	0.0144435	4.46671																												9	0.0160428	2.89282				17	0.00891453	2.13209				38	0.0136838	9.17284
GO:0048259: regulation of receptor-mediated endocytosis	23	0.0195412	8.81436	10	0.0177305	3.71444																												7	0.0201149	3.05907							28	0.0100828	4.67796
GO:0035148: tube formation	28	0.0237893	8.79947																																		27	0.0141584	4.16281				28	0.0100828	2.04949	28	0.0140492	4.24577
GO:0051099: positive regulation of binding	20	0.0169924	3.87317										8	0.0216216	2.44059																						26	0.013634	3.35382				47	0.0169247	8.72765
GO:0006816: calcium ion transport	29	0.0246389	2.08294																												21	0.0374332	3.76792										83	0.0298884	8.71014
GO:0046700: heterocycle catabolic process	40	0.0339847	5.90501										13	0.0351351	2.40474																												81	0.0291682	8.53634	54	0.0270948	4.81403
GO:0042255: ribosome assembly				12	0.0212766	8.43591													3	0.026087	2.66528																									12	0.00602107	2.88246
GO:0043244: regulation of protein-containing complex disassembly	23	0.0195412	8.40626																																		18	0.00943891	2.5611				24	0.00864242	2.75947	20	0.0100351	3.12429
GO:0006641: triglyceride metabolic process																																		6	0.0172414	2.61378				16	0.0244275	8.27165	22	0.00792222	3.02694	20	0.0100351	4.10214
GO:0034767: positive regulation of ion transmembrane transport	19	0.0161427	3.42549	10	0.0177305	2.30801																															30	0.0157315	4.95312				46	0.0165646	8.24037
GO:0043534: blood vessel endothelial cell migration	16	0.0135939	4.69329	7	0.0124113	2.10118																															27	0.0141584	8.14561				23	0.00828232	3.19651
GO:0099173: postsynapse organization	29	0.0246389	8.13217													6	0.0267857	2.23978																												29	0.0145509	3.64229
GO:0044843: cell cycle G1/S phase transition	26	0.0220901	5.42569																																								40	0.014404	3.63175	42	0.0210738	8.00467
GO:0016331: morphogenesis of embryonic epithelium	27	0.0229397	8.00323																																		29	0.0152071	4.88144				31	0.0111631	2.78158	28	0.0140492	4.1182
GO:0031058: positive regulation of histone modification	21	0.017842	7.9024																																								21	0.00756212	2.3734	19	0.00953337	3.32942	15
GO:0034655: nucleobase-containing compound catabolic process	38	0.0322855	5.86379	16	0.0283688	2.23851																																					75	0.0270076	7.87045	51	0.0255896	4.76365
GO:0006749: glutathione metabolic process																9	0.0401786	7.84837																						10	0.0152672	4.81986	19	0.00684192	3.69507	12	0.00602107	2.01872
GO:0009755: hormone-mediated signaling pathway	25	0.0212404	7.84716	11	0.0195035	3.3899																																					29	0.0104429	3.00939	23	0.0115404	3.02218
GO:0090150: establishment of protein localization to membrane	32	0.0271878	7.63594	20	0.035461	6.69421										8	0.0357143	3.0208																									41	0.0147641	3.03858
GO:1902850: microtubule cytoskeleton organization involved in mitosis	14	0.0118946	2.51611																																					9	0.0137405	2.16161	24	0.00864242	2.10626	31	0.0155544	7.62517
GO:0048015: phosphatidylinositol-mediated signaling	24	0.0203908	6.91044																																		20	0.0104877	2.04934				41	0.0147641	7.57768
GO:0051054: positive regulation of DNA metabolic process	34	0.028887	7.08881	15	0.0265957	3.04795																																					60	0.021606	7.4752	32	0.0160562	2.02147
GO:0009260: ribonucleotide biosynthetic process													8	0.0216216	2.89652	5	0.0223214	2.04163																						18	0.0274809	7.42115
GO:0009142: nucleoside triphosphate biosynthetic process																			3	0.026087	2.36035																			13	0.0198473	7.39014
GO:0031109: microtubule polymerization or depolymerization	20	0.0169924	6.58945													5	0.0223214	2.47969																									24	0.00864242	2.94936	28	0.0140492	7.3789
GO:0048017: inositol lipid-mediated signaling	24	0.0203908	6.76534																																		21	0.0110121	2.27806				41	0.0147641	7.34898
GO:0060070: canonical Wnt signaling pathway	32	0.0271878	5.96095																																		47	0.024646	7.29954				50	0.018005	3.89347	39	0.0195685	3.8304
GO:1903510: mucopolysaccharide metabolic process																																					15	0.00786576	4.06616				24	0.00864242	7.26283	12	0.00602107	2.33436
GO:0050918: positive chemotaxis				5	0.00886525	2.74283																																					18	0.00648181	7.18741
GO:0032091: negative regulation of protein binding	18	0.0152931	7.08588	10	0.0177305	4.64146																																		8	0.0122137	2.74756	21	0.00756212	3.43722
GO:0033002: muscle cell proliferation	21	0.017842	2.63191																																		37	0.0194022	5.07583				53	0.0190853	6.9726
GO:0050770: regulation of axonogenesis	22	0.0186916	5.13057																																								42	0.0151242	6.94898	27	0.0135474	3.72596
GO:0032259: methylation	29	0.0246389	3.06188	15	0.0265957	2.11223																																					61	0.0219662	4.42326	55	0.0275966	6.93339
GO:0060828: regulation of canonical Wnt signaling pathway	30	0.0254885	6.88148																																		38	0.0199266	5.89283				41	0.0147641	3.31879	32	0.0160562	3.26966
GO:0018108: peptidyl-tyrosine phosphorylation	34	0.028887	6.2609																																		48	0.0251704	6.86065				46	0.0165646	2.29667
GO:0072080: nephron tubule development																																					23	0.0120608	6.77103	8	0.0122137	2.63762	22	0.00792222	3.61441	16	0.0080281	2.77369
GO:0019432: triglyceride biosynthetic process																												1	0.2	2.17071				4	0.0114943	2.90932				9	0.0137405	6.75248				8	0.00401405	2.3369
GO:0001823: mesonephros development																																					24	0.0125852	6.74938				25	0.00900252	4.41798	16	0.0080281	2.43328
GO:0018212: peptidyl-tyrosine modification	34	0.028887	6.16844																																		48	0.0251704	6.73809				47	0.0169247	2.43608
GO:0003151: outflow tract morphogenesis																																					21	0.0110121	6.68192				20	0.00720202	3.65911	17	0.00852985	4.01124
GO:0030866: cortical actin cytoskeleton organization	11	0.00934579	6.65819	4	0.0070922	2.19859										3	0.0133929	2.49488																									9	0.00324091	2.05871
GO:0031333: negative regulation of protein-containing complex assembly	22	0.0186916	6.58136													6	0.0267857	2.90405																			27	0.0141584	5.62376				25	0.00900252	2.25005
GO:0019932: second-messenger-mediated signaling	32	0.0271878	5.80687										10	0.027027	2.15602																												59	0.0212459	6.58047
GO:0031110: regulation of microtubule polymerization or depolymerization	17	0.0144435	6.49005													5	0.0223214	3.02927																									19	0.00684192	2.73312	22	0.0110386	6.30971
GO:0001837: epithelial to mesenchymal transition	22	0.0186916	6.43107																																		20	0.0104877	2.4958				33	0.0118833	4.97531
GO:0006022: aminoglycan metabolic process																																					18	0.00943891	3.49984				29	0.0104429	6.42268
GO:0035634: response to stilbenoid							1	0.111111	2.1642	2	0.1	3.97941				4	0.0178571	4.63262																						7	0.010687	6.41458
GO:0050731: positive regulation of peptidyl-tyrosine phosphorylation	18	0.0152931	3.02745																												10	0.0178253	2.33965				33	0.0173047	6.37961
GO:0033627: cell adhesion mediated by integrin																																					18	0.00943891	4.74298	7	0.010687	2.3776	21	0.00756212	4.05913
GO:0035924: cellular response to vascular endothelial growth factor stimulus																																					13	0.00681699	3.90931				20	0.00720202	6.37859	10	0.00501756	2.1142
GO:0032387: negative regulation of intracellular transport	14	0.0118946	6.36593																																		12	0.00629261	2.86646	6	0.00916031	2.38093	15	0.00540151	2.81945
GO:0048659: smooth muscle cell proliferation																															11	0.0196078	2.91778				27	0.0141584	3.91974				41	0.0147641	6.3044
GO:0035264: multicellular organism growth	27	0.0229397	6.30302																																					14	0.021374	3.2006				28	0.0140492	2.78437
GO:0042026: protein refolding				3	0.00531915	2.11743										5	0.0223214	6.30171	2	0.0173913	2.50091																						10	0.00360101	5.05394
GO:0014065: phosphatidylinositol 3-kinase signaling	15	0.0127443	3.33852																																								33	0.0118833	6.30096
GO:0061326: renal tubule development																																					23	0.0120608	6.29719	8	0.0122137	2.48324	22	0.00792222	3.24971	17	0.00852985	2.92837
GO:0001974: blood vessel remodeling	7	0.00594732	2.12231																																		10	0.00524384	2.46746				19	0.00684192	6.22657	13	0.00652283	4.04293
GO:0099003: vesicle-mediated transport in synapse	29	0.0246389	6.18123	16	0.0283688	4.33601																												11	0.0316092	3.54056							43	0.0154843	3.7172
GO:0000027: ribosomal large subunit assembly				7	0.0124113	6.17362													2	0.0173913	2.2846																									7	0.00351229	2.71134
GO:0099504: synaptic vesicle cycle	27	0.0229397	6.14922	11	0.0195035	2.26919																												8	0.0229885	2.18028							38	0.0136838	3.2623
GO:0002791: regulation of peptide secretion	23	0.0195412	3.86925																															9	0.0258621	2.57966							48	0.0172848	6.13306	27	0.0135474	2.08058
GO:0055007: cardiac muscle cell differentiation	21	0.017842	6.11733													5	0.0223214	2.20156																			19	0.00996329	2.34272				24	0.00864242	2.07046
GO:0034109: homotypic cell-cell adhesion	10	0.00849618	2.65425																																		17	0.00891453	4.51795				24	0.00864242	6.11328
GO:0006338: chromatin remodeling	27	0.0229397	6.07387																												13	0.0231729	3.22334										34	0.0122434	2.12775	31	0.0155544	3.57939
GO:0021915: neural tube development	23	0.0195412	5.16296																																		33	0.0173047	6.06652				33	0.0118833	2.88162	26	0.0130457	2.90582
GO:1900182: positive regulation of protein localization to nucleus	16	0.0135939	6.03612	8	0.0141844	3.34486																									8	0.0142602	3.36014							7	0.010687	2.29847
GO:0070374: positive regulation of ERK1 and ERK2 cascade																															11	0.0196078	2.28608	10	0.0287356	3.32615							46	0.0165646	6.02019	29	0.0145509	2.97998
GO:2001235: positive regulation of apoptotic signaling pathway	19	0.0161427	4.62495										12	0.0324324	6.01532																															20	0.0100351	2.22124
GO:0046889: positive regulation of lipid biosynthetic process				8	0.0141844	2.91105																																		13	0.0198473	6.007	24	0.00864242	4.16963	16	0.0080281	2.55566
GO:0046883: regulation of hormone secretion	30	0.0254885	4.9829																															11	0.0316092	2.86255							57	0.0205257	5.97242	34	0.0170597	2.33676
GO:0061013: regulation of mRNA catabolic process	23	0.0195412	5.95757										7	0.0189189	2.07717																												32	0.0115232	3.38658	23	0.0115404	2.5484
GO:0043281: regulation of cysteine-type endopeptidase activity involved in apoptotic process				15	0.0265957	4.73019																															34	0.0178291	5.93199				32	0.0115232	2.19966
GO:1904062: regulation of cation transmembrane transport	37	0.0314359	5.9279																																		45	0.0235973	3.91217				66	0.0237667	5.69548
GO:0008652: cellular amino acid biosynthetic process				8	0.0141844	4.56247							5	0.0135135	2.91829	4	0.0178571	2.85583																						10	0.0152672	5.89411
GO:0008360: regulation of cell shape	21	0.017842	5.74052																												10	0.0178253	2.97732				26	0.013634	4.87129				29	0.0104429	3.32504
GO:0015833: peptide transport	32	0.0271878	5.48187																															11	0.0316092	2.72086							58	0.0208858	5.71705	36	0.0180632	2.55219
GO:1901617: organic hydroxy compound biosynthetic process																																					26	0.013634	2.16913	19	0.0290076	5.7056	37	0.0133237	2.73257	35	0.0175615	4.87015
GO:0002790: peptide secretion	30	0.0254885	5.23795																															10	0.0287356	2.4472							55	0.0198055	5.70479	34	0.0170597	2.54045
GO:0034113: heterotypic cell-cell adhesion																																					11	0.00576822	3.08232				18	0.00648181	5.67262
GO:0033559: unsaturated fatty acid metabolic process																6	0.0267857	3.20546																						14	0.021374	5.6609	26	0.00936262	3.4332	20	0.0100351	3.08215
GO:0031349: positive regulation of defense response				14	0.0248227	2.56605																									20	0.0356506	5.63045				35	0.0183534	3.03583
GO:0046460: neutral lipid biosynthetic process																												1	0.2	2.04617				5	0.0143678	3.38998				9	0.0137405	5.62723	12	0.00432121	2.47763
GO:0046463: acylglycerol biosynthetic process																												1	0.2	2.04617				5	0.0143678	3.38998				9	0.0137405	5.62723	12	0.00432121	2.47763
GO:0050810: regulation of steroid biosynthetic process																4	0.0178571	2.39306																			13	0.00681699	2.51379	11	0.0167939	5.54951				15	0.00752634	3.2836
GO:0051924: regulation of calcium ion transport	27	0.0229397	4.26219																												16	0.0285205	3.7444				30	0.0157315	2.04385				53	0.0190853	5.53019
GO:0046620: regulation of organ growth	18	0.0152931	5.52181										6	0.0162162	2.2669																						16	0.00839014	2.10692				21	0.00756212	2.12068
GO:0017015: regulation of transforming growth factor beta receptor signaling pathway																															7	0.0124777	2.01722				20	0.0104877	3.88245				29	0.0104429	5.50454	20	0.0100351	3.62793
GO:0030072: peptide hormone secretion	30	0.0254885	5.47563																															9	0.0258621	2.0414							52	0.0187252	5.06028	34	0.0170597	2.73384
GO:0048863: stem cell differentiation	20	0.0169924	2.67144																																		36	0.0188778	5.44231							32	0.0160562	3.55412
GO:0072378: blood coagulation, fibrin clot formation				3	0.00531915	2.31073																1	1	3.20433				2	0.4	5.43395													6	0.0021606	2.27303
GO:0006282: regulation of DNA repair	21	0.017842	5.43313																																								27	0.00972272	2.39045	20	0.0100351	2.01641
GO:0071674: mononuclear cell migration	15	0.0127443	2.07881																												12	0.0213904	3.57717				30	0.0157315	5.42619
GO:1903321: negative regulation of protein modification by small protein conjugation or removal				11	0.0195035	5.40835										6	0.0267857	3.89729																									18	0.00648181	2.21073	14	0.00702459	2.08939
GO:0016571: histone methylation	16	0.0135939	2.85318																																								26	0.00936262	2.00685	29	0.0145509	5.40544
GO:0098659: inorganic cation import across plasma membrane	17	0.0144435	5.30762																																					8	0.0122137	2.2949	28	0.0100828	5.40187
GO:0099587: inorganic ion import across plasma membrane	17	0.0144435	5.30762																																					8	0.0122137	2.2949	28	0.0100828	5.40187
GO:0048705: skeletal system morphogenesis																																					38	0.0199266	5.39155				44	0.0158444	3.74655	29	0.0145509	2.09568
GO:0030177: positive regulation of Wnt signaling pathway	15	0.0127443	3.23776																																		25	0.0131096	5.35628				25	0.00900252	2.78168	22	0.0110386	3.64901
GO:1900024: regulation of substrate adhesion-dependent cell spreading	12	0.0101954	5.33254																																											12	0.00602107	3.14175
GO:0045807: positive regulation of endocytosis	18	0.0152931	5.32191				2	0.222222	3.16074																																		28	0.0100828	4.54539
GO:0003014: renal system process	14	0.0118946	3.29256	8	0.0141844	2.52876																															17	0.00891453	2.51148	13	0.0198473	5.31975
GO:0030178: negative regulation of Wnt signaling pathway	21	0.017842	5.30727																																		22	0.0115364	2.80363				33	0.0118833	4.2826
GO:1901607: alpha-amino acid biosynthetic process				8	0.0141844	4.83623							4	0.0108108	2.20854	4	0.0178571	2.9926																						9	0.0137405	5.28279
GO:0043535: regulation of blood vessel endothelial cell migration	15	0.0127443	5.27606	7	0.0124113	2.62766																															19	0.00996329	5.03805				19	0.00684192	2.9028
GO:0090276: regulation of peptide hormone secretion	23	0.0195412	4.00713																															9	0.0258621	2.64115							45	0.0162045	5.26868	27	0.0135474	2.19951
GO:2000113: negative regulation of cellular macromolecule biosynthetic process	20	0.0169924	3.20392										8	0.0216216	2.14005																												36	0.0129636	3.05041	34	0.0170597	5.18928
GO:0072376: protein activation cascade				4	0.0070922	2.94676																1	1	3.07939				2	0.4	5.17792													7	0.00252071	2.21645
GO:0046822: regulation of nucleocytoplasmic transport	18	0.0152931	5.17778	8	0.0141844	2.36202	2	0.222222	3.14075																																		23	0.00828232	2.46864
GO:0033622: integrin activation	5	0.00424809	2.29577																												5	0.00891266	3.7295				10	0.00524384	5.16449
GO:0060348: bone development																																					35	0.0183534	4.35795				48	0.0172848	5.16363
GO:0060541: respiratory system development				12	0.0212766	2.17239																															38	0.0199266	5.15631				41	0.0147641	2.71624	38	0.0190667	4.72681
GO:0003300: cardiac muscle hypertrophy	16	0.0135939	5.14697													4	0.0178571	2.00707																			17	0.00891453	3.18671
GO:0043114: regulation of vascular permeability	9	0.00764656	3.98698																																		13	0.00681699	5.12384				11	0.00396111	2.36393	10	0.00501756	2.92306
GO:1904019: epithelial cell apoptotic process	12	0.0101954	2.39793																																		16	0.00839014	2.20817				28	0.0100828	5.02663
GO:0010657: muscle cell apoptotic process	12	0.0101954	3.03006										6	0.0162162	2.68602																									7	0.010687	2.05825	25	0.00900252	5.01798
GO:0030856: regulation of epithelial cell differentiation																																					24	0.0125852	3.97604	9	0.0137405	2.00159				27	0.0135474	4.99839
GO:0043405: regulation of MAP kinase activity	20	0.0169924	3.6643										9	0.0243243	2.92653																												34	0.0122434	3.10436
GO:0009411: response to UV	19	0.0161427	4.95059	8	0.0141844	2.03413																																					24	0.00864242	2.07046	19	0.00953337	2.14228
GO:0019882: antigen processing and presentation				10	0.0177305	3.65856																									8	0.0142602	2.43674
GO:0014897: striated muscle hypertrophy	16	0.0135939	4.93887																																		18	0.00943891	3.45028				19	0.00684192	2.01852
GO:0031623: receptor internalization	18	0.0152931	4.90337																															6	0.0172414	2.18608	17	0.00891453	2.03863				25	0.00900252	2.87288
GO:0050927: positive regulation of positive chemotaxis																																		3	0.00862069	2.43234							11	0.00396111	4.89341
GO:0060411: cardiac septum morphogenesis																																					18	0.00943891	4.88556				19	0.00684192	3.27442	13	0.00652283	2.17526
GO:0050891: multicellular organismal water homeostasis	12	0.0101954	4.88424																																		11	0.00576822	2.41864				13	0.00468131	2.02283	13	0.00652283	3.28965
GO:0044839: cell cycle G2/M phase transition	13	0.011045	2.03815																																		19	0.00996329	2.27966	9	0.0137405	2.10669				26	0.0130457	4.84738
GO:0098760: response to interleukin-7				5	0.00886525	4.84239	1	0.111111	2.27588							2	0.00892857	2.1205
GO:0098761: cellular response to interleukin-7				5	0.00886525	4.84239	1	0.111111	2.27588							2	0.00892857	2.1205
GO:0006479: protein methylation	18	0.0152931	2.66001	12	0.0212766	3.07761																																					34	0.0122434	2.83938	32	0.0160562	4.80198
GO:0008213: protein alkylation	18	0.0152931	2.66001	12	0.0212766	3.07761																																					34	0.0122434	2.83938	32	0.0160562	4.80198
GO:0030324: lung development	19	0.0161427	2.40202	12	0.0212766	2.59639																															34	0.0178291	4.79648							34	0.0170597	4.40766
GO:0030217: T cell differentiation																															13	0.0231729	2.17591										45	0.0162045	2.65754	37	0.018565	3.27608
GO:0040029: regulation of gene expression, epigenetic	20	0.0169924	4.76763																												9	0.0160428	2.25109										27	0.00972272	2.28156	26	0.0130457	4.07574
GO:0018394: peptidyl-lysine acetylation	18	0.0152931	3.08016																												12	0.0213904	3.42854				23	0.0120608	2.42615							30	0.0150527	4.72306
GO:0014909: smooth muscle cell migration	12	0.0101954	2.88264																												10	0.0178253	4.36451				16	0.00839014	2.79168				25	0.00900252	4.70805
GO:0050926: regulation of positive chemotaxis																																		3	0.00862069	2.38505							11	0.00396111	4.70574
GO:0046785: microtubule polymerization	13	0.011045	4.34689													5	0.0223214	3.24636																									17	0.00612171	2.49887	18	0.00903161	4.70025
GO:0048661: positive regulation of smooth muscle cell proliferation																															7	0.0124777	2.30132				20	0.0104877	4.66601				25	0.00900252	4.63374
GO:0014911: positive regulation of smooth muscle cell migration	11	0.00934579	4.28962																												8	0.0142602	4.47675				12	0.00629261	3.04833				18	0.00648181	4.64178
GO:0006473: protein acetylation	21	0.017842	3.5116																												13	0.0231729	3.36887				27	0.0141584	2.80514							33	0.016558	4.61469
GO:0070828: heterochromatin organization	14	0.0118946	4.61419																3	0.026087	2.20818										8	0.0142602	3.32841										18	0.00648181	2.50857
GO:0061640: cytoskeleton-dependent cytokinesis	14	0.0118946	4.61419																																		14	0.00734137	2.50143	7	0.010687	2.27286				16	0.0080281	3.21632
GO:0031529: ruffle organization	10	0.00849618	4.02928																3	0.026087	2.80998																									14	0.00702459	4.60318
GO:0050772: positive regulation of axonogenesis	10	0.00849618	2.08022																																								24	0.00864242	4.60287	16	0.0080281	2.81954
GO:0043648: dicarboxylic acid metabolic process				9	0.0159574	4.321							5	0.0135135	2.2957	6	0.0267857	4.23809																						10	0.0152672	4.58867
GO:0042594: response to starvation	20	0.0169924	4.06216																																					15	0.0229008	4.57236	32	0.0115232	3.00696
GO:0090316: positive regulation of intracellular protein transport	18	0.0152931	4.56376	10	0.0177305	3.22604																									9	0.0160428	2.65635										26	0.00936262	2.84952
GO:0006576: cellular biogenic amine metabolic process				8	0.0141844	2.88497																															15	0.00786576	2.30074				25	0.00900252	4.56064
GO:0033135: regulation of peptidyl-serine phosphorylation	18	0.0152931	3.79266																																					10	0.0152672	2.31625	31	0.0111631	3.59818	27	0.0135474	4.5483
GO:0007612: learning	21	0.017842	4.54757																																		22	0.0115364	2.19928										25
GO:0034063: stress granule assembly	5	0.00424809	2.29577	5	0.00886525	3.71875																																					11	0.00396111	4.52857	9	0.00451581	4.13363
GO:0110148: biomineralization																																					28	0.0146827	4.45179				31	0.0111631	2.78158	29	0.0145509	4.52772
GO:0019395: fatty acid oxidation																7	0.03125	4.52263																6	0.0172414	2.59443				10	0.0152672	3.58231	22	0.00792222	2.9736
GO:0055088: lipid homeostasis													7	0.0189189	2.10278																						21	0.0110121	2.19307	14	0.021374	4.26793				28	0.0140492	4.51259
GO:0043543: protein acylation	22	0.0186916	2.90157																												16	0.0285205	4.18356				28	0.0146827	2.04603							37	0.018565	4.50884
GO:0045017: glycerolipid biosynthetic process																																		9	0.0258621	2.9204				16	0.0244275	4.48558	39	0.0140439	4.16455	25	0.0125439	2.16949
GO:0017148: negative regulation of translation	20	0.0169924	3.78217	10	0.0177305	2.26172							8	0.0216216	2.40026																															30	0.0150527	4.45966
GO:0031507: heterochromatin assembly	13	0.011045	4.45743																3	0.026087	2.33107										7	0.0124777	2.89624										16	0.00576161	2.22116
GO:0106106: cold-induced thermogenesis																															12	0.0213904	4.45651							9	0.0137405	2.16161	25	0.00900252	2.40299	23	0.0115404	3.66624
GO:0010660: regulation of muscle cell apoptotic process	12	0.0101954	3.22697										6	0.0162162	2.79725																									7	0.010687	2.17409	23	0.00828232	4.4219
GO:0030902: hindbrain development	20	0.0169924	4.36439																																		23	0.0120608	2.79147	12	0.0183206	3.09012				26	0.0130457	3.61705
GO:0019827: stem cell population maintenance	19	0.0161427	4.04352																																								34	0.0122434	4.34227	26	0.0130457	3.81898
GO:0034440: lipid oxidation																7	0.03125	4.33191																6	0.0172414	2.44696				10	0.0152672	3.34327	22	0.00792222	2.57793
GO:0055083: monovalent inorganic anion homeostasis	7	0.00594732	4.32882				1	0.111111	2.10887																															4	0.00610687	2.64035	7	0.00252071	2.11085
GO:0034249: negative regulation of cellular amide metabolic process	22	0.0186916	3.99806	11	0.0195035	2.38463							9	0.0243243	2.6564																															32	0.0160562	4.30725
GO:1903035: negative regulation of response to wounding																												2	0.4	3.99908							15	0.00786576	2.99744				19	0.00684192	2.96165	18	0.00903161	4.28722
GO:0097191: extrinsic apoptotic signaling pathway	24	0.0203908	4.21547										10	0.027027	2.91092																												40	0.014404	3.2871	27	0.0135474	2.0119
GO:0050796: regulation of insulin secretion	17	0.0144435	2.67346																																								36	0.0129636	4.20962	23	0.0115404	2.19775
GO:1903715: regulation of aerobic respiration				5	0.00886525	3.24878																																		6	0.00916031	3.90377	12	0.00432121	4.20074	7	0.00351229	2.04238
GO:0003333: amino acid transmembrane transport				7	0.0124113	2.54961																												7	0.0201149	3.77583	14	0.00734137	2.37368	10	0.0152672	4.1736
GO:0035904: aorta development	8	0.00679694	2.11947																																		12	0.00629261	2.69698				15	0.00540151	2.61945	15	0.00752634	4.14208
GO:0009615: response to virus																															16	0.0285205	2.98456				35	0.0183534	2.24676				55	0.0198055	4.12424	42	0.0210738	3.79476
GO:0019058: viral life cycle	25	0.0212404	4.11845																												12	0.0213904	2.26607										40	0.014404	2.64901	33	0.016558	3.22622
GO:0006690: icosanoid metabolic process																6	0.0267857	3.05669																						12	0.0183206	3.99103	29	0.0104429	4.10666	19	0.00953337	2.36788
GO:0048864: stem cell development																																					15	0.00786576	2.85165				22	0.00792222	4.09242	14	0.00702459	2.24748
GO:0006140: regulation of nucleotide metabolic process																																					16	0.00839014	4.08734	9	0.0137405	3.98865	18	0.00648181	3.16085
GO:0006643: membrane lipid metabolic process																															10	0.0178253	2.43651				24	0.0125852	2.87864				31	0.0111631	2.74356	28	0.0140492	4.0765
GO:0009952: anterior/posterior pattern specification																															11	0.0196078	2.17644				28	0.0146827	2.72373				36	0.0129636	2.44059	33	0.016558	4.07647
GO:0043470: regulation of carbohydrate catabolic process													4	0.0108108	2.18185																						13	0.00681699	4.06967	7	0.010687	3.47598	15	0.00540151	3.52499
GO:0019217: regulation of fatty acid metabolic process																																		5	0.0143678	2.09634				9	0.0137405	3.26974	23	0.00828232	4.05952	18	0.00903161	3.68644
GO:0014032: neural crest cell development																																					14	0.00734137	2.68312				21	0.00756212	4.05913	14	0.00702459	2.50795
GO:0090101: negative regulation of transmembrane receptor protein serine/threonine kinase signaling pathway																															9	0.0160428	3.00924				18	0.00943891	2.67239				27	0.00972272	4.05642	17	0.00852985	2.11137
GO:0022408: negative regulation of cell-cell adhesion																																					27	0.0141584	3.20349				38	0.0136838	4.05348
GO:0070301: cellular response to hydrogen peroxide				9	0.0159574	4.05298							5	0.0135135	2.15328																												17	0.00612171	2.14139
GO:0021700: developmental maturation																																					41	0.0214997	3.41852				57	0.0205257	4.05158	41	0.020572	3.04217
GO:0032434: regulation of proteasomal ubiquitin-dependent protein catabolic process				9	0.0159574	2.83202																																					28	0.0100828	4.05112	18	0.00903161	2.22307
GO:0002573: myeloid leukocyte differentiation																															15	0.026738	4.04935							12	0.0183206	2.00819	36	0.0129636	2.23274
GO:1902882: regulation of response to oxidative stress				7	0.0124113	2.45041																																		10	0.0152672	4.0228				16	0.0080281	2.86619
GO:0001738: morphogenesis of a polarized epithelium	12	0.0101954	3.62174																																		15	0.00786576	3.20448				16	0.00576161	2.02442	17	0.00852985	4.01124
GO:0030098: lymphocyte differentiation																																					44	0.0230729	2.24711				60	0.021606	2.26134	48	0.0240843	2.77171
GO:0008306: associative learning	15	0.0127443	3.93948																																		17	0.00891453	2.62599										17
GO:0010721: negative regulation of cell development	21	0.017842	3.93444																																		26	0.013634	2.92665				36	0.0129636	3.48349	29	0.0145509	3.6787
GO:0071695: anatomical structure maturation																																					36	0.0188778	3.38618				47	0.0169247	3.21404	34	0.0170597	2.49395
GO:0048562: embryonic organ morphogenesis	27	0.0229397	3.21524																																		40	0.0209754	3.70119				53	0.0190853	3.71557	42	0.0210738	3.90935
GO:0098754: detoxification				5	0.00886525	2.291	2	0.222222	3.8627																															7	0.010687	3.52334
GO:0010769: regulation of cell morphogenesis involved in differentiation	15	0.0127443	3.85793	9	0.0159574	3.16638																																								20	0.0100351	3.5789
GO:1901992: positive regulation of mitotic cell cycle phase transition	12	0.0101954	3.14644																																		14	0.00734137	2.25268							18	0.00903161	3.85633
GO:0002831: regulation of response to biotic stimulus				16	0.0283688	2.53957							11	0.0297297	2.04733																19	0.0338681	3.85068													41	0.020572	2.67921
GO:0035282: segmentation																																					19	0.00996329	3.81931				23	0.00828232	3.3647
GO:1904589: regulation of protein import	12	0.0101954	3.81635				2	0.222222	3.5253							4	0.0178571	2.37448													7	0.0124777	2.89624
GO:0008088: axo-dendritic transport	12	0.0101954	3.81635										5	0.0135135	2.33905	4	0.0178571	2.37448																									17	0.00612171	2.61138
GO:0043406: positive regulation of MAP kinase activity	13	0.011045	2.5843																																		18	0.00943891	2.63478				22	0.00792222	2.19166
GO:0014033: neural crest cell differentiation																																					17	0.00891453	3.5929				22	0.00792222	3.81186	15	0.00752634	2.48615
GO:0006919: activation of cysteine-type endopeptidase activity involved in apoptotic process				7	0.0124113	3.07353							5	0.0135135	2.47708																						15	0.00786576	3.79535							13	0.00652283	2.59206
GO:2000379: positive regulation of reactive oxygen species metabolic process				6	0.0106383	2.36858																															15	0.00786576	3.79535	6	0.00916031	2.06081
GO:0000281: mitotic cytokinesis	10	0.00849618	3.43026																																					7	0.010687	3.09104				14	0.00702459	3.78186
GO:0071453: cellular response to oxygen levels				11	0.0195035	3.77556																															18	0.00943891	2.03923	9	0.0137405	2.16161	24	0.00864242	2.10626
GO:0071897: DNA biosynthetic process	19	0.0161427	3.75193																																		21	0.0110121	2.03171				31	0.0111631	2.89843	25	0.0125439	3.09856
GO:0001954: positive regulation of cell-matrix adhesion	8	0.00679694	2.31415				2	0.222222	3.74823				4	0.0108108	2.00917
GO:0030282: bone mineralization																																					18	0.00943891	2.71054							21	0.0105369	3.73203
GO:0002274: myeloid leukocyte activation																															13	0.0231729	2.60863				34	0.0178291	3.67966				39	0.0140439	2.20891
GO:0051961: negative regulation of nervous system development	15	0.0127443	2.44054																																		20	0.0104877	2.13223				28	0.0100828	2.57356	25	0.0125439	3.66925
GO:0006821: chloride transport	12	0.0101954	2.84709																															5	0.0143678	2.01141	18	0.00943891	3.65309
GO:0042177: negative regulation of protein catabolic process	12	0.0101954	2.36899													5	0.0223214	2.56943																						10	0.0152672	3.31489	25	0.00900252	3.65149
GO:1900407: regulation of cellular response to oxidative stress				6	0.0106383	2.04619																																		9	0.0137405	3.63984				16	0.0080281	3.32457
GO:0042552: myelination	16	0.0135939	2.64383																																		25	0.0131096	3.63979				29	0.0104429	2.56722	22	0.0110386	2.31829
GO:0010717: regulation of epithelial to mesenchymal transition	12	0.0101954	3.30997																																		13	0.00681699	2.01196				21	0.00756212	3.63283
GO:0014031: mesenchymal cell development																																					16	0.00839014	3.31915				21	0.00756212	3.63283	15	0.00752634	2.6641
GO:0042789: mRNA transcription by RNA polymerase II	7	0.00594732	2.72086																																					5	0.00763359	2.5056				9	0.00451581	2.55809
GO:0050764: regulation of phagocytosis				9	0.0159574	3.24475										6	0.0267857	3.46222																									21	0.00756212	2.32944
GO:0019221: cytokine-mediated signaling pathway													12	0.0324324	2.05844																20	0.0356506	3.59026				46	0.0241217	3.22317				57	0.0205257	2.25452
GO:0043500: muscle adaptation	15	0.0127443	3.58754																																		20	0.0104877	3.49871				22	0.00792222	2.2318
GO:0007272: ensheathment of neurons	16	0.0135939	2.56943																																		25	0.0131096	3.52443				29	0.0104429	2.45701	22	0.0110386	2.23098
GO:0008366: axon ensheathment	16	0.0135939	2.56943																																		25	0.0131096	3.52443				29	0.0104429	2.45701	22	0.0110386	2.23098
GO:0060325: face morphogenesis	6	0.00509771	2.27093																																								10	0.00360101	2.41319	10	0.00501756	3.51666
GO:0034331: cell junction maintenance	8	0.00679694	3.51306																																								10	0.00360101	2.1741	8	0.00401405	2.07091
GO:0055123: digestive system development																																					21	0.0110121	3.4856	9	0.0137405	2.33673	23	0.00828232	2.14619	19	0.00953337	2.4713
GO:0051851: modulation by host of symbiont process	10	0.00849618	3.48448																																								13	0.00468131	2.02283	11	0.00551932	2.27477
GO:0071322: cellular response to carbohydrate stimulus	17	0.0144435	3.47852																																		22	0.0115364	3.01324				29	0.0104429	3.14119
GO:0071478: cellular response to radiation	18	0.0152931	3.44668	9	0.0159574	2.07719																																								24	0.0120421	2.91962
GO:2001222: regulation of neuron migration	9	0.00764656	3.44499																															4	0.0114943	2.35721	9	0.00471945	2.01894	6	0.00916031	2.81855
GO:1900026: positive regulation of substrate adhesion-dependent cell spreading	8	0.00679694	3.44159													3	0.0133929	2.31382																												8	0.00401405	2.01027
GO:0045669: positive regulation of osteoblast differentiation																																					14	0.00734137	3.44148							13	0.00652283	2.74946
GO:0045165: cell fate commitment																																		9	0.0258621	2.06917	35	0.0183534	3.43997										28
GO:0071774: response to fibroblast growth factor																																		5	0.0143678	2.16816	14	0.00734137	2.29229				21	0.00756212	3.43722	15	0.00752634	2.52945
GO:1902475: L-alpha-amino acid transmembrane transport				6	0.0106383	2.98945																												5	0.0143678	3.13516				7	0.010687	3.42962	12	0.00432121	2.01615
GO:0010662: regulation of striated muscle cell apoptotic process	7	0.00594732	2.00027	5	0.00886525	2.22719																																		7	0.010687	3.42962	12	0.00432121	2.01615
GO:0048708: astrocyte differentiation	9	0.00764656	2.13833																																		15	0.00786576	3.42739	7	0.010687	2.51779				13	0.00652283	2.3057
GO:0055075: potassium ion homeostasis	7	0.00594732	3.41949																															3	0.00862069	2.10117	7	0.00367069	2.21589	4	0.00610687	2.14606
GO:0045931: positive regulation of mitotic cell cycle	15	0.0127443	3.40763																																		19	0.00996329	2.87199							19	0.00953337	2.65336
GO:0007156: homophilic cell adhesion via plasma membrane adhesion molecules																																					18	0.00943891	3.40147										15
GO:0030879: mammary gland development	17	0.0144435	3.35382																																					10	0.0152672	2.33457				23	0.0115404	2.98577
GO:1901796: regulation of signal transduction by p53 class mediator	10	0.00849618	2.73332																																		12	0.00629261	2.12202				17	0.00612171	2.72898	15	0.00752634	3.3419
GO:0042752: regulation of circadian rhythm																																		6	0.0172414	2.32769							24	0.00864242	2.94936	18	0.00903161	2.5042
GO:0009299: mRNA transcription	8	0.00679694	3.05414																																					5	0.00763359	2.26364				9	0.00451581	2.17157
GO:0032680: regulation of tumor necrosis factor production										2	0.1	2.14148
GO:0006612: protein targeting to membrane	14	0.0118946	3.29256	8	0.0141844	2.52876										5	0.0223214	2.55411																									23	0.00828232	2.83485
GO:1903146: regulation of autophagy of mitochondrion	6	0.00509771	3.2819																																								7	0.00252071	2.01162	6	0.00301054	2.12366
GO:0002683: negative regulation of immune system process																																					44	0.0230729	2.23013				64	0.0230465	3.0278
GO:2000008: regulation of protein localization to cell surface	7	0.00594732	2.78075																												4	0.00713012	2.01648										12	0.00432121	3.25295
GO:0008631: intrinsic apoptotic signaling pathway in response to oxidative stress				5	0.00886525	2.6998										3	0.0133929	2.2595																						6	0.00916031	3.23439
GO:1903555: regulation of tumor necrosis factor superfamily cytokine production										2	0.1	2.12801
GO:0002042: cell migration involved in sprouting angiogenesis	7	0.00594732	2.25404																																		11	0.00576822	3.2253				13	0.00468131	2.89755
GO:0030509: BMP signaling pathway																																					24	0.0125852	3.2193	11	0.0167939	2.61847	28	0.0100828	2.24682	22	0.0110386	2.28885
GO:0015721: bile acid and bile salt transport							1	0.111111	2.01581																									3	0.00862069	2.21388				5	0.00763359	3.20596	8	0.00288081	2.11434
GO:0010573: vascular endothelial growth factor production																												1	0.2	2.20539	5	0.00891266	3.20127				8	0.00419507	2.68505
GO:0050766: positive regulation of phagocytosis				7	0.0124113	2.76534										5	0.0223214	3.2007																									17	0.00612171	2.39117
GO:0031099: regeneration	15	0.0127443	2.72575																															8	0.0229885	3.19093	19	0.00996329	2.12892							20	0.0100351	2.25202
GO:0015837: amine transport																																		7	0.0201149	3.16306	16	0.00839014	2.20817	9	0.0137405	2.74122							15
GO:0007631: feeding behavior							2	0.222222	3.14736	2	0.1	2.43902																						7	0.0201149	2.9795				9	0.0137405	2.52906
GO:0050905: neuromuscular process																																		9	0.0258621	3.14351							30	0.010803	2.0632				23
GO:1904752: regulation of vascular associated smooth muscle cell migration	5	0.00424809	2.10179																												4	0.00713012	2.53054				8	0.00419507	3.14066				9	0.00324091	2.69941
GO:0030194: positive regulation of blood coagulation							1	0.111111	2.18435																			1	0.2	2.43902
GO:1900048: positive regulation of hemostasis							1	0.111111	2.18435																			1	0.2	2.43902
GO:0050805: negative regulation of synaptic transmission	11	0.00934579	3.00113																															6	0.0172414	3.12818										13	0.00652283	2.09257	13
GO:0002221: pattern recognition receptor signaling pathway				11	0.0195035	3.1126																															22	0.0115364	2.48453				28	0.0100828	2.21285
GO:0044706: multi-multicellular organism process																																								13	0.0198473	3.11162	31	0.0111631	2.19316	24	0.0120421	2.16905
GO:0045981: positive regulation of nucleotide metabolic process																																					9	0.00471945	3.08335	5	0.00763359	2.74081	10	0.00360101	2.49957
GO:1900544: positive regulation of purine nucleotide metabolic process																																					9	0.00471945	3.08335	5	0.00763359	2.74081	10	0.00360101	2.49957
GO:0050820: positive regulation of coagulation							1	0.111111	2.12654																			1	0.2	2.38112
GO:0031023: microtubule organizing center organization																																					18	0.00943891	2.1903				25	0.00900252	2.60717	21	0.0105369	3.06941
GO:0015748: organophosphate ester transport				8	0.0141844	2.50711																															16	0.00839014	2.10692	9	0.0137405	2.66812				19	0.00953337	3.05773
GO:0006826: iron ion transport																																		4	0.0114943	2.24823							14	0.00504141	2.92622	10	0.00501756	2.16627
GO:0055094: response to lipoprotein particle																																					7	0.00367069	2.21589	5	0.00763359	3.0161	10	0.00360101	2.99167
GO:1904754: positive regulation of vascular associated smooth muscle cell migration	5	0.00424809	2.98031																												3	0.00534759	2.18448				6	0.0031463	2.84131				7	0.00252071	2.71725
GO:0071320: cellular response to cAMP	6	0.00509771	2.32653																																								10	0.00360101	2.49957	9	0.00451581	2.94701
GO:0006953: acute-phase response																						1	1	2.84682				1	0.2	2.14906	5	0.00891266	2.93756
GO:0036294: cellular response to decreased oxygen levels	12	0.0101954	2.09932	9	0.0159574	2.92264																																		9	0.0137405	2.48471	23	0.00828232	2.42606
GO:0070633: transepithelial transport	6	0.00509771	2.7776				1	0.111111	2.00208																															4	0.00610687	2.24104				8	0.00401405	2.91669
GO:0019915: lipid storage																																											17	0.00612171	2.28803	15	0.00752634	2.90545
GO:0001936: regulation of endothelial cell proliferation	14	0.0118946	2.05654																																		20	0.0104877	2.13223				29	0.0104429	2.88257
GO:0009612: response to mechanical stimulus							2	0.222222	2.87688																						9	0.0160428	2.07625	7	0.0201149	2.21656	23	0.0120608	2.79147
GO:0010883: regulation of lipid storage																												1	0.2	2.02984										6	0.00916031	2.86042
GO:1904925: positive regulation of autophagy of mitochondrion in response to mitochondrial depolarization				3	0.00531915	2.63608													2	0.0173913	2.85617																									5	0.00250878	2.73085
GO:0071402: cellular response to lipoprotein particle stimulus																																					8	0.00419507	2.60482	5	0.00763359	2.84548	10	0.00360101	2.6836
GO:2000765: regulation of cytoplasmic translation				4	0.0070922	2.81191							3	0.00810811	2.35794																									4	0.00610687	2.5756
GO:1904923: regulation of autophagy of mitochondrion in response to mitochondrial depolarization				3	0.00531915	2.54549													2	0.0173913	2.79515																									5	0.00250878	2.58005
GO:0043116: negative regulation of vascular permeability				3	0.00531915	2.1781																															5	0.00262192	2.07203				7	0.00252071	2.71725	6	0.00301054	2.74243
GO:0051302: regulation of cell division	17	0.0144435	2.53223																																		23	0.0120608	2.26039	12	0.0183206	2.73172				24	0.0120421	2.33122
GO:0007528: neuromuscular junction development	8	0.00679694	2.57834										4	0.0108108	2.15569																															10	0.00501756	2.16627
GO:0140056: organelle localization by membrane tethering				6	0.0106383	2.42441																																					16	0.00576161	2.67319
GO:2000767: positive regulation of cytoplasmic translation				3	0.00531915	2.63608										2	0.00892857	2.28835																						3	0.00458015	2.45224
GO:0048814: regulation of dendrite morphogenesis				6	0.0106383	2.00201																															14	0.00734137	2.50143							14	0.00702459	2.33104	12
GO:0015914: phospholipid transport				6	0.0106383	2.04619																															13	0.00681699	2.16648	7	0.010687	2.32445				14	0.00702459	2.41781
GO:0035795: negative regulation of mitochondrial membrane permeability																2	0.00892857	2.1205																						3	0.00458015	2.20283	6	0.0021606	2.41261	5	0.00250878	2.31649
GO:0007263: nitric oxide mediated signal transduction							1	0.111111	2.10887				3	0.00810811	2.40708																												7	0.00252071	2.11085
GO:1903311: regulation of mRNA metabolic process	54	0.0458794	18.9617																																								50	0.018005	3.75167	36	0.0180632	2.83581
GO:0032231: regulation of actin filament bundle assembly	32	0.0271878	17.5875	7	0.0124113	2.12104																																								27	0.0135474	7.82858
GO:0030038: contractile actin filament bundle assembly	31	0.0263381	16.5054	9	0.0159574	3.32577																																								24	0.0120421	5.95603
GO:0043149: stress fiber assembly	31	0.0263381	16.5054	9	0.0159574	3.32577																																								24	0.0120421	5.95603
GO:0110020: regulation of actomyosin structure organization	30	0.0254885	16.1435	7	0.0124113	2.20292																																								23	0.0115404	5.74739
GO:0051492: regulation of stress fiber assembly	28	0.0237893	15.6769	7	0.0124113	2.47471																																								23	0.0115404	6.6809
GO:0008064: regulation of actin polymerization or depolymerization	35	0.0297366	15.1335																5	0.0434783	3.27127																31	0.0162559	6.92003
GO:0030832: regulation of actin filament length	35	0.0297366	14.8783																5	0.0434783	3.23577																31	0.0162559	6.7368
GO:0030833: regulation of actin filament polymerization	31	0.0263381	13.4943																4	0.0347826	2.54818																28	0.0146827	6.50803
GO:0090630: activation of GTPase activity	25	0.0212404	12.6129																																		16	0.00839014	3.01949							20	0.0100351	4.77439
GO:0060996: dendritic spine development	28	0.0237893	12.4177																																		17	0.00891453	2.26311				26	0.00936262	3.59571
GO:0045786: negative regulation of cell cycle	36	0.0305862	5.75017																																								55	0.0198055	3.03058	67	0.0336177	12.3335
GO:0097581: lamellipodium organization	23	0.0195412	11.7563																																		14	0.00734137	2.5456							14	0.00702459	2.37401
GO:0007266: Rho protein signal transduction	28	0.0237893	11.7426																																		23	0.0120608	4.42897				33	0.0118833	6.14611
GO:0032233: positive regulation of actin filament bundle assembly	19	0.0161427	10.7508	7	0.0124113	3.43615																																								16	0.0080281	4.91771
GO:0006403: RNA localization	30	0.0254885	10.7023	9	0.0159574	2.13925																																					27	0.00972272	2.07663
GO:0006633: fatty acid biosynthetic process																																								21	0.0320611	10.3192	25	0.00900252	2.2132	31	0.0155544	7.27344
GO:0150105: protein localization to cell-cell junction	12	0.0101954	10.1879				1	0.111111	2.10887																												7	0.00367069	3.038
GO:0006720: isoprenoid metabolic process																																								16	0.0244275	9.94838	17	0.00612171	2.44443	18	0.00903161	4.62832
GO:0043161: proteasome-mediated ubiquitin-dependent protein catabolic process				23	0.0407801	4.79563																																					85	0.0306086	9.94735	51	0.0255896	3.91438
GO:0120193: tight junction organization	21	0.017842	9.79876																																		24	0.0125852	8.16097				19	0.00684192	2.84511
GO:0006476: protein deacetylation	24	0.0203908	9.79095																																								22	0.00792222	2.48704	23	0.0115404	4.96
GO:0098876: vesicle-mediated transport to the plasma membrane	26	0.0220901	9.76602	12	0.0212766	4.55199
GO:0010948: negative regulation of cell cycle process	30	0.0254885	5.5061																																								41	0.0147641	2.10445	52	0.0260913	9.71216
GO:0120192: tight junction assembly	20	0.0169924	9.50625																																		22	0.0115364	7.35808				18	0.00648181	2.78639
GO:0015931: nucleobase-containing compound transport	30	0.0254885	9.26922	10	0.0177305	2.24653																																					36	0.0129636	3.87684
GO:1901988: negative regulation of cell cycle phase transition	25	0.0212404	4.5117																																								36	0.0129636	2.09337	46	0.0230808	9.1746
GO:0060401: cytosolic calcium ion transport																																					24	0.0125852	2.42979				49	0.0176449	9.08482
GO:0051496: positive regulation of stress fiber assembly	16	0.0135939	9.06495	6	0.0106383	3.02889																																								13	0.00652283	3.8766
GO:0032272: negative regulation of protein polymerization	19	0.0161427	9.02655													6	0.0267857	4.29569																			19	0.00996329	5.72943
GO:0051650: establishment of vesicle localization	25	0.0212404	7.42456	9	0.0159574	2.1551																																					44	0.0158444	8.93004
GO:0035601: protein deacylation	24	0.0203908	8.9252																																								23	0.00828232	2.30232	24	0.0120421	4.7618
GO:0098732: macromolecule deacylation	24	0.0203908	8.9252																																								23	0.00828232	2.30232	24	0.0120421	4.7618
GO:0051648: vesicle localization	27	0.0229397	7.70219																																								47	0.0169247	8.88645
GO:0032414: positive regulation of ion transmembrane transporter activity	15	0.0127443	3.70065																																		16	0.00839014	2.04194				36	0.0129636	8.82529
GO:0014074: response to purine-containing compound																																					15	0.00786576	2.22619				33	0.0118833	8.74172	17	0.00852985	2.83855
GO:0032092: positive regulation of protein binding	10	0.00849618	2.10977										6	0.0162162	2.72969																												31	0.0111631	8.63874
GO:1902652: secondary alcohol metabolic process																																								16	0.0244275	6.15239	25	0.00900252	2.03674	34	0.0170597	8.61373
GO:0051208: sequestering of calcium ion																																					17	0.00891453	2.47443				35	0.0126035	8.44636
GO:0007030: Golgi organization	23	0.0195412	8.1481	15	0.0265957	7.11121																																					29	0.0104429	4.46565
GO:0120034: positive regulation of plasma membrane bounded cell projection assembly	21	0.017842	8.10957																																		18	0.00943891	3.25935							16	0.0080281	2.24219
GO:0030199: collagen fibril organization																																					17	0.00891453	6.79552				22	0.00792222	7.97011
GO:0060402: calcium ion transport into cytosol																																					22	0.0115364	2.42491				43	0.0154843	7.85779
GO:0007097: nuclear migration	11	0.00934579	7.69655										3	0.00810811	2.1407																												9	0.00324091	2.69941
GO:0051058: negative regulation of small GTPase mediated signal transduction	15	0.0127443	7.68566																																		11	0.00576822	2.63859				15	0.00540151	3.18993
GO:0035967: cellular response to topologically incorrect protein				12	0.0212766	5.80291																																					31	0.0111631	7.64628	15	0.00752634	2.09236
GO:0016072: rRNA metabolic process				21	0.037234	7.62735																																					37	0.0133237	2.29942	36	0.0180632	4.70016
GO:0006401: RNA catabolic process	34	0.028887	7.60181																																								51	0.0183651	4.95101	35	0.0175615	3.15118
GO:0051100: negative regulation of binding	25	0.0212404	7.57969	10	0.0177305	2.7207																																					32	0.0115232	3.80854
GO:0051282: regulation of sequestering of calcium ion																																					17	0.00891453	2.54909				33	0.0118833	7.5064
GO:0030705: cytoskeleton-dependent intracellular transport	27	0.0229397	7.36783										8	0.0216216	2.37385																												43	0.0154843	6.5243
GO:0097553: calcium ion transmembrane import into cytosol																																					19	0.00996329	2.1583				38	0.0136838	7.27654
GO:0009145: purine nucleoside triphosphate biosynthetic process																			3	0.026087	2.55426																			12	0.0183206	7.25948
GO:0051209: release of sequestered calcium ion into cytosol																																					17	0.00891453	2.66531				32	0.0115232	7.23464
GO:0051085: chaperone cofactor-dependent protein refolding																3	0.0133929	2.71067	3	0.026087	3.54929																						15	0.00540151	7.19607
GO:0008299: isoprenoid biosynthetic process																																								9	0.0137405	7.19455	10	0.00360101	2.88433	10	0.00501756	4.04306
GO:0009152: purine ribonucleotide biosynthetic process																5	0.0223214	2.1776																						17	0.0259542	7.16803
GO:0046683: response to organophosphorus																															6	0.0106952	2.05691										27	0.00972272	7.16766	14	0.00702459	2.41781
GO:0019218: regulation of steroid metabolic process																																					18	0.00943891	3.16804	15	0.0229008	7.14953				18	0.00903161	2.94825
GO:0002090: regulation of receptor internalization	16	0.0135939	7.14924																															6	0.0172414	3.46504							16	0.00576161	2.61195
GO:0051283: negative regulation of sequestering of calcium ion																																					17	0.00891453	2.62599				32	0.0115232	7.14174
GO:0009201: ribonucleoside triphosphate biosynthetic process																			3	0.026087	2.51953																			12	0.0183206	7.11786
GO:0001838: embryonic epithelial tube formation	23	0.0195412	6.99995																																		26	0.013634	4.92205							25	0.0125439	4.15105
GO:0001657: ureteric bud development																																					24	0.0125852	6.98968				25	0.00900252	4.63374	16	0.0080281	2.55566
GO:0072163: mesonephric epithelium development																																					24	0.0125852	6.98968				25	0.00900252	4.63374	16	0.0080281	2.55566
GO:0072164: mesonephric tubule development																																					24	0.0125852	6.98968				25	0.00900252	4.63374	16	0.0080281	2.55566
GO:0033143: regulation of intracellular steroid hormone receptor signaling pathway	16	0.0135939	6.98459	6	0.0106383	2.34135																																								13	0.00652283	2.5418
GO:1905477: positive regulation of protein localization to membrane	19	0.0161427	6.86895										6	0.0162162	2.48263
GO:0051168: nuclear export	23	0.0195412	6.84563	12	0.0212766	4.13052																																					25	0.00900252	2.00296
GO:0035051: cardiocyte differentiation	25	0.0212404	6.79488																																		27	0.0141584	4.0395				30	0.010803	2.49074
GO:0043588: skin development	35	0.0297366	6.79375																																		41	0.0214997	4.34045							39	0.0195685	3.32005
GO:0010257: NADH dehydrogenase complex assembly				10	0.0177305	6.76656													3	0.026087	2.78817
GO:0032981: mitochondrial respiratory chain complex I assembly				10	0.0177305	6.76656													3	0.026087	2.78817
GO:0048284: organelle fusion	13	0.011045	2.18064	15	0.0265957	6.74146																																					27	0.00972272	3.19404
GO:1904064: positive regulation of cation transmembrane transport	15	0.0127443	2.3682																																		26	0.013634	4.25791				39	0.0140439	6.62839
GO:0006402: mRNA catabolic process	29	0.0246389	6.58623																																								42	0.0151242	3.8473	32	0.0160562	3.45693
GO:0031098: stress-activated protein kinase signaling cascade	30	0.0254885	6.54304										9	0.0243243	2.19192																												47	0.0169247	4.822
GO:0032412: regulation of ion transmembrane transporter activity	29	0.0246389	5.5111																																		30	0.0157315	2.32293				54	0.0194454	6.53475
GO:0001945: lymph vessel development																																					12	0.00629261	6.53074				10	0.00360101	3.34583	7	0.00351229	2.3453
GO:0071901: negative regulation of protein serine/threonine kinase activity	13	0.011045	3.29281																																											24	0.0120421	6.47776
GO:1901136: carbohydrate derivative catabolic process				9	0.0159574	2.60057																																		12	0.0183206	3.84792	35	0.0126035	6.42817
GO:1903312: negative regulation of mRNA metabolic process	17	0.0144435	6.42306	7	0.0124113	2.52431																																					20	0.00720202	3.07739
GO:0031638: zymogen activation																												3	0.6	6.3941																16	0.0080281	2.86619
GO:0022898: regulation of transmembrane transporter activity	30	0.0254885	5.66105																																		32	0.0167803	2.63191				55	0.0198055	6.38631
GO:0009206: purine ribonucleoside triphosphate biosynthetic process																			3	0.026087	2.57203																			11	0.0167939	6.37163
GO:0000910: cytokinesis	24	0.0203908	6.35118																																		27	0.0141584	4.16281	10	0.0152672	2.04422
GO:0035196: production of miRNAs involved in gene silencing by miRNA	12	0.0101954	6.3334										4	0.0108108	2.44431
GO:0016601: Rac protein signal transduction	12	0.0101954	6.3334																																								11	0.00396111	2.218
GO:0007051: spindle organization	15	0.0127443	2.03751																																								30	0.010803	2.49074	33	0.016558	6.33118
GO:0031056: regulation of histone modification	25	0.0212404	6.26852																																		24	0.0125852	2.54277							29	0.0145509	4.02212
GO:0034332: adherens junction organization	12	0.0101954	6.2306																																		9	0.00471945	2.29508							9	0.00451581	2.17157
GO:0046626: regulation of insulin receptor signaling pathway	15	0.0127443	6.20511	6	0.0106383	2.34135																																		7	0.010687	2.66953
GO:0007204: positive regulation of cytosolic calcium ion concentration																															15	0.026738	2.36593										64	0.0230465	6.19649
GO:0051084: 'de novo' post-translational protein folding																3	0.0133929	2.52812	3	0.026087	3.36066																						15	0.00540151	6.18018
GO:0050680: negative regulation of epithelial cell proliferation	23	0.0195412	6.17739																																		21	0.0110121	2.27806
GO:0030516: regulation of axon extension	11	0.00934579	2.18211																																								25	0.00900252	4.21247	24	0.0120421	6.17345
GO:0007052: mitotic spindle organization				7	0.0124113	2.00535																																		8	0.0122137	2.18619				25	0.0125439	6.16446
GO:1902806: regulation of cell cycle G1/S phase transition	20	0.0169924	4.6164																																								29	0.0104429	2.72087	31	0.0155544	6.14634
GO:0043487: regulation of RNA stability	23	0.0195412	6.13268																																								30	0.010803	2.91009	22	0.0110386	2.34807
GO:2000045: regulation of G1/S transition of mitotic cell cycle	17	0.0144435	3.9931																																								24	0.00864242	2.17949	28	0.0140492	6.12408
GO:0038084: vascular endothelial growth factor signaling pathway																																					11	0.00576822	4.184				16	0.00576161	6.11506
GO:0035023: regulation of Rho protein signal transduction	16	0.0135939	6.10246																																		14	0.00734137	2.59059				23	0.00828232	4.90218
GO:0006458: 'de novo' protein folding																3	0.0133929	2.49488	3	0.026087	3.3262																						15	0.00540151	6.00266
GO:0060538: skeletal muscle organ development	19	0.0161427	2.78736																																		25	0.0131096	2.27874							36	0.0180632	6.00172
GO:0070918: primary sncRNA processing	12	0.0101954	5.9378										4	0.0108108	2.32118
GO:0007411: axon guidance																																					39	0.020451	5.92415				42	0.0151242	3.2794
GO:0051403: stress-activated MAPK cascade	28	0.0237893	5.89369										9	0.0243243	2.30105																												47	0.0169247	5.29295
GO:0043954: cellular component maintenance	14	0.0118946	5.88783																																											14	0.00702459	3.37384
GO:0097485: neuron projection guidance																																					39	0.020451	5.88147				42	0.0151242	3.2442
GO:0010970: transport along microtubule	22	0.0186916	5.86958										7	0.0189189	2.22317																												34	0.0122434	4.67217
GO:0003298: physiological muscle hypertrophy	11	0.00934579	5.84612										4	0.0108108	2.57979	3	0.0133929	2.28633
GO:0003301: physiological cardiac muscle hypertrophy	11	0.00934579	5.84612										4	0.0108108	2.57979	3	0.0133929	2.28633
GO:0061049: cell growth involved in cardiac muscle cell development	11	0.00934579	5.84612										4	0.0108108	2.57979	3	0.0133929	2.28633
GO:0072132: mesenchyme morphogenesis																																					15	0.00786576	5.8454				12	0.00432121	2.33515
GO:0008544: epidermis development	35	0.0297366	5.62679																																		49	0.0256948	5.84033
GO:0006760: folic acid-containing compound metabolic process				4	0.0070922	2.81191							3	0.00810811	2.35794	5	0.0223214	5.80592
GO:0051216: cartilage development																																					34	0.0178291	5.7886	14	0.021374	3.39879	41	0.0147641	4.87115
GO:0046580: negative regulation of Ras protein signal transduction	12	0.0101954	5.7545																																		11	0.00576822	3.08232				15	0.00540151	3.8026
GO:0006706: steroid catabolic process																4	0.0178571	4.2658																						7	0.010687	5.74094				7	0.00351229	2.71134
GO:2000027: regulation of animal organ morphogenesis																																					25	0.0131096	5.71629				26	0.00936262	3.4332	20	0.0100351	3.08215
GO:0071346: cellular response to interferon-gamma	11	0.00934579	2.21071	7	0.0124113	2.18207																									12	0.0213904	5.70076
GO:0051146: striated muscle cell differentiation	33	0.0280374	5.69031																												14	0.0249554	2.27093				42	0.0220241	4.48787
GO:0006635: fatty acid beta-oxidation																7	0.03125	5.66424																						6	0.00916031	2.1144	17	0.00612171	3.11526
GO:0042178: xenobiotic catabolic process							1	0.111111	2.05983							5	0.0223214	5.63705																									12	0.00432121	5.36032
GO:0035303: regulation of dephosphorylation	19	0.0161427	5.63652	8	0.0141844	2.30309																																					26	0.00936262	3.3806
GO:0042632: cholesterol homeostasis																																					14	0.00734137	2.29229	12	0.0183206	5.62791				21	0.0105369	5.54955
GO:0015824: proline transport																																		2	0.00574713	2.12821				5	0.00763359	5.60806	5	0.0018005	2.63327
GO:0005977: glycogen metabolic process	14	0.0118946	5.59749																																		14	0.00734137	3.31972				20	0.00720202	4.53001
GO:0006073: cellular glucan metabolic process	14	0.0118946	5.59749																																		14	0.00734137	3.31972				20	0.00720202	4.53001
GO:0050730: regulation of peptidyl-tyrosine phosphorylation	26	0.0220901	4.4062																																		39	0.020451	5.59083
GO:0055092: sterol homeostasis																																					14	0.00734137	2.25268	12	0.0183206	5.58075				21	0.0105369	5.47502
GO:0099175: regulation of postsynapse organization	17	0.0144435	5.57508																																		17	0.00891453	3.00213
GO:0016575: histone deacetylation	16	0.0135939	5.53883																																								19	0.00684192	2.52193	21	0.0105369	5.40165
GO:0044042: glucan metabolic process	14	0.0118946	5.52808																																		14	0.00734137	3.26069				20	0.00720202	4.44222
GO:0006766: vitamin metabolic process																																								11	0.0167939	5.49746	19	0.00684192	3.47811
GO:0060993: kidney morphogenesis																																					21	0.0110121	5.48569	8	0.0122137	2.61104	24	0.00864242	4.45351
GO:2001022: positive regulation of response to DNA damage stimulus	20	0.0169924	5.47654																																											20	0.0100351	2.44521
GO:0008654: phospholipid biosynthetic process																																								12	0.0183206	2.27834	44	0.0158444	5.46793	28	0.0140492	2.78437
GO:0061035: regulation of cartilage development																																					17	0.00891453	5.46412				19	0.00684192	4.43801
GO:0031111: negative regulation of microtubule polymerization or depolymerization	10	0.00849618	4.6213													3	0.0133929	2.18279																												14	0.00702459	5.43258
GO:0042558: pteridine-containing compound metabolic process				4	0.0070922	2.52222							4	0.0108108	3.1939	5	0.0223214	5.40754
GO:0009205: purine ribonucleoside triphosphate metabolic process																			3	0.026087	2.28856																			11	0.0167939	5.34584
GO:0007059: chromosome segregation	24	0.0203908	2.1571																																											47	0.0235825	5.33578
GO:0072012: glomerulus vasculature development																																					10	0.00524384	5.32981				10	0.00360101	3.91052
GO:0036465: synaptic vesicle recycling	14	0.0118946	5.3269	6	0.0106383	2.28822																																					15	0.00540151	2.00245
GO:0003170: heart valve development																																					15	0.00786576	5.31819							14	0.00702459	4.42229
GO:1903844: regulation of cellular response to transforming growth factor beta stimulus																																					20	0.0104877	3.73365				29	0.0104429	5.27882	20	0.0100351	3.48288
GO:0099111: microtubule-based transport	24	0.0203908	5.27233																																		27	0.0141584	3.17111				40	0.014404	4.70849
GO:0007519: skeletal muscle tissue development	17	0.0144435	2.31307																																		23	0.0120608	2.00656							33	0.016558	5.26571
GO:0034968: histone lysine methylation	16	0.0135939	3.88446																																								22	0.00792222	2.00057	25	0.0125439	5.25615
GO:0002011: morphogenesis of an epithelial sheet	12	0.0101954	5.25375																																								13	0.00468131	2.32037	12	0.00602107	3.07444
GO:0061437: renal system vasculature development																																					10	0.00524384	5.16449				10	0.00360101	3.75771
GO:0061440: kidney vasculature development																																					10	0.00524384	5.16449				10	0.00360101	3.75771
GO:0001906: cell killing																												3	0.6	5.1397	15	0.026738	3.6886
GO:0050773: regulation of dendrite development																																					22	0.0115364	4.01589							25	0.0125439	5.13876	16
GO:0048260: positive regulation of receptor-mediated endocytosis	12	0.0101954	5.10123																															4	0.0114943	2.14766							16	0.00576161	3.62254
GO:0043488: regulation of mRNA stability	20	0.0169924	5.04592																																								29	0.0104429	3.18626	22	0.0110386	2.80398
GO:0048247: lymphocyte chemotaxis																															8	0.0142602	5.03157	4	0.0114943	2.38592	9	0.00471945	2.07093
GO:1901657: glycosyl compound metabolic process																4	0.0178571	2.51025	3	0.026087	2.43712																			10	0.0152672	5.01812
GO:0043414: macromolecule methylation	28	0.0237893	3.6511																																								55	0.0198055	4.41429	45	0.022579	5.01759
GO:0010977: negative regulation of neuron projection development	20	0.0169924	4.96457																																								30	0.010803	3.43776	25	0.0125439	3.88101
GO:0016573: histone acetylation	15	0.0127443	2.44054																												11	0.0196078	3.34254													28	0.0140492	4.94426
GO:0043523: regulation of neuron apoptotic process	23	0.0195412	2.84059																																		39	0.020451	4.9401				46	0.0165646	3.51591
GO:0032456: endocytic recycling	13	0.011045	4.93889	6	0.0106383	2.42441																																					15	0.00540151	2.26232
GO:0061008: hepaticobiliary system development	15	0.0127443	3.47834																																					9	0.0137405	2.48471				24	0.0120421	4.93167
GO:0006475: internal protein amino acid acetylation	15	0.0127443	2.20771																												12	0.0213904	3.71097													29	0.0145509	4.89868
GO:0018393: internal peptidyl-lysine acetylation	15	0.0127443	2.20771																												12	0.0213904	3.71097													29	0.0145509	4.89868
GO:0010866: regulation of triglyceride biosynthetic process																												1	0.2	2.38112				3	0.00862069	2.53336				6	0.00916031	4.89281
GO:0006626: protein targeting to mitochondrion				7	0.0124113	3.14123													5	0.0434783	4.86412																14	0.00734137	3.37997
GO:0016051: carbohydrate biosynthetic process																																					30	0.0157315	4.68921				39	0.0140439	4.85319	26	0.0130457	2.87392
GO:0033108: mitochondrial respiratory chain complex assembly				10	0.0177305	4.84252													3	0.026087	2.20818
GO:0007029: endoplasmic reticulum organization	14	0.0118946	4.61419	10	0.0177305	4.84252																																					19	0.00684192	2.9028
GO:0014896: muscle hypertrophy	16	0.0135939	4.83877																																		18	0.00943891	3.35339
GO:0033044: regulation of chromosome organization	22	0.0186916	4.33218																																								32	0.0115232	2.26161	32	0.0160562	4.75876
GO:0000422: autophagy of mitochondrion	13	0.011045	4.75049																																											13	0.00652283	2.5418
GO:0061726: mitochondrion disassembly	13	0.011045	4.75049																																											13	0.00652283	2.5418
GO:0043373: CD4-positive, alpha-beta T cell lineage commitment																																								3	0.00458015	2.00034
GO:0072010: glomerular epithelium development																																					5	0.00262192	2.07203	4	0.00610687	3.01809
GO:0007350: blastoderm segmentation																																					6	0.0031463	2.13126				11	0.00396111	4.70574
GO:0003382: epithelial cell morphogenesis	10	0.00849618	4.70433																																		12	0.00629261	4.29474							9	0.00451581	2.29208
GO:0150104: transport across blood-brain barrier							2	0.222222	4.69965																															5	0.00763359	3.94233				7	0.00351229	3.29539
GO:0032963: collagen metabolic process																																					22	0.0115364	4.6955				21	0.00756212	2.12068
GO:2000278: regulation of DNA biosynthetic process	17	0.0144435	4.68311																																								23	0.00828232	2.55585	19	0.00953337	2.84846
GO:0010232: vascular transport							2	0.222222	4.66022																															5	0.00763359	3.84404				7	0.00351229	3.16435
GO:0015698: inorganic anion transport	15	0.0127443	2.83789																															7	0.0201149	2.59107	25	0.0131096	4.65689
GO:0043388: positive regulation of DNA binding																															5	0.00891266	2.2368				14	0.00734137	4.63418				15	0.00540151	3.43766
GO:0031060: regulation of histone methylation	11	0.00934579	2.76718																																											19	0.00953337	4.63092	12
GO:0051279: regulation of release of sequestered calcium ion into cytosol																																					12	0.00629261	2.12202				21	0.00756212	4.62432
GO:0099072: regulation of postsynaptic membrane neurotransmitter receptor levels	14	0.0118946	4.61419	7	0.0124113	2.62766							6	0.0162162	2.89145
GO:0001889: liver development	14	0.0118946	3.08476																																					9	0.0137405	2.5516				23	0.0115404	4.61124
GO:0035850: epithelial cell differentiation involved in kidney development																																					8	0.00419507	2.3133	6	0.00916031	3.51143
GO:0001892: embryonic placenta development	11	0.00934579	2.07166																																		21	0.0110121	4.58932
GO:0008016: regulation of heart contraction	17	0.0144435	2.50943																																								38	0.0136838	4.58509
GO:0045787: positive regulation of cell cycle	32	0.0271878	4.56229																																								51	0.0183651	2.58806
GO:0033137: negative regulation of peptidyl-serine phosphorylation	5	0.00424809	2.10179																																								10	0.00360101	3.34583	10	0.00501756	4.54923
GO:0071675: regulation of mononuclear cell migration																															9	0.0160428	3.28803				21	0.0110121	4.53183				20	0.00720202	2.04939
GO:0120161: regulation of cold-induced thermogenesis																															12	0.0213904	4.515										25	0.00900252	2.48287	23	0.0115404	3.75566
GO:0031214: biomineral tissue development																																					26	0.013634	4.00153							27	0.0135474	4.0956
GO:0060412: ventricular septum morphogenesis																																					13	0.00681699	4.50907							10	0.00501756	2.51123
GO:0048844: artery morphogenesis																																					16	0.00839014	4.15437				20	0.00720202	4.18988	17	0.00852985	4.48978
GO:0036473: cell death in response to oxidative stress				10	0.0177305	4.48963																																		8	0.0122137	2.63762				17	0.00852985	3.21593
GO:0010950: positive regulation of endopeptidase activity				13	0.0230496	4.48553																															24	0.0125852	3.4417							21	0.0105369	2.15221
GO:0005976: polysaccharide metabolic process	15	0.0127443	4.37932																																		20	0.0104877	4.48459				24	0.00864242	3.96888
GO:0042537: benzene-containing compound metabolic process																4	0.0178571	4.47576																						4	0.00610687	2.70828	7	0.00252071	2.21645
GO:0006801: superoxide metabolic process	10	0.00849618	3.37715																																		12	0.00629261	2.80865
GO:0030808: regulation of nucleotide biosynthetic process																																								4	0.00610687	2.01569	10	0.00360101	2.6836
GO:1900371: regulation of purine nucleotide biosynthetic process																																								4	0.00610687	2.01569	10	0.00360101	2.6836
GO:0055064: chloride ion homeostasis	7	0.00594732	4.45594				1	0.111111	2.12654																																		7	0.00252071	2.21645
GO:0006937: regulation of muscle contraction	15	0.0127443	2.51513																															7	0.0201149	2.40849							33	0.0118833	4.44667
GO:0018022: peptidyl-lysine methylation	17	0.0144435	3.84811																																								24	0.00864242	2.0352	25	0.0125439	4.4399
GO:0032330: regulation of chondrocyte differentiation																																					13	0.00681699	4.41642				15	0.00540151	3.90074
GO:0030433: ubiquitin-dependent ERAD pathway				9	0.0159574	4.40262										4	0.0178571	2.37448																									20	0.00720202	3.95302
GO:0002253: activation of immune response																												2	0.4	2.63493	20	0.0356506	3.27163
GO:0032024: positive regulation of insulin secretion	10	0.00849618	2.39814										5	0.0135135	2.19258																												22	0.00792222	4.39456
GO:0030104: water homeostasis	12	0.0101954	4.36553																																		12	0.00629261	2.48831							13	0.00652283	2.80424
GO:0032872: regulation of stress-activated MAPK cascade	22	0.0186916	4.36397										8	0.0216216	2.25937																												37	0.0133237	3.76399
GO:0009913: epidermal cell differentiation	24	0.0203908	4.36024																																		29	0.0152071	2.97905
GO:0044264: cellular polysaccharide metabolic process	14	0.0118946	4.35401																																		17	0.00891453	3.64749				23	0.00828232	4.34682
GO:0007254: JNK cascade	17	0.0144435	2.92669										7	0.0189189	2.05195																												35	0.0126035	4.35012
GO:0051259: protein complex oligomerization																																					34	0.0178291	4.34549				40	0.014404	3.07308
GO:0036503: ERAD pathway				10	0.0177305	4.31007										5	0.0223214	2.81879																									24	0.00864242	4.16963
GO:0048839: inner ear development																																		8	0.0229885	2.27133	26	0.013634	2.54978							32	0.0160562	4.30725
GO:0048010: vascular endothelial growth factor receptor signaling pathway																																					12	0.00629261	4.29474				12	0.00432121	2.79248	9	0.00451581	2.29208
GO:0072676: lymphocyte migration																															10	0.0178253	4.29474				19	0.00996329	4.08991
GO:1903008: organelle disassembly	15	0.0127443	4.2868										6	0.0162162	2.48263																												21	0.00756212	2.65385
GO:1905952: regulation of lipid localization	14	0.0118946	2.05654																																					12	0.0183206	3.33621	33	0.0118833	4.2826
GO:0009880: embryonic pattern specification																																					14	0.00734137	3.14617				20	0.00720202	4.27221
GO:0070302: regulation of stress-activated protein kinase signaling cascade	22	0.0186916	4.26933										8	0.0216216	2.22274																												37	0.0133237	3.6349
GO:0090596: sensory organ morphogenesis	29	0.0246389	4.2603																																								51	0.0183651	3.64783	39	0.0195685	3.40081
GO:0035633: maintenance of blood-brain barrier	6	0.00509771	4.25366																																		6	0.0031463	3.1113							5	0.00250878	2.2003
GO:0042770: signal transduction in response to DNA damage	17	0.0144435	3.26344																																								33	0.0118833	4.22917	23	0.0115404	2.87902
GO:0030521: androgen receptor signaling pathway	7	0.00594732	2.97227																																								13	0.00468131	4.22572
GO:0046488: phosphatidylinositol metabolic process	16	0.0135939	3.45651																																								30	0.010803	4.22003	19	0.00953337	2.20458
GO:1905897: regulation of response to endoplasmic reticulum stress																5	0.0223214	3.52126																									19	0.00684192	4.17359	13	0.00652283	2.74946
GO:0010818: T cell chemotaxis	5	0.00424809	2.68796																												5	0.00891266	4.16011				6	0.0031463	2.49992
GO:1901623: regulation of lymphocyte chemotaxis																															5	0.00891266	4.16011	3	0.00862069	2.58749	6	0.0031463	2.49992
GO:0019369: arachidonic acid metabolic process																4	0.0178571	2.49																						9	0.0137405	4.15974	16	0.00576161	2.55215
GO:0032964: collagen biosynthetic process																												1	0.2	2.00645							13	0.00681699	4.15297
GO:1905330: regulation of morphogenesis of an epithelium	9	0.00764656	2.54507																																		15	0.00786576	4.1374				16	0.00576161	2.86593
GO:0098727: maintenance of cell number	19	0.0161427	3.91103																																								34	0.0122434	4.1345	26	0.0130457	3.6566
GO:0046365: monosaccharide catabolic process																																								4	0.00610687	2.45458				9	0.00451581	4.13363
GO:0015804: neutral amino acid transport																																		4	0.0114943	2.64053	8	0.00419507	2.00388	7	0.010687	4.12338
GO:0021953: central nervous system neuron differentiation																																											33	0.0118833	2.5591	28	0.0140492	3.28798	27
GO:0042304: regulation of fatty acid biosynthetic process				5	0.00886525	2.61706																																		6	0.00916031	3.13374				12	0.00602107	4.10941
GO:0090174: organelle membrane fusion	11	0.00934579	2.18211	10	0.0177305	4.10816																																					23	0.00828232	3.3647
GO:2000649: regulation of sodium ion transmembrane transporter activity	10	0.00849618	4.09701	5	0.00886525	2.32397																																					12	0.00432121	2.20153
GO:0043536: positive regulation of blood vessel endothelial cell migration	10	0.00849618	4.09701																																		11	0.00576822	3.01374				15	0.00540151	3.70735
GO:0014015: positive regulation of gliogenesis	9	0.00764656	2.20618																																		16	0.00839014	4.08734	9	0.0137405	3.98865
GO:0042551: neuron maturation																																					13	0.00681699	3.83209				14	0.00504141	2.77699
GO:0045814: negative regulation of gene expression, epigenetic	13	0.011045	4.08565																3	0.026087	2.23432										8	0.0142602	3.39231
GO:0033628: regulation of cell adhesion mediated by integrin																															5	0.00891266	2.62707				9	0.00471945	2.41789
GO:0051048: negative regulation of secretion	21	0.017842	4.05583																																								33	0.0118833	2.73422	26	0.0130457	2.7801
GO:0051101: regulation of DNA binding																															9	0.0160428	3.05752				21	0.0110121	4.048				25	0.00900252	3.37207
GO:0008630: intrinsic apoptotic signaling pathway in response to DNA damage	11	0.00934579	2.18211																																								23	0.00828232	3.3647	20	0.0100351	4.04634
GO:0060343: trabecula formation																																					9	0.00471945	4.01923	4	0.00610687	2.34352	8	0.00288081	2.20638
GO:0002523: leukocyte migration involved in inflammatory response							1	0.111111	2.09189																												8	0.00419507	3.71502
GO:0031503: protein-containing complex localization	21	0.017842	3.99465										9	0.0243243	2.86685																												35	0.0126035	3.2521
GO:0009451: RNA modification	13	0.011045	2.20537																																								29	0.0104429	3.99329	21	0.0105369	3.02964
GO:0035329: hippo signaling	7	0.00594732	3.18393																																		10	0.00524384	3.97882				9	0.00324091	2.13811
GO:1902808: positive regulation of cell cycle G1/S phase transition	10	0.00849618	3.96313																																								12	0.00432121	2.07604	11	0.00551932	2.72873
GO:0099515: actin filament-based transport	5	0.00424809	2.77971																																								9	0.00324091	3.96019
GO:0071772: response to BMP																																					27	0.0141584	3.95928	11	0.0167939	2.41679	32	0.0115232	3.00696
GO:0071773: cellular response to BMP stimulus																																					27	0.0141584	3.95928	11	0.0167939	2.41679	32	0.0115232	3.00696
GO:0030534: adult behavior																																					22	0.0115364	2.14594				32	0.0115232	2.92788				25
GO:0006541: glutamine metabolic process	4	0.00339847	2.09975	3	0.00531915	2.1781							4	0.0108108	3.95805
GO:0014013: regulation of gliogenesis	14	0.0118946	3.08476																																		21	0.0110121	3.94812	11	0.0167939	3.74083
GO:0042447: hormone catabolic process																2	0.00892857	2.4234																						4	0.00610687	3.94595
GO:0089718: amino acid import across plasma membrane				6	0.0106383	3.4261																												5	0.0143678	3.51163				7	0.010687	3.94351
GO:2001257: regulation of cation channel activity	16	0.0135939	2.49716																																		21	0.0110121	2.05783				34	0.0122434	3.93588
GO:0018208: peptidyl-proline modification																3	0.0133929	2.52812	3	0.026087	3.36066																						12	0.00432121	3.93373
GO:0051955: regulation of amino acid transport																																					12	0.00629261	3.9302	6	0.00916031	2.94714							8
GO:0098586: cellular response to virus																																					14	0.00734137	3.56843				16	0.00576161	2.86593	15	0.00752634	3.92286
GO:0046324: regulation of glucose import	11	0.00934579	3.9227																																		12	0.00629261	2.69698							12	0.00602107	2.53829
GO:0030073: insulin secretion	22	0.0186916	3.58455																																								41	0.0147641	3.90335	28	0.0140492	2.47932
GO:0009437: carnitine metabolic process																3	0.0133929	3.90251																			4	0.00209754	2.07412							5	0.00250878	2.8974
GO:0045773: positive regulation of axon extension	8	0.00679694	2.82919																																								15	0.00540151	3.90074	12	0.00602107	3.58504
GO:0043524: negative regulation of neuron apoptotic process																																					27	0.0141584	3.84181	12	0.0183206	2.8456	35	0.0126035	3.85772
GO:0071333: cellular response to glucose stimulus	17	0.0144435	3.84811																																		20	0.0104877	2.66388				26	0.00936262	2.63441
GO:0044380: protein localization to cytoskeleton	10	0.00849618	3.83536																												5	0.00891266	2.20587										15	0.00540151	3.35277
GO:0060443: mammary gland morphogenesis	10	0.00849618	3.83536																																		11	0.00576822	2.75716
GO:0042168: heme metabolic process				4	0.0070922	2.28327																																		6	0.00916031	3.83296	9	0.00324091	2.22112
GO:0090207: regulation of triglyceride metabolic process																												1	0.2	2.05457										7	0.010687	3.83093	11	0.00396111	2.08193
GO:1903364: positive regulation of cellular protein catabolic process																																											29	0.0104429	3.82878	20	0.0100351	2.54755
GO:0061005: cell differentiation involved in kidney development																																					11	0.00576822	3.29987	6	0.00916031	2.94714
GO:0045747: positive regulation of Notch signaling pathway	6	0.00509771	2.06612																																		8	0.00419507	2.1212							11	0.00551932	3.81377
GO:0009408: response to heat																5	0.0223214	2.96919																						9	0.0137405	3.36529	22	0.00792222	3.81186
GO:0001938: positive regulation of endothelial cell proliferation	12	0.0101954	3.14644																															5	0.0143678	2.14986							22	0.00792222	3.81186
GO:0019229: regulation of vasoconstriction	9	0.00764656	2.0729																																								20	0.00720202	3.80307	13	0.00652283	2.21786
GO:0000077: DNA damage checkpoint signaling	12	0.0101954	2.77748																																								20	0.00720202	2.44196	19	0.00953337	3.78457
GO:0071331: cellular response to hexose stimulus	17	0.0144435	3.77783																																		21	0.0110121	2.96477				27	0.00972272	2.87338
GO:0010812: negative regulation of cell-substrate adhesion	10	0.00849618	3.77362																																					6	0.00916031	2.586				11	0.00551932	2.54736
GO:1990542: mitochondrial transmembrane transport				8	0.0141844	3.76283													4	0.0347826	3.52083										6	0.0106952	2.32569
GO:0051260: protein homooligomerization																																					26	0.013634	3.76029				29	0.0104429	2.31645
GO:0031065: positive regulation of histone deacetylation	6	0.00509771	3.09833																																								10	0.00360101	3.75771	7	0.00351229	2.61281
GO:0050919: negative chemotaxis																																											13	0.00468131	3.75024	9	0.00451581	2.55809
GO:2001056: positive regulation of cysteine-type endopeptidase activity				11	0.0195035	3.74984																															22	0.0115364	3.47882							21	0.0105369	2.83818
GO:0010801: negative regulation of peptidyl-threonine phosphorylation	5	0.00424809	3.09048																																								6	0.0021606	2.14464	7	0.00351229	3.74498
GO:0071326: cellular response to monosaccharide stimulus	17	0.0144435	3.74322																																		21	0.0110121	2.92803				28	0.0100828	3.16555
GO:0098900: regulation of action potential	10	0.00849618	3.48448				2	0.222222	3.73494																																		13	0.00468131	2.02283
GO:0009069: serine family amino acid metabolic process				4	0.0070922	2.24024										4	0.0178571	3.71668																						4	0.00610687	2.01569
GO:0019674: NAD metabolic process																3	0.0133929	3.02705																												8	0.00401405	3.71588
GO:0010171: body morphogenesis	10	0.00849618	3.71324																																								14	0.00504141	2.70549	13	0.00652283	3.5686
GO:0044106: cellular amine metabolic process				8	0.0141844	2.57278																															16	0.00839014	2.20817				25	0.00900252	3.70999
GO:0000723: telomere maintenance	16	0.0135939	3.69932																																		18	0.00943891	2.28596				27	0.00972272	3.44293
GO:0043457: regulation of cellular respiration				7	0.0124113	3.68712																																		6	0.00916031	2.55006	14	0.00504141	2.70549
GO:0043280: positive regulation of cysteine-type endopeptidase activity involved in apoptotic process				10	0.0177305	3.68636							6	0.0162162	2.21712																						19	0.00996329	3.15762
GO:0050892: intestinal absorption																																								5	0.00763359	2.54992				9	0.00451581	2.63042
GO:0051438: regulation of ubiquitin-protein transferase activity				5	0.00886525	2.42744										3	0.0133929	2.08832																												12	0.00602107	3.66624
GO:0001678: cellular glucose homeostasis	18	0.0152931	3.66273																																		22	0.0115364	2.70408				29	0.0104429	2.76053
GO:0002082: regulation of oxidative phosphorylation													3	0.00810811	2.40708																									5	0.00763359	3.66199	9	0.00324091	3.46274
GO:0050679: positive regulation of epithelial cell proliferation	21	0.017842	3.6196																																								38	0.0136838	3.66006	26	0.0130457	2.351
GO:0008277: regulation of G protein-coupled receptor signaling pathway																												2	0.4	3.65936
GO:0072678: T cell migration																															7	0.0124777	3.65735				12	0.00629261	3.11193
GO:0050667: homocysteine metabolic process													3	0.00810811	3.1623																									4	0.00610687	3.65587
GO:0031641: regulation of myelination																																		4	0.0114943	2.19697	12	0.00629261	3.24393
GO:0021954: central nervous system neuron development																																											20	0.00720202	3.26006	17	0.00852985	3.64674	12
GO:0009064: glutamine family amino acid metabolic process				7	0.0124113	3.64327							5	0.0135135	2.88691	4	0.0178571	2.82997
GO:0050654: chondroitin sulfate proteoglycan metabolic process																																					8	0.00419507	2.85568	4	0.00610687	2.14606	11	0.00396111	3.64051
GO:0045600: positive regulation of fat cell differentiation																															7	0.0124777	3.41083										17	0.00612171	3.63981
GO:0006040: amino sugar metabolic process				6	0.0106383	3.63215																																		5	0.00763359	2.46251	12	0.00432121	3.05876
GO:0006890: retrograde vesicle-mediated transport, Golgi to endoplasmic reticulum	6	0.00509771	2.01888	6	0.0106383	3.63215																																					11	0.00396111	2.52072
GO:0090317: negative regulation of intracellular protein transport	7	0.00594732	2.49855																																		11	0.00576822	3.62094	6	0.00916031	3.13374
GO:0043268: positive regulation of potassium ion transport	7	0.00594732	2.34784																																		10	0.00524384	2.78213				14	0.00504141	3.6198
GO:0061029: eyelid development in camera-type eye	5	0.00424809	3.61923
GO:0098901: regulation of cardiac muscle cell action potential	5	0.00424809	2.6012				1	0.111111	2.12654																																		9	0.00324091	3.61791
GO:0009791: post-embryonic development																																																	17
GO:0042306: regulation of protein import into nucleus	11	0.00934579	3.49601				2	0.222222	3.58965																						7	0.0124777	3.08704
GO:0010310: regulation of hydrogen peroxide metabolic process																																								3	0.00458015	2.00034				7	0.00351229	3.58457
GO:0019320: hexose catabolic process																																								4	0.00610687	2.5756				8	0.00401405	3.58322
GO:0030278: regulation of ossification																																					21	0.0110121	3.57345							18	0.00903161	2.19013
GO:1903169: regulation of calcium ion transmembrane transport	16	0.0135939	2.66911																																		21	0.0110121	2.2494				32	0.0115232	3.5686
GO:0044344: cellular response to fibroblast growth factor stimulus																																		5	0.0143678	2.20545							21	0.00756212	3.5664	15	0.00752634	2.61841
GO:0032200: telomere organization	16	0.0135939	3.52403																																		19	0.00996329	2.47384				28	0.0100828	3.5569
GO:0043117: positive regulation of vascular permeability	5	0.00424809	2.87695																																		7	0.00367069	3.55278
GO:0097305: response to alcohol																																		8	0.0229885	2.13643				15	0.0229008	3.54354
GO:0043409: negative regulation of MAPK cascade	19	0.0161427	3.54062										8	0.0216216	2.4957																												31	0.0111631	2.63218
GO:0061383: trabecula morphogenesis																																					12	0.00629261	3.52882				14	0.00504141	3.08433
GO:0006906: vesicle fusion	11	0.00934579	2.29902	9	0.0159574	3.52596																																					21	0.00756212	2.80555
GO:1902473: regulation of protein localization to synapse	5	0.00424809	2.44087										4	0.0108108	3.49512
GO:1902600: proton transmembrane transport				7	0.0124113	2.76534																									8	0.0142602	3.49157							7	0.010687	2.40478
GO:0090288: negative regulation of cellular response to growth factor stimulus																																								7	0.010687	2.01411	22	0.00792222	3.48854	16	0.0080281	2.68428
GO:0060021: roof of mouth development																																					17	0.00891453	3.48639				19	0.00684192	2.47166	15	0.00752634	2.40182
GO:0060688: regulation of morphogenesis of a branching structure	8	0.00679694	2.2735																																		13	0.00681699	3.47292				16	0.00576161	3.37498
GO:1903363: negative regulation of cellular protein catabolic process				6	0.0106383	2.39626										5	0.0223214	3.468																						6	0.00916031	2.08737
GO:0035024: negative regulation of Rho protein signal transduction	5	0.00424809	2.51897																																		6	0.0031463	2.30515				9	0.00324091	3.46274
GO:0008206: bile acid metabolic process																4	0.0178571	3.461																						6	0.00916031	3.3959				8	0.00401405	2.07091
GO:0031639: plasminogen activation																												1	0.2	2.33005													8	0.00288081	2.51422	8	0.00401405	3.45762
GO:1990748: cellular detoxification				4	0.0070922	2.04436																																		6	0.00916031	3.45282
GO:0050994: regulation of lipid catabolic process	9	0.00764656	2.76095																												7	0.0124777	3.45004	5	0.0143678	2.85499
GO:0001569: branching involved in blood vessel morphogenesis																																					8	0.00419507	2.06154				11	0.00396111	2.52072
GO:0050768: negative regulation of neurogenesis	15	0.0127443	2.54051																																								28	0.0100828	2.73167	24	0.0120421	3.43848
GO:0010633: negative regulation of epithelial cell migration																																					12	0.00629261	2.59031				14	0.00504141	2.08842	14	0.00702459	3.43814
GO:0043967: histone H4 acetylation	8	0.00679694	2.04722																																											14	0.00702459	3.43814	11
GO:0034644: cellular response to UV	11	0.00934579	3.00113	7	0.0124113	2.737																																								16	0.0080281	3.43679
GO:0006665: sphingolipid metabolic process																																					21	0.0110121	3.27535				26	0.00936262	2.89441	22	0.0110386	3.42761
GO:0031570: DNA integrity checkpoint signaling	12	0.0101954	2.54859																																								21	0.00756212	2.46364	19	0.00953337	3.42537
GO:0031116: positive regulation of microtubule polymerization	7	0.00594732	3.41949	4	0.0070922	2.37379													2	0.0173913	2.08884
GO:0150076: neuroinflammatory response																															5	0.00891266	2.0062				13	0.00681699	3.40603				14	0.00504141	2.37625
GO:0015908: fatty acid transport																																		6	0.0172414	2.90943				9	0.0137405	3.398	18	0.00648181	2.25789
GO:0062014: negative regulation of small molecule metabolic process																																								9	0.0137405	3.398	18	0.00648181	2.25789	16	0.0080281	2.96191
GO:0006778: porphyrin-containing compound metabolic process				4	0.0070922	2.00859																																		6	0.00916031	3.3959	10	0.00360101	2.1741
GO:0051954: positive regulation of amine transport																																		5	0.0143678	3.38998				6	0.00916031	2.94714							9
GO:0072102: glomerulus morphogenesis																																					5	0.00262192	3.38058				5	0.0018005	2.63327	4	0.00200702	2.2945
GO:1901989: positive regulation of cell cycle phase transition	14	0.0118946	3.36532																																											19	0.00953337	3.19063
GO:0051591: response to cAMP																																											15	0.00540151	3.35277	11	0.00551932	2.60622
GO:1903409: reactive oxygen species biosynthetic process										2	0.1	3.08762																																		10	0.00501756	2.06353
GO:0045740: positive regulation of DNA replication				6	0.0106383	3.33054							4	0.0108108	2.38133	3	0.0133929	2.13451
GO:1903201: regulation of oxidative stress-induced cell death				6	0.0106383	2.31457																																		8	0.0122137	3.32797				14	0.00702459	2.96013
GO:0090050: positive regulation of cell migration involved in sprouting angiogenesis	4	0.00339847	2.02202																																		6	0.0031463	2.71999				8	0.00288081	3.32411
GO:0000038: very long-chain fatty acid metabolic process																3	0.0133929	2.59768																						5	0.00763359	2.95727				9	0.00451581	3.31547
GO:0050922: negative regulation of chemotaxis																															6	0.0106952	2.9627				12	0.00629261	3.31244
GO:0030326: embryonic limb morphogenesis																																					20	0.0104877	2.9176				27	0.00972272	3.29152
GO:0035113: embryonic appendage morphogenesis																																					20	0.0104877	2.9176				27	0.00972272	3.29152
GO:0015918: sterol transport																																								8	0.0122137	3.2914	15	0.00540151	2.00245	12	0.00602107	2.01872
GO:0032675: regulation of interleukin-6 production																																											26	0.00936262	2.03976
GO:0045185: maintenance of protein location	12	0.0101954	3.03006																																		15	0.00786576	2.53988	9	0.0137405	3.26974
GO:0032436: positive regulation of proteasomal ubiquitin-dependent protein catabolic process																																											19	0.00684192	3.02169	13	0.00652283	2.01311
GO:1903426: regulation of reactive oxygen species biosynthetic process										2	0.1	3.25995																																		9	0.00451581	2.17157
GO:0140718: facultative heterochromatin assembly	7	0.00594732	3.25957																												4	0.00713012	2.29141										9	0.00324091	2.22112
GO:1902105: regulation of leukocyte differentiation																																											50	0.018005	3.25704
GO:0007098: centrosome cycle																																											22	0.00792222	2.2318	20	0.0100351	3.25418
GO:0010658: striated muscle cell apoptotic process				5	0.00886525	2.10738																																		7	0.010687	3.25356	13	0.00468131	2.19624
GO:1903205: regulation of hydrogen peroxide-induced cell death				5	0.00886525	3.24878																																		4	0.00610687	2.10109				7	0.00351229	2.04238
GO:0032874: positive regulation of stress-activated MAPK cascade	15	0.0127443	3.23776										7	0.0189189	2.66104																												23	0.00828232	2.14619
GO:0035773: insulin secretion involved in cellular response to glucose stimulus	12	0.0101954	3.22697																																								18	0.00648181	2.30601
GO:0071482: cellular response to light stimulus	11	0.00934579	2.23973	7	0.0124113	2.20292																																								18	0.00903161	3.22309
GO:0006900: vesicle budding from membrane	9	0.00764656	3.21246	6	0.0106383	2.98945																																					12	0.00432121	2.01615
GO:0009072: aromatic amino acid family metabolic process																																								5	0.00763359	3.20596	8	0.00288081	2.11434
GO:0035270: endocrine system development	15	0.0127443	3.20493																															6	0.0172414	2.14154										20	0.0100351	2.8025
GO:0033631: cell-cell adhesion mediated by integrin																															3	0.00534759	2.31718				6	0.0031463	3.1113	4	0.00610687	3.20199
GO:0070304: positive regulation of stress-activated protein kinase signaling cascade	15	0.0127443	3.17246										7	0.0189189	2.62606																												23	0.00828232	2.07173
GO:0072698: protein localization to microtubule cytoskeleton	8	0.00679694	2.72512																												5	0.00891266	2.33369										14	0.00504141	3.16693
GO:0007548: sex differentiation																																											45	0.0162045	2.25836	38	0.0190667	3.16509
GO:0032640: tumor necrosis factor production										2	0.1	2.11476
GO:0021955: central nervous system neuron axonogenesis	6	0.00509771	2.06612																																								12	0.00432121	3.15407	8	0.00401405	2.01027
GO:0044062: regulation of excretion				4	0.0070922	2.47091																																		5	0.00763359	3.1403
GO:0019079: viral genome replication	14	0.0118946	3.11835																												8	0.0142602	2.43674													17	0.00852985	2.14463
GO:0140058: neuron projection arborization	6	0.00509771	2.931																															3	0.00862069	2.25423										8	0.00401405	3.11749
GO:0006836: neurotransmitter transport																																		10	0.0287356	3.11142							37	0.0133237	2.4775
GO:0017157: regulation of exocytosis																																		9	0.0258621	2.48491							40	0.014404	3.10792
GO:1903214: regulation of protein targeting to mitochondrion																			2	0.0173913	2.58788																			4	0.00610687	3.10717				5	0.00250878	2.09276
GO:0035461: vitamin transmembrane transport	4	0.00339847	2.18259	3	0.00531915	2.24239																																		4	0.00610687	3.10717
GO:1900037: regulation of cellular response to hypoxia																																					5	0.00262192	2.17301	4	0.00610687	3.10717	6	0.0021606	2.14464
GO:0033687: osteoblast proliferation																																								4	0.00610687	2.19267	10	0.00360101	3.10411
GO:0032611: interleukin-1 beta production										2	0.1	2.654																			8	0.0142602	3.08943				16	0.00839014	3.01949
GO:0071706: tumor necrosis factor superfamily cytokine production										2	0.1	2.10173
GO:0032890: regulation of organic acid transport																																					14	0.00734137	2.7792	8	0.0122137	3.08362
GO:0010827: regulation of glucose transmembrane transport	11	0.00934579	2.96054																																								19	0.00684192	3.08296	15	0.00752634	2.90545
GO:0032469: endoplasmic reticulum calcium ion homeostasis				4	0.0070922	2.68874							3	0.00810811	2.26578																												9	0.00324091	3.04939
GO:0001508: action potential	14	0.0118946	2.54305				2	0.222222	3.04142																																		26	0.00936262	2.76164
GO:0031102: neuron projection regeneration													4	0.0108108	2.0803																			5	0.0143678	3.03651	11	0.00576822	2.63859
GO:1903959: regulation of anion transmembrane transport													3	0.00810811	2.02871																			3	0.00862069	2.10117				5	0.00763359	3.0161
GO:0006879: cellular iron ion homeostasis										2	0.1	2.98119																												7	0.010687	3.01433
GO:1900027: regulation of ruffle assembly	6	0.00509771	3.01279																2	0.0173913	2.22364
GO:0090559: regulation of membrane permeability													6	0.0162162	2.79725	4	0.0178571	2.15411																												16	0.0080281	3.01103
GO:0060323: head morphogenesis																																											11	0.00396111	2.4409	10	0.00501756	2.99954
GO:0001964: startle response																																		4	0.0114943	2.99639													7
GO:0033144: negative regulation of intracellular steroid hormone receptor signaling pathway	7	0.00594732	2.97227																															4	0.0114943	2.86767										8	0.00401405	2.26662
GO:1903670: regulation of sprouting angiogenesis				4	0.0070922	2.11913																																					11	0.00396111	2.96831
GO:0036314: response to sterol																																								4	0.00610687	2.29128
GO:1900152: negative regulation of nuclear-transcribed mRNA catabolic process, deadenylation-dependent decay				3	0.00531915	2.9607																																		3	0.00458015	2.77379
GO:0007173: epidermal growth factor receptor signaling pathway	12	0.0101954	2.95528										6	0.0162162	2.6434																						14	0.00734137	2.0648
GO:1902041: regulation of extrinsic apoptotic signaling pathway via death domain receptors													4	0.0108108	2.35091																									6	0.00916031	2.94714	12	0.00432121	2.47763
GO:0060900: embryonic camera-type eye formation	3	0.00254885	2.05709							1	0.05	2.11861
GO:0006734: NADH metabolic process																3	0.0133929	2.71067																						4	0.00610687	2.24104				8	0.00401405	2.91669
GO:0008593: regulation of Notch signaling pathway																																					14	0.00734137	2.63642				18	0.00648181	2.67178	15	0.00752634	2.90545
GO:0090199: regulation of release of cytochrome c from mitochondria													4	0.0108108	2.32118																									6	0.00916031	2.90327				9	0.00451581	2.0044
GO:0048008: platelet-derived growth factor receptor signaling pathway	9	0.00764656	2.90167
GO:0015909: long-chain fatty acid transport																																		4	0.0114943	2.0771				6	0.00916031	2.41342	15	0.00540151	2.88966
GO:0044703: multi-organism reproductive process																																								12	0.0183206	2.88475	30	0.010803	2.38591
GO:1904738: vascular associated smooth muscle cell migration																															4	0.00713012	2.33593				8	0.00419507	2.7686				10	0.00360101	2.88433
GO:1902117: positive regulation of organelle assembly													5	0.0135135	2.31722																						14	0.00734137	2.87901				16	0.00576161	2.1703
GO:0032986: protein-DNA complex disassembly	4	0.00339847	2.18259													2	0.00892857	2.02548																												6	0.00301054	2.87136
GO:0060337: type I interferon signaling pathway													4	0.0108108	2.23581	3	0.0133929	2.0226																												11	0.00551932	2.85804
GO:0071357: cellular response to type I interferon													4	0.0108108	2.23581	3	0.0133929	2.0226																												11	0.00551932	2.85804
GO:1904251: regulation of bile acid metabolic process																																		3	0.00862069	2.83387	5	0.00262192	2.17301							5	0.00250878	2.09276
GO:0032760: positive regulation of tumor necrosis factor production				8	0.0141844	2.83377																																					19	0.00684192	2.06006
GO:0002833: positive regulation of response to biotic stimulus				10	0.0177305	2.30801																									11	0.0196078	2.82645
GO:0010575: positive regulation of vascular endothelial growth factor production																												1	0.2	2.34641	4	0.00713012	2.82041
GO:0008347: glial cell migration	8	0.00679694	2.35571																												6	0.0106952	2.81566
GO:1900151: regulation of nuclear-transcribed mRNA catabolic process, deadenylation-dependent decay																																								4	0.00610687	2.5756				7	0.00351229	2.81523
GO:0030316: osteoclast differentiation																															8	0.0142602	2.63203							9	0.0137405	2.79137
GO:0048565: digestive tract development																																					18	0.00943891	2.78847				21	0.00756212	2.04207	18	0.00903161	2.57969
GO:0006687: glycosphingolipid metabolic process																																					10	0.00524384	2.78213				12	0.00432121	2.55243	9	0.00451581	2.11411
GO:0044154: histone H3-K14 acetylation																															3	0.00534759	2.01189													6	0.00301054	2.40441	6
GO:2000177: regulation of neural precursor cell proliferation																															7	0.0124777	2.03598							9	0.0137405	2.76615	22	0.00792222	2.62452
GO:0032507: maintenance of protein location in cell	9	0.00764656	2.71599																																		12	0.00629261	2.75217	6	0.00916031	2.31779
GO:0098856: intestinal lipid absorption							1	0.111111	2.20548																																					6	0.00301054	2.74243
GO:0050866: negative regulation of cell activation																																											34	0.0122434	2.24465	28	0.0140492	2.72656
GO:0050863: regulation of T cell activation																																											49	0.0176449	2.33767
GO:0007616: long-term memory																																					9	0.00471945	2.68855	5	0.00763359	2.5056
GO:0045739: positive regulation of DNA repair	12	0.0101954	2.70981																																											15	0.00752634	2.0214
GO:0010677: negative regulation of cellular carbohydrate metabolic process																																					9	0.00471945	2.35552				12	0.00432121	2.70974	9	0.00451581	2.23086
GO:1903531: negative regulation of secretion by cell	15	0.0127443	2.29803																																								27	0.00972272	2.07663	23	0.0115404	2.70903
GO:1903053: regulation of extracellular matrix organization													4	0.0108108	2.41245																															10	0.00501756	2.70767
GO:0032651: regulation of interleukin-1 beta production										2	0.1	2.70639																			7	0.0124777	2.58812				14	0.00734137	2.41549
GO:0090263: positive regulation of canonical Wnt signaling pathway	11	0.00934579	2.32932																																		16	0.00839014	2.70564							16	0.0080281	2.51419
GO:0039694: viral RNA genome replication	6	0.00509771	2.70553	4	0.0070922	2.42148																																					9	0.00324091	2.49425
GO:0008344: adult locomotory behavior																																											21	0.00756212	2.70352				14
GO:0060338: regulation of type I interferon-mediated signaling pathway													4	0.0108108	2.69093	3	0.0133929	2.37096																												8	0.00401405	2.13376
GO:0098884: postsynaptic neurotransmitter receptor internalization	5	0.00424809	2.29577	4	0.0070922	2.68874																												3	0.00862069	2.33969
GO:0140239: postsynaptic endocytosis	5	0.00424809	2.29577	4	0.0070922	2.68874																												3	0.00862069	2.33969
GO:0002027: regulation of heart rate																																					15	0.00786576	2.15407				21	0.00756212	2.65385
GO:0051607: defense response to virus																															12	0.0213904	2.02275										40	0.014404	2.09096	33	0.016558	2.6828
GO:2000404: regulation of T cell migration																															5	0.00891266	2.66794				9	0.00471945	2.48228
GO:0045639: positive regulation of myeloid cell differentiation																															7	0.0124777	2.17365										21	0.00756212	2.60504
GO:1904888: cranial skeletal system development																																					13	0.00681699	2.65896				15	0.00540151	2.05195
GO:0140546: defense response to symbiont																															12	0.0213904	2.01132										40	0.014404	2.06578	33	0.016558	2.65784
GO:0002819: regulation of adaptive immune response																																								12	0.0183206	2.08966
GO:0061178: regulation of insulin secretion involved in cellular response to glucose stimulus	9	0.00764656	2.04105																																								17	0.00612171	2.44443
GO:0046916: cellular transition metal ion homeostasis										2	0.1	2.57341																												8	0.0122137	2.4104
GO:0002709: regulation of T cell mediated immunity
GO:0008584: male gonad development																																											23	0.00828232	2.07173
GO:1901298: regulation of hydrogen peroxide-mediated programmed cell death				3	0.00531915	2.63608																																		3	0.00458015	2.45224	5	0.0018005	2.10329
GO:0042058: regulation of epidermal growth factor receptor signaling pathway	9	0.00764656	2.6288																																		11	0.00576822	2.17216				15	0.00540151	2.55613
GO:2001244: positive regulation of intrinsic apoptotic signaling pathway	9	0.00764656	2.6288																																								14	0.00504141	2.143	11	0.00551932	2.03411
GO:0046546: development of primary male sexual characteristics																																											23	0.00828232	2.03538
GO:0005978: glycogen biosynthetic process	6	0.00509771	2.06612																																								11	0.00396111	2.60355	8	0.00401405	2.01027
GO:0009250: glucan biosynthetic process	6	0.00509771	2.06612																																								11	0.00396111	2.60355	8	0.00401405	2.01027
GO:0061014: positive regulation of mRNA catabolic process	11	0.00934579	2.58848										5	0.0135135	2.02368																															15	0.00752634	2.44361
GO:0097278: complement-dependent cytotoxicity																												1	0.2	2.58496										3	0.00458015	2.36267
GO:0009225: nucleotide-sugar metabolic process				4	0.0070922	2.57553							3	0.00810811	2.1808																												8	0.00288081	2.20638
GO:0032612: interleukin-1 production										2	0.1	2.49297																			8	0.0142602	2.56476				17	0.00891453	2.54909
GO:0098801: regulation of renal system process				4	0.0070922	2.00859																																		5	0.00763359	2.54992
GO:0070508: cholesterol import							1	0.111111	2.39214	1	0.05	2.04635																												3	0.00458015	2.54963
GO:0032652: regulation of interleukin-1 production										2	0.1	2.53588																			7	0.0124777	2.11324				15	0.00786576	2.01668
GO:0045088: regulation of innate immune response													9	0.0243243	2.36961																12	0.0213904	2.52635													27	0.0135474	2.0119
GO:0055076: transition metal ion homeostasis										2	0.1	2.3884																												9	0.0137405	2.3572
GO:0097242: amyloid-beta clearance	6	0.00509771	2.50552																									1	0.2	2.20539										4	0.00610687	2.05766
GO:1904667: negative regulation of ubiquitin protein ligase activity																2	0.00892857	2.50036																												4	0.00200702	2.2945
GO:1900120: regulation of receptor binding				3	0.00531915	2.00561																															6	0.0031463	2.49992				7	0.00252071	2.32907
GO:0061615: glycolytic process through fructose-6-phosphate																																								3	0.00458015	2.20283				5	0.00250878	2.31649
GO:0090136: epithelial cell-cell adhesion																																					5	0.00262192	2.39892
GO:2000059: negative regulation of ubiquitin-dependent protein catabolic process				5	0.00886525	2.46356										3	0.0133929	2.11116																						5	0.00763359	2.19098
GO:1990000: amyloid fibril formation							1	0.111111	2.12654				3	0.00810811	2.45848				2	0.0173913	2.38561
GO:0002697: regulation of immune effector process																															17	0.030303	2.24864				44	0.0230729	2.44074
GO:0043471: regulation of cellular carbohydrate catabolic process													2	0.00540541	2.00138	2	0.00892857	2.4234																									5	0.0018005	2.4349
GO:1901184: regulation of ERBB signaling pathway	9	0.00764656	2.42555																																		12	0.00629261	2.39073				15	0.00540151	2.26232
GO:0086005: ventricular cardiac muscle cell action potential	5	0.00424809	2.29577				1	0.111111	2.05983																																		8	0.00288081	2.40588
GO:0010884: positive regulation of lipid storage							1	0.111111	2.10887																			1	0.2	2.36342
GO:0034260: negative regulation of GTPase activity	5	0.00424809	2.04256																																		7	0.00367069	2.36938				8	0.00288081	2.02694
GO:0046823: negative regulation of nucleocytoplasmic transport	5	0.00424809	2.36658				1	0.111111	2.07556																												6	0.0031463	2.13126
GO:0033194: response to hydroperoxide	4	0.00339847	2.3662				1	0.111111	2.27588																															3	0.00458015	2.20283
GO:1901658: glycosyl compound catabolic process																			2	0.0173913	2.19481																			4	0.00610687	2.34352	8	0.00288081	2.20638
GO:0048701: embryonic cranial skeleton morphogenesis																																					9	0.00471945	2.07093				12	0.00432121	2.33515
GO:0042093: T-helper cell differentiation																																								6	0.00916031	2.31779				11	0.00551932	2.12687
GO:0035886: vascular associated smooth muscle cell differentiation																												1	0.2	2.14906							8	0.00419507	2.3133				10	0.00360101	2.33028
GO:0002294: CD4-positive, alpha-beta T cell differentiation involved in immune response																																								6	0.00916031	2.2871				11	0.00551932	2.07993
GO:0002293: alpha-beta T cell differentiation involved in immune response																																								6	0.00916031	2.25699				11	0.00551932	2.03411
GO:0044539: long-chain fatty acid import into cell							1	0.111111	2.22769																															3	0.00458015	2.06363	6	0.0021606	2.14464
GO:0070875: positive regulation of glycogen metabolic process							1	0.111111	2.22769																												5	0.00262192	2.17301				6	0.0021606	2.14464
GO:0031062: positive regulation of histone methylation	7	0.00594732	2.03994																																											10	0.00501756	2.21979	9
GO:0048710: regulation of astrocyte differentiation																												1	0.2	2.21759										4	0.00610687	2.10109				7	0.00351229	2.04238
GO:0140354: lipid import into cell							1	0.111111	2.20548																															3	0.00458015	2.00034	6	0.0021606	2.02608
GO:0002292: T cell differentiation involved in immune response																																								6	0.00916031	2.06081				12	0.00602107	2.14806
GO:0019935: cyclic-nucleotide-mediated signaling	10	0.00849618	2.13979										5	0.0135135	2.04148																															14	0.00702459	2.08939
GO:0043484: regulation of RNA splicing	35	0.0297366	15.3071
GO:0009101: glycoprotein biosynthetic process																																								15	0.0229008	2.81589	69	0.024847	13.3953
GO:1901880: negative regulation of protein depolymerization	21	0.017842	11.122																																											14	0.00702459	2.90578
GO:0070085: glycosylation																																											55	0.0198055	10.9796	25	0.0125439	2.11917
GO:0031532: actin cytoskeleton reorganization	24	0.0203908	10.5192																																		20	0.0104877	4.25469
GO:0043242: negative regulation of protein-containing complex disassembly	21	0.017842	10.0815																																											15	0.00752634	2.85539
GO:0051647: nucleus localization	14	0.0118946	10.0732																																								10	0.00360101	2.6836
GO:0018107: peptidyl-threonine phosphorylation	24	0.0203908	10.0255	8	0.0141844	2.59517
GO:1903076: regulation of protein localization to plasma membrane	23	0.0195412	9.63614																																								22	0.00792222	2.86961
GO:0050657: nucleic acid transport	26	0.0220901	9.42823																																								26	0.00936262	2.67622
GO:0050658: RNA transport	26	0.0220901	9.42823																																								26	0.00936262	2.67622
GO:0018210: peptidyl-threonine modification	24	0.0203908	9.41679	8	0.0141844	2.42286
GO:0051236: establishment of RNA localization	26	0.0220901	9.23296																																								26	0.00936262	2.55254
GO:0030032: lamellipodium assembly	18	0.0152931	9.13521																																											12	0.00602107	2.33436
GO:0030837: negative regulation of actin filament polymerization	17	0.0144435	8.86263																																		14	0.00734137	3.91072
GO:1901991: negative regulation of mitotic cell cycle phase transition	15	0.0127443	2.34457																																											36	0.0180632	8.80436
GO:0045930: negative regulation of mitotic cell cycle	22	0.0186916	3.6904																																											43	0.0215755	8.67599
GO:0051028: mRNA transport	22	0.0186916	8.64021																																								20	0.00720202	2.04939
GO:0030835: negative regulation of actin filament depolymerization	14	0.0118946	8.49159													3	0.0133929	2.23332
GO:0006997: nucleus organization	24	0.0203908	8.46742																																								25	0.00900252	2.64984
GO:0010761: fibroblast migration	15	0.0127443	8.11429																																		13	0.00681699	4.06967
GO:0060998: regulation of dendritic spine development	18	0.0152931	8.09971	6	0.0106383	2.18691
GO:0030042: actin filament depolymerization	15	0.0127443	7.89524																																		10	0.00524384	2.24561
GO:0008203: cholesterol metabolic process																																								15	0.0229008	5.92452				31	0.0155544	7.84535
GO:0016125: sterol metabolic process																																								15	0.0229008	5.59413				32	0.0160562	7.76059
GO:0051225: spindle assembly																																											23	0.00828232	3.14228	27	0.0135474	7.65831
GO:0050873: brown fat cell differentiation																															11	0.0196078	7.62032										14	0.00504141	2.77699
GO:0016126: sterol biosynthetic process																																								10	0.0152672	5.82791				19	0.00953337	7.57143
GO:0006695: cholesterol biosynthetic process																																								10	0.0152672	6.24597				18	0.00903161	7.55501
GO:1902653: secondary alcohol biosynthetic process																																								10	0.0152672	6.24597				18	0.00903161	7.55501
GO:0030838: positive regulation of actin filament polymerization	14	0.0118946	7.51902																3	0.026087	2.85486
GO:0030834: regulation of actin filament depolymerization	14	0.0118946	7.41065													3	0.0133929	2.0226
GO:0032232: negative regulation of actin filament bundle assembly	12	0.0101954	7.40359																																											9	0.00451581	2.86347
GO:0035304: regulation of protein dephosphorylation	18	0.0152931	7.37754																																								19	0.00684192	2.84511
GO:0070830: bicellular tight junction assembly	14	0.0118946	5.26208																																		21	0.0110121	7.24997
GO:0045123: cellular extravasation																																					21	0.0110121	7.24997
GO:0006120: mitochondrial electron transport, NADH to ubiquinone				8	0.0141844	7.21268													2	0.0173913	2.22364
GO:0061912: selective autophagy	16	0.0135939	7.14924																																								17	0.00612171	3.04715
GO:0043297: apical junction assembly	17	0.0144435	6.83985																																		22	0.0115364	7.0764
GO:0046390: ribose phosphate biosynthetic process													8	0.0216216	2.74874																									18	0.0274809	7.06039
GO:0070588: calcium ion transmembrane transport																																					32	0.0167803	2.26985				59	0.0212459	7.04084
GO:0000819: sister chromatid segregation																																														35	0.0175615	7.02763
GO:1902414: protein localization to cell junction	20	0.0169924	7.00199										6	0.0162162	2.31825
GO:0002793: positive regulation of peptide secretion	13	0.011045	2.64388																																								33	0.0118833	6.96217
GO:0072522: purine-containing compound biosynthetic process																																								18	0.0274809	6.94554
GO:0060419: heart growth	20	0.0169924	6.94105																																		19	0.00996329	3.37909
GO:0007009: plasma membrane organization	23	0.0195412	6.89661																																								26	0.00936262	2.32037
GO:0055017: cardiac muscle tissue growth	19	0.0161427	6.86895																																		18	0.00943891	3.40147
GO:0030203: glycosaminoglycan metabolic process																																					17	0.00891453	3.87514				27	0.00972272	6.84559
GO:0006892: post-Golgi vesicle-mediated transport	18	0.0152931	6.80997	8	0.0141844	3.04639
GO:0007093: mitotic cell cycle checkpoint signaling	12	0.0101954	2.00072																																											28	0.0140492	6.78876
GO:0034620: cellular response to unfolded protein				10	0.0177305	5.0133																																					26	0.00936262	6.77816
GO:0072583: clathrin-dependent endocytosis	12	0.0101954	6.77405																																								12	0.00432121	3.05876
GO:0099518: vesicle cytoskeletal trafficking	13	0.011045	5.07022																																								23	0.00828232	6.60831
GO:1901889: negative regulation of cell junction assembly	10	0.00849618	6.59854										3	0.00810811	2.1407
GO:0006364: rRNA processing				18	0.0319149	6.58403																																								30	0.0150527	3.75104
GO:0006909: phagocytosis																																					41	0.0214997	2.70902
GO:0030048: actin filament-based movement	20	0.0169924	6.53309																																								30	0.010803	5.38468
GO:0006721: terpenoid metabolic process																																								11	0.0167939	6.50582				12	0.00602107	2.70419
GO:0006164: purine nucleotide biosynthetic process																																								17	0.0259542	6.49295
GO:0090311: regulation of protein deacetylation	14	0.0118946	6.45119																																								15	0.00540151	2.88966
GO:0016239: positive regulation of macroautophagy	15	0.0127443	6.43362																																								23	0.00828232	6.3754
GO:0000075: cell cycle checkpoint signaling	18	0.0152931	3.50699																																											32	0.0160562	6.40976
GO:0070849: response to epidermal growth factor	11	0.00934579	6.40723																																											10	0.00501756	3.51666
GO:0051642: centrosome localization	10	0.00849618	6.31141										3	0.00810811	2.06474
GO:0046887: positive regulation of hormone secretion	17	0.0144435	3.26344																																								38	0.0136838	6.31137
GO:0051693: actin filament capping	11	0.00934579	6.28786													3	0.0133929	2.40068
GO:0061951: establishment of protein localization to plasma membrane	14	0.0118946	6.28235	7	0.0124113	3.43615
GO:0090277: positive regulation of peptide hormone secretion	13	0.011045	2.7676																																								31	0.0111631	6.26339
GO:0090307: mitotic spindle assembly																																								6	0.00916031	2.34905				18	0.00903161	6.25996
GO:0061387: regulation of extent of cell growth																																											27	0.00972272	4.11714	26	0.0130457	6.23317
GO:0000070: mitotic sister chromatid segregation																																														30	0.0150527	6.23251
GO:0034341: response to interferon-gamma																															14	0.0249554	6.2184										26	0.00936262	3.12875
GO:0051497: negative regulation of stress fiber assembly	10	0.00849618	6.17632																																											8	0.00401405	2.73327
GO:0061842: microtubule organizing center localization	10	0.00849618	6.17632										3	0.00810811	2.02871
GO:0006754: ATP biosynthetic process																																								10	0.0152672	6.17265
GO:0097061: dendritic spine organization	17	0.0144435	6.16429																																											15	0.00752634	2.40182
GO:0031114: regulation of microtubule depolymerization	8	0.00679694	3.9066																																											13	0.00652283	6.07671
GO:0061756: leukocyte adhesion to vascular endothelial cell																																					15	0.00786576	6.07656
GO:0009199: ribonucleoside triphosphate metabolic process																			3	0.026087	2.23432																			12	0.0183206	5.9759
GO:0006446: regulation of translational initiation	13	0.011045	5.97329																																								13	0.00468131	2.25741
GO:0045637: regulation of myeloid cell differentiation																																											45	0.0162045	5.90817
GO:0030865: cortical cytoskeleton organization	13	0.011045	5.88937	7	0.0124113	3.64327
GO:0036303: lymph vessel morphogenesis																																					10	0.00524384	5.88366				8	0.00288081	2.88031
GO:0030168: platelet activation																																					16	0.00839014	3.42606				25	0.00900252	5.79804
GO:0072384: organelle transport along microtubule	15	0.0127443	5.78142																																								20	0.00720202	3.87728
GO:0009144: purine nucleoside triphosphate metabolic process																			3	0.026087	2.18265																			12	0.0183206	5.7731
GO:0009855: determination of bilateral symmetry																																					26	0.013634	5.75416
GO:0060999: positive regulation of dendritic spine development	13	0.011045	5.72675	5	0.00886525	2.05104
GO:0002028: regulation of sodium ion transport	16	0.0135939	5.71867																																								22	0.00792222	3.94958
GO:0009799: specification of symmetry																																					26	0.013634	5.69425
GO:0106027: neuron projection organization	17	0.0144435	5.68686																																											15	0.00752634	2.09236
GO:0006413: translational initiation	18	0.0152931	5.67787	8	0.0141844	2.57278
GO:0007026: negative regulation of microtubule depolymerization	8	0.00679694	4.17699																																											12	0.00602107	5.66542
GO:2001021: negative regulation of response to DNA damage stimulus	13	0.011045	4.87497																																								22	0.00792222	5.65846
GO:0009141: nucleoside triphosphate metabolic process																																								13	0.0198473	5.64811
GO:0007019: microtubule depolymerization	10	0.00849618	4.23748																																											15	0.00752634	5.60703
GO:0055001: muscle cell development	26	0.0220901	5.60049																																		27	0.0141584	2.60969
GO:0006957: complement activation, alternative pathway													3	0.00810811	3.06954													2	0.4	5.59736
GO:0010799: regulation of peptidyl-threonine phosphorylation	11	0.00934579	5.54741																																											10	0.00501756	2.84899
GO:0070098: chemokine-mediated signaling pathway																															9	0.0160428	5.51485	4	0.0114943	2.17208
GO:0071827: plasma lipoprotein particle organization																																								8	0.0122137	5.47283
GO:0055008: cardiac muscle tissue morphogenesis																																					17	0.00891453	5.46412				16	0.00576161	2.93334
GO:0001818: negative regulation of cytokine production																																					41	0.0214997	5.21387
GO:0016241: regulation of macroautophagy	17	0.0144435	5.30762																																								28	0.0100828	5.40187
GO:0045664: regulation of neuron differentiation																																					36	0.0188778	5.40018				38	0.0136838	2.7677
GO:0042730: fibrinolysis																												2	0.4	5.38568													9	0.00324091	4.57484
GO:0046627: negative regulation of insulin receptor signaling pathway	10	0.00849618	5.35748	4	0.0070922	2.08119
GO:0006487: protein N-linked glycosylation													4	0.0108108	2.05613																												19	0.00684192	5.35382
GO:0034763: negative regulation of transmembrane transport	19	0.0161427	5.34933																																		18	0.00943891	2.28596
GO:0007588: excretion				6	0.0106383	3.11033																																		9	0.0137405	5.34865
GO:0048488: synaptic vesicle endocytosis	13	0.011045	5.34794																																								14	0.00504141	2.19902
GO:0140238: presynaptic endocytosis	13	0.011045	5.34794																																								14	0.00504141	2.19902
GO:0061333: renal tubule morphogenesis																																					19	0.00996329	5.33218				22	0.00792222	4.55442
GO:1904030: negative regulation of cyclin-dependent protein kinase activity													3	0.00810811	2.35794																															10	0.00501756	5.33205
GO:0042098: T cell proliferation																																					28	0.0146827	2.97986
GO:0002460: adaptive immune response based on somatic recombination of immune receptors built from immunoglobulin superfamily domains																												2	0.4	2.56147
GO:1904035: regulation of epithelial cell apoptotic process																																					15	0.00786576	2.94797				24	0.00864242	5.25547
GO:0007224: smoothened signaling pathway																																					27	0.0141584	5.24143				29	0.0104429	3.23193
GO:0002062: chondrocyte differentiation																																					22	0.0115364	5.23818				23	0.00828232	3.25165
GO:0032011: ARF protein signal transduction	7	0.00594732	5.21489																																								6	0.0021606	2.14464
GO:0032012: regulation of ARF protein signal transduction	7	0.00594732	5.21489																																								6	0.0021606	2.14464
GO:0033145: positive regulation of intracellular steroid hormone receptor signaling pathway	7	0.00594732	5.21489
GO:0033148: positive regulation of intracellular estrogen receptor signaling pathway	6	0.00509771	5.21133							1	0.05	2.04635
GO:0002092: positive regulation of receptor internalization	9	0.00764656	5.19428																															3	0.00862069	2.10117
GO:0072078: nephron tubule morphogenesis																																					18	0.00943891	5.18633				21	0.00756212	4.53861
GO:0055081: anion homeostasis	11	0.00934579	5.18536																																								12	0.00432121	2.47763
GO:0010822: positive regulation of mitochondrion organization	9	0.00764656	2.38723										8	0.0216216	5.17608
GO:0010226: response to lithium ion																															5	0.00891266	5.15353
GO:0042147: retrograde transport, endosome to Golgi	14	0.0118946	5.13564
GO:0006023: aminoglycan biosynthetic process																																					9	0.00471945	2.07093				17	0.00612171	5.13383
GO:0006893: Golgi to plasma membrane transport	12	0.0101954	5.10123	6	0.0106383	2.83957
GO:0038066: p38MAPK cascade	11	0.00934579	5.10058																																								13	0.00468131	2.89755
GO:0006887: exocytosis	37	0.0314359	5.09036																																								61	0.0219662	3.25366
GO:0072088: nephron epithelium morphogenesis																																					18	0.00943891	5.03325				21	0.00756212	4.37234
GO:0002263: cell activation involved in immune response																															15	0.026738	2.63779
GO:0009066: aspartate family amino acid metabolic process																5	0.0223214	5.01487																									9	0.00324091	2.13811
GO:0003179: heart valve morphogenesis																																					13	0.00681699	5.01369							10	0.00501756	2.84899
GO:0019722: calcium-mediated signaling	18	0.0152931	2.92475																																								39	0.0140439	5.01358
GO:0061318: renal filtration cell differentiation																																								4	0.00610687	3.20199
GO:0072112: glomerular visceral epithelial cell differentiation																																								4	0.00610687	3.20199
GO:0072311: glomerular epithelial cell differentiation																																								4	0.00610687	3.20199
GO:0010507: negative regulation of autophagy	10	0.00849618	3.17517																																								20	0.00720202	4.99923
GO:0051764: actin crosslink formation	6	0.00509771	4.98361																																								5	0.0018005	2.10329
GO:0060415: muscle tissue morphogenesis																																					18	0.00943891	4.95875				16	0.00576161	2.12057
GO:0000045: autophagosome assembly	13	0.011045	3.53452																																								25	0.00900252	4.93854
GO:0045745: positive regulation of G protein-coupled receptor signaling pathway																												2	0.4	4.89646
GO:0007018: microtubule-based movement	32	0.0271878	3.12207																																								69	0.024847	4.89122
GO:0072028: nephron morphogenesis																																					18	0.00943891	4.88556				22	0.00792222	4.72056
GO:1900077: negative regulation of cellular response to insulin stimulus	10	0.00849618	4.87748																																								11	0.00396111	2.4409
GO:0010952: positive regulation of peptidase activity				14	0.0248227	4.86786																															27	0.0141584	4.24706
GO:0006884: cell volume homeostasis	9	0.00764656	4.86715																																		7	0.00367069	2.009
GO:0033623: regulation of integrin activation																															4	0.00713012	3.35983				8	0.00419507	4.8489
GO:0090068: positive regulation of cell cycle process	27	0.0229397	4.81418																																											32	0.0160562	2.76036
GO:1905037: autophagosome organization	14	0.0118946	3.75815																																								26	0.00936262	4.81379
GO:0010522: regulation of calcium ion transport into cytosol																																											26	0.00936262	4.81379
GO:0050714: positive regulation of protein secretion																																					22	0.0115364	2.8719				34	0.0122434	4.78728
GO:0086001: cardiac muscle cell action potential	9	0.00764656	3.32594																																								17	0.00612171	4.78426
GO:0051489: regulation of filopodium assembly	11	0.00934579	4.78155	5	0.00886525	2.291
GO:0007368: determination of left/right symmetry																																					23	0.0120608	4.74748
GO:0003208: cardiac ventricle morphogenesis																																					17	0.00891453	4.73446				15	0.00540151	2.00245
GO:0060048: cardiac muscle contraction	13	0.011045	2.52617																																								29	0.0104429	4.72179
GO:0046653: tetrahydrofolate metabolic process				3	0.00531915	2.11743										4	0.0178571	4.71712
GO:0060192: negative regulation of lipase activity				5	0.00886525	4.7081																																					6	0.0021606	2.27303
GO:0043666: regulation of phosphoprotein phosphatase activity	11	0.00934579	4.70644																																								12	0.00432121	2.07604
GO:0016556: mRNA modification	8	0.00679694	4.70249																																								10	0.00360101	3.47602
GO:0042440: pigment metabolic process																																								9	0.0137405	4.69349	14	0.00504141	2.37625
GO:0039528: cytoplasmic pattern recognition receptor signaling pathway in response to virus	5	0.00424809	2.16361																																											10	0.00501756	4.69063
GO:0060425: lung morphogenesis	12	0.0101954	4.68016																																		11	0.00576822	2.26724
GO:0006024: glycosaminoglycan biosynthetic process																																					9	0.00471945	2.48228				15	0.00540151	4.68012
GO:0006891: intra-Golgi vesicle-mediated transport				4	0.0070922	2.63098
GO:0090025: regulation of monocyte chemotaxis																															6	0.0106952	4.67454				7	0.00367069	2.53744
GO:0060675: ureteric bud morphogenesis																																					16	0.00839014	4.662				17	0.00612171	3.25634
GO:0120162: positive regulation of cold-induced thermogenesis																															10	0.0178253	4.66118										19	0.00684192	2.62546
GO:0010763: positive regulation of fibroblast migration	6	0.00509771	3.96446																																		8	0.00419507	4.65304
GO:1903313: positive regulation of mRNA metabolic process	18	0.0152931	4.64602																																											19	0.00953337	2.33433
GO:0006509: membrane protein ectodomain proteolysis	6	0.00509771	2.01888										6	0.0162162	4.63871
GO:1990573: potassium ion import across plasma membrane	10	0.00849618	4.6213																																								14	0.00504141	3.82188
GO:0051180: vitamin transport				4	0.0070922	2.15825																																		7	0.010687	4.60518
GO:0050930: induction of positive chemotaxis																																		3	0.00862069	3.14663							8	0.00288081	4.59417
GO:0072540: T-helper 17 cell lineage commitment
GO:0043583: ear development																																					27	0.0141584	2.04912							36	0.0180632	4.5858
GO:0072171: mesonephric tubule morphogenesis																																					16	0.00839014	4.58509				17	0.00612171	3.18498
GO:0045736: negative regulation of cyclin-dependent protein serine/threonine kinase activity													3	0.00810811	2.40708																															9	0.00451581	4.58029
GO:2001251: negative regulation of chromosome organization	9	0.00764656	2.00976																																											18	0.00903161	4.55768
GO:0014009: glial cell proliferation																																					14	0.00734137	4.54588				14	0.00504141	2.85054
GO:0010968: regulation of microtubule nucleation	4	0.00339847	3.13916																																		6	0.0031463	4.54018
GO:0010960: magnesium ion homeostasis																																											6	0.0021606	2.73251	7	0.00351229	4.53177
GO:0003073: regulation of systemic arterial blood pressure																																					22	0.0115364	4.5285	11	0.0167939	3.80088
GO:0006959: humoral immune response																												3	0.6	4.52779				13	0.0373563	2.72847
GO:0010765: positive regulation of sodium ion transport	8	0.00679694	3.51306																																								14	0.00504141	4.51666
GO:0070527: platelet aggregation																																					11	0.00576822	3.15281				16	0.00576161	4.49912
GO:0001824: blastocyst development																																					19	0.00996329	2.07127							26	0.0130457	4.49314
GO:0046651: lymphocyte proliferation																																					36	0.0188778	2.53421
GO:0010762: regulation of fibroblast migration	9	0.00764656	4.48132																																		10	0.00524384	3.57662
GO:1902175: regulation of oxidative stress-induced intrinsic apoptotic signaling pathway																																								6	0.00916031	4.47941
GO:0070262: peptidyl-serine dephosphorylation				5	0.00886525	4.46461
GO:0002363: alpha-beta T cell lineage commitment
GO:0043966: histone H3 acetylation																															8	0.0142602	4.01843													16	0.0080281	4.42864
GO:0150117: positive regulation of cell-substrate junction organization	7	0.00594732	3.50414	6	0.0106383	4.4124
GO:0048644: muscle organ morphogenesis																																					18	0.00943891	4.40728				17	0.00612171	2.09455
GO:0032943: mononuclear cell proliferation																																					37	0.0194022	2.704
GO:0016137: glycoside metabolic process																2	0.00892857	2.07157																						5	0.00763359	4.39725
GO:1902176: negative regulation of oxidative stress-induced intrinsic apoptotic signaling pathway																2	0.00892857	2.07157																						5	0.00763359	4.39725
GO:0043001: Golgi to plasma membrane protein transport	9	0.00764656	4.39253	6	0.0106383	3.8017
GO:1903725: regulation of phospholipid metabolic process				4	0.0070922	2.04436																																		7	0.010687	4.38678
GO:0019083: viral transcription	10	0.00849618	4.38509																																											12	0.00602107	3.74977
GO:0001736: establishment of planar polarity																																					14	0.00734137	4.37566							13	0.00652283	3.5686
GO:0006260: DNA replication	21	0.017842	2.29278																																											38	0.0190667	4.36884
GO:0007033: vacuole organization	20	0.0169924	4.06216																																								36	0.0129636	4.35998
GO:0042754: negative regulation of circadian rhythm																																		4	0.0114943	4.35701							6	0.0021606	2.41261
GO:0070252: actin-mediated cell contraction	14	0.0118946	4.35401																																								21	0.00756212	3.43722
GO:0042303: molting cycle	17	0.0144435	4.34251																																		18	0.00943891	2.38561
GO:0042633: hair cycle	17	0.0144435	4.34251																																		18	0.00943891	2.38561
GO:0006359: regulation of transcription by RNA polymerase III	7	0.00594732	4.32882	4	0.0070922	2.87775
GO:0033630: positive regulation of cell adhesion mediated by integrin																															4	0.00713012	3.02782
GO:1904994: regulation of leukocyte adhesion to vascular endothelial cell																																					10	0.00524384	4.32384
GO:0042743: hydrogen peroxide metabolic process																																								8	0.0122137	4.31788
GO:0021782: glial cell development																																					21	0.0110121	4.30956				23	0.00828232	2.88403
GO:0010611: regulation of cardiac muscle hypertrophy	12	0.0101954	4.30608																																		12	0.00629261	2.43899
GO:0007164: establishment of tissue polarity																																					14	0.00734137	4.29358							14	0.00702459	4.08666
GO:0072332: intrinsic apoptotic signaling pathway by p53 class mediator																																											17	0.00612171	2.61138	17	0.00852985	4.27704
GO:0048013: ephrin receptor signaling pathway	8	0.00679694	4.27394																																		7	0.00367069	2.21589
GO:0030968: endoplasmic reticulum unfolded protein response				8	0.0141844	4.26733																																					18	0.00648181	4.25595
GO:1902947: regulation of tau-protein kinase activity																																					6	0.0031463	4.26427							4	0.00200702	2.14264
GO:1904424: regulation of GTP binding	6	0.00509771	4.25366																																											5	0.00250878	2.2003
GO:2000369: regulation of clathrin-dependent endocytosis	6	0.00509771	4.25366																																								6	0.0021606	2.27303
GO:0034114: regulation of heterotypic cell-cell adhesion																																											10	0.00360101	4.244
GO:0070661: leukocyte proliferation																																					38	0.0199266	2.34834
GO:0046621: negative regulation of organ growth	9	0.00764656	4.22302										5	0.0135135	3.61161
GO:0046326: positive regulation of glucose import	9	0.00764656	4.22302																																		8	0.00419507	2.1212
GO:0051145: smooth muscle cell differentiation																																					16	0.00839014	4.2227				17	0.00612171	2.85194
GO:0002366: leukocyte activation involved in immune response																															14	0.0249554	2.28231
GO:0016101: diterpenoid metabolic process																																								8	0.0122137	4.20974
GO:0048730: epidermis morphogenesis																																					11	0.00576822	4.184
GO:0090175: regulation of establishment of planar polarity																																					11	0.00576822	4.184							9	0.00451581	2.70533
GO:0006493: protein O-linked glycosylation																																								5	0.00763359	2.02392	16	0.00576161	4.18186
GO:0051384: response to glucocorticoid				6	0.0106383	2.23676																												7	0.0201149	4.17577
GO:1901292: nucleoside phosphate catabolic process																																											19	0.00684192	4.17359	13	0.00652283	2.74946
GO:0042044: fluid transport	5	0.00424809	2.22819																																		9	0.00471945	4.14795
GO:0060068: vagina development				3	0.00531915	2.8421
GO:0006835: dicarboxylic acid transport	13	0.011045	4.13626																																		16	0.00839014	3.59361
GO:0014743: regulation of muscle hypertrophy	12	0.0101954	4.13413																																		13	0.00681699	2.76082
GO:1902369: negative regulation of RNA catabolic process	12	0.0101954	4.13413																																								16	0.00576161	2.55215
GO:0046415: urate metabolic process							1	0.111111	2.27588																																					7	0.00351229	4.105
GO:0045945: positive regulation of transcription by RNA polymerase III	6	0.00509771	4.10411	4	0.0070922	3.35109
GO:0014072: response to isoquinoline alkaloid	6	0.00509771	4.10411	3	0.00531915	2.24239
GO:2000651: positive regulation of sodium ion transmembrane transporter activity	5	0.00424809	3.33487																																								8	0.00288081	4.09379
GO:0051016: barbed-end actin filament capping	7	0.00594732	4.09335													3	0.0133929	2.92762
GO:0019748: secondary metabolic process																5	0.0223214	4.08717																						5	0.00763359	2.02392
GO:0043030: regulation of macrophage activation																																					12	0.00629261	3.45482				16	0.00576161	4.08205
GO:0035637: multicellular organismal signaling																																											25	0.00900252	2.07101
GO:0001941: postsynaptic membrane organization																3	0.0133929	2.20776
GO:2000134: negative regulation of G1/S transition of mitotic cell cycle	8	0.00679694	2.08297																																											15	0.00752634	4.06742
GO:0042274: ribosomal small subunit biogenesis				8	0.0141844	4.04472
GO:0009226: nucleotide-sugar biosynthetic process				4	0.0070922	4.04463																																								4	0.00200702	2.0071
GO:0061025: membrane fusion				12	0.0212766	4.02694																																					26	0.00936262	2.14131
GO:0046165: alcohol biosynthetic process																																								12	0.0183206	4.02047				22	0.0110386	3.55879
GO:0002768: immune response-regulating cell surface receptor signaling pathway																															16	0.0285205	2.71592
GO:0060271: cilium assembly																																					43	0.0225485	4.01272				56	0.0201656	3.78547
GO:0071824: protein-DNA complex subunit organization																															13	0.0231729	4.01215													26	0.0130457	3.17303
GO:0035050: embryonic heart tube development																																					17	0.00891453	3.99487
GO:0071364: cellular response to epidermal growth factor stimulus	8	0.00679694	3.99353																																											9	0.00451581	3.12396
GO:0014066: regulation of phosphatidylinositol 3-kinase signaling																																											23	0.00828232	3.99079
GO:0055117: regulation of cardiac muscle contraction	9	0.00764656	2.6288																																								18	0.00648181	3.99043
GO:1901379: regulation of potassium ion transmembrane transport	11	0.00934579	2.96054																																								21	0.00756212	3.98461
GO:0061484: hematopoietic stem cell homeostasis	7	0.00594732	3.98394																																		6	0.0031463	2.05106
GO:0001658: branching involved in ureteric bud morphogenesis																																					14	0.00734137	3.98383				16	0.00576161	3.29665
GO:0003229: ventricular cardiac muscle tissue development																																					13	0.00681699	3.54137				17	0.00612171	3.98232
GO:0022404: molting cycle process	15	0.0127443	3.98101																																		16	0.00839014	2.27829
GO:0022405: hair cycle process	15	0.0127443	3.98101																																		16	0.00839014	2.27829
GO:0016322: neuron remodeling																												1	0.2	2.53067
GO:0002295: T-helper cell lineage commitment
GO:1902285: semaphorin-plexin signaling pathway involved in neuron projection guidance																																											6	0.0021606	2.41261
GO:1904748: regulation of apoptotic process involved in development	5	0.00424809	3.33487
GO:0031960: response to corticosteroid				6	0.0106383	2.06878																												7	0.0201149	3.9519
GO:0071281: cellular response to iron ion																																								4	0.00610687	3.94595	5	0.0018005	2.4349
GO:0097237: cellular response to toxic substance																																								7	0.010687	3.94351
GO:0007034: vacuolar transport	17	0.0144435	3.77783																																								30	0.010803	3.94247
GO:0045923: positive regulation of fatty acid metabolic process																																											14	0.00504141	3.92799	9	0.00451581	2.29208
GO:0042116: macrophage activation																																					18	0.00943891	3.92483				21	0.00756212	3.19278
GO:0001890: placenta development	18	0.0152931	3.41694																																		26	0.013634	3.91949
GO:0051899: membrane depolarization																																											18	0.00648181	2.45637
GO:0030204: chondroitin sulfate metabolic process																																					8	0.00419507	3.58823				10	0.00360101	3.91052
GO:0042755: eating behavior							2	0.222222	3.90988	2	0.1	3.19317
GO:0030511: positive regulation of transforming growth factor beta receptor signaling pathway																																											11	0.00396111	3.90765
GO:1903846: positive regulation of cellular response to transforming growth factor beta stimulus																																											11	0.00396111	3.90765
GO:0030325: adrenal gland development	5	0.00424809	2.51897
GO:1903322: positive regulation of protein modification by small protein conjugation or removal				9	0.0159574	2.60057							9	0.0243243	3.90247
GO:0030858: positive regulation of epithelial cell differentiation																																														10	0.00501756	2.3314
GO:0002218: activation of innate immune response																			3	0.026087	2.78817										7	0.0124777	3.88586
GO:0010906: regulation of glucose metabolic process																																											27	0.00972272	3.87944	19	0.00953337	2.72978
GO:0006029: proteoglycan metabolic process																																					15	0.00786576	3.86101				16	0.00576161	2.61195
GO:2001237: negative regulation of extrinsic apoptotic signaling pathway																																											23	0.00828232	3.85688
GO:0048469: cell maturation																																					29	0.0152071	3.44098
GO:0043266: regulation of potassium ion transport	12	0.0101954	2.67667																																								24	0.00864242	3.84047
GO:0047496: vesicle transport along microtubule	9	0.00764656	3.84045																																								14	0.00504141	3.82188
GO:0046434: organophosphate catabolic process																																											30	0.010803	3.83634	23	0.0115404	3.41043
GO:0035249: synaptic transmission, glutamatergic																																		7	0.0201149	3.25016													18
GO:0033273: response to vitamin	6	0.00509771	2.50552																																					6	0.00916031	3.83296
GO:0051354: negative regulation of oxidoreductase activity							1	0.111111	2.09189	2	0.1	3.83187
GO:0010927: cellular component assembly involved in morphogenesis	15	0.0127443	3.81789																																		17	0.00891453	2.51148
GO:0030810: positive regulation of nucleotide biosynthetic process																																											7	0.00252071	2.57851
GO:1900373: positive regulation of purine nucleotide biosynthetic process																																											7	0.00252071	2.57851
GO:0001562: response to protozoan																															6	0.0106952	3.81426
GO:0002832: negative regulation of response to biotic stimulus													8	0.0216216	3.80734																7	0.0124777	2.05496
GO:0009798: axis specification																																					16	0.00839014	3.06735							18	0.00903161	3.79877
GO:0001825: blastocyst formation																																					10	0.00524384	2.29884							13	0.00652283	3.79664
GO:0006063: uronic acid metabolic process																2	0.00892857	2.35307																						4	0.00610687	3.79413
GO:0019585: glucuronate metabolic process																2	0.00892857	2.35307																						4	0.00610687	3.79413
GO:0002483: antigen processing and presentation of endogenous peptide antigen
GO:0019885: antigen processing and presentation of endogenous peptide antigen via MHC class I
GO:0000086: G2/M transition of mitotic cell cycle																																					19	0.00996329	2.79521							22	0.0110386	3.78869
GO:1902307: positive regulation of sodium ion transmembrane transport	5	0.00424809	2.68796																																								9	0.00324091	3.78333
GO:1903051: negative regulation of proteolysis involved in cellular protein catabolic process				5	0.00886525	2.0237										5	0.0223214	3.78252
GO:0010882: regulation of cardiac muscle contraction by calcium ion signaling	5	0.00424809	3.78048																																								6	0.0021606	2.9176
GO:0036498: IRE1-mediated unfolded protein response				4	0.0070922	3.77733										2	0.00892857	2.22842
GO:2000573: positive regulation of DNA biosynthetic process	11	0.00934579	3.39884																																								19	0.00684192	3.77053
GO:0060055: angiogenesis involved in wound healing
GO:0002753: cytoplasmic pattern recognition receptor signaling pathway				5	0.00886525	2.46356																																								12	0.00602107	3.74977
GO:0070167: regulation of biomineral tissue development																																					17	0.00891453	3.33296
GO:0071277: cellular response to calcium ion																																					15	0.00786576	3.73099
GO:0097178: ruffle assembly	6	0.00509771	2.01888																																											11	0.00551932	3.71983
GO:0021987: cerebral cortex development	14	0.0118946	3.71654										7	0.0189189	3.20662
GO:0048002: antigen processing and presentation of peptide antigen				6	0.0106383	2.34135
GO:0045217: cell-cell junction maintenance	6	0.00509771	3.71048
GO:0006110: regulation of glycolytic process																																					11	0.00576822	3.70744	6	0.00916031	3.1834
GO:0010543: regulation of platelet activation																																					11	0.00576822	3.70744				11	0.00396111	2.36393
GO:0110149: regulation of biomineralization																																					17	0.00891453	3.23469
GO:0006577: amino-acid betaine metabolic process																3	0.0133929	3.70586																												6	0.00301054	3.50112
GO:0002449: lymphocyte mediated immunity																												2	0.4	2.55796
GO:0010833: telomere maintenance via telomere lengthening	11	0.00934579	3.70131																																											12	0.00602107	2.33436
GO:0098813: nuclear chromosome segregation																																														36	0.0180632	3.69565
GO:0048525: negative regulation of viral process	11	0.00934579	2.52075																																											18	0.00903161	3.68644
GO:0010712: regulation of collagen metabolic process																												1	0.2	2.0219							12	0.00629261	3.68284
GO:0003044: regulation of systemic arterial blood pressure mediated by a chemical signal																																					12	0.00629261	3.68284	7	0.010687	3.62124
GO:0045777: positive regulation of blood pressure																																					12	0.00629261	3.68284	6	0.00916031	2.81855
GO:0010596: negative regulation of endothelial cell migration																																					12	0.00629261	3.68284							10	0.00501756	2.38962
GO:0055010: ventricular cardiac muscle tissue morphogenesis																																					12	0.00629261	3.68284				14	0.00504141	3.25205
GO:0048593: camera-type eye morphogenesis	17	0.0144435	3.67504																																								27	0.00972272	2.74513
GO:0060603: mammary gland duct morphogenesis	8	0.00679694	3.66285																																		8	0.00419507	2.3133
GO:0010421: hydrogen peroxide-mediated programmed cell death				4	0.0070922	3.65915																																		3	0.00458015	2.27983
GO:0006942: regulation of striated muscle contraction	9	0.00764656	2.00976																																								20	0.00720202	3.65911
GO:2000343: positive regulation of chemokine (C-X-C motif) ligand 2 production																																								4	0.00610687	3.65587	6	0.0021606	2.9176
GO:0034067: protein localization to Golgi apparatus	5	0.00424809	2.22819	5	0.00886525	3.64357
GO:1900087: positive regulation of G1/S transition of mitotic cell cycle	7	0.00594732	2.60641																																											11	0.00551932	3.62893
GO:0045687: positive regulation of glial cell differentiation																																					11	0.00576822	3.08232	7	0.010687	3.62124
GO:0032965: regulation of collagen biosynthetic process																												1	0.2	2.08081							11	0.00576822	3.62094
GO:0046456: icosanoid biosynthetic process																																								5	0.00763359	2.22686	14	0.00504141	3.6198
GO:0051645: Golgi localization	5	0.00424809	3.61923	3	0.00531915	2.54549
GO:0033280: response to vitamin D	5	0.00424809	3.61923																																					3	0.00458015	2.36267
GO:0003091: renal water homeostasis	5	0.00424809	3.61923																																											6	0.00301054	3.50112
GO:0080009: mRNA methylation	5	0.00424809	3.61923																																								6	0.0021606	2.73251
GO:0019883: antigen processing and presentation of endogenous antigen
GO:0060191: regulation of lipase activity				8	0.0141844	3.61519																																					19	0.00684192	3.47811
GO:0030514: negative regulation of BMP signaling pathway																																											15	0.00540151	3.61485
GO:0048706: embryonic skeletal system development																																					22	0.0115364	3.60588				26	0.00936262	2.80527
GO:1900744: regulation of p38MAPK cascade	8	0.00679694	3.58678																																								11	0.00396111	2.77886
GO:0021761: limbic system development	10	0.00849618	2.02248																															7	0.0201149	3.58633
GO:1903202: negative regulation of oxidative stress-induced cell death																																								6	0.00916031	2.86042				12	0.00602107	3.58504
GO:0006739: NADP metabolic process													4	0.0108108	2.77024	4	0.0178571	3.58354
GO:0042398: cellular modified amino acid biosynthetic process																4	0.0178571	3.58354																						5	0.00763359	2.69091
GO:0039529: RIG-I signaling pathway	5	0.00424809	2.44087																																											8	0.00401405	3.58322
GO:0043171: peptide catabolic process																																								5	0.00763359	3.57739	9	0.00324091	3.31682
GO:1903580: positive regulation of ATP metabolic process																																					9	0.00471945	2.99863	6	0.00916031	3.57179
GO:0010828: positive regulation of glucose transmembrane transport	9	0.00764656	3.57008																									1	0.2	2.03793
GO:0006302: double-strand break repair	24	0.0203908	3.5608																																								42	0.0151242	2.97378
GO:0090322: regulation of superoxide metabolic process																																					9	0.00471945	3.55956
GO:0001942: hair follicle development	14	0.0118946	3.55542																																		15	0.00786576	2.01668
GO:0019751: polyol metabolic process	14	0.0118946	3.55542																																								21	0.00756212	2.46364
GO:0097468: programmed cell death in response to reactive oxygen species				4	0.0070922	3.5494																																		3	0.00458015	2.20283
GO:0120163: negative regulation of cold-induced thermogenesis	7	0.00594732	2.55169																																											11	0.00551932	3.5409
GO:0007041: lysosomal transport	14	0.0118946	3.51642																																								24	0.00864242	3.53719
GO:0035082: axoneme assembly																																					16	0.00839014	3.53677										13
GO:0015936: coenzyme A metabolic process																2	0.00892857	2.22842																						4	0.00610687	3.52903
GO:0042182: ketone catabolic process																2	0.00892857	2.22842																						4	0.00610687	3.52903
GO:0031348: negative regulation of defense response													10	0.027027	2.92439																															32	0.0160562	3.52145
GO:0016572: histone phosphorylation	8	0.00679694	3.51306	5	0.00886525	2.83247
GO:0015844: monoamine transport																																		7	0.0201149	3.5098
GO:0050792: regulation of viral process	17	0.0144435	3.17562																																											25	0.0125439	3.50797
GO:0035088: establishment or maintenance of apical/basal cell polarity	9	0.00764656	3.50675																																											10	0.00501756	2.44954
GO:0061245: establishment or maintenance of bipolar cell polarity	9	0.00764656	3.50675																																											10	0.00501756	2.44954
GO:0045685: regulation of glial cell differentiation																																					15	0.00786576	2.85165	9	0.0137405	3.49879
GO:0042476: odontogenesis																																					20	0.0104877	3.49871							19	0.00953337	2.84846
GO:0032252: secretory granule localization	4	0.00339847	2.09975																																								8	0.00288081	3.49419
GO:0010749: regulation of nitric oxide mediated signal transduction	3	0.00254885	2.05709										3	0.00810811	3.49349
GO:0051262: protein tetramerization													5	0.0135135	2.3612																						15	0.00786576	3.48579
GO:0010092: specification of animal organ identity																																					10	0.00524384	3.48484				10	0.00360101	2.25064
GO:0043489: RNA stabilization	10	0.00849618	3.48448																																								13	0.00468131	2.02283
GO:0070586: cell-cell adhesion involved in gastrulation																																					4	0.00209754	2.21071
GO:2001259: positive regulation of cation channel activity																																					12	0.00629261	2.03974				19	0.00684192	3.47811
GO:0001523: retinoid metabolic process																																								7	0.010687	3.47598
GO:1902337: regulation of apoptotic process involved in morphogenesis	5	0.00424809	3.47133
GO:0006958: complement activation, classical pathway																												2	0.4	3.47104
GO:0022029: telencephalon cell migration																																		5	0.0143678	2.85499
GO:0003272: endocardial cushion formation																																					8	0.00419507	3.46791
GO:0007597: blood coagulation, intrinsic pathway																						1	1	3.4596				1	0.2	2.7609
GO:0016339: calcium-dependent cell-cell adhesion via plasma membrane cell adhesion molecules																																					9	0.00471945	3.45655
GO:1901031: regulation of response to reactive oxygen species				5	0.00886525	2.8792																																		6	0.00916031	3.45282
GO:0060761: negative regulation of response to cytokine stimulus													6	0.0162162	3.4495
GO:0044782: cilium organization																																					44	0.0230729	3.44949				57	0.0205257	3.05056
GO:0010574: regulation of vascular endothelial growth factor production																												1	0.2	2.25642	5	0.00891266	3.4458
GO:0042554: superoxide anion generation																																					9	0.00471945	2.6175
GO:0051966: regulation of synaptic transmission, glutamatergic																																		6	0.0172414	3.23413													14
GO:0042573: retinoic acid metabolic process																																								5	0.00763359	3.41932
GO:0030540: female genitalia development				3	0.00531915	2.31073
GO:0090312: positive regulation of protein deacetylation	7	0.00594732	3.25957																																								11	0.00396111	3.39685
GO:0070613: regulation of protein processing																																														12	0.00602107	2.59229
GO:0014068: positive regulation of phosphatidylinositol 3-kinase signaling
GO:2000637: positive regulation of miRNA-mediated gene silencing	6	0.00509771	3.38067
GO:0048532: anatomical structure arrangement				3	0.00531915	2.06004
GO:0002456: T cell mediated immunity
GO:1903055: positive regulation of extracellular matrix organization													4	0.0108108	3.36733																															7	0.00351229	2.61281
GO:0003203: endocardial cushion morphogenesis																																					9	0.00471945	3.35767
GO:0006956: complement activation																												2	0.4	3.3561
GO:0006939: smooth muscle contraction																																											21	0.00756212	2.41813				17
GO:0006970: response to osmotic stress	12	0.0101954	3.35244	7	0.0124113	2.60128
GO:0050709: negative regulation of protein secretion	11	0.00934579	3.35154																																											14	0.00702459	2.90578
GO:2000780: negative regulation of double-strand break repair	5	0.00424809	2.10179																																								10	0.00360101	3.34583
GO:0006699: bile acid biosynthetic process													3	0.00810811	2.22246																									5	0.00763359	3.34527
GO:0008207: C21-steroid hormone metabolic process																																		4	0.0114943	2.71226				6	0.00916031	3.34057
GO:0021885: forebrain cell migration																																		5	0.0143678	2.77118
GO:0033127: regulation of histone phosphorylation	5	0.00424809	3.33487	3	0.00531915	2.38361
GO:0071295: cellular response to vitamin	5	0.00424809	3.33487																																					3	0.00458015	2.20283
GO:1903317: regulation of protein maturation																																														12	0.00602107	2.43398
GO:0042921: glucocorticoid receptor signaling pathway	4	0.00339847	2.46858																																											6	0.00301054	3.32314
GO:0046543: development of secondary female sexual characteristics	4	0.00339847	3.3212																																		4	0.00209754	2.53669
GO:0034656: nucleobase-containing small molecule catabolic process																			2	0.0173913	2.3169																						9	0.00324091	3.31682
GO:1902230: negative regulation of intrinsic apoptotic signaling pathway in response to DNA damage	5	0.00424809	2.44087																																								9	0.00324091	3.31682
GO:0031103: axon regeneration																																		5	0.0143678	3.3133	9	0.00471945	2.07093
GO:0006383: transcription by RNA polymerase III	8	0.00679694	3.30494
GO:0043113: receptor clustering	10	0.00849618	2.94393
GO:0097202: activation of cysteine-type endopeptidase activity																															3	0.00534759	2.06636													7	0.00351229	3.29539
GO:0097009: energy homeostasis	6	0.00509771	2.01888																																					6	0.00916031	3.28676
GO:0019934: cGMP-mediated signaling																																											11	0.00396111	3.28285	8	0.00401405	2.48589
GO:0060148: positive regulation of post-transcriptional gene silencing	6	0.00509771	3.2819
GO:1900370: positive regulation of post-transcriptional gene silencing by RNA	6	0.00509771	3.2819
GO:0021587: cerebellum morphogenesis	7	0.00594732	2.03994																																											12	0.00602107	3.2817
GO:0090208: positive regulation of triglyceride metabolic process							1	0.111111	2.02999																															5	0.00763359	3.27422
GO:0051957: positive regulation of amino acid transport													3	0.00810811	2.1808																									5	0.00763359	3.27422
GO:0015800: acidic amino acid transport	10	0.00849618	3.27414																																		13	0.00681699	3.21431
GO:1904591: positive regulation of protein import	9	0.00764656	3.26853																												5	0.00891266	2.2684
GO:0043649: dicarboxylic acid catabolic process													3	0.00810811	3.2629	2	0.00892857	2.35307
GO:0006983: ER overload response													3	0.00810811	3.2629																												5	0.0018005	2.25966
GO:0060071: Wnt signaling pathway, planar cell polarity pathway																																					9	0.00471945	3.26267							9	0.00451581	3.12396
GO:0000423: mitophagy	7	0.00594732	3.25957																																								9	0.00324091	2.22112
GO:1903039: positive regulation of leukocyte cell-cell adhesion																															12	0.0213904	2.44081
GO:0000413: protein peptidyl-prolyl isomerization																3	0.0133929	3.25497	2	0.0173913	2.50091
GO:0086002: cardiac muscle cell action potential involved in contraction	6	0.00509771	2.11486																																								12	0.00432121	3.25295
GO:0085029: extracellular matrix assembly													4	0.0108108	2.65289																															10	0.00501756	3.24475
GO:1901799: negative regulation of proteasomal protein catabolic process																4	0.0178571	3.24208																						5	0.00763359	2.30137
GO:0060135: maternal process involved in female pregnancy	8	0.00679694	3.23955																																					5	0.00763359	2.37979
GO:0001912: positive regulation of leukocyte mediated cytotoxicity																															8	0.0142602	3.2358
GO:1901616: organic hydroxy compound catabolic process																																								7	0.010687	3.09104				13	0.00652283	3.22399
GO:0045738: negative regulation of DNA repair	5	0.00424809	2.04256																																								10	0.00360101	3.22202
GO:0031341: regulation of cell killing																															10	0.0178253	3.22052
GO:0030004: cellular monovalent inorganic cation homeostasis	13	0.011045	3.21659																																		15	0.00786576	2.18984
GO:0046902: regulation of mitochondrial membrane permeability													5	0.0135135	3.01614																															12	0.00602107	3.21081
GO:0018279: protein N-linked glycosylation via asparagine																2	0.00892857	2.1205																									7	0.00252071	3.20531
GO:0000041: transition metal ion transport																																											22	0.00792222	3.19257
GO:0048592: eye morphogenesis	18	0.0152931	3.18843																																								31	0.0111631	2.74356
GO:1903975: regulation of glial cell migration																															4	0.00713012	3.18456
GO:0060441: epithelial tube branching involved in lung morphogenesis	7	0.00594732	3.18393																																		7	0.00367069	2.009
GO:0072348: sulfur compound transport	7	0.00594732	2.55169																																					6	0.00916031	3.1834
GO:1903209: positive regulation of oxidative stress-induced cell death				4	0.0070922	3.17588
GO:0015872: dopamine transport																																		5	0.0143678	3.16935							12	0.00432121	2.07604
GO:0046474: glycerophospholipid biosynthetic process	14	0.0118946	2.03486																																								30	0.010803	3.16407
GO:1901201: regulation of extracellular matrix assembly	4	0.00339847	2.69989										3	0.00810811	3.1623
GO:0031958: corticosteroid receptor signaling pathway	4	0.00339847	2.3662																																											6	0.00301054	3.16018
GO:0032930: positive regulation of superoxide anion generation																																					7	0.00367069	3.15531
GO:0048483: autonomic nervous system development																																					11	0.00576822	3.15281
GO:0051205: protein insertion into membrane				6	0.0106383	3.15241										3	0.0133929	2.04405
GO:0065004: protein-DNA complex assembly				8	0.0141844	2.03413																									10	0.0178253	3.15177
GO:0021781: glial cell fate commitment																																		3	0.00862069	3.14663	5	0.00262192	2.66468
GO:1902042: negative regulation of extrinsic apoptotic signaling pathway via death domain receptors																																								5	0.00763359	3.1403	8	0.00288081	2.02694
GO:0031053: primary miRNA processing	4	0.00339847	3.13916										2	0.00540541	2.07688
GO:1903599: positive regulation of autophagy of mitochondrion	4	0.00339847	3.13916																																								5	0.0018005	2.63327
GO:1901800: positive regulation of proteasomal protein catabolic process																																											22	0.00792222	3.1364
GO:1904666: regulation of ubiquitin protein ligase activity																3	0.0133929	3.13558																												6	0.00301054	2.40441
GO:0006903: vesicle targeting				5	0.00886525	3.13475																																					9	0.00324091	2.13811
GO:0045606: positive regulation of epidermal cell differentiation	4	0.00339847	2.02202
GO:0043506: regulation of JUN kinase activity	10	0.00849618	3.12713
GO:0010921: regulation of phosphatase activity	11	0.00934579	3.12699																																								17	0.00612171	2.49887
GO:0022617: extracellular matrix disassembly																																					7	0.00367069	2.009
GO:0043153: entrainment of circadian clock by photoperiod																																		3	0.00862069	2.25423										8	0.00401405	3.11749
GO:0010517: regulation of phospholipase activity				5	0.00886525	2.10738																																					15	0.00540151	3.1118
GO:0001755: neural crest cell migration																																											15	0.00540151	3.1118
GO:0019755: one-carbon compound transport	4	0.00339847	2.27117																																		6	0.0031463	3.1113
GO:0031112: positive regulation of microtubule polymerization or depolymerization	7	0.00594732	3.11093	4	0.0070922	2.19859
GO:0043691: reverse cholesterol transport																																								4	0.00610687	3.10717
GO:0045475: locomotor rhythm																															4	0.00713012	3.1041													6	0.00301054	2.50984
GO:0008038: neuron recognition																																											11	0.00396111	2.08193
GO:0038083: peptidyl-tyrosine autophosphorylation	6	0.00509771	3.09833																																								8	0.00288081	2.40588
GO:1900745: positive regulation of p38MAPK cascade	6	0.00509771	3.09833																																								9	0.00324091	3.04939
GO:2000756: regulation of peptidyl-lysine acetylation	8	0.00679694	2.04722																																		13	0.00681699	3.09347
GO:0098779: positive regulation of mitophagy in response to mitochondrial depolarization				3	0.00531915	3.09265																																								4	0.00200702	2.4665
GO:0060986: endocrine hormone secretion	8	0.00679694	2.23374																																					7	0.010687	3.09104
GO:0032410: negative regulation of transporter activity	11	0.00934579	3.08433																																		13	0.00681699	2.33333
GO:0033013: tetrapyrrole metabolic process																																								6	0.00916031	2.73761	14	0.00504141	3.08433
GO:2000322: regulation of glucocorticoid receptor signaling pathway																																		2	0.00574713	2.05249										5	0.00250878	3.08286
GO:0097254: renal tubular secretion				5	0.00886525	3.08045																																		5	0.00763359	2.79231
GO:0048709: oligodendrocyte differentiation																																					18	0.00943891	3.07938				20	0.00720202	2.00957
GO:0003081: regulation of systemic arterial blood pressure by renin-angiotensin																																					7	0.00367069	2.29094	5	0.00763359	3.07707
GO:0071481: cellular response to X-ray	3	0.00254885	2.05709																2	0.0173913	3.07145
GO:0042471: ear morphogenesis	13	0.011045	2.23039																																											21	0.0105369	3.06941
GO:0032635: interleukin-6 production
GO:0010640: regulation of platelet-derived growth factor receptor signaling pathway
GO:0031063: regulation of histone deacetylation	6	0.00509771	2.01888																																								12	0.00432121	3.05876
GO:0001910: regulation of leukocyte mediated cytotoxicity																															9	0.0160428	3.05752
GO:0033688: regulation of osteoblast proliferation																																											9	0.00324091	3.04939
GO:1903052: positive regulation of proteolysis involved in cellular protein catabolic process																																											24	0.00864242	3.04881
GO:0060349: bone morphogenesis																																					17	0.00891453	3.0472
GO:0048570: notochord morphogenesis																																					4	0.00209754	2.07412
GO:0070723: response to cholesterol
GO:0002474: antigen processing and presentation of peptide antigen via MHC class I																3	0.0133929	2.0226
GO:0051881: regulation of mitochondrial membrane potential				7	0.0124113	2.79409							6	0.0162162	3.04241
GO:0010212: response to ionizing radiation	14	0.0118946	2.92271																																											20	0.0100351	3.04058
GO:0048169: regulation of long-term neuronal synaptic plasticity	6	0.00509771	2.50552																																														8
GO:0003084: positive regulation of systemic arterial blood pressure																																					7	0.00367069	3.038	4	0.00610687	2.64035
GO:0031644: regulation of nervous system process																																								11	0.0167939	2.29757				26	0.0130457	3.03672
GO:0051932: synaptic transmission, GABAergic																																		5	0.0143678	3.03651	10	0.00524384	2.14331
GO:0061512: protein localization to cilium																																					13	0.00681699	3.03501				16	0.00576161	2.86593
GO:1901661: quinone metabolic process																3	0.0133929	2.49488																												9	0.00451581	3.03378
GO:0018196: peptidyl-asparagine modification																2	0.00892857	2.07157																									7	0.00252071	3.02899
GO:0035020: regulation of Rac protein signal transduction	5	0.00424809	2.44087
GO:0035315: hair cell differentiation																																																	11
GO:2000060: positive regulation of ubiquitin-dependent protein catabolic process																																											21	0.00756212	3.02083
GO:0099149: regulation of postsynaptic neurotransmitter receptor internalization				4	0.0070922	3.01922																												3	0.00862069	2.58749
GO:0099170: postsynaptic modulation of chemical synaptic transmission				4	0.0070922	3.01922																																											6
GO:0009648: photoperiodism																																		3	0.00862069	2.21388										8	0.00401405	3.01475
GO:0022037: metencephalon development	13	0.011045	2.73609																																											19	0.00953337	3.01468
GO:0007585: respiratory gaseous exchange by respiratory system																																					11	0.00576822	2.3165
GO:1903861: positive regulation of dendrite extension	6	0.00509771	3.01279	4	0.0070922	2.63098
GO:0016064: immunoglobulin mediated immune response																												2	0.4	3.01056
GO:0039535: regulation of RIG-I signaling pathway																																											6	0.0021606	2.27303	6	0.00301054	3.01015
GO:0034340: response to type I interferon													4	0.0108108	2.0803																															12	0.00602107	3.00883
GO:0021575: hindbrain morphogenesis	8	0.00679694	2.4417																																											12	0.00602107	3.00883
GO:0019724: B cell mediated immunity																												2	0.4	3.00164
GO:0010718: positive regulation of epithelial to mesenchymal transition																																					10	0.00524384	2.99447
GO:0033625: positive regulation of integrin activation																															3	0.00534759	2.74111				5	0.00262192	2.98424
GO:1903651: positive regulation of cytoplasmic transport				3	0.00531915	2.73449																															5	0.00262192	2.98424
GO:0006740: NADPH regeneration													3	0.00810811	2.9835	2	0.00892857	2.17264
GO:0034333: adherens junction assembly	4	0.00339847	2.97731																																								5	0.0018005	2.4349
GO:0035331: negative regulation of hippo signaling	4	0.00339847	2.97731																																								5	0.0018005	2.4349
GO:0019884: antigen processing and presentation of exogenous antigen				5	0.00886525	2.97681																									4	0.00713012	2.12713
GO:0006284: base-excision repair				4	0.0070922	2.11913																																					11	0.00396111	2.96831
GO:1902373: negative regulation of mRNA catabolic process	8	0.00679694	2.31415																																								15	0.00540151	2.96174
GO:1905954: positive regulation of lipid localization	11	0.00934579	2.62312																																								20	0.00720202	2.96131
GO:0072109: glomerular mesangium development																																											6	0.0021606	2.56507
GO:0110151: positive regulation of biomineralization
GO:0007586: digestion																																								10	0.0152672	2.94814				19	0.00953337	2.57903
GO:1900271: regulation of long-term synaptic potentiation	7	0.00594732	2.08061																																		11	0.00576822	2.94701
GO:0035567: non-canonical Wnt signaling pathway																																					11	0.00576822	2.94701							11	0.00551932	2.7925
GO:0033598: mammary gland epithelial cell proliferation																																					8	0.00419507	2.94653							7	0.00351229	2.18705
GO:0098661: inorganic anion transmembrane transport	10	0.00849618	2.94393																																								15	0.00540151	2.2078
GO:0042307: positive regulation of protein import into nucleus	8	0.00679694	2.9387																												5	0.00891266	2.47342
GO:1901983: regulation of protein acetylation	9	0.00764656	2.13833																																		14	0.00734137	2.93037
GO:0042074: cell migration involved in gastrulation																																					5	0.00262192	2.39892
GO:1904996: positive regulation of leukocyte adhesion to vascular endothelial cell																																					7	0.00367069	2.9271
GO:1902235: regulation of endoplasmic reticulum stress-induced intrinsic apoptotic signaling pathway																																											9	0.00324091	2.92648
GO:0031343: positive regulation of cell killing																															8	0.0142602	2.92574
GO:2000378: negative regulation of reactive oxygen species metabolic process																																														11	0.00551932	2.92542
GO:0061515: myeloid cell development																																											18	0.00648181	2.56185
GO:0031642: negative regulation of myelination													2	0.00540541	2.07688
GO:0009649: entrainment of circadian clock																																		3	0.00862069	2.17498										8	0.00401405	2.91669
GO:1902224: ketone body metabolic process																																					4	0.00209754	2.53669	3	0.00458015	2.90471
GO:0008589: regulation of smoothened signaling pathway																																					15	0.00786576	2.89939				19	0.00684192	2.84511
GO:0060213: positive regulation of nuclear-transcribed mRNA poly(A) tail shortening																																								3	0.00458015	2.54963				5	0.00250878	2.8974
GO:0070932: histone H3 deacetylation	4	0.00339847	2.83182																																											5	0.00250878	2.8974
GO:0090557: establishment of endothelial intestinal barrier	4	0.00339847	2.83182																																											5	0.00250878	2.8974
GO:0050982: detection of mechanical stimulus																															6	0.0106952	2.88771	4	0.0114943	2.17208
GO:0090335: regulation of brown fat cell differentiation																															4	0.00713012	2.88628										7	0.00252071	2.11085
GO:0032527: protein exit from endoplasmic reticulum				5	0.00886525	2.8792																									4	0.00713012	2.05229
[truncated: 346 more rows]
[truncated: 23 more columns]

## Sheet: Cellular component
Description	Gene Count_RR10_PTM	Gene Ratio_RR10_PTM	NegLogP_RR10_PTM	Gene Count_BNL3_Protein	Gene Ratio_BNL3_Protein	NegLogP_BNL3_Protein	Gene Count_NSRL22A_II_F_vs_I_F_Protein	Gene Ratio_NSRL22A_II_F_vs_I_F_Protein	NegLogP_NSRL22A_II_F_vs_I_F_Protein	Gene Count_NSRL22A_II_M_vs_I_M_Protein	Gene Ratio_NSRL22A_II_M_vs_I_M_Protein	NegLogP_NSRL22A_II_M_vs_I_M_Protein	Gene Count_RR10_Protein	Gene Ratio_RR10_Protein	NegLogP_RR10_Protein	Gene Count_RR1_Protein	Gene Ratio_RR1_Protein	NegLogP_RR1_Protein	Gene Count_RR3_Protein	Gene Ratio_RR3_Protein	NegLogP_RR3_Protein	Gene Count_RR19_Protein	Gene Ratio_RR19_Protein	NegLogP_RR19_Protein	Gene Count_Inspiration4_plasma_immpostVpre_Protein	Gene Ratio_Inspiration4_plasma_immpostVpre_Protein	NegLogP_Inspiration4_plasma_immpostVpre_Protein	Gene Count_Inspiration4_exosomes_immpostVpre_Protein	Gene Ratio_Inspiration4_exosomes_immpostVpre_Protein	NegLogP_Inspiration4_exosomes_immpostVpre_Protein	Gene Count_RR7_C3HHeJ_GCvsSF_25d_RNA	Gene Ratio_RR7_C3HHeJ_GCvsSF_25d_RNA	NegLogP_RR7_C3HHeJ_GCvsSF_25d_RNA	Gene Count_RR7_C57BL6J_GCvsSF_25d_RNA	Gene Ratio_RR7_C57BL6J_GCvsSF_25d_RNA	NegLogP_RR7_C57BL6J_GCvsSF_25d_RNA	Gene Count_RR10_RNA	Gene Ratio_RR10_RNA	NegLogP_RR10_RNA	Gene Count_MHU3_RNA	Gene Ratio_MHU3_RNA	NegLogP_MHU3_RNA	Gene Count_RR23_RNA	Gene Ratio_RR23_RNA	NegLogP_RR23_RNA	Gene Count_RR1_RNA	Gene Ratio_RR1_RNA	NegLogP_RR1_RNA	Gene Count_RR3_RNA
GO:0045177: apical part of cell	71	0.0600677	19.814	24	0.0418848	4.27818	3	0.333333	3.42424				14	0.0378378	2.33798	13	0.0572687	3.83504																22	0.0619718	6.65746	94	0.0487299	20.0266	43	0.0651515	13.2291	104	0.0374101	14.1605	59	0.0295295	4.63156
GO:0031252: cell leading edge	78	0.0659898	29.3071	16	0.0279232	2.03923										9	0.0396476	2.2423	8	0.0701754	3.61199													12	0.0338028	2.25722	60	0.0311042	7.89749	18	0.0272727	2.12835	79	0.0284173	8.58606	53	0.0265265	4.94202
GO:0031253: cell projection membrane	49	0.0414552	14.6975	16	0.0279232	3.11302	3	0.333333	3.96134							8	0.0352423	2.38764																14	0.0394366	4.29528	43	0.0222913	4.94792	26	0.0393939	7.49237	62	0.0223022	7.05929	44	0.022022	4.92452
GO:0062023: collagen-containing extracellular matrix				29	0.0506108	8.63724							12	0.0324324	2.25116	11	0.0484581	3.47144																			65	0.0336962	10.712	36	0.0545455	11.5321	100	0.0359712	18.8434	57	0.0285285	6.84488
GO:0005903: brush border	31	0.0262267	13.5018	12	0.0209424	4.44467	3	0.333333	4.98569	2	0.0952381	2.3023				5	0.0220264	2.22207																6	0.0169014	2.02483	20	0.0103681	2.77032	18	0.0272727	8.15765	26	0.00935252	2.82674	19	0.00950951	2.24529
GO:0043209: myelin sheath	25	0.0211506	5.51106	13	0.0226876	3.38557							9	0.0243243	2.70297	9	0.0396476	4.24303	8	0.0701754	5.61939																32	0.0165889	4.72111	22	0.0333333	8.22485	43	0.0154676	5.47669	29	0.0145145	3.327
GO:0098978: glutamatergic synapse	36	0.0304569	7.1704	16	0.0279232	3.07019										9	0.0396476	2.94454																13	0.0366197	3.67206	35	0.0181441	2.44168				53	0.0190647	4.01934	36	0.018018	2.44945	32
GO:0005743: mitochondrial inner membrane				48	0.0837696	20.1167							20	0.0540541	5.57414				12	0.105263	6.50857																60	0.0311042	6.19395	44	0.0666667	14.7713	62	0.0223022	2.32198	62	0.031031	6.35635
GO:0016324: apical plasma membrane	53	0.0448393	14.6485	17	0.0296684	2.88184	2	0.222222	2.25366							10	0.0440529	3.1217																21	0.0591549	8.07389	72	0.037325	15.7354	36	0.0545455	12.4382	77	0.0276978	10.1529	41	0.0205205	2.68234
GO:0019867: outer membrane	30	0.0253807	8.57378	17	0.0296684	5.94011							8	0.0216216	2.22831				4	0.0350877	2.01155																25	0.0129601	2.43837	11	0.0166667	2.03224	36	0.0129496	3.33057	31	0.0155155	4.27707
GO:0031968: organelle outer membrane	30	0.0253807	8.57378	17	0.0296684	5.94011							8	0.0216216	2.22831				4	0.0350877	2.01155																25	0.0129601	2.43837	11	0.0166667	2.03224	36	0.0129496	3.33057	31	0.0155155	4.27707
GO:0001726: ruffle	34	0.0287648	15.2802	10	0.017452	2.98524										6	0.0264317	2.85431	5	0.0438596	3.43323																27	0.0139969	5.45348	10	0.0151515	2.53645	28	0.0100719	3.14063	26	0.013013	4.70518
GO:0030016: myofibril	38	0.0321489	12.969	14	0.0244328	3.74997													9	0.0789474	6.54																									27	0.0135135	2.42529	25
GO:0043292: contractile fiber	39	0.0329949	12.852	15	0.026178	4.03678													10	0.0877193	7.41234																									29	0.0145145	2.65879	27
GO:0098862: cluster of actin-based cell projections	34	0.0287648	11.3288	14	0.0244328	4.13419	3	0.333333	4.52967	2	0.0952381	2.00803				6	0.0264317	2.217																			26	0.0134785	2.84023	20	0.030303	7.15377				24	0.012012	2.04081
GO:0005604: basement membrane				11	0.0191972	4.56543							6	0.0162162	2.34797																						20	0.0103681	3.90249	15	0.0227273	6.99305	30	0.0107914	6.13302	18	0.00900901	2.83727
GO:0098857: membrane microdomain	45	0.0380711	9.13517				2	0.222222	2.19842																						17	0.0299824	2.63066				55	0.0285122	6.67727				64	0.0230216	4.57623	49	0.0245245	4.24059
GO:0005769: early endosome	40	0.0338409	9.06075	21	0.0366492	5.50836																															35	0.0181441	2.35679				55	0.0197842	4.4456	39	0.0195195	3.14715
GO:0045121: membrane raft	44	0.037225	8.67661				2	0.222222	2.20055																						17	0.0299824	2.64205				55	0.0285122	6.71379				64	0.0230216	4.6109	49	0.0245245	4.26855
GO:0031256: leading edge membrane	25	0.0211506	8.12496																															7	0.0197183	2.44402	22	0.0114049	3.04359				31	0.0111511	3.97332	22	0.011011	2.8473	18
GO:0032279: asymmetric synapse	66	0.0558376	25.575													8	0.0352423	2.23985																10	0.028169	2.001							56	0.0201439	4.29108	50	0.025025	6.41057	34
GO:0098984: neuron to neuron synapse	67	0.0566836	24.7029													8	0.0352423	2.08247																11	0.0309859	2.25246							59	0.021223	4.34844	52	0.026026	6.31465	34
GO:0009925: basal plasma membrane	48	0.0406091	16.6577	12	0.0209424	2.00449																												9	0.0253521	2.11383	56	0.0290306	13.1291	27	0.0409091	9.50748	66	0.023741	11.5043	44	0.022022	6.66959
GO:0005844: polysome	10	0.00846024	2.92163	20	0.034904	16.4391										5	0.0220264	3.43641	6	0.0526316	6.19171																									23	0.0115115	8.891
GO:0030017: sarcomere	34	0.0287648	11.7659	14	0.0244328	4.29646													9	0.0789474	6.97582																									24	0.012012	2.22208	23
GO:0098793: presynapse	52	0.0439932	9.20378	21	0.0366492	2.99001																												22	0.0619718	6.56703	56	0.0290306	4.07313				85	0.0305755	6.97377				47
GO:0044391: ribosomal subunit				49	0.0855148	38.8033										12	0.0528634	7.25708	11	0.0964912	9.43147																23	0.0119233	2.21529							51	0.0255255	16.1422
GO:0005840: ribosome				51	0.0890052	36.8498										13	0.0572687	7.24707	11	0.0964912	8.55652																32	0.0165889	3.92362							59	0.0295295	17.5451
GO:0005938: cell cortex	62	0.0524535	25.1153	15	0.026178	2.88272																															46	0.0238466	6.65923				53	0.0190647	4.70354	41	0.0205205	4.40444
GO:0099572: postsynaptic specialization	63	0.0532995	22.3743													8	0.0352423	2.14518																									56	0.0201439	3.84237	49	0.0245245	5.55931	35
GO:0005912: adherens junction	38	0.0321489	20.0032				2	0.222222	3.069																												20	0.0103681	2.88207				23	0.00827338	2.01714	26	0.013013	5.3059
GO:0098798: mitochondrial protein-containing complex				37	0.0645724	18.7174							12	0.0324324	3.43375				11	0.0964912	7.69196																32	0.0165889	2.49139	18	0.0272727	3.90649
GO:0045178: basal part of cell	50	0.0423012	16.4682	14	0.0244328	2.50764																															57	0.029549	12.032	28	0.0424242	9.33196	70	0.0251799	11.5451	46	0.023023	6.39603
GO:0005874: microtubule	55	0.0465313	12.6834	19	0.0331588	2.84882										10	0.0440529	2.57192																			46	0.0238466	2.74451				75	0.0269784	6.11672	71	0.0355355	10.676
GO:0042383: sarcolemma	32	0.0270728	12.6693																4	0.0350877	2.36812																21	0.0108865	2.44874				30	0.0107914	3.27188
GO:0005635: nuclear envelope	54	0.0456853	12.3024	21	0.0366492	3.7093										9	0.0396476	2.10092																			44	0.0228097	2.3677				61	0.0219424	2.70727	50	0.025025	3.496
GO:0016528: sarcoplasm	12	0.0101523	3.73904	6	0.0104712	2.14923							5	0.0135135	2.3125																6	0.010582	2.17073										30	0.0107914	9.88998
GO:0036464: cytoplasmic ribonucleoprotein granule	33	0.0279188	9.16055	17	0.0296684	5.2729													6	0.0526316	3.45541										12	0.021164	2.59881										40	0.0143885	3.55924	35	0.0175175	4.82337
GO:1990204: oxidoreductase complex				16	0.0279232	8.57983																																		11	0.0166667	3.95003				22	0.011011	4.54086
GO:0031526: brush border membrane	18	0.0152284	8.50042	7	0.0122164	2.96174	3	0.333333	5.76352																															13	0.019697	7.47133	18	0.00647482	3.27772	12	0.00600601	2.04413
GO:0035770: ribonucleoprotein granule	33	0.0279188	8.33046	17	0.0296684	4.84981													6	0.0526316	3.28525										12	0.021164	2.34052										46	0.0165468	4.71677	35	0.0175175	4.14121
GO:1905369: endopeptidase complex				7	0.0122164	2.43098							10	0.027027	6.20423													3	0.5	6.10397										7	0.0106061	2.10366
GO:0005741: mitochondrial outer membrane	24	0.0203046	6.03926	16	0.0279232	5.88551													4	0.0350877	2.16953																						32	0.0115108	2.94088	26	0.013013	3.21038
GO:0071013: catalytic step 2 spliceosome	15	0.0126904	5.06646	11	0.0191972	5.4642													3	0.0263158	2.17746																						20	0.00719424	3.11702
GO:0043230: extracellular organelle	14	0.0118443	3.19259	9	0.0157068	3.03442																																		10	0.0151515	3.19756	26	0.00935252	3.85723	19	0.00950951	2.9885
GO:0065010: extracellular membrane-bounded organelle	14	0.0118443	3.19259	9	0.0157068	3.03442																																		10	0.0151515	3.19756	26	0.00935252	3.85723	19	0.00950951	2.9885
GO:0070062: extracellular exosome	13	0.0109983	3.46447	9	0.0157068	3.62043																																		8	0.0121212	2.55775	22	0.00791367	3.46627	15	0.00750751	2.26059
GO:0031301: integral component of organelle membrane				18	0.0314136	3.57672							11	0.0297297	2.21959				7	0.0614035	3.29648																36	0.0186625	2.13589	18	0.0272727	2.86916				42	0.021021	3.39656
GO:1903561: extracellular vesicle	13	0.0109983	3.00778	9	0.0157068	3.26842																																		9	0.0136364	2.83839	24	0.00863309	3.57207	17	0.00850851	2.56257
GO:0022626: cytosolic ribosome				38	0.0663176	35.8504										9	0.0396476	6.5906	10	0.0877193	10.6239																									42	0.021021	20.005
GO:0015934: large ribosomal subunit				33	0.0575916	27.3851										11	0.0484581	8.41888	10	0.0877193	10.2124																									27	0.0135135	7.20625
GO:0022625: cytosolic large ribosomal subunit				26	0.0453752	27.1981										8	0.0352423	7.44742	9	0.0789474	11.4574																									22	0.011011	10.0077
GO:0014069: postsynaptic density	63	0.0532995	23.947																																								54	0.0194245	4.0506	47	0.0235235	5.63515	33
GO:0016607: nuclear speck	58	0.0490694	19.2062	20	0.034904	4.6093																																					68	0.0244604	7.93027	37	0.0185185	2.20864
GO:0005925: focal adhesion	36	0.0304569	15.5164										7	0.0189189	2.18973																9	0.015873	2.18192				26	0.0134785	4.20116
GO:0032432: actin filament bundle	27	0.0228426	14.8768	8	0.0139616	3.13871																															18	0.00933126	4.14042							14	0.00700701	2.1481
GO:0042641: actomyosin	27	0.0228426	14.8768	8	0.0139616	3.13871																															17	0.00881286	3.6308							16	0.00800801	2.98762
GO:0030018: Z disc	30	0.0253807	13.8417																8	0.0701754	7.23283																												17
GO:0016323: basolateral plasma membrane	41	0.034687	13.67																																		51	0.0264386	12.3981	23	0.0348485	7.82055	58	0.0208633	9.93915	38	0.019019	5.51607
GO:0031674: I band	31	0.0262267	13.5018																8	0.0701754	6.91642																												17
GO:0042788: polysomal ribosome				13	0.0226876	13.1677										4	0.0176211	3.78578	6	0.0526316	8.29752																									12	0.00600601	5.64219
GO:0001725: stress fiber	24	0.0203046	13.0824	8	0.0139616	3.42295																															16	0.00829445	3.64104							14	0.00700701	2.53418
GO:0097517: contractile actin filament bundle	24	0.0203046	13.0824	8	0.0139616	3.42295																															16	0.00829445	3.64104							14	0.00700701	2.53418
GO:0022627: cytosolic small ribosomal subunit				12	0.0209424	10.1314																															9	0.00466563	2.50768							20	0.01001	11.212
GO:0005759: mitochondrial matrix				28	0.0488656	11.1957							20	0.0540541	8.88054	16	0.0704846	8.84727																			39	0.0202177	4.62609
GO:0030427: site of polarized growth	33	0.0279188	10.4236	10	0.017452	2.00663																																					41	0.0147482	4.98736	28	0.014014	3.15348
GO:0070469: respirasome				15	0.026178	9.17802													4	0.0350877	3.24702																			11	0.0166667	4.93048				16	0.00800801	3.08817
GO:0030139: endocytic vesicle	31	0.0262267	9.0892	15	0.026178	4.61359							9	0.0243243	2.75848																						28	0.0145153	3.35842				38	0.0136691	3.88546
GO:0005746: mitochondrial respirasome				14	0.0244328	8.85697													4	0.0350877	3.43035																			10	0.0151515	4.59589				14	0.00700701	2.67844
GO:0098858: actin-based cell projection	32	0.0270728	8.8025													6	0.0264317	2.00221																			37	0.0191809	6.22443	14	0.0212121	3.04557	44	0.0158273	5.11633
GO:0005681: spliceosomal complex	30	0.0253807	8.62393	15	0.026178	4.68647													4	0.0350877	2.01864																						35	0.0125899	3.06686
GO:0098803: respiratory chain complex				13	0.0226876	7.73814													4	0.0350877	3.39187																			9	0.0136364	3.75616				13	0.00650651	2.15722
GO:0140534: endoplasmic reticulum protein-containing complex				12	0.0209424	4.92086							8	0.0216216	3.53651	10	0.0440529	7.04405																									27	0.00971223	3.96979	18	0.00900901	2.40767
GO:0090575: RNA polymerase II transcription regulator complex	20	0.0169205	2.74468																																		30	0.0155521	3.26635							40	0.02002	6.89396
GO:0043235: receptor complex																																					55	0.0285122	5.69172				74	0.0266187	6.41049	47	0.0235235	2.9859	39
GO:0005581: collagen trimer																																					15	0.00777605	3.5403	7	0.0106061	2.58271	24	0.00863309	6.40456
GO:0097060: synaptic membrane	36	0.0304569	5.21626																															13	0.0366197	2.90814							56	0.0201439	2.74155				48
GO:1905368: peptidase complex				9	0.0157068	2.8906							10	0.027027	5.09475													3	0.5	5.73689
GO:1990351: transporter complex																																					40	0.0207361	2.23321				54	0.0194245	2.26304				38
GO:0005901: caveola	15	0.0126904	5.06646																												7	0.0123457	2.53066				14	0.00725765	2.31996				19	0.00683453	2.71472	15	0.00750751	2.59713
GO:0016328: lateral plasma membrane	9	0.00761421	2.78647																																		14	0.00725765	3.91906	8	0.0121212	3.83351	16	0.0057554	3.27895	12	0.00600601	2.6856
GO:0031300: intrinsic component of organelle membrane				18	0.0314136	3.28995							11	0.0297297	2.04767				7	0.0614035	3.15419																			19	0.0287879	2.98918				42	0.021021	2.91064
GO:0030027: lamellipodium	39	0.0329949	17.383																																		25	0.0129601	3.50905				29	0.0104317	2.50691
GO:0030055: cell-substrate junction	38	0.0321489	16.0331										7	0.0189189	2.02132																						26	0.0134785	3.66443
GO:0015935: small ribosomal subunit				18	0.0314136	13.8742																																								25	0.0125125	10.3453
GO:0043296: apical junction complex	32	0.0270728	12.8228																																		29	0.0150337	5.88227				36	0.0129496	5.71877	22	0.011011	2.67238
GO:0030863: cortical cytoskeleton	27	0.0228426	12.2297																																		18	0.00933126	2.88231				24	0.00863309	3.23441	19	0.00950951	3.11907
GO:1902911: protein kinase complex	26	0.0219966	11.0629																												8	0.0141093	2.4439													19	0.00950951	2.94621
GO:0016529: sarcoplasmic reticulum	9	0.00761421	2.40611										5	0.0135135	2.52117																												29	0.0104317	10.5393
GO:0030864: cortical actin cytoskeleton	21	0.0177665	10.4237	7	0.0122164	2.74876																															17	0.00881286	4.23693				18	0.00647482	2.82745
GO:0150034: distal axon	46	0.0389171	10.362																															14	0.0394366	3.57568							66	0.023741	5.88626
GO:0098800: inner mitochondrial membrane protein complex				19	0.0331588	10.1064													6	0.0526316	4.63021																			13	0.019697	4.5618
GO:0010008: endosome membrane	38	0.0321489	9.76408																																								44	0.0158273	2.91715
GO:0005777: peroxisome																13	0.0572687	9.66937																						17	0.0257576	7.19053	37	0.0133094	7.21752	24	0.012012	4.01187
GO:0042579: microbody																13	0.0572687	9.66937																						17	0.0257576	7.19053	37	0.0133094	7.21752	24	0.012012	4.01187
GO:0005790: smooth endoplasmic reticulum				6	0.0104712	4.21654										8	0.0352423	9.58125																						4	0.00606061	2.08581	18	0.00647482	9.32824
GO:0030426: growth cone	31	0.0262267	9.51423																																								40	0.0143885	4.98098	26	0.013013	2.71876
GO:0061695: transferase complex, transferring phosphorus-containing groups	36	0.0304569	9.37886																												12	0.021164	2.14643													31	0.0155155	2.44832
GO:0032587: ruffle membrane	18	0.0152284	9.19223													4	0.0176211	2.56953																									16	0.0057554	2.84913	15	0.00750751	3.89825
GO:0005788: endoplasmic reticulum lumen				7	0.0122164	2.83724										10	0.0440529	8.89125																5	0.0140845	2.40998							26	0.00935252	7.30932
GO:1905286: serine-type peptidase complex																												3	0.5	8.31041										3	0.00454545	2.05153
GO:1905370: serine-type endopeptidase complex																												3	0.5	8.31041										3	0.00454545	2.05153
GO:0005905: clathrin-coated pit	16	0.0135364	7.7324	8	0.0139616	4.12028																																		6	0.00909091	2.26591	18	0.00647482	4.05617
GO:0034663: endoplasmic reticulum chaperone complex																5	0.0220264	7.65224																						3	0.00454545	2.64358	8	0.0028777	5.58024	4	0.002002	2.13478
GO:0055037: recycling endosome	24	0.0203046	7.42003	10	0.017452	2.85895																																					30	0.0107914	3.55513	21	0.0105105	2.46361
GO:0005684: U2-type spliceosomal complex	13	0.0109983	3.86151	13	0.0226876	7.26845													4	0.0350877	3.24702
GO:0005819: spindle	37	0.0313029	6.92067																																		49	0.0254018	6.2467				50	0.0179856	2.59544	50	0.025025	6.17827
GO:0030135: coated vesicle	24	0.0203046	5.55658	18	0.0314136	6.90779																																					38	0.0136691	4.39954
GO:0005747: mitochondrial respiratory chain complex I				9	0.0157068	6.24725													3	0.0263158	2.9829																			5	0.00757576	2.24519
GO:0030964: NADH dehydrogenase complex				9	0.0157068	6.24725													3	0.0263158	2.9829																			5	0.00757576	2.24519
GO:0045271: respiratory chain complex I				9	0.0157068	6.24725													3	0.0263158	2.9829																			5	0.00757576	2.24519
GO:0005793: endoplasmic reticulum-Golgi intermediate compartment				10	0.017452	5.46556										6	0.0264317	4.4397																									18	0.00647482	3.41954
GO:0001650: fibrillar center	19	0.0160745	5.21531																																		20	0.0103681	2.88207				24	0.00863309	2.31291	21	0.0105105	3.08143
GO:0072686: mitotic spindle	17	0.0143824	3.38181																																		22	0.0114049	2.8637				27	0.00971223	2.40602	28	0.014014	5.10795
GO:0071011: precatalytic spliceosome	9	0.00761421	3.48495	8	0.0139616	4.95689													4	0.0350877	4.19568
GO:0008021: synaptic vesicle	23	0.0194585	4.86606																																								36	0.0129496	3.49493				23
GO:0098791: Golgi apparatus subcompartment	28	0.0236887	4.1093	19	0.0331588	4.81646																															38	0.0196993	3.6907				47	0.0169065	2.96224
GO:0005902: microvillus	15	0.0126904	4.58731																																		19	0.00984966	4.18047	10	0.0151515	3.80912	25	0.00899281	4.75635
GO:0031672: A band	9	0.00761421	4.74217	4	0.0069808	2.17076													3	0.0263158	3.33401																									8	0.004004	2.3964
GO:0098562: cytoplasmic side of membrane	22	0.0186125	4.72018										8	0.0216216	2.40689																						23	0.0119233	2.21529
GO:0005802: trans-Golgi network	25	0.0211506	4.49276	14	0.0244328	3.33617																															29	0.0150337	2.63975				39	0.0140288	2.83975
GO:0000139: Golgi membrane				13	0.0226876	2.43923																															31	0.0160705	2.50421				43	0.0154676	2.97732	38	0.019019	4.42591
GO:0031970: organelle envelope lumen				10	0.017452	4.34941							6	0.0162162	2.6378																									8	0.0121212	2.55775
GO:0071005: U2-type precatalytic spliceosome	9	0.00761421	3.61302	7	0.0122164	4.12931													4	0.0350877	4.26053
GO:0030532: small nuclear ribonucleoprotein complex	9	0.00761421	2.78647	8	0.0139616	4.25818													4	0.0350877	3.82843
GO:0045335: phagocytic vesicle	15	0.0126904	4.20806	8	0.0139616	2.70945																															17	0.00881286	2.84805				23	0.00827338	3.34212
GO:0120114: Sm-like protein family complex	12	0.0101523	4.05072	8	0.0139616	3.74676													4	0.0350877	3.55199
GO:0030120: vesicle coat	9	0.00761421	3.48495										4	0.0108108	2.28814																5	0.00881834	2.37767										12	0.00431655	2.32228
GO:0043204: perikaryon	15	0.0126904	3.14224													6	0.0264317	3.03698																									23	0.00827338	2.05336	19	0.00950951	2.37802
GO:0098644: complex of collagen trimers																																					5	0.00259202	2.14733	4	0.00606061	3.09062	6	0.00215827	2.13686
GO:0030141: secretory granule																																		13	0.0366197	2.52112	45	0.0233281	2.62929				58	0.0208633	2.1751
GO:0005583: fibrillar collagen trimer																																					4	0.00207361	2.34153	3	0.00454545	2.76108	5	0.00179856	2.62609
GO:0098643: banded collagen fibril																																					4	0.00207361	2.34153	3	0.00454545	2.76108	5	0.00179856	2.62609
GO:0005791: rough endoplasmic reticulum				7	0.0122164	2.69194																															14	0.00725765	2.62678				18	0.00647482	2.71072	13	0.00650651	2.07482
GO:0005884: actin filament	32	0.0270728	15.4832	10	0.017452	3.46074																																								19	0.00950951	2.66629
GO:0070160: tight junction	29	0.0245347	11.435																																		29	0.0150337	6.60205				30	0.0107914	3.96792
GO:0005923: bicellular tight junction	25	0.0211506	9.38752																																		27	0.0139969	6.36139				30	0.0107914	4.7368
GO:0043197: dendritic spine	29	0.0245347	8.51531	13	0.0226876	3.73214																																								24	0.012012	2.2491
GO:0044309: neuron spine	29	0.0245347	8.26258	14	0.0244328	4.20279																																								25	0.0125125	2.40882
GO:0000792: heterochromatin	19	0.0160745	7.64573	7	0.0122164	2.40681																																					20	0.00719424	2.88541
GO:1902554: serine/threonine protein kinase complex	19	0.0160745	7.01714																												7	0.0123457	2.22717													15	0.00750751	2.07292
GO:0019898: extrinsic component of membrane	34	0.0287648	6.38246																																		38	0.0196993	3.38504
GO:0044853: plasma membrane raft	20	0.0169205	6.10912																												9	0.015873	2.80857				20	0.0103681	3.11898
GO:0046930: pore complex													6	0.0162162	6.09158				2	0.0175439	2.32208							2	0.333333	4.92889
GO:1902495: transmembrane transporter complex																																											52	0.018705	2.34852				38
GO:0099699: integral component of synaptic membrane																																		6	0.0169014	2.54615													14
GO:0010494: cytoplasmic stress granule	14	0.0118443	5.63358																																								18	0.00647482	3.56788	14	0.00700701	3.16718
GO:0045211: postsynaptic membrane	26	0.0219966	4.16795																																														32
GO:0009898: cytoplasmic side of plasma membrane	22	0.0186125	5.39777																																		22	0.0114049	2.41186
GO:0099240: intrinsic component of synaptic membrane																																		6	0.0169014	2.36471													16
GO:0043034: costamere	7	0.00592217	5.19536																																								6	0.00215827	2.13686
GO:0000313: organellar ribosome				10	0.017452	4.90064										4	0.0176211	2.24401
GO:0005761: mitochondrial ribosome				10	0.017452	4.90064										4	0.0176211	2.24401
GO:0030175: filopodium	15	0.0126904	4.89994																																		19	0.00984966	4.54754				19	0.00683453	2.55524
GO:0097525: spliceosomal snRNP complex				8	0.0139616	4.72187													4	0.0350877	4.07337
GO:0034702: ion channel complex																																											46	0.0165468	3.1132				37
GO:0071007: U2-type catalytic step 2 spliceosome				6	0.0104712	4.5305													2	0.0175439	2.17212
GO:0098687: chromosomal region	30	0.0253807	4.23522																																											40	0.02002	3.24748
GO:0000315: organellar large ribosomal subunit				6	0.0104712	2.94838										4	0.0176211	2.9109
GO:0005762: mitochondrial large ribosomal subunit				6	0.0104712	2.94838										4	0.0176211	2.9109
GO:0044306: neuron projection terminus	20	0.0169205	3.29566																															11	0.0309859	4.14203							34	0.0122302	2.6362
GO:0005758: mitochondrial intermembrane space				9	0.0157068	4.06609							6	0.0162162	2.93466																									8	0.0121212	2.92704
GO:0032838: plasma membrane bounded cell projection cytoplasm	15	0.0126904	2.03255																																		27	0.0139969	3.97877				29	0.0104317	2.22691
GO:0099568: cytoplasmic region	19	0.0160745	2.57658																																		31	0.0160705	3.91344				36	0.0129496	2.70399
GO:0101031: chaperone complex				5	0.008726	3.27242										4	0.0176211	3.8358																									11	0.00395683	3.62639
GO:0030662: coated vesicle membrane	12	0.0101523	3.7888	6	0.0104712	2.17383																																					16	0.0057554	2.20599
GO:0031463: Cul3-RING ubiquitin ligase complex																																					8	0.00414723	2.0856				13	0.00467626	3.73419	9	0.0045045	2.5431
GO:0005774: vacuolar membrane	20	0.0169205	2.65851																												11	0.0194004	2.08313										41	0.0147482	3.66576
GO:0034703: cation channel complex																																											38	0.0136691	3.34661				28
GO:0032589: neuron projection membrane																																		6	0.0169014	3.57192	11	0.00570244	2.08222										13
GO:0030176: integral component of endoplasmic reticulum membrane				11	0.0191972	3.53226																																		9	0.0136364	2.0089				22	0.011011	2.95741
GO:0044322: endoplasmic reticulum quality control compartment				3	0.0052356	2.71162																																					6	0.00215827	3.11519
GO:0032592: integral component of mitochondrial membrane				6	0.0104712	2.27624							6	0.0162162	3.22941				4	0.0350877	3.53103
GO:0005778: peroxisomal membrane				5	0.008726	2.66503										3	0.0132159	2.24042																									13	0.00467626	3.52174
GO:0031903: microbody membrane				5	0.008726	2.66503										3	0.0132159	2.24042																									13	0.00467626	3.52174
GO:0098573: intrinsic component of mitochondrial membrane				6	0.0104712	2.22422							6	0.0162162	3.17231				4	0.0350877	3.48996
GO:0031227: intrinsic component of endoplasmic reticulum membrane				11	0.0191972	3.34565																																		10	0.0151515	2.34102				22	0.011011	2.67238
GO:0002102: podosome	6	0.00507614	3.26617																																											6	0.003003	2.11305
GO:0005776: autophagosome	11	0.00930626	3.06012							2	0.0952381	2.73695																															19	0.00683453	3.25466
GO:0043679: axon terminus	17	0.0143824	2.64273																															9	0.0253521	3.2021							31	0.0111511	2.5716
GO:0097386: glial cell projection	7	0.00592217	3.09344																																		9	0.00466563	3.12725				9	0.00323741	2.04855
GO:0031901: early endosome membrane	12	0.0101523	3.08129
GO:0032154: cleavage furrow	7	0.00592217	3.02304																																					5	0.00757576	2.72145
GO:0000775: chromosome, centromeric region	18	0.0152284	2.18871																																											29	0.0145145	2.91609
GO:0098982: GABA-ergic synapse																																		5	0.0140845	2.78373							15	0.00539568	2.6687				10
GO:0034358: plasma lipoprotein particle																															5	0.00881834	2.64302							5	0.00757576	2.36109
GO:1990777: lipoprotein particle																															5	0.00881834	2.64302							5	0.00757576	2.36109
GO:0030286: dynein complex																																					10	0.00518403	2.31056				13	0.00467626	2.50672				10
GO:0031091: platelet alpha granule																												1	0.166667	2.35886													7	0.00251799	2.56932
GO:0032994: protein-lipid complex																															5	0.00881834	2.52372							5	0.00757576	2.24519
GO:0031965: nuclear membrane	37	0.0313029	11.1305																																		27	0.0139969	2.12944
GO:0044291: cell-cell contact zone	20	0.0169205	9.26888																																								17	0.00611511	2.27208
GO:0034399: nuclear periphery	22	0.0186125	8.80627	10	0.017452	3.97834
GO:0030133: transport vesicle	37	0.0313029	7.91662																																								64	0.0230216	8.02685
GO:0030136: clathrin-coated vesicle	20	0.0169205	7.40046	9	0.0157068	3.3237
GO:0005742: mitochondrial outer membrane translocase complex				3	0.0052356	2.61333													4	0.0350877	6.64215
GO:0098799: outer mitochondrial membrane protein complex				4	0.0069808	3.74664													4	0.0350877	6.50878
GO:0030118: clathrin coat	12	0.0101523	6.40738										4	0.0108108	2.47292
GO:0014704: intercalated disc	14	0.0118443	6.33034																																								14	0.00503597	2.36192
GO:0030315: T-tubule	14	0.0118443	6.16504																																								14	0.00503597	2.2425
GO:0008023: transcription elongation factor complex	12	0.0101523	5.90675																																											10	0.00500501	2.49522
GO:0046540: U4/U6 x U5 tri-snRNP complex																			4	0.0350877	5.16736
GO:0097526: spliceosomal tri-snRNP complex																			4	0.0350877	5.16736
GO:0070382: exocytic vesicle	25	0.0211506	5.05723																																								41	0.0147482	4.12543
GO:0030125: clathrin vesicle coat	8	0.00676819	5.05436										4	0.0108108	3.42562
GO:0044295: axonal growth cone	10	0.00846024	5.0349																																								14	0.00503597	4.37271
GO:0099055: integral component of postsynaptic membrane																																																	12
GO:0000118: histone deacetylase complex	13	0.0109983	4.97235										5	0.0135135	2.5462
GO:0030117: membrane coat	15	0.0126904	4.95465										5	0.0135135	2.05495
GO:0048475: coated membrane	15	0.0126904	4.95465										5	0.0135135	2.05495
GO:0030904: retromer complex	7	0.00592217	4.8636										3	0.00810811	2.62528
GO:0098936: intrinsic component of postsynaptic membrane																																																	13
GO:0044304: main axon	13	0.0109983	4.37123																																								17	0.00611511	2.53782
GO:0031588: nucleotide-activated protein kinase complex	5	0.00423012	4.35843
GO:0016234: inclusion body	11	0.00930626	3.4219																																								20	0.00719424	4.3336
GO:0055038: recycling endosome membrane	10	0.00846024	4.21265																																											10	0.00500501	2.43367
GO:0030665: clathrin-coated vesicle membrane	9	0.00761421	4.20012										4	0.0108108	2.61179
GO:0005614: interstitial matrix																																					7	0.00362882	4.18827
GO:0000123: histone acetyltransferase complex																															7	0.0123457	2.80376													17	0.00850851	4.11438
GO:0005770: late endosome	24	0.0203046	4.05778
GO:0031594: neuromuscular junction																																					17	0.00881286	3.98178
GO:0030134: COPII-coated ER to Golgi transport vesicle				7	0.0122164	3.97075																																					14	0.00503597	3.23595
GO:0031248: protein acetyltransferase complex																															7	0.0123457	2.50541													18	0.00900901	3.94631
GO:1902493: acetyltransferase complex																															7	0.0123457	2.50541													18	0.00900901	3.94631
GO:0000151: ubiquitin ligase complex																																											54	0.0194245	3.67687	43	0.0215215	3.93591
GO:0015030: Cajal body	8	0.00676819	3.88608																2	0.0175439	2.00045
GO:0019897: extrinsic component of plasma membrane	17	0.0143824	2.92137																																		26	0.0134785	3.78204
GO:0032590: dendrite membrane																																		5	0.0140845	3.42546													11
GO:0000779: condensed chromosome, centromeric region																																														24	0.012012	3.65405
GO:0000922: spindle pole	16	0.0135364	3.63027																																											22	0.011011	3.52809
GO:0005765: lysosomal membrane																																											34	0.0122302	3.62428
GO:0098852: lytic vacuole membrane																																											34	0.0122302	3.62428
GO:0042734: presynaptic membrane																																		8	0.0225352	3.61199													17
GO:0030496: midbody	19	0.0160745	3.47475																																					12	0.0181818	2.80854
GO:0034708: methyltransferase complex	13	0.0109983	3.38302																																											18	0.00900901	3.44568
GO:0045171: intercellular bridge																			4	0.0350877	3.43035																			8	0.0121212	3.12205
GO:0030128: clathrin coat of endocytic vesicle	4	0.00338409	2.9662										3	0.00810811	3.3694
GO:0016327: apicolateral plasma membrane	6	0.00507614	3.36483				1	0.111111	2.10774
GO:0098685: Schaffer collateral - CA1 synapse				6	0.0104712	2.19883																																											14
GO:0099060: integral component of postsynaptic specialization membrane																																																	11
GO:1990391: DNA repair complex	6	0.00507614	2.25664																3	0.0263158	3.26789
GO:0034451: centriolar satellite	13	0.0109983	3.26503																																											16	0.00800801	2.45172
GO:0030669: clathrin-coated endocytic vesicle membrane	4	0.00338409	2.82082										3	0.00810811	3.25961
GO:0098948: intrinsic component of postsynaptic specialization membrane																																																	11
GO:0032153: cell division site	9	0.00761421	3.1912																																					6	0.00909091	2.63806
GO:0005811: lipid droplet																															8	0.0141093	2.83761
GO:0016605: PML body																																											15	0.00539568	2.24765	14	0.00700701	3.16718
GO:0005801: cis-Golgi network																																											15	0.00539568	2.41908
GO:0032593: insulin-responsive compartment	4	0.00338409	3.12796																																								5	0.00179856	2.62609
GO:0016342: catenin complex							1	0.111111	2.01468																												8	0.00414723	3.10035
GO:0034364: high-density lipoprotein particle																															5	0.00881834	3.06508
GO:0033017: sarcoplasmic reticulum membrane																																											8	0.0028777	3.00778
GO:0034709: methylosome				3	0.0052356	2.81911													2	0.0175439	2.99868
GO:0005883: neurofilament	4	0.00338409	2.9662																															2	0.0056338	2.0337
GO:0099061: integral component of postsynaptic density membrane																																																	8
GO:1990907: beta-catenin-TCF complex																																					5	0.00259202	2.95648
GO:0042824: MHC class I peptide loading complex				3	0.0052356	2.93759										2	0.00881057	2.48684
GO:0072562: blood microparticle										1	0.047619	2.13761																															5	0.00179856	2.85338
GO:0099146: intrinsic component of postsynaptic density membrane																																																	8
GO:0005875: microtubule associated complex																																					19	0.00984966	2.1252				27	0.00971223	2.7642
GO:0099634: postsynaptic specialization membrane																																																	13
GO:0030673: axolemma	4	0.00338409	2.01179																																		6	0.00311042	2.68872
GO:0030658: transport vesicle membrane																																											22	0.00791367	2.65191				15
GO:0048786: presynaptic active zone																																		5	0.0140845	2.64911										12	0.00600601	2.31676
GO:0000791: euchromatin	9	0.00761421	2.60883																																								15	0.00539568	2.54072
GO:0030057: desmosome	5	0.00423012	2.58827				1	0.111111	2.12541
GO:0030062: mitochondrial tricarboxylic acid cycle enzyme complex													2	0.00540541	2.07471
GO:0090734: site of DNA damage																			3	0.0263158	2.22855																						18	0.00647482	2.54453
GO:0098839: postsynaptic density membrane																																																	10
GO:0034361: very-low-density lipoprotein particle																																								4	0.00606061	2.32785
GO:0034385: triglyceride-rich plasma lipoprotein particle																																								4	0.00606061	2.32785
GO:0031307: integral component of mitochondrial outer membrane													3	0.00810811	2.45531				2	0.0175439	2.39081
GO:0031306: intrinsic component of mitochondrial outer membrane													3	0.00810811	2.40392				2	0.0175439	2.35572
GO:0098636: protein complex involved in cell adhesion																																					9	0.00466563	2.37752				11	0.00395683	2.2776
GO:0120111: neuron projection cytoplasm	6	0.00507614	2.1511													3	0.0132159	2.35172
GO:0000932: P-body																																														13	0.00650651	2.33239
GO:0031461: cullin-RING ubiquitin ligase complex																																														26	0.013013	2.16872	24
GO:0060077: inhibitory synapse																																																	6
GO:0031902: late endosome membrane																															6	0.010582	2.1954										16	0.0057554	2.20599
GO:0031209: SCAR complex																																					4	0.00207361	2.05269
GO:0030122: AP-2 adaptor complex	3	0.00253807	2.04891										2	0.00540541	2.07471
[truncated: 23 more columns]

## Sheet: Molecular Function
Description	Gene Count_RR10_PTM	Gene Ratio_RR10_PTM	NegLogP_RR10_PTM	Gene Count_BNL3_Protein	Gene Ratio_BNL3_Protein	NegLogP_BNL3_Protein	Gene Count_NSRL22A_II_F_vs_I_F_Protein	Gene Ratio_NSRL22A_II_F_vs_I_F_Protein	NegLogP_NSRL22A_II_F_vs_I_F_Protein	Gene Count_NSRL22A_II_M_vs_I_M_Protein	Gene Ratio_NSRL22A_II_M_vs_I_M_Protein	NegLogP_NSRL22A_II_M_vs_I_M_Protein	Gene Count_RR10_Protein	Gene Ratio_RR10_Protein	NegLogP_RR10_Protein	Gene Count_RR1_Protein	Gene Ratio_RR1_Protein	NegLogP_RR1_Protein	Gene Count_RR3_Protein	Gene Ratio_RR3_Protein	NegLogP_RR3_Protein	Gene Count_RR19_Protein	Gene Ratio_RR19_Protein	NegLogP_RR19_Protein	Gene Count_Inspiration4_plasma_immpostVpre_Protein	Gene Ratio_Inspiration4_plasma_immpostVpre_Protein	NegLogP_Inspiration4_plasma_immpostVpre_Protein	Gene Count_Inspiration4_exosomes_immpostVpre_Protein	Gene Ratio_Inspiration4_exosomes_immpostVpre_Protein	NegLogP_Inspiration4_exosomes_immpostVpre_Protein	Gene Count_RR7_C3HHeJ_GCvsSF_25d_RNA	Gene Ratio_RR7_C3HHeJ_GCvsSF_25d_RNA	NegLogP_RR7_C3HHeJ_GCvsSF_25d_RNA	Gene Count_RR7_C57BL6J_GCvsSF_25d_RNA	Gene Ratio_RR7_C57BL6J_GCvsSF_25d_RNA	NegLogP_RR7_C57BL6J_GCvsSF_25d_RNA	Gene Count_RR10_RNA	Gene Ratio_RR10_RNA	NegLogP_RR10_RNA	Gene Count_MHU3_RNA	Gene Ratio_MHU3_RNA	NegLogP_MHU3_RNA	Gene Count_RR23_RNA	Gene Ratio_RR23_RNA	NegLogP_RR23_RNA	Gene Count_RR1_RNA	Gene Ratio_RR1_RNA	NegLogP_RR1_RNA	Gene Count_RR3_RNA
GO:0003779: actin binding	95	0.081826	40.4151	19	0.0339893	2.82389				4	0.190476	3.53693	13	0.0363128	2.33253	10	0.0434783	2.43981													18	0.032316	2.47189				57	0.030303	5.81974				75	0.0272926	5.81179	50	0.0253807	3.2478	43
GO:0004857: enzyme inhibitor activity	30	0.0258398	2.7709	20	0.0357782	3.66846							13	0.0363128	2.63302																			13	0.0384615	2.85182	47	0.0249867	3.7245	28	0.0427481	6.38569	64	0.0232897	4.02283	43	0.0218274	2.32418
GO:0050839: cell adhesion molecule binding	33	0.0284238	6.28428	14	0.0250447	2.46427							11	0.0307263	2.70218																						56	0.0297714	11.3075	19	0.0290076	3.94641	64	0.0232897	8.4637	37	0.0187817	3.08474
GO:1901681: sulfur compound binding				15	0.0268336	3.23245										9	0.0391304	3.24866										2	0.5	3.22533				13	0.0384615	4.37315	33	0.0175439	2.88	14	0.021374	2.16497	59	0.0214702	7.80095	35	0.0177665	3.12356
GO:0008201: heparin binding				9	0.0161002	2.16028																						2	0.5	3.66975				9	0.0266272	3.659	24	0.0127592	3.40974	10	0.0152672	2.18926	39	0.0141921	6.53538	23	0.0116751	2.76925
GO:0003712: transcription coregulator activity	68	0.0585702	17.9707	26	0.0465116	5.2371							17	0.047486	3.73252																29	0.0520646	6.7703				47	0.0249867	2.14844				66	0.0240175	2.42198	66	0.0335025	6.74623
GO:0022853: active ion transmembrane transporter activity	24	0.0206718	4.29636	13	0.0232558	3.00842																												12	0.035503	4.48444	37	0.0196704	5.90096	26	0.0396947	10.1533	46	0.0167394	5.33566	32	0.0162437	3.56494
GO:0005539: glycosaminoglycan binding																												2	0.5	3.39654				10	0.0295858	3.27307	35	0.0186071	5.27603	12	0.0183206	2.07054	48	0.0174672	6.36636	28	0.0142132	2.46221
GO:0044389: ubiquitin-like protein ligase binding	29	0.0249785	3.91611	26	0.0465116	8.48621							12	0.0335196	2.93136	12	0.0521739	4.70652																						17	0.0259542	2.68269	52	0.0189229	3.40009	44	0.022335	4.50489
GO:0031406: carboxylic acid binding				11	0.019678	2.94051							7	0.0195531	2.03425	13	0.0565217	8.38578																8	0.0236686	2.759				17	0.0259542	5.82439	35	0.0127365	4.07427	22	0.0111675	2.03064
GO:0046943: carboxylic acid transmembrane transporter activity	18	0.0155039	3.69999				2	0.222222	2.91037																									14	0.0414201	7.77828	27	0.0143541	4.75016	17	0.0259542	6.38004	31	0.0112809	3.44047	22	0.0111675	2.49647
GO:0005342: organic acid transmembrane transporter activity	18	0.0155039	3.66775				2	0.222222	2.90527																									14	0.0414201	7.74538	27	0.0143541	4.70258	17	0.0259542	6.34329	31	0.0112809	3.39415	22	0.0111675	2.46472
GO:0031625: ubiquitin protein ligase binding	29	0.0249785	4.32002	24	0.0429338	7.6512							11	0.0307263	2.61575	12	0.0521739	4.93276																						16	0.0244275	2.52328	51	0.018559	3.6969	43	0.0218274	4.72854
GO:0061629: RNA polymerase II-specific DNA-binding transcription factor binding	37	0.0318691	5.98649	15	0.0268336	2.06529							12	0.0335196	2.47608																16	0.0287253	2.4457				49	0.02605	5.24496				63	0.0229258	4.84093	56	0.0284264	7.17345
GO:0033293: monocarboxylic acid binding													5	0.0139665	2.17855	9	0.0391304	7.14941																5	0.0147929	2.28196	13	0.00691122	2.06998	13	0.0198473	6.63188	19	0.00691412	2.86008	16	0.00812183	3.18236
GO:0061134: peptidase regulator activity													9	0.0251397	2.14732																			12	0.035503	4.02048	29	0.0154173	2.20914	19	0.0290076	4.78759
GO:0051015: actin filament binding	47	0.0404823	20.3233										9	0.0251397	2.71143	7	0.0304348	2.67163																			31	0.0164806	4.28039				35	0.0127365	2.67045	33	0.0167513	4.67556
GO:0016614: oxidoreductase activity, acting on CH-OH group of donors																13	0.0565217	8.99695																7	0.0207101	2.43303				24	0.0366412	12.1474	35	0.0127365	5.18082	28	0.0142132	5.03915
GO:0005201: extracellular matrix structural constituent				13	0.0232558	5.021																															31	0.0164806	7.87143	15	0.0229008	5.6383	45	0.0163755	11.5336	20	0.0101523	2.41007
GO:0003713: transcription coactivator activity	38	0.0327304	11.0444	15	0.0268336	3.6724							10	0.027933	2.75055																18	0.032316	5.37364													37	0.0187817	4.62642
GO:0022804: active transmembrane transporter activity	36	0.0310078	5.08581	22	0.039356	4.8004																												22	0.0650888	8.50456	58	0.0308347	7.88562	33	0.0503817	9.53252	69	0.0251092	5.88858	56	0.0284264	6.45204
GO:0005178: integrin binding				9	0.0161002	2.4189																															25	0.0132908	4.47314	11	0.0167939	2.99448	41	0.0149199	8.72968	22	0.0111675	2.94554
GO:0008509: anion transmembrane transporter activity	30	0.0258398	4.77828				2	0.222222	2.3791																									15	0.0443787	5.19497	50	0.0265816	8.12645	23	0.0351145	5.87393	55	0.0200146	4.94166	38	0.0192893	3.21202
GO:0019838: growth factor binding																																					26	0.0138224	5.03877	10	0.0152672	2.50993	39	0.0141921	7.85141	22	0.0111675	3.02108
GO:0016887: ATP hydrolysis activity	22	0.0189492	2.98114	14	0.0250447	3.16858							9	0.0251397	2.23082	8	0.0347826	2.88491	5	0.0442478	2.41583																						49	0.0178311	5.41574	32	0.0162437	2.95446
GO:0008514: organic anion transmembrane transporter activity	20	0.0172265	4.0972				2	0.222222	2.82762																									7	0.0207101	2.15162	26	0.0138224	3.61063	16	0.0244275	5.14848	36	0.0131004	4.387	25	0.0126904	2.95106
GO:0002020: protease binding													11	0.0307263	4.58431																						24	0.0127592	2.88125	16	0.0244275	5.14848	33	0.0120087	3.34508	24	0.0121827	2.61635
GO:0003735: structural constituent of ribosome				47	0.0840787	40.3417										12	0.0521739	7.95431	11	0.0973451	10.206																21	0.0111643	2.5256							47	0.0238579	16.6019
GO:0016853: isomerase activity													8	0.0223464	2.86843	11	0.0478261	6.87061	4	0.0353982	2.33838																			15	0.0229008	5.06281	51	0.018559	13.3134	24	0.0121827	3.23747
GO:0016616: oxidoreductase activity, acting on the CH-OH group of donors, NAD or NADP as acceptor																12	0.0521739	8.26315																7	0.0207101	2.58436				23	0.0351145	11.8574	35	0.0127365	5.83592	24	0.0121827	3.77058
GO:0046873: metal ion transmembrane transporter activity																																		17	0.0502959	4.82845	48	0.0255183	3.70966	26	0.0396947	5.15942	88	0.0320233	11.4382				41
GO:0008022: protein C-terminus binding	35	0.0301464	10.5232										13	0.0363128	5.03431																						27	0.0143541	2.47344				48	0.0174672	6.42409	27	0.0137056	2.20809
GO:0016829: lyase activity				22	0.039356	10.2485										6	0.026087	2.27002	4	0.0353982	2.10368																			15	0.0229008	4.2694	44	0.0160116	7.06025	26	0.013198	2.95846
GO:0051087: chaperone binding				13	0.0232558	6.59513										7	0.0304348	4.49879	3	0.0265487	2.01777																18	0.00956938	3.52328	10	0.0152672	3.64518	34	0.0123726	9.39118
GO:0015291: secondary active transmembrane transporter activity	32	0.0275624	8.22116																															18	0.0532544	9.03101	41	0.0217969	7.51439	25	0.0381679	9.27087	50	0.0181951	6.64301	30	0.0152284	2.80406
GO:0005525: GTP binding				27	0.0483005	8.40984							14	0.0391061	3.65997				6	0.0530973	2.48773																36	0.0191388	2.02769				57	0.0207424	3.82295	48	0.0243655	4.9563
GO:0019001: guanyl nucleotide binding				27	0.0483005	7.83814							15	0.0418994	3.9139				7	0.0619469	3.05491																38	0.020202	2.05491				60	0.0218341	3.85774	52	0.0263959	5.54153
GO:0032561: guanyl ribonucleotide binding				27	0.0483005	7.83814							15	0.0418994	3.9139				7	0.0619469	3.05491																38	0.020202	2.05491				60	0.0218341	3.85774	52	0.0263959	5.54153
GO:0005319: lipid transporter activity																																		9	0.0266272	3.75603	31	0.0164806	6.87138	17	0.0259542	6.49203	30	0.010917	3.23847	28	0.0142132	4.98786
GO:0033218: amide binding				21	0.0375671	3.52275										17	0.073913	6.68377	6	0.0530973	2.01243																			23	0.0351145	3.38899	71	0.025837	4.44494
GO:0019207: kinase regulator activity	28	0.0241171	6.13748																												14	0.0251346	3.49633				31	0.0164806	3.50981				40	0.014556	3.28932	32	0.0162437	3.49921
GO:0042578: phosphoric ester hydrolase activity	33	0.0284238	4.86359	20	0.0357782	4.46978																															39	0.0207337	2.78529				64	0.0232897	5.94211	42	0.0213198	3.20124
GO:0043177: organic acid binding				14	0.0250447	5.53889										7	0.0304348	3.52262																						14	0.021374	4.76162	35	0.0127365	5.69873
GO:0004497: monooxygenase activity										2	0.0952381	2.24888				9	0.0391304	5.34054																						13	0.0198473	4.24616	27	0.00982533	2.82044	19	0.00964467	2.0203
GO:0004866: endopeptidase inhibitor activity																																		12	0.035503	4.90128	24	0.0127592	2.0194	15	0.0229008	3.77212
GO:0045182: translation regulator activity	19	0.0163652	4.67358	12	0.0214669	4.19694							8	0.0223464	3.0768	5	0.0217391	2.05088																									26	0.00946143	2.38587	21	0.0106599	2.58643
GO:0016746: acyltransferase activity				14	0.0250447	3.18507										7	0.0304348	2.2795																11	0.0325444	3.53571				13	0.0198473	2.13663	43	0.0156477	3.52546	37	0.0187817	4.664
GO:0061135: endopeptidase regulator activity																																		12	0.035503	4.5931				16	0.0244275	3.94908
GO:0003924: GTPase activity				18	0.0322004	4.58194							11	0.0307263	2.8498				5	0.0442478	2.179																32	0.0170122	2.36768				42	0.0152838	2.1328	38	0.0192893	3.75283
GO:0004177: aminopeptidase activity				4	0.00715564	2.22515										3	0.0130435	2.47287	2	0.0176991	2.01665							1	0.25	2.28197										5	0.00763359	2.80946	11	0.00400291	3.25182
GO:0004860: protein kinase inhibitor activity	9	0.00775194	3.03606	6	0.0107335	2.85401																									5	0.00897666	2.12512				10	0.00531632	2.12814
GO:0015245: fatty acid transmembrane transporter activity							1	0.111111	2.38395	1	0.047619	2.01708																									5	0.00265816	2.9741	3	0.00458015	2.52644	5	0.00181951	2.24396	5	0.00253807	2.88314
GO:0051020: GTPase binding	66	0.0568475	27.0594																																		37	0.0196704	3.0899				58	0.0211063	5.56014	34	0.0172589	2.00251
GO:0004674: protein serine/threonine kinase activity	72	0.0620155	23.0763										14	0.0391061	2.78944																												66	0.0240175	3.55956	52	0.0263959	3.8374
GO:0005543: phospholipid binding	67	0.0577089	18.797	19	0.0339893	2.66149																															51	0.0271132	3.62751				83	0.0302038	7.67234
GO:0035091: phosphatidylinositol binding	48	0.0413437	17.0901																																		34	0.0180755	3.57795				45	0.0163755	3.62072				27
GO:0060090: molecular adaptor activity	60	0.0516796	16.3836	19	0.0339893	3.09197	2	0.222222	2.12903							9	0.0391304	2.10368																									64	0.0232897	3.66034
GO:0030674: protein-macromolecule adaptor activity	49	0.042205	14.4044	15	0.0268336	2.63826							10	0.027933	2.04237																												53	0.0192868	3.86292	37	0.0187817	2.61957
GO:0019903: protein phosphatase binding	34	0.0292851	12.7298										7	0.0195531	2.02209																10	0.0179533	2.4177										31	0.0112809	2.72484
GO:0016860: intramolecular oxidoreductase activity																6	0.026087	5.02618																4	0.0118343	2.238				8	0.0122137	4.15279	25	0.00909753	10.1123	12	0.00609137	3.11398
GO:0031072: heat shock protein binding				11	0.019678	3.87041										10	0.0434783	6.53777																						11	0.0167939	3.28532	40	0.014556	9.31415	23	0.0116751	3.84768
GO:0051082: unfolded protein binding				9	0.0161002	4.20887										10	0.0434783	8.56797	5	0.0442478	4.55205																						29	0.0105531	8.73296	14	0.0071066	2.52578
GO:0016627: oxidoreductase activity, acting on the CH-CH group of donors				6	0.0107335	2.74731										9	0.0391304	8.5422																						10	0.0152672	5.62665				15	0.00761421	4.50481
GO:0015267: channel activity																																		17	0.0502959	4.09567	60	0.0318979	5.64999				86	0.0312955	7.64807				47
GO:0022803: passive transmembrane transporter activity																																		17	0.0502959	4.09567	60	0.0318979	5.64999				86	0.0312955	7.64807				47
GO:0015081: sodium ion transmembrane transporter activity	15	0.0129199	3.02376																															13	0.0384615	7.64412	21	0.0111643	3.20618	15	0.0229008	5.82419	25	0.00909753	2.47594
GO:0005216: ion channel activity																																		16	0.0473373	4.06313	51	0.0271132	4.13178				80	0.0291121	7.61539				44
GO:0015293: symporter activity	20	0.0172265	5.77018																															12	0.035503	6.78453	25	0.0132908	5.0919	17	0.0259542	7.40328	29	0.0105531	3.98585
GO:0008238: exopeptidase activity				9	0.0161002	3.9135							5	0.0139665	2.12136	5	0.0217391	2.942																						14	0.021374	7.33247	20	0.00727802	3.09159
GO:0005261: cation channel activity																																		10	0.0295858	2.14686	35	0.0186071	2.29324				64	0.0232897	7.0557				36
GO:0022836: gated channel activity																																		12	0.035503	3.25055	35	0.0186071	2.50338				62	0.0225619	6.83706				40
GO:0015370: solute:sodium symporter activity	11	0.00947459	3.96111																															6	0.0177515	3.75051	12	0.00637959	2.73344	11	0.0167939	6.29138	15	0.00545852	2.6488
GO:0016709: oxidoreductase activity, acting on paired donors, with incorporation or reduction of molecular oxygen, NAD(P)H as one donor, and incorporation of one atom of oxygen																7	0.0304348	5.90814																						9	0.0137405	4.62945	16	0.00582242	3.25653	12	0.00609137	2.67783
GO:0030020: extracellular matrix structural constituent conferring tensile strength																																					8	0.00425306	2.51392	7	0.010687	4.63024	11	0.00400291	3.14292
GO:0015294: solute:cation symporter activity	13	0.0111972	3.86883																															6	0.0177515	3.0027	16	0.00850611	3.29489	12	0.0183206	5.68901	22	0.00800582	4.03886
GO:0005506: iron ion binding										3	0.142857	3.58129				6	0.026087	2.56026																						16	0.0244275	5.62365				25	0.0126904	3.5006
GO:0016289: CoA hydrolase activity							1	0.111111	2.02182																												7	0.00372142	2.52488	5	0.00763359	3.23713	8	0.00291121	2.18455	11	0.00558376	5.5395
GO:0016209: antioxidant activity																6	0.026087	4.18715																						11	0.0167939	5.41976	17	0.00618632	2.57322	13	0.00659898	2.27954
GO:0046982: protein heterodimerization activity	26	0.0223945	3.34721				2	0.222222	2.39275																												42	0.0223285	5.0998	15	0.0229008	2.23428
GO:0005080: protein kinase C binding	12	0.0103359	5.00502																																		10	0.00531632	2.03131	8	0.0122137	3.94999	13	0.00473071	2.10709
GO:0030414: peptidase inhibitor activity																																		12	0.035503	4.7437				15	0.0229008	3.60068
GO:0000287: magnesium ion binding	23	0.0198105	4.67487	11	0.019678	2.47433							11	0.0307263	4.06593																									14	0.021374	3.35923	37	0.0134643	3.52217
GO:0050660: flavin adenine dinucleotide binding				6	0.0107335	2.14232										6	0.026087	4.12981																									18	0.00655022	2.86463	18	0.00913706	4.65832
GO:0020037: heme binding										2	0.0952381	2.20049																												14	0.021374	4.60735	30	0.010917	3.42414	20	0.0101523	2.06905
GO:0016791: phosphatase activity	25	0.0215332	3.84987	17	0.0304114	4.5136																																					47	0.0171033	4.2172	34	0.0172589	3.21819
GO:0090079: translation regulator activity, nucleic acid binding	15	0.0129199	4.44888	7	0.0125224	2.2441							7	0.0195531	3.33804																												19	0.00691412	2.10786	15	0.00761421	2.10101
GO:0046332: SMAD binding																																					13	0.00691122	2.3584				21	0.00764192	4.23884	16	0.00812183	3.57762
GO:0008028: monocarboxylic acid transmembrane transporter activity																																		6	0.0177515	3.97103	11	0.00584795	2.56425	8	0.0122137	3.99918	17	0.00618632	4.12174	13	0.00659898	3.46591
GO:0003714: transcription corepressor activity	20	0.0172265	3.90549																												13	0.0233393	3.93934				23	0.0122275	2.37098							28	0.0142132	3.8217
GO:0001221: transcription coregulator binding	14	0.0120586	2.96517	8	0.0143113	2.31674																															20	0.0106326	3.3369				23	0.00836972	2.38143	22	0.0111675	3.93815
GO:0047485: protein N-terminus binding	16	0.0137812	3.93588																																		21	0.0111643	3.72565				23	0.00836972	2.33987
GO:0043021: ribonucleoprotein complex binding	16	0.0137812	2.72402	12	0.0214669	3.7902							9	0.0251397	3.45717	6	0.026087	2.54765																									29	0.0105531	2.66689
GO:0016747: acyltransferase activity, transferring groups other than amino-acyl groups				11	0.019678	2.26613							8	0.0223464	2.08505																			10	0.0295858	3.39163							35	0.0127365	2.44013	30	0.0152284	3.31958
GO:0019210: kinase inhibitor activity	9	0.00775194	2.79149	6	0.0107335	2.67954																															12	0.00637959	2.84746							11	0.00558376	2.2011
GO:0030695: GTPase regulator activity	104	0.089578	50.4517																																		48	0.0255183	3.68553				72	0.0262009	5.76815	58	0.0294416	6.24085
GO:0060589: nucleoside-triphosphatase regulator activity	104	0.089578	50.4517																																		48	0.0255183	3.68553				72	0.0262009	5.76815	58	0.0294416	6.24085
GO:0031267: small GTPase binding	60	0.0516796	25.212																																		33	0.0175439	2.85452				49	0.0178311	4.22778	33	0.0167513	2.53543
GO:0005096: GTPase activator activity	53	0.0456503	23.7339																																		34	0.0180755	4.75117				45	0.0163755	5.07581	29	0.0147208	2.67287
GO:0019902: phosphatase binding	42	0.0361757	15.2552	11	0.019678	2.1559																																					40	0.014556	3.55742
GO:0015631: tubulin binding	52	0.044789	13.2719																																		42	0.0223285	2.91908				66	0.0240175	5.37692	53	0.0269036	5.74843
GO:0019843: rRNA binding				15	0.0268336	10.7566													3	0.0265487	2.4679																									26	0.013198	11.5989
GO:0030165: PDZ domain binding	24	0.0206718	9.98091																																		17	0.00903775	2.6029				28	0.0101892	5.03145	21	0.0106599	4.09883
GO:0003729: mRNA binding	44	0.0378984	9.45345	26	0.0465116	7.47234																																					59	0.0214702	3.92097	45	0.0228426	3.6521
GO:0016229: steroid dehydrogenase activity																4	0.0173913	3.20285																4	0.0118343	2.58846				12	0.0183206	9.15316				9	0.00456853	2.27159
GO:0005516: calmodulin binding	29	0.0249785	8.84859																																								35	0.0127365	3.69592	24	0.0121827	2.40599	23
GO:0033764: steroid dehydrogenase activity, acting on the CH-OH group of donors, NAD or NADP as acceptor																3	0.0130435	2.25937																4	0.0118343	2.72859				11	0.0167939	8.43975	10	0.00363901	2.07559
GO:0008013: beta-catenin binding	19	0.0163652	7.96255																																								20	0.00727802	3.09159	14	0.0071066	2.17989
GO:0019887: protein kinase regulator activity	28	0.0241171	7.44677																												14	0.0251346	4.14509				26	0.0138224	2.83441							28	0.0142132	3.20549
GO:1901981: phosphatidylinositol phosphate binding	26	0.0223945	7.34607																																		26	0.0138224	3.61063				31	0.0112809	2.72484				22
GO:0016790: thiolester hydrolase activity																																								5	0.00763359	2.12237	12	0.00436681	2.3757	16	0.00812183	6.44079
GO:0019842: vitamin binding				14	0.0250447	6.25635																												9	0.0266272	4.40159				15	0.0229008	6.18082	29	0.0105531	4.39943
GO:0016863: intramolecular oxidoreductase activity, transposing C=C bonds																4	0.0173913	4.39922																3	0.00887574	2.54601				7	0.010687	6.0698	9	0.00327511	3.59028
GO:0015103: inorganic anion transmembrane transporter activity	13	0.0111972	2.13832																															9	0.0266272	4.16126	27	0.0143541	5.93294				24	0.00873362	2.13583
GO:0008235: metalloexopeptidase activity													4	0.0111732	2.12609	5	0.0217391	3.85387																						10	0.0152672	5.88833	14	0.00509461	2.74251
GO:0004721: phosphoprotein phosphatase activity	19	0.0163652	4.11693	12	0.0214669	3.81409
GO:0030170: pyridoxal phosphate binding				7	0.0125224	4.15247																												4	0.0118343	2.46124				9	0.0137405	5.56069	15	0.00545852	4.06474
GO:0070279: vitamin B6 binding				7	0.0125224	4.09835																												4	0.0118343	2.4312				9	0.0137405	5.48882	15	0.00545852	3.96081
GO:0019199: transmembrane receptor protein kinase activity																																					17	0.00903775	5.0946				16	0.00582242	2.63613	12	0.00609137	2.21457
GO:0016628: oxidoreductase activity, acting on the CH-CH group of donors, NAD or NADP as acceptor																4	0.0173913	3.83859																						7	0.010687	5.05706				10	0.00507614	4.2584
GO:0005200: structural constituent of cytoskeleton	12	0.0103359	4.86204	7	0.0125224	3.49079																												4	0.0118343	2.0925										13	0.00659898	3.25987
GO:0042826: histone deacetylase binding	12	0.0103359	2.05747																																		22	0.0116959	4.1806				25	0.00909753	3.01175	24	0.0121827	4.82274
GO:0052689: carboxylic ester hydrolase activity																7	0.0304348	3.37552																						14	0.021374	4.48854	27	0.00982533	2.30517	23	0.0116751	2.94413
GO:0051219: phosphoprotein binding	12	0.0103359	2.72484																																		20	0.0106326	4.4533							15	0.00761421	2.02923
GO:0046906: tetrapyrrole binding										2	0.0952381	2.15485																												14	0.021374	4.34543	33	0.0120087	4.05452
GO:0002039: p53 binding	12	0.0103359	4.22636										7	0.0195531	4.29392																6	0.010772	2.41104										17	0.00618632	3.07438
GO:0019955: cytokine binding																																					23	0.0122275	4.1472	10	0.0152672	2.72416	26	0.00946143	2.88771
GO:0042277: peptide binding																11	0.0478261	3.57378																						22	0.0335878	4.14674	52	0.0189229	2.26256
GO:0016705: oxidoreductase activity, acting on paired donors, with incorporation or reduction of molecular oxygen																9	0.0391304	3.96584																						16	0.0244275	4.0596	40	0.014556	3.8019	32	0.0162437	3.94688
GO:0050840: extracellular matrix binding																																					12	0.00637959	3.43459	7	0.010687	3.42691	16	0.00582242	4.03884
GO:0016620: oxidoreductase activity, acting on the aldehyde or oxo group of donors, NAD or NADP as acceptor													4	0.0111732	2.25726	5	0.0217391	4.03197																						5	0.00763359	2.02264
GO:0008237: metallopeptidase activity																6	0.026087	2.38016																						12	0.0183206	2.87568	30	0.010917	2.43778
GO:0004769: steroid delta-isomerase activity																3	0.0130435	3.84448																3	0.00887574	3.35358				4	0.00610687	3.76268	5	0.00181951	2.24396
GO:0015347: sodium-independent organic anion transmembrane transporter activity																																					6	0.00318979	2.48875	5	0.00763359	3.80586	7	0.00254731	2.30883	6	0.00304569	2.38878
GO:0016835: carbon-oxygen lyase activity				8	0.0143113	3.73367													3	0.0265487	2.38897																			8	0.0122137	3.27427	15	0.00545852	2.01999
GO:0008483: transaminase activity													3	0.00837989	2.47571	3	0.0130435	3.02333																						5	0.00763359	3.71272	8	0.00291121	2.85656
GO:0016769: transferase activity, transferring nitrogenous groups													4	0.0111732	3.58665	3	0.0130435	2.97041																						5	0.00763359	3.62413	8	0.00291121	2.72735
GO:0008236: serine-type peptidase activity																												2	0.5	3.48654							24	0.0127592	2.16546
GO:0016712: oxidoreductase activity, acting on paired donors, with incorporation or reduction of molecular oxygen, reduced flavin or flavoprotein as one donor, and incorporation of one atom of oxygen										2	0.0952381	2.83908				5	0.0217391	3.40463																						8	0.0122137	3.42598	15	0.00545852	2.22905
GO:0004713: protein tyrosine kinase activity	12	0.0103359	2.18591																																		19	0.010101	3.08863				25	0.00909753	3.2651
GO:0015171: amino acid transmembrane transporter activity																																		6	0.0177515	3.25774	14	0.00744285	2.85791	7	0.010687	2.44409
GO:0097718: disordered domain specific binding																																					9	0.00478469	3.24646				9	0.00327511	2.11473	8	0.00406091	2.46649
GO:0005324: long-chain fatty acid transporter activity							1	0.111111	2.21951																									3	0.00887574	2.84671	5	0.00265816	2.16362	3	0.00458015	2.04127
GO:0034185: apolipoprotein binding	4	0.00344531	2.09193	3	0.00536673	2.16619																															6	0.00318979	2.82976				6	0.00218341	2.00871
GO:0001758: retinal dehydrogenase activity																2	0.00869565	2.03381																						3	0.00458015	2.10846				5	0.00253807	2.18697
GO:0016810: hydrolase activity, acting on carbon-nitrogen (but not peptide) bonds													6	0.0167598	2.15084																						18	0.00956938	2.50147							19	0.00964467	2.65589
GO:0017124: SH3 domain binding	32	0.0275624	15.5056										6	0.0167598	2.15084																						18	0.00956938	2.50147
GO:0035591: signaling adaptor activity	21	0.0180879	12.4425																																								14	0.00509461	2.16753	11	0.00558376	2.05736
GO:0008017: microtubule binding	38	0.0327304	10.3935																																								45	0.0163755	3.58399	43	0.0218274	6.45191
GO:0044325: transmembrane transporter binding	17	0.0146425	3.92966																4	0.0353982	2.53574																						42	0.0152838	10.0624
GO:0004364: glutathione transferase activity																7	0.0304348	8.31968	2	0.0176991	2.16591																						12	0.00436681	4.77654
GO:0099106: ion channel regulator activity	15	0.0129199	3.31543																																								35	0.0127365	7.23087
GO:0001227: DNA-binding transcription repressor activity, RNA polymerase II-specific																																					49	0.02605	6.87216				49	0.0178311	2.67753	48	0.0243655	5.90309
GO:0001217: DNA-binding transcription repressor activity																																					49	0.02605	6.75087				49	0.0178311	2.5969	49	0.0248731	6.16172
GO:0030159: signaling receptor complex adaptor activity	11	0.00947459	6.63591	4	0.00715564	2.18357																																					9	0.00327511	2.03565
GO:0071889: 14-3-3 protein binding	13	0.0111972	6.59043										4	0.0111732	2.28517
GO:0016247: channel regulator activity	15	0.0129199	3.05474																																								35	0.0127365	6.57299
GO:0016830: carbon-carbon lyase activity				9	0.0161002	6.2015																																		5	0.00763359	2.19296	16	0.00582242	4.80041
GO:0016758: hexosyltransferase activity																																					22	0.0116959	2.01841	18	0.0274809	6.19002	38	0.0138282	4.71271
GO:0005520: insulin-like growth factor binding																																								4	0.00610687	2.36883	13	0.00473071	5.99222	8	0.00406091	3.20428
GO:0030295: protein kinase activator activity	18	0.0155039	5.91903																												7	0.0125673	2.0869				17	0.00903775	2.76322
GO:0030246: carbohydrate binding																															14	0.0251346	2.88715							19	0.0290076	4.54384	53	0.0192868	5.90258
GO:0047617: acyl-CoA hydrolase activity							1	0.111111	2.05166																															5	0.00763359	3.38191				11	0.00558376	5.88847
GO:0016922: nuclear receptor binding	21	0.0180879	5.79718																																								29	0.0105531	3.36106	22	0.0111675	2.94554
GO:0045294: alpha-catenin binding	4	0.00344531	2.96891				1	0.111111	2.41865
GO:0072341: modified amino acid binding				8	0.0143113	2.83215										8	0.0347826	5.49711																									26	0.00946143	4.89997
GO:0070577: lysine-acetylated histone binding	8	0.00689061	5.4918																												4	0.00718133	2.93656													7	0.0035533	3.02244
GO:0140033: acetylation-dependent protein binding	8	0.00689061	5.4918																												4	0.00718133	2.93656													7	0.0035533	3.02244
GO:0004714: transmembrane receptor protein tyrosine kinase activity																																					15	0.00797448	5.39118				15	0.00545852	3.48564
GO:0016645: oxidoreductase activity, acting on the CH-NH group of donors				4	0.00715564	2.55998										5	0.0217391	5.3855	2	0.0176991	2.19374
GO:0043394: proteoglycan binding																																					10	0.00531632	2.51077	5	0.00763359	2.0551
GO:0016757: glycosyltransferase activity																																								19	0.0290076	4.74219	50	0.0181951	5.28507	30	0.0152284	2.15059
GO:0016290: palmitoyl-CoA hydrolase activity							1	0.111111	2.26769																															3	0.00458015	2.18019				8	0.00406091	5.12354
GO:0009055: electron transfer activity				9	0.0161002	5.01614																																		7	0.010687	2.92988				13	0.00659898	3.00693
GO:0005504: fatty acid binding																6	0.026087	4.94289																						8	0.0122137	4.04935
GO:0016651: oxidoreductase activity, acting on NAD(P)H				6	0.0107335	2.40348										5	0.0217391	3.40463																												17	0.00862944	4.83206
GO:1900750: oligopeptide binding																4	0.0173913	4.82333																						3	0.00458015	2.04127	8	0.00291121	3.6524
GO:0015399: primary active transmembrane transporter activity				11	0.019678	3.63739													4	0.0353982	2.48365																									26	0.013198	4.74098
GO:0140658: ATP-dependent chromatin remodeler activity	8	0.00689061	4.57262										3	0.00837989	2.15753																												10	0.00363901	3.31666
GO:0042805: actinin binding	9	0.00775194	4.55545																3	0.0265487	3.2586
GO:0015101: organic cation transmembrane transporter activity				5	0.00894454	3.69876																															6	0.00318979	2.04052	6	0.00916031	4.43376
GO:0047023: androsterone dehydrogenase activity																2	0.00869565	2.03381																						5	0.00763359	4.35829				5	0.00253807	2.18697
GO:0051018: protein kinase A binding	10	0.00861326	4.1478																																		9	0.00478469	2.0051				16	0.00582242	4.346
GO:0016655: oxidoreductase activity, acting on NAD(P)H, quinone or similar compound as acceptor				4	0.00715564	2.10424										4	0.0173913	3.50898																												11	0.00558376	4.19462
GO:0015276: ligand-gated ion channel activity																																											25	0.00909753	2.91565				21
GO:0008168: methyltransferase activity				10	0.0178891	2.14346																																					32	0.0116448	2.40167	30	0.0152284	4.15397
GO:1902936: phosphatidylinositol bisphosphate binding	15	0.0129199	4.12758																																		15	0.00797448	2.0309										16
GO:0140318: protein transporter activity				4	0.00715564	3.15974													3	0.0265487	4.1055										3	0.005386	2.10985
GO:0022834: ligand-gated channel activity																																											25	0.00909753	2.82239				21
GO:0005244: voltage-gated ion channel activity																																					23	0.0122275	2.34304				36	0.0131004	4.03857				24
GO:0022832: voltage-gated channel activity																																					23	0.0122275	2.31541				36	0.0131004	3.99089				24
GO:0045296: cadherin binding	11	0.00947459	3.96111																																		13	0.00691122	3.25577
GO:0017022: myosin binding	11	0.00947459	3.57765	8	0.0143113	3.89053																																					17	0.00618632	3.07438
GO:0005548: phospholipid transporter activity				5	0.00894454	2.1785																															13	0.00691122	3.88706							10	0.00507614	2.09286
GO:0035671: enone reductase activity																3	0.0130435	3.84448																						3	0.00458015	2.52644				5	0.00253807	2.88314
GO:0004725: protein tyrosine phosphatase activity	12	0.0103359	3.08769																																											14	0.0071066	2.02549
GO:0048306: calcium-dependent protein binding				7	0.0125224	2.55144																															17	0.00903775	3.79025				20	0.00727802	3.15213
GO:0015078: proton transmembrane transporter activity				7	0.0125224	2.31046																																		10	0.0152672	3.77901
GO:0051393: alpha-actinin binding	7	0.00602929	3.76576
GO:0140678: molecular function inhibitor activity	10	0.00861326	3.75552																																								15	0.00545852	3.23191	10	0.00507614	2.04238
GO:0003774: cytoskeletal motor activity																																								8	0.0122137	2.48384	23	0.00836972	3.73805	15	0.00761421	2.17529
GO:0016741: transferase activity, transferring one-carbon groups				12	0.0214669	2.93381																																					35	0.0127365	2.84595	30	0.0152284	3.73331
GO:0016903: oxidoreductase activity, acting on the aldehyde or oxo group of donors				6	0.0107335	2.67954										5	0.0217391	3.66063																												11	0.00558376	2.2011
GO:0043022: ribosome binding				6	0.0107335	2.52073							6	0.0167598	3.5149																												17	0.00618632	3.36197
GO:0032052: bile acid binding																2	0.00869565	2.19035																						4	0.00610687	3.49789
GO:0071949: FAD binding																3	0.0130435	2.37629																									10	0.00363901	2.38699	10	0.00507614	3.49136
GO:0017171: serine hydrolase activity																												2	0.5	3.46616							25	0.0132908	2.32798
GO:0099094: ligand-gated cation channel activity																																											21	0.00764192	3.08749				16
GO:0050661: NADP binding																4	0.0173913	3.27375																			9	0.00478469	2.53378	5	0.00763359	2.38594
GO:0070402: NADPH binding																2	0.00869565	2.08264																			5	0.00265816	2.38928	4	0.00610687	3.27245
GO:0015377: cation:chloride symporter activity	5	0.00430663	3.19811																																		6	0.00318979	3.09949	3	0.00458015	2.10846
GO:0016805: dipeptidase activity				3	0.00536673	2.2987							3	0.00837989	2.84585																									4	0.00610687	3.1713
GO:0036002: pre-mRNA binding	7	0.00602929	3.17065																												4	0.00718133	2.23059										9	0.00327511	2.11473
GO:0004175: endopeptidase activity													15	0.0418994	3.16243													2	0.5	2.8284
GO:0051879: Hsp90 protein binding	8	0.00689061	3.03964	5	0.00894454	2.51995																																					13	0.00473071	3.1194
GO:0070325: lipoprotein particle receptor binding	6	0.00516796	2.6942													3	0.0130435	2.61605																									10	0.00363901	3.0756
GO:0050750: low-density lipoprotein particle receptor binding	6	0.00516796	3.00115													3	0.0130435	2.77977																									8	0.00291121	2.28128
GO:1901505: carbohydrate derivative transmembrane transporter activity																																								5	0.00763359	2.08833	13	0.00473071	2.78443	11	0.00558376	2.96897
GO:0005546: phosphatidylinositol-4,5-bisphosphate binding	11	0.00947459	2.94257																																		13	0.00691122	2.18881										13
GO:0005272: sodium channel activity																																		4	0.0118343	2.72859													9
GO:0031490: chromatin DNA binding	12	0.0103359	2.65826																																								20	0.00727802	2.26384				16
GO:0072349: modified amino acid transmembrane transporter activity	4	0.00344531	2.01427																															3	0.00887574	2.71686				4	0.00610687	2.9039
GO:0005343: organic acid:sodium symporter activity																																		3	0.00887574	2.30857				4	0.00610687	2.36883	9	0.00327511	2.90051
GO:0047020: 15-hydroxyprostaglandin-D dehydrogenase (NADP+) activity																2	0.00869565	2.5467																						3	0.00458015	2.8811				4	0.00203046	2.45497
GO:0003725: double-stranded RNA binding				7	0.0125224	2.85837																																					17	0.00618632	2.57322	14	0.0071066	2.71981
GO:0015296: anion:cation symporter activity	5	0.00430663	2.76978																																		6	0.00318979	2.59517	4	0.00610687	2.82471
GO:0048407: platelet-derived growth factor binding																																					4	0.00212653	2.20275				5	0.00181951	2.4189
GO:0051287: NAD binding				6	0.0107335	2.78218																															11	0.00584795	2.50874				14	0.00509461	2.53487
GO:0030145: manganese ion binding				5	0.00894454	2.08978										4	0.0173913	2.75821																									13	0.00473071	2.16621
GO:0017110: nucleoside-diphosphatase activity																																											6	0.00218341	2.71359	5	0.00253807	2.56617
GO:0030544: Hsp70 protein binding																3	0.0130435	2.1046																									12	0.00436681	2.59924	10	0.00507614	2.68436
GO:0015297: antiporter activity	10	0.00861326	2.67712																															5	0.0147929	2.49296	13	0.00691122	2.49468
GO:0003755: peptidyl-prolyl cis-trans isomerase activity																3	0.0130435	2.61605	2	0.0176991	2.11298																			4	0.00610687	2.16419
GO:0140677: molecular function activator activity				4	0.00715564	2.4555																																					9	0.00327511	2.5693
GO:0051861: glycolipid binding				4	0.00715564	2.55998	1	0.111111	2.02182																																		8	0.00291121	2.18455
GO:0042975: peroxisome proliferator activated receptor binding	4	0.00344531	2.01427																																								7	0.00254731	2.55763
GO:0015179: L-amino acid transmembrane transporter activity																																					10	0.00531632	2.12814	6	0.00916031	2.50976
GO:0005041: low-density lipoprotein particle receptor activity							1	0.111111	2.49771	1	0.047619	2.13057																						2	0.00591716	2.22057
GO:0005253: anion channel activity																																		5	0.0147929	2.2624	14	0.00744285	2.43819							14	0.0071066	2.26151
GO:0045550: geranylgeranyl reductase activity																2	0.00869565	2.38503																												4	0.00203046	2.13146
GO:0048027: mRNA 5'-UTR binding																																								4	0.00610687	2.36883
GO:0008656: cysteine-type endopeptidase activator activity involved in apoptotic process													2	0.00558659	2.01313																															4	0.00203046	2.13146
GO:0001530: lipopolysaccharide binding																												1	0.25	2.31862				3	0.00887574	2.11341	7	0.00372142	2.20385
GO:0030291: protein serine/threonine kinase inhibitor activity	5	0.00430663	2.15428																																					4	0.00610687	2.3146
GO:0097001: ceramide binding				3	0.00536673	2.23042																															5	0.00265816	2.16362				6	0.00218341	2.12696
GO:0005085: guanyl-nucleotide exchange factor activity	53	0.0456503	27.4742																																											29	0.0147208	3.85077
GO:0016765: transferase activity, transferring alkyl or aryl (other than methyl) groups																7	0.0304348	6.09257																									23	0.00836972	8.02727
GO:0051787: misfolded protein binding				4	0.00715564	2.86188																																					14	0.00509461	7.9884
GO:0030507: spectrin binding	11	0.00947459	7.34751
GO:0015459: potassium channel regulator activity	7	0.00602929	2.38443																																								19	0.00691412	7.06754
GO:1990841: promoter-specific chromatin binding	15	0.0129199	6.72941
GO:0042169: SH2 domain binding	12	0.0103359	6.6353
GO:0042393: histone binding	32	0.0275624	6.23427																																											38	0.0192893	3.75283
GO:0008009: chemokine activity																															8	0.0143627	5.93446	4	0.0118343	2.84366
GO:0016634: oxidoreductase activity, acting on the CH-CH group of donors, oxygen as acceptor				3	0.00536673	2.94823										4	0.0173913	5.87097
GO:0004602: glutathione peroxidase activity																5	0.0217391	5.70973																						4	0.00610687	2.54609
GO:0055106: ubiquitin-protein transferase regulator activity																																														10	0.00507614	5.68052
GO:0008194: UDP-glycosyltransferase activity																																								15	0.0229008	5.67483	29	0.0105531	3.66105
GO:0019209: kinase activator activity	18	0.0155039	5.54234																																		17	0.00903775	2.4888
GO:0008097: 5S rRNA binding				5	0.00894454	5.47513																																								7	0.0035533	5.03127
GO:0019208: phosphatase regulator activity	16	0.0137812	5.39487																																								18	0.00655022	2.03887
GO:0043130: ubiquitin binding				10	0.0178891	5.02034																																								19	0.00964467	5.08796
GO:0016597: amino acid binding				9	0.0161002	5.01614																																					18	0.00655022	4.03002
GO:0015020: glucuronosyltransferase activity																3	0.0130435	2.57852																						7	0.010687	4.96567
GO:0032182: ubiquitin-like protein binding				11	0.019678	4.96137																																								21	0.0106599	4.74268
GO:0030276: clathrin binding	12	0.0103359	4.93279																																								15	0.00545852	2.92478
GO:0044183: protein folding chaperone																4	0.0173913	3.50898																									14	0.00509461	4.883
GO:0048156: tau protein binding																3	0.0130435	3.13681																									10	0.00363901	4.7978
GO:0015144: carbohydrate transmembrane transporter activity																																					8	0.00425306	2.5909	7	0.010687	4.70994
GO:0042379: chemokine receptor binding																															9	0.016158	4.68694
GO:0030971: receptor tyrosine kinase binding	13	0.0111972	4.66659																																											12	0.00609137	2.03712
GO:0140098: catalytic activity, acting on RNA													16	0.0446927	4.66398																												57	0.0207424	3.53835
GO:0015379: potassium:chloride symporter activity	5	0.00430663	4.61018																																		4	0.00212653	2.52849
GO:1990782: protein tyrosine kinase binding	16	0.0137812	4.57244																																											17	0.00862944	2.47422
GO:0003730: mRNA 3'-UTR binding	15	0.0129199	4.54624																																								21	0.00764192	2.91965
GO:0102991: myristoyl-CoA hydrolase activity																																								3	0.00458015	2.33976				7	0.0035533	4.51131
GO:0016874: ligase activity													7	0.0195531	2.32695																												33	0.0120087	4.48682
GO:0016667: oxidoreductase activity, acting on a sulfur group of donors													4	0.0111732	2.31368																												16	0.00582242	4.45451
GO:0019787: ubiquitin-like protein transferase activity																																											62	0.0225619	2.72057	54	0.0274112	4.4232
GO:0055105: ubiquitin-protein transferase inhibitor activity																																														6	0.00304569	4.41302
GO:0016831: carboxy-lyase activity				6	0.0107335	4.38845																																					9	0.00327511	2.46958
GO:0042608: T cell receptor binding
GO:0043495: protein-membrane adaptor activity	7	0.00602929	4.31459				1	0.111111	2.10069
GO:0001046: core promoter sequence-specific DNA binding																															7	0.0125673	4.27438													9	0.00456853	2.15147
GO:0047086: ketosteroid monooxygenase activity																3	0.0130435	4.21382																												5	0.00253807	3.51444
GO:0047787: delta4-3-oxosteroid 5beta-reductase activity																3	0.0130435	4.21382																												5	0.00253807	3.51444
GO:0016684: oxidoreductase activity, acting on peroxide as acceptor																5	0.0217391	3.92308																						8	0.0122137	4.20613
GO:1901567: fatty acid derivative binding																4	0.0173913	4.18963																												6	0.00304569	2.02531
GO:0045505: dynein intermediate chain binding				4	0.00715564	2.10424																																					13	0.00473071	4.18795
GO:0004842: ubiquitin-protein transferase activity																																											60	0.0218341	2.84219	51	0.0258883	4.14824
GO:0035612: AP-2 adaptor complex binding	5	0.00430663	4.1428																																								5	0.00181951	2.4189
GO:0001664: G protein-coupled receptor binding																															18	0.032316	4.12463				35	0.0186071	2.56946
GO:0008135: translation factor activity, RNA binding	13	0.0111972	4.11381										6	0.0167598	2.99702
GO:0015085: calcium ion transmembrane transporter activity																																					18	0.00956938	2.46603				28	0.0101892	4.10647
GO:0008307: structural constituent of muscle	4	0.00344531	2.01427																3	0.0265487	4.1055
GO:0008199: ferric iron binding										2	0.0952381	4.09796																												3	0.00458015	2.10846
GO:0042800: histone methyltransferase activity (H3-K4 specific)				3	0.00536673	2.37152																																								7	0.0035533	4.08494
GO:0004601: peroxidase activity																5	0.0217391	4.06972																						6	0.00916031	2.77716
GO:0043548: phosphatidylinositol 3-kinase binding	6	0.00516796	2.20646																																								13	0.00473071	4.06257
GO:0008200: ion channel inhibitor activity	7	0.00602929	3.67019																																								11	0.00400291	4.01812
GO:0004722: protein serine/threonine phosphatase activity				7	0.0125224	2.63038
GO:0051010: microtubule plus-end binding	6	0.00516796	3.95211																																								6	0.00218341	2.00871
GO:0017166: vinculin binding	5	0.00430663	3.9469	3	0.00536673	2.72214
GO:0003954: NADH dehydrogenase activity				5	0.00894454	3.94465																																								7	0.0035533	2.90648
GO:0070182: DNA polymerase binding				3	0.00536673	2.04825																																					9	0.00327511	3.93189
GO:0005355: glucose transmembrane transporter activity				3	0.00536673	2.04825																																		5	0.00763359	3.90399
GO:0015108: chloride transmembrane transporter activity																																		7	0.0207101	3.4149	19	0.010101	3.8963
GO:0015453: oxidoreduction-driven active transmembrane transporter activity				6	0.0107335	3.355																																								12	0.00609137	3.89445
GO:0042610: CD8 receptor binding
GO:0055102: lipase inhibitor activity				4	0.00715564	3.88866
GO:0043295: glutathione binding																3	0.0130435	3.40222																									8	0.00291121	3.85114
GO:0003727: single-stranded RNA binding				8	0.0143113	3.1332																																					22	0.00800582	3.82758
GO:0051371: muscle alpha-actinin binding	5	0.00430663	3.76995
GO:0045236: CXCR chemokine receptor binding																															4	0.00718133	3.76676	3	0.00887574	3.15964
GO:0019888: protein phosphatase regulator activity	12	0.0103359	3.74587																																								18	0.00655022	2.92598
GO:0016248: channel inhibitor activity	7	0.00602929	3.49055																																								11	0.00400291	3.73855
GO:0004864: protein phosphatase inhibitor activity	8	0.00689061	3.72612
GO:0047834: D-threo-aldose 1-dehydrogenase activity																3	0.0130435	3.64806
GO:0003993: acid phosphatase activity				3	0.00536673	3.08012							3	0.00837989	3.64569
GO:0004771: sterol esterase activity													3	0.00837989	3.64569																						4	0.00212653	2.52849
GO:0016836: hydro-lyase activity				7	0.0125224	3.61716																																		7	0.010687	3.20529
GO:0016504: peptidase activator activity																																														8	0.00406091	2.05265
GO:0099604: ligand-gated calcium channel activity																																											9	0.00327511	3.59028				6
GO:0015278: calcium-release channel activity																																											7	0.00254731	3.58751
GO:0003854: 3-beta-hydroxy-delta5-steroid dehydrogenase activity																																		3	0.00887574	3.58474				3	0.00458015	2.75032
GO:0030506: ankyrin binding	6	0.00516796	3.5823																2	0.0176991	2.4212
GO:0004252: serine-type endopeptidase activity																												2	0.5	3.5597
GO:0061659: ubiquitin-like protein ligase activity																																											47	0.0171033	2.21957	41	0.0208122	3.54304
GO:0019825: oxygen binding																																								5	0.00763359	3.53968
GO:0047115: trans-1,2-dihydrobenzene-1,2-diol dehydrogenase activity																2	0.00869565	2.5467																												5	0.00253807	3.51444
GO:1990948: ubiquitin ligase inhibitor activity																																														5	0.00253807	3.51444
GO:0008198: ferrous iron binding										2	0.0952381	3.51144	3	0.00837989	2.01048
GO:0017154: semaphorin receptor activity																																											5	0.00181951	2.4189
GO:0046625: sphingolipid binding				5	0.00894454	3.48222																															8	0.00425306	3.12595
GO:0004029: aldehyde dehydrogenase (NAD+) activity																3	0.0130435	3.47879																						3	0.00458015	2.18019
GO:0004114: 3',5'-cyclic-nucleotide phosphodiesterase activity	6	0.00516796	3.47264																																								8	0.00291121	2.85656
GO:0015175: neutral amino acid transmembrane transporter activity																																		4	0.0118343	2.84366				6	0.00916031	3.46784
GO:0070851: growth factor receptor binding																																					20	0.0106326	2.53647				29	0.0105531	3.45844
GO:0140375: immune receptor activity																															10	0.0179533	3.42465				17	0.00903775	2.04841
GO:0015378: sodium:chloride symporter activity	3	0.00258398	2.05089																																		5	0.00265816	3.37018
GO:0004030: aldehyde dehydrogenase [NAD(P)+] activity																3	0.0130435	3.33019																						3	0.00458015	2.04127
GO:0005521: lamin binding	5	0.00430663	3.32457	3	0.00536673	2.37152
GO:0019870: potassium channel inhibitor activity	4	0.00344531	3.31265																																								5	0.00181951	2.84408
GO:0017018: myosin phosphatase activity				7	0.0125224	3.22169
GO:0004112: cyclic-nucleotide phosphodiesterase activity	6	0.00516796	3.27002																																								9	0.00327511	3.28986
GO:0046977: TAP binding
GO:0046978: TAP1 binding
GO:0016298: lipase activity													6	0.0167598	2.33048																									10	0.0152672	3.25176
GO:0004032: alditol:NADP+ 1-oxidoreductase activity																3	0.0130435	3.19788
GO:0051059: NF-kappaB binding	5	0.00430663	2.03339										4	0.0111732	3.16323
GO:0043027: cysteine-type endopeptidase inhibitor activity involved in apoptotic process																																								4	0.00610687	2.07289
GO:0016408: C-acyltransferase activity																3	0.0130435	3.13681																3	0.00887574	2.65703
GO:0008174: mRNA methyltransferase activity	4	0.00344531	3.13069										2	0.00558659	2.08869
GO:0016832: aldehyde-lyase activity				3	0.00536673	2.72214																																					6	0.00218341	3.10424
GO:0031994: insulin-like growth factor I binding																																								3	0.00458015	2.52644	6	0.00218341	3.10424
GO:0031434: mitogen-activated protein kinase kinase binding	5	0.00430663	3.08033																												3	0.005386	2.23473
GO:0008137: NADH dehydrogenase (ubiquinone) activity				4	0.00715564	3.07939																																								6	0.00304569	2.49402
GO:0050136: NADH dehydrogenase (quinone) activity				4	0.00715564	3.07939																																								6	0.00304569	2.49402
GO:0070006: metalloaminopeptidase activity																3	0.0130435	3.07872																									7	0.00254731	2.30883
GO:0046875: ephrin receptor binding	5	0.00430663	2.03339																																		8	0.00425306	3.02685
GO:0015301: anion:anion antiporter activity																																					7	0.00372142	3.02479							6	0.00304569	2.19662
GO:0140323: solute:anion antiporter activity																																					7	0.00372142	3.02479							6	0.00304569	2.19662
GO:0005112: Notch binding																																											7	0.00254731	2.19652	7	0.0035533	3.02244
GO:0000049: tRNA binding				6	0.0107335	2.58253																																								13	0.00659898	3.00693
GO:0004867: serine-type endopeptidase inhibitor activity																																		7	0.0207101	3.00561				9	0.0137405	2.47532
GO:0061630: ubiquitin protein ligase activity																																											45	0.0163755	2.07413	38	0.0192893	2.98004
GO:0015373: anion:sodium symporter activity																																					5	0.00265816	2.9741	3	0.00458015	2.52644
GO:0008093: cytoskeletal anchor activity	4	0.00344531	2.96891				1	0.111111	2.41865
GO:0002162: dystroglycan binding	4	0.00344531	2.96891										2	0.00558659	2.01313
GO:0008353: RNA polymerase II CTD heptapeptide repeat kinase activity	4	0.00344531	2.96891										2	0.00558659	2.01313
GO:0016208: AMP binding																																					6	0.00318979	2.95969				7	0.00254731	2.84539
GO:0022843: voltage-gated cation channel activity																																											26	0.00946143	2.93355				18
GO:0001671: ATPase activator activity				4	0.00715564	2.93081																																					7	0.00254731	2.19652
GO:0003955: NAD(P)H dehydrogenase (quinone) activity				4	0.00715564	2.86188																																								7	0.0035533	2.90648
GO:1901618: organic hydroxy compound transmembrane transporter activity																																					10	0.00531632	2.90464	5	0.00763359	2.26717
GO:0048029: monosaccharide binding				6	0.0107335	2.02629																																		8	0.0122137	2.9033
GO:0043878: glyceraldehyde-3-phosphate dehydrogenase (NAD+) (non-phosphorylating) activity																2	0.00869565	2.5467																						3	0.00458015	2.8811
GO:0070573: metallodipeptidase activity													2	0.00558659	2.17221																									3	0.00458015	2.8811
GO:0004386: helicase activity	13	0.0111972	2.02067																																								27	0.00982533	2.86403
GO:0015125: bile acid transmembrane transporter activity																																								4	0.00610687	2.67847	8	0.00291121	2.85656
GO:0008408: 3'-5' exonuclease activity													4	0.0111732	2.53238																												12	0.00436681	2.84661
GO:0019869: chloride channel inhibitor activity	3	0.00258398	2.17585																																								5	0.00181951	2.84408
[truncated: 60 more rows]
[truncated: 23 more columns]
