# Supplementary material for: Cosmic kidney disease: an integrated pan-omic, physiological and morphological study into spaceflight-induced renal dysfunction
Source: Nat Commun. 2024 Jun 11;15:4923. doi: 10.1038/s41467-024-49212-1 (PMC11167060; doi:10.1038/s41467-024-49212-1)
Supplement: Supplementary file 10 — Supplementary Data 7 [file 41467_2024_49212_MOESM10_ESM.xlsx]

## Sheet: Rank 1
Description	Gene Count_RR10_PTM	Gene Ratio_RR10_PTM	NegLogP_RR10_PTM	Gene Count_BNL3_Protein	Gene Ratio_BNL3_Protein	NegLogP_BNL3_Protein	Gene Count_NSRL22A_II_F_vs_I_F_Protein	Gene Ratio_NSRL22A_II_F_vs_I_F_Protein	NegLogP_NSRL22A_II_F_vs_I_F_Protein	Gene Count_NSRL22A_II_M_vs_I_M_Protein	Gene Ratio_NSRL22A_II_M_vs_I_M_Protein	NegLogP_NSRL22A_II_M_vs_I_M_Protein	Gene Count_RR10_Protein	Gene Ratio_RR10_Protein	NegLogP_RR10_Protein	Gene Count_RR1_Protein	Gene Ratio_RR1_Protein	NegLogP_RR1_Protein	Gene Count_RR3_Protein	Gene Ratio_RR3_Protein	NegLogP_RR3_Protein	Gene Count_RR19_Protein	Gene Ratio_RR19_Protein	NegLogP_RR19_Protein	Gene Count_Inspiration4_plasma_immpostVpre_Protein	Gene Ratio_Inspiration4_plasma_immpostVpre_Protein	NegLogP_Inspiration4_plasma_immpostVpre_Protein	Gene Count_Inspiration4_exosomes_immpostVpre_Protein	Gene Ratio_Inspiration4_exosomes_immpostVpre_Protein	NegLogP_Inspiration4_exosomes_immpostVpre_Protein	Gene Count_RR7_C3HHeJ_GCvsSF_25d_RNA	Gene Ratio_RR7_C3HHeJ_GCvsSF_25d_RNA	NegLogP_RR7_C3HHeJ_GCvsSF_25d_RNA	Gene Count_RR7_C57BL6J_GCvsSF_25d_RNA	Gene Ratio_RR7_C57BL6J_GCvsSF_25d_RNA	NegLogP_RR7_C57BL6J_GCvsSF_25d_RNA	Gene Count_RR10_RNA	Gene Ratio_RR10_RNA	NegLogP_RR10_RNA	Gene Count_MHU3_RNA	Gene Ratio_MHU3_RNA	NegLogP_MHU3_RNA	Gene Count_RR23_RNA	Gene Ratio_RR23_RNA	NegLogP_RR23_RNA	Gene Count_RR1_RNA	Gene Ratio_RR1_RNA	NegLogP_RR1_RNA	Gene Count_RR3_RNA
hsa00190: Oxidative phosphorylation				21	0.0346535	12.466				49	0.047343	36.3985							5	0.0406504	3.64331																17	0.00928454	2.50501	19	0.0291411	10.0132				19	0.00961538	2.92616
hsa00480: Glutathione metabolism				6	0.00990099	3.0118				18	0.0173913	12.4862				8	0.0336134	7.80296				4	0.0150943	2.79787	5	0.016129	3.52388	5	0.0197628	3.93285										8	0.0122699	4.52958	13	0.00484894	2.91037	14	0.00708502	4.8701
hsa04022: cGMP-PKG signaling pathway	27	0.0218447	8.96955							19	0.0183575	5.29684	8	0.0204604	2.8047																9	0.0172414	2.58447				22	0.0120153	3.29453				38	0.0141738	7.28586	27	0.013664	4.92001
hsa04066: HIF-1 signaling pathway	12	0.00970874	2.76785				3	0.0340909	2.39536													9	0.0339623	6.26994	5	0.016129	2.2658	6	0.0237154	3.49198							16	0.00873839	3.05366	7	0.0107362	2.02119	22	0.00820589	3.68191
hsa00620: Pyruvate metabolism										20	0.0193237	16.7658				4	0.0168067	3.28791	3	0.0243902	3.02709	3	0.0113208	2.08818				3	0.0118577	2.14316	4	0.00766284	2.05698				8	0.0043692	2.1661	7	0.0107362	4.19978
hsa04140: Autophagy - animal	29	0.0234628	12.2634	10	0.0165017	3.23529	3	0.0340909	2.0862				7	0.0179028	2.60412							6	0.0226415	2.80134																			23	0.00857889	2.49606	23	0.0116397	4.34937
hsa04926: Relaxin signaling pathway													6	0.0153453	2.16633							6	0.0226415	2.99975				7	0.027668	3.94988							20	0.010923	3.99874				28	0.0104439	5.13084	20	0.0101215	3.55907	12
hsa04010: MAPK signaling pathway	32	0.02589	6.25446													7	0.0294118	2.04246																			42	0.0229383	6.65017				49	0.0182768	4.86807	33	0.0167004	2.74245
hsa04024: cAMP signaling pathway										16	0.0154589	2.305										9	0.0339623	3.74291													29	0.0158383	3.9732				43	0.0160388	5.89458	27	0.013664	2.75757	20
hsa04210: Apoptosis	17	0.013754	4.36874	9	0.0148515	2.75609							7	0.0179028	2.69259							5	0.0188679	2.14742													18	0.00983069	2.82643							22	0.0111336	4.13215
hsa04152: AMPK signaling pathway	24	0.0194175	9.92108																																		16	0.00873839	2.57159				25	0.00932488	4.27308	25	0.0126518	6.60651
hsa04150: mTOR signaling pathway	25	0.0202265	8.27517							12	0.0115942	2.11467				5	0.0210084	2.09363																			18	0.00983069	2.18025							24	0.0121457	4.09191
hsa04962: Vasopressin-regulated water reabsorption	6	0.00485437	2.06086	5	0.00825083	2.73847				12	0.0115942	7.7212										3	0.0113208	2.16771																						8	0.00404858	2.14862
hsa04668: TNF signaling pathway																						8	0.0301887	5.16281							8	0.0153257	3.12516				18	0.00983069	3.86234				22	0.00820589	3.50659	18	0.00910931	3.45723
hsa04924: Renin secretion	11	0.00889968	3.97058							7	0.00676329	2.03106																									10	0.0054615	2.07178				18	0.00671391	4.63377	12	0.00607287	2.79167
hsa04068: FoxO signaling pathway	16	0.012945	4.02654																																		18	0.00983069	3.01555				21	0.0078329	2.23957	18	0.00910931	2.64801
hsa04614: Renin-angiotensin system				8	0.0132013	8.0231				4	0.00386473	2.14067																												5	0.00766871	3.94739
hsa05211: Renal cell carcinoma	8	0.00647249	2.15018																																		12	0.0065538	3.07649				13	0.00484894	2.14543
hsa00020: Citrate cycle (TCA cycle)				4	0.00660066	2.53562				16	0.0154589	15.5195
hsa04966: Collecting duct acid secretion										8	0.00772947	5.63611				3	0.012605	2.90963
hsa04964: Proximal tubule bicarbonate reclamation										6	0.0057971	4.00876																			3	0.00574713	2.1523
hsa04960: Aldosterone-regulated sodium reabsorption																																											9	0.00335696	2.37001	7	0.00354251	2.03357
[truncated: 23 more columns]

## Sheet: Rank 2
Description	Gene Count_RR10_PTM	Gene Ratio_RR10_PTM	NegLogP_RR10_PTM	Gene Count_BNL3_Protein	Gene Ratio_BNL3_Protein	NegLogP_BNL3_Protein	Gene Count_NSRL22A_II_F_vs_I_F_Protein	Gene Ratio_NSRL22A_II_F_vs_I_F_Protein	NegLogP_NSRL22A_II_F_vs_I_F_Protein	Gene Count_NSRL22A_II_M_vs_I_M_Protein	Gene Ratio_NSRL22A_II_M_vs_I_M_Protein	NegLogP_NSRL22A_II_M_vs_I_M_Protein	Gene Count_RR10_Protein	Gene Ratio_RR10_Protein	NegLogP_RR10_Protein	Gene Count_RR1_Protein	Gene Ratio_RR1_Protein	NegLogP_RR1_Protein	Gene Count_RR3_Protein	Gene Ratio_RR3_Protein	NegLogP_RR3_Protein	Gene Count_RR19_Protein	Gene Ratio_RR19_Protein	NegLogP_RR19_Protein	Gene Count_Inspiration4_plasma_immpostVpre_Protein	Gene Ratio_Inspiration4_plasma_immpostVpre_Protein	NegLogP_Inspiration4_plasma_immpostVpre_Protein	Gene Count_Inspiration4_exosomes_immpostVpre_Protein	Gene Ratio_Inspiration4_exosomes_immpostVpre_Protein	NegLogP_Inspiration4_exosomes_immpostVpre_Protein	Gene Count_RR7_C3HHeJ_GCvsSF_25d_RNA	Gene Ratio_RR7_C3HHeJ_GCvsSF_25d_RNA	NegLogP_RR7_C3HHeJ_GCvsSF_25d_RNA	Gene Count_RR7_C57BL6J_GCvsSF_25d_RNA	Gene Ratio_RR7_C57BL6J_GCvsSF_25d_RNA	NegLogP_RR7_C57BL6J_GCvsSF_25d_RNA	Gene Count_RR10_RNA	Gene Ratio_RR10_RNA	NegLogP_RR10_RNA	Gene Count_MHU3_RNA	Gene Ratio_MHU3_RNA	NegLogP_MHU3_RNA	Gene Count_RR23_RNA	Gene Ratio_RR23_RNA	NegLogP_RR23_RNA	Gene Count_RR1_RNA	Gene Ratio_RR1_RNA	NegLogP_RR1_RNA	Gene Count_RR3_RNA
hsa04151: PI3K-Akt signaling pathway	29	0.0234628	3.46204	16	0.0264026	2.63047				23	0.0222222	2.55662										14	0.0528302	5.45842	13	0.0419355	4.06725	16	0.0632411	7.2106							49	0.0267613	7.20463	18	0.0276074	3.10957	71	0.0264827	10.2436	49	0.0247976	6.22141
hsa04510: Focal adhesion	25	0.0202265	6.08122	13	0.0214521	3.63725				22	0.021256	5.7471	10	0.0255754	3.50264							7	0.0264151	2.68229	11	0.0354839	5.08657	10	0.0395257	5.07794							35	0.0191152	7.79112	12	0.0184049	2.82284	42	0.0156658	6.86242	35	0.0177126	6.97765
hsa04810: Regulation of actin cytoskeleton	35	0.0283172	10.7096				5	0.0568182	3.24772	30	0.0289855	9.44505													9	0.0290323	3.19108	15	0.0592885	8.94409							37	0.0202075	7.30872				42	0.0156658	5.29985	27	0.013664	2.64729	19
hsa04520: Adherens junction	14	0.0113269	6.02716	6	0.00990099	2.51785				12	0.0115942	5.30779																4	0.0158103	2.52032	5	0.00957854	2.11058				16	0.00873839	5.37902				13	0.00484894	2.04018	12	0.00607287	2.68197
hsa04512: ECM-receptor interaction				6	0.00990099	2.06327																			10	0.0322581	7.5994	4	0.0158103	2.18804							19	0.0103768	5.9647	9	0.0138037	3.91578	20	0.0074599	4.14136	17	0.00860324	4.30507
hsa04015: Rap1 signaling pathway	26	0.0210356	6.25897							16	0.0154589	2.59717																6	0.0237154	2.05609							42	0.0229383	11.1904				35	0.0130548	3.66608	29	0.0146761	3.93624
hsa04530: Tight junction	35	0.0283172	14.7549	16	0.0264026	6.46477				22	0.021256	7.05629																7	0.027668	3.23422							26	0.0141999	4.94481				28	0.0104439	3.01697	25	0.0126518	3.95407
hsa04390: Hippo signaling pathway	16	0.012945	3.12701																									6	0.0237154	2.66663							27	0.014746	6.05828				32	0.0119358	5.15547	28	0.01417	5.93326
hsa04540: Gap junction	15	0.0121359	5.57006	6	0.00990099	2.06327				10	0.00966184	3.06332	5	0.0127877	2.23737																												16	0.00596792	2.35784	20	0.0101215	6.10432
hsa04014: Ras signaling pathway	20	0.0161812	2.7437																			7	0.0264151	2.29889				12	0.0474308	6.0811							34	0.0185691	5.59694				43	0.0160388	5.33383
hsa04514: Cell adhesion molecules																									7	0.0225806	2.90766	6	0.0237154	2.66663							25	0.0136537	5.0452										14
hsa04012: ErbB signaling pathway	18	0.0145631	8.081				3	0.0340909	2.70103				6	0.0153453	3.07521							4	0.0150943	2.17096																			16	0.00596792	2.51299
hsa04072: Phospholipase D signaling pathway	20	0.0161812	5.54961				3	0.0340909	2.02895																			6	0.0237154	2.79607							22	0.0120153	4.05511				27	0.0100709	3.60286
hsa04310: Wnt signaling pathway																						7	0.0264151	3.10082													20	0.010923	2.45685				33	0.0123088	4.82793	22	0.0111336	2.76208
hsa04350: TGF-beta signaling pathway																									5	0.016129	2.52012										13	0.00709995	2.31791				17	0.00634092	2.39706	17	0.00860324	3.87269
hsa04110: Cell cycle																												6	0.0237154	3.1392													22	0.00820589	2.74581
hsa04330: Notch signaling pathway																																					9	0.00491535	2.05621							12	0.00607287	3.42503
[truncated: 23 more columns]

## Sheet: Rank 3
Description	Gene Count_RR10_PTM	Gene Ratio_RR10_PTM	NegLogP_RR10_PTM	Gene Count_BNL3_Protein	Gene Ratio_BNL3_Protein	NegLogP_BNL3_Protein	Gene Count_NSRL22A_II_F_vs_I_F_Protein	Gene Ratio_NSRL22A_II_F_vs_I_F_Protein	NegLogP_NSRL22A_II_F_vs_I_F_Protein	Gene Count_NSRL22A_II_M_vs_I_M_Protein	Gene Ratio_NSRL22A_II_M_vs_I_M_Protein	NegLogP_NSRL22A_II_M_vs_I_M_Protein	Gene Count_RR10_Protein	Gene Ratio_RR10_Protein	NegLogP_RR10_Protein	Gene Count_RR1_Protein	Gene Ratio_RR1_Protein	NegLogP_RR1_Protein	Gene Count_RR3_Protein	Gene Ratio_RR3_Protein	NegLogP_RR3_Protein	Gene Count_RR19_Protein	Gene Ratio_RR19_Protein	NegLogP_RR19_Protein	Gene Count_Inspiration4_plasma_immpostVpre_Protein	Gene Ratio_Inspiration4_plasma_immpostVpre_Protein	NegLogP_Inspiration4_plasma_immpostVpre_Protein	Gene Count_Inspiration4_exosomes_immpostVpre_Protein	Gene Ratio_Inspiration4_exosomes_immpostVpre_Protein	NegLogP_Inspiration4_exosomes_immpostVpre_Protein	Gene Count_RR7_C3HHeJ_GCvsSF_25d_RNA	Gene Ratio_RR7_C3HHeJ_GCvsSF_25d_RNA	NegLogP_RR7_C3HHeJ_GCvsSF_25d_RNA	Gene Count_RR7_C57BL6J_GCvsSF_25d_RNA	Gene Ratio_RR7_C57BL6J_GCvsSF_25d_RNA	NegLogP_RR7_C57BL6J_GCvsSF_25d_RNA	Gene Count_RR10_RNA	Gene Ratio_RR10_RNA	NegLogP_RR10_RNA	Gene Count_MHU3_RNA	Gene Ratio_MHU3_RNA	NegLogP_MHU3_RNA	Gene Count_RR23_RNA	Gene Ratio_RR23_RNA	NegLogP_RR23_RNA	Gene Count_RR1_RNA	Gene Ratio_RR1_RNA	NegLogP_RR1_RNA	Gene Count_RR3_RNA
hsa01230: Biosynthesis of amino acids				9	0.0148515	4.71414	4	0.0454545	4.15483	22	0.021256	14.3581	5	0.0127877	2.53428	4	0.0168067	2.52911	3	0.0243902	2.44349	6	0.0226415	4.27986	5	0.016129	2.97397	6	0.0237154	4.39161										13	0.0199387	8.13382
hsa04610: Complement and coagulation cascades				8	0.0132013	3.47028																			14	0.0451613	12.5961	31	0.12253	42.0066				6	0.0189274	3.5266	18	0.00983069	5.47961	7	0.0107362	2.58209	26	0.00969787	7.82782
hsa05418: Fluid shear stress and atherosclerosis							3	0.0340909	2.10314	14	0.0135266	3.50359				10	0.0420168	6.77327				10	0.0377358	6.34361				7	0.027668	3.74836							25	0.0136537	6.03003	9	0.0138037	2.47993	33	0.0123088	6.87803	20	0.0101215	3.13049
hsa00330: Arginine and proline metabolism				5	0.00825083	2.49093				11	0.010628	6.0961				5	0.0210084	4.3337	3	0.0243902	2.94861	3	0.0113208	2.01418																6	0.00920245	3.15264	15	0.00559493	4.74107	9	0.00455466	2.32561
hsa04933: AGE-RAGE signaling pathway in diabetic complications				8	0.0132013	3.03132	3	0.0340909	2.50057													8	0.0301887	5.53091	5	0.016129	2.42434										17	0.00928454	3.98841	9	0.0138037	3.49266	20	0.0074599	3.34841
hsa00010: Glycolysis / Gluconeogenesis										22	0.021256	15.5244				5	0.0210084	3.72215				4	0.0150943	2.53965				7	0.027668	5.81917							10	0.0054615	2.16155	6	0.00920245	2.48854
hsa00260: Glycine, serine and threonine metabolism				9	0.0148515	7.10534	3	0.0340909	3.65985	14	0.0135266	10.5406				9	0.0378151	10.6499																4	0.0126183	3.09154				5	0.00766871	2.78743	11	0.00410295	3.26542
hsa04611: Platelet activation	21	0.0169903	7.48814							15	0.0144928	4.6282																9	0.0355731	5.9635							16	0.00873839	2.46375				35	0.0130548	9.3824
hsa00982: Drug metabolism - cytochrome P450				6	0.00990099	2.48734				14	0.0135266	6.8745				9	0.0378151	8.2518																						11	0.0168712	6.3954	18	0.00671391	4.36478	11	0.0055668	2.1602
hsa04928: Parathyroid hormone synthesis, secretion and action	20	0.0161812	7.98806																																		16	0.00873839	3.18841	8	0.0122699	2.66858	22	0.00820589	3.8661	21	0.0106275	5.34991	12
hsa05417: Lipid and atherosclerosis							5	0.0568182	3.37213							6	0.0252101	2.13207				12	0.045283	6.29743	11	0.0354839	4.81191	8	0.0316206	3.3109							26	0.0141999	3.19683				40	0.0149198	5.23502
hsa04020: Calcium signaling pathway	22	0.0177994	3.41533																															8	0.0252366	2.3934							46	0.0171578	6.29423				19
hsa00230: Purine metabolism	16	0.012945	4.14795							14	0.0135266	3.88059													6	0.0193548	2.67183													9	0.0138037	2.72219	29	0.0108169	5.68425	21	0.0106275	4.06315
hsa00270: Cysteine and methionine metabolism				6	0.00990099	3.27205				15	0.0144928	10.014				4	0.0168067	3.15215										4	0.0158103	3.05339										7	0.0107362	3.96715	12	0.00447594	2.85274
hsa04979: Cholesterol metabolism							5	0.0568182	6.40131	7	0.00676329	2.77058													6	0.0193548	4.86464	6	0.0237154	5.36722										5	0.00766871	2.31904	14	0.00522193	3.99506
hsa04925: Aldosterone synthesis and secretion	12	0.00970874	3.17627																												7	0.01341	2.79921	5	0.0157729	2.42083							19	0.00708691	3.03813	17	0.00860324	3.70253
hsa04060: Cytokine-cytokine receptor interaction																						10	0.0377358	3.51643							12	0.0229885	2.24955	10	0.0315457	2.91752	30	0.0163845	2.39471
hsa04612: Antigen processing and presentation				7	0.0115512	3.0089										5	0.0210084	3.41301										5	0.0197628	3.29223	6	0.0114943	2.63179							6	0.00920245	2.16403	17	0.00634092	3.38236
hsa00520: Amino sugar and nucleotide sugar metabolism				6	0.00990099	3.36723				7	0.00676329	2.8745										3	0.0113208	2.03827																			12	0.00447594	3.01624	10	0.00506073	2.95708
hsa05410: Hypertrophic cardiomyopathy	10	0.00809061	2.42484																						5	0.016129	2.62216										13	0.00709995	2.52377	7	0.0107362	2.47087	17	0.00634092	2.65193	15	0.00759109	3.14688
hsa05322: Systemic lupus erythematosus																									8	0.0258065	4.06846	13	0.0513834	9.8424	8	0.0153257	2.58605
hsa04218: Cellular senescence	14	0.0113269	2.30102																																		20	0.010923	2.9021				33	0.0123088	5.6643	24	0.0121457	4.09191
hsa04930: Type II diabetes mellitus	7	0.00566343	2.60006																			4	0.0150943	3.14906																6	0.00920245	3.35054				8	0.00404858	2.03078
hsa00250: Alanine, aspartate and glutamate metabolism				4	0.00660066	2.20154				6	0.0057971	2.82407	5	0.0127877	3.95775																									4	0.00613497	2.09148
hsa04961: Endocrine and other factor-regulated calcium reabsorption	7	0.00566343	2.24798							12	0.0115942	6.74263																												5	0.00766871	2.24737
hsa04380: Osteoclast differentiation																																					16	0.00873839	2.327				20	0.0074599	2.03724
hsa04911: Insulin secretion																																											15	0.00559493	2.07505	17	0.00860324	4.43863
hsa00360: Phenylalanine metabolism										5	0.00483092	3.82509																												3	0.00460123	2.34147
[truncated: 23 more columns]

## Sheet: Rank 4
Description	NegLogP_RR10_PTM	Gene Ratio_RR10_PTM	NegLogP_BNL3_Protein	Gene Ratio_BNL3_Protein	NegLogP_NSRL22A_II_F_vs_I_F_Protein	Gene Ratio_NSRL22A_II_F_vs_I_F_Protein	NegLogP_NSRL22A_II_M_vs_I_M_Protein	Gene Ratio_NSRL22A_II_M_vs_I_M_Protein	NegLogP_RR10_Protein	Gene Ratio_RR10_Protein	NegLogP_RR1_Protein	Gene Ratio_RR1_Protein	NegLogP_RR3_Protein	Gene Ratio_RR3_Protein	NegLogP_RR19_Protein	Gene Ratio_RR19_Protein	NegLogP_Inspiration4_plasma_immpostVpre_Protein	Gene Ratio_Inspiration4_plasma_immpostVpre_Protein	NegLogP_Inspiration4_exosomes_immpostVpre_Protein	Gene Ratio_Inspiration4_exosomes_immpostVpre_Protein	NegLogP_RR7_C3HHeJ_GCvsSF_25d_RNA	Gene Ratio_RR7_C3HHeJ_GCvsSF_25d_RNA	NegLogP_RR7_C57BL6J_GCvsSF_25d_RNA	Gene Ratio_RR7_C57BL6J_GCvsSF_25d_RNA	NegLogP_RR10_RNA	Gene Ratio_RR10_RNA	NegLogP_MHU3_RNA	Gene Ratio_MHU3_RNA	NegLogP_RR23_RNA	Gene Ratio_RR23_RNA	NegLogP_RR1_RNA	Gene Ratio_RR1_RNA	NegLogP_RR3_RNA	Gene Ratio_RR3_RNA	NegLogP_RR7_C3HHeJ_GCvsSF_75d_RNA	Gene Ratio_RR7_C3HHeJ_GCvsSF_75d_RNA	NegLogP_RR7_C57BL6J_GCvsSF_75d_RNA	Gene Ratio_RR7_C57BL6J_GCvsSF_75d_RNA	NegLogP_MHU1_MGvGC_RNA	Gene Ratio_MHU1_MGvGC_RNA	NegLogP_JAXA_preVflight1_RNA	Gene Ratio_JAXA_preVflight1_RNA	NegLogP_JAXA_preVflight4_RNA	Gene Ratio_JAXA_preVflight4_RNA	NegLogP_RR1_Epi	Gene Ratio_RR1_Epi	NegLogP_RR3_Epi	Gene Ratio_RR3_Epi
hsa05022: Pathways of neurodegeneration - multiple diseases	3.78068	0.0299353	13.5071	0.0660066			48.7675	0.0966184	7.70877	0.0613811			4.57604	0.0813008	2.9535	0.045283			3.67442	0.0513834	2.3765	0.0325671			3.92485	0.0273075	7.18308	0.047546			7.43091	0.0323887							3.70845	0.0641026			4.74793	0.0362998			2.35671	0.030349
hsa05020: Prion disease			14.9051	0.0528053			45.335	0.0724638	9.23099	0.0511509			3.87487	0.0569106	3.13203	0.0339623	2.66186	0.0290323	6.21741	0.0513834	2.51526	0.0229885			2.05707	0.014746	7.45765	0.0352761			7.54551	0.0222672					4.43966	0.0254453					5.42777	0.0269321			2.12989	0.0197269
hsa05208: Chemical carcinogenesis - reactive oxygen species	3.8663	0.0177994	10.5378	0.039604			32.6597	0.0550725	3.15006	0.0255754	4.12446	0.0378151	5.40987	0.0650407	2.43209	0.0264151									3.30438	0.014746	12.2647	0.041411	2.59161	0.0123088	3.48391	0.0146761					5.16211	0.024173	2.20966	0.0320513			5.20455	0.0234192
hsa05200: Pathways in cancer	5.40131	0.0364078					2.78978	0.0309179			2.45777	0.0462185							6.18093	0.0711462	3.77389	0.0421456			11.955	0.0420535	3.57589	0.0383436	12.3679	0.0372995	14.2202	0.0435223			2.56457	0.0361217	3.41802	0.0356234	2.18326	0.0512821			2.01308	0.029274	2.24156	0.0319303
hsa05012: Parkinson disease	2.4813	0.0169903	16.9679	0.0561056			56.2446	0.0811594	7.82897	0.0460358			4.85139	0.0650407					2.71786	0.0316206					2.20181	0.014746	10.4549	0.041411			7.42845	0.0217611					2.75117	0.0203562	4.11219	0.0512821			5.09163	0.0257611			2.22071	0.0197269
hsa05016: Huntington disease	2.09822	0.0177994	11.2151	0.0478548			49.6974	0.0801932	6.20655	0.0434783			5.31698	0.0731707							4.55043	0.0325671			2.70476	0.0174768	7.16248	0.0368098			5.33693	0.0212551					3.32609	0.024173	2.27677	0.0384615			3.71976	0.0245902			2.4917	0.0227618
hsa05165: Human papillomavirus infection	5.57735	0.026699	6.51201	0.0379538			2.26714	0.0202899							2.55824	0.0339623	5.01273	0.0451613	2.14883	0.0316206					7.27768	0.025669	3.90916	0.0291411	8.23439	0.0234987	7.95947	0.0258097			2.65876	0.026616			3.46568	0.0512821							2.56102	0.0242792
hsa05010: Alzheimer disease	3.21762	0.0242718	9.50126	0.049505			38.6792	0.0772947	8.80881	0.0588235			2.98872	0.0569106	2.64894	0.0377358									4.39111	0.0240306	6.445	0.0398773			7.80118	0.0283401							2.40393	0.0448718			4.36054	0.030445			2.66588	0.0273141
hsa05171: Coronavirus disease - COVID-19			34.7204	0.0808581			16.4879	0.0386473			6.4416	0.0504202	7.38007	0.0813008	2.33882	0.0264151	3.80739	0.0322581	10.831	0.0671937					5.33081	0.0180229	2.31482	0.0184049			14.4916	0.0263158			3.62227	0.0247148	21.6085	0.0521628
hsa05415: Diabetic cardiomyopathy	2.01503	0.012945	11.4121	0.039604			31.9271	0.0521739	5.5545	0.0332481			3.72093	0.0487805	4.08047	0.0339623									6.16945	0.0174768	15.0352	0.0444785			2.13321	0.0116397					7.70343	0.0279898	4.94705	0.0512821			4.68026	0.0210773
hsa04714: Thermogenesis	6.99392	0.0234628	10.9626	0.0412541			26.8553	0.0502415					6.30647	0.0731707							4.23284	0.0268199			2.1164	0.0131076	8.80032	0.0352761			8.24519	0.020749					4.37906	0.0229008	2.13893	0.0320513			7.8974	0.029274			2.27889	0.0182094
hsa05132: Salmonella infection	3.19812	0.0177994	8.80665	0.0379538	3.08409	0.0568182	18.5016	0.0425121	3.35565	0.028133			2.44342	0.0406504					5.8367	0.0474308					6.82133	0.0207537			2.10059	0.0126818	4.40143	0.0172065					2.22066	0.0178117
hsa04144: Endocytosis	17.7137	0.0380259	4.83074	0.0280528	2.2	0.0454545	17.5696	0.0415459	3.32657	0.028133			3.23031	0.0487805	5.59173	0.045283			7.49933	0.055336					2.54205	0.014746			4.30955	0.0156658					2.78827	0.0228137
hsa05205: Proteoglycans in cancer	10.0937	0.02589			3.46667	0.0568182	3.57342	0.0173913									2.8752	0.0258065	3.44821	0.0316206					4.30155	0.0152922	2.28188	0.0168712	7.05851	0.0160388	3.74076	0.01417					3.99029	0.0203562	4.00121	0.0448718
hsa05014: Amyotrophic lateral sclerosis	3.60481	0.0242718	13.6026	0.0577558			52.1962	0.0888889	4.59616	0.0409207			5.58816	0.0813008											2.06862	0.0185691	6.89508	0.0398773			4.17534	0.0222672							3.19402	0.0512821			4.31669	0.029274
hsa01200: Carbon metabolism			3.27338	0.0148515	3.43837	0.0454545	38.9145	0.0463768	2.40697	0.0153453	3.50813	0.0252101			6.07247	0.0339623	2.90884	0.0193548	7.30598	0.0395257							5.11932	0.0184049	2.21944	0.00708691
hsa04723: Retrograde endocannabinoid signaling			3.6794	0.0181518			12.778	0.0270531					2.49363	0.0325203					2.79607	0.0237154					2.07035	0.00928454	4.02515	0.0184049			3.58501	0.0111336	2.02252	0.0102848			2.75241	0.0139949					5.3051	0.0187354
hsa04910: Insulin signaling pathway	9.49264	0.0202265	3.33366	0.0165016	3.15169	0.0454545	2.11446	0.010628	2.04357	0.0153453															2.40496	0.00928454	2.00032	0.0122699	3.38386	0.00932488	5.55537	0.0126518							3.12674	0.0320513
hsa03320: PPAR signaling pathway			3.11072	0.0115512			9.29887	0.0164251			4.53978	0.0252101					3.90574	0.0193548	2.43438	0.0158103	2.01241	0.00957854	2.09206	0.0126183			3.66824	0.0122699	7.81488	0.00895188	5.92556	0.00910931
hsa05163: Human cytomegalovirus infection	8.43818	0.0250809	3.17019	0.0214521	2.36643	0.0454545	2.305	0.0154589	2.02781	0.0204604									6.30079	0.0474308	2.21591	0.0191571			2.9043	0.0141999			8.50663	0.0182768	6.22219	0.0182186
hsa05166: Human T-cell leukemia virus 1 infection	2.68377	0.0153722	2.25903	0.0181518											5.32047	0.0415094			3.21943	0.0316206	2.74753	0.0210728			4.47328	0.0163845	2.46674	0.0184049	3.83871	0.0138008	5.91548	0.0177126					3.11355	0.019084
hsa04915: Estrogen signaling pathway	2.78901	0.0113269			3.13987	0.0454545					2.31437	0.0210084			3.64484	0.0264151									2.37249	0.00928454			5.00114	0.0108169	4.501	0.0116397	2.69921	0.0110759									5.70489	0.0187354	2.88573	0.0145138
hsa05146: Amoebiasis			3.66095	0.0148515			5.68341	0.0144928							3.54023	0.0226415	4.96852	0.0258065	5.61495	0.0316206					3.37813	0.00873839	2.17344	0.0107362	2.82236	0.00708691							5.59384	0.0165394	2.70551	0.025641
hsa04974: Protein digestion and absorption			2.94756	0.0132013			2.54426	0.00966184									2.36962	0.016129					2.32892	0.0157729	4.35027	0.00983069	4.83816	0.0168712	2.39142	0.00671391					3.34579	0.0152091	4.10267	0.0139949			2.54888	0.0127273
hsa04141: Protein processing in endoplasmic reticulum			7.13901	0.0280528			14.3656	0.0309179	3.38349	0.0230179	12.2481	0.0672269			3.08587	0.0264151	4.13261	0.0290323											13.752	0.0186498	4.29072	0.0131579													2.21414	0.0145138
hsa04145: Phagosome			8.73052	0.029703			8.61264	0.0222222									13.5317	0.0580645	7.15077	0.0434783	2.29297	0.0153257			5.81336	0.0141999	2.22656	0.0138037			5.21294	0.0131579					4.9558	0.019084
hsa05130: Pathogenic Escherichia coli infection	6.24598	0.0202265	4.92853	0.0247525	2.57225	0.0454545	11.0993	0.0289855											3.56418	0.0316206	2.62197	0.0191571			5.05551	0.0158383			2.89435	0.0115628	6.21993	0.0167004
hsa00983: Drug metabolism - other enzymes					2.77644	0.0340909	6.28206	0.0135266			7.84025	0.0378151	3.48545	0.0325203	2.2635	0.0150943											10.8525	0.0245399	2.79493	0.00596792	2.24425	0.00607287					2.31409	0.00890585
hsa05131: Shigellosis	8.02422	0.02589	3.28733	0.0231023	2.22428	0.0454545	9.26828	0.0299517	3.38506	0.028133					4.142	0.0377358			4.30985	0.0395257					4.75126	0.0180229			2.65746	0.0134278
hsa04934: Cushing syndrome	2.74211	0.0121359																			2.24276	0.0153257			3.75619	0.0120153	2.17253	0.0138037	4.02282	0.0108169	8.25366	0.0161943					2.1201	0.0127226			2.11172	0.0145455	2.32404	0.0128806
hsa04360: Axon guidance	5.76769	0.0186084			3.70506	0.0568182									2.25409	0.0226415			2.3505	0.0237154					6.24618	0.0163845			5.82602	0.0138008	2.08165	0.0106275	2.36911	0.0126582			2.07443	0.0139949
hsa04932: Non-alcoholic fatty liver disease			10.31	0.0330033			20.2802	0.0357488					2.42199	0.0325203											4.19856	0.0125614	7.31409	0.0260736									3.10727	0.0152672							2.51368	0.0145138	3.20215	0.016692
hsa01240: Biosynthesis of cofactors			4.85478	0.0214521	2.97312	0.0454545	11.5942	0.026087			5.42349	0.0378151					2.97264	0.0225806									9.00928	0.0291411	3.73676	0.0104439	2.98619	0.0106275
hsa05215: Prostate cancer	3.21679	0.00970874			2.53794	0.0340909			2.06194	0.0127877					2.77508	0.0188679					2.1653	0.0114943			3.63286	0.00873839			8.52616	0.0108169	5.40327	0.0101215
hsa05202: Transcriptional misregulation in cancer																					3.83214	0.0229885			5.23225	0.0158383	2.97352	0.0184049	6.03406	0.0145468	6.92355	0.0172065							3.2845	0.0384615					2.77192	0.0174165	2.44322	0.016692
hsa05135: Yersinia infection	5.4733	0.0153722			3.15169	0.0454545	2.56417	0.0115942							3.66423	0.0264151			2.21713	0.0197628	2.00095	0.01341			2.79007	0.00983069			2.65994	0.00857889
hsa00280: Valine, leucine and isoleucine degradation			2.56921	0.00825082			22.1005	0.0231884	2.46306	0.0102302	8.41783	0.0336134													4.66602	0.0065538	4.13943	0.0107362	2.06828	0.00372995
hsa05203: Viral carcinogenesis			2.06936	0.0165016			3.59949	0.0173913											9.64214	0.0592885							2.29755	0.0168712	2.64947	0.0115628	3.40783	0.013664							2.37114	0.0320513
hsa05225: Hepatocellular carcinoma	2.40555	0.0121359							2.18861	0.0179028	5.09281	0.0378151													4.08547	0.0131076			6.25884	0.0134278	7.37255	0.0161943											2.06854	0.0128806
hsa04921: Oxytocin signaling pathway	7.08316	0.0186084			2.96265	0.0454545			3.02989	0.0204604																			5.33995	0.0119358	3.33945	0.0111336					2.61644	0.0139949	2.89959	0.0320513
hsa04922: Glucagon signaling pathway	5.13212	0.012945	2.84073	0.0132013			2.94729	0.010628																	2.69497	0.00819225			3.80368	0.00820589	5.28241	0.0106275							2.62979	0.025641
hsa04142: Lysosome							4.90669	0.0154589	2.11915	0.0153453	3.18947	0.0252101													2.19777	0.00873839	2.63083	0.0138037	2.52932	0.00820589					2.06782	0.013308
hsa04713: Circadian entrainment	2.19353	0.00809062							2.06194	0.0127877									3.76734	0.0237154									3.53053	0.0074599	4.8277	0.00961539	3.13161	0.00949367									2.20131	0.00936768
hsa05416: Viral myocarditis																	2.47011	0.0129032	3.82632	0.0197628							2.73313	0.00920245	2.23085	0.00447594	2.27813	0.00506073			3.21145	0.0114068	4.62503	0.0114504
hsa04927: Cortisol synthesis and secretion	2.30741	0.00647249																			3.88562	0.01341	3.21404	0.0157729	2.76608	0.00600765			2.83362	0.00522193	4.18532	0.00708502					2.16301	0.00763359
hsa04261: Adrenergic signaling in cardiomyocytes	2.35053	0.0113269					3.05563	0.0135266																	2.23781	0.00983069			2.6335	0.00932488	4.1827	0.0121457							2.0705	0.025641			2.82493	0.0140515
hsa05120: Epithelial cell signaling in Helicobacter pylori infection	2.11294	0.00647249	2.54891	0.00990099			3.87896	0.00966184			2.63824	0.0168067					3.11002	0.016129							3.57524	0.00709994																					2.37105	0.0091047
hsa04621: NOD-like receptor signaling pathway	2.00734	0.0121359					2.29523	0.0135266							2.20914	0.0226415	3.85436	0.0290323	2.305	0.0237154	2.8051	0.0191571																							2.90815	0.0174165
hsa01524: Platinum drug resistance	2.53749	0.00728155	2.45737	0.00990099			2.45717	0.00772947			3.54698	0.0210084															2.30361	0.00920245	3.74716	0.00634092	2.57712	0.00607287
hsa04918: Thyroid hormone synthesis	3.02508	0.00809062					2.38441	0.00772947			2.52911	0.0168067									2.01241	0.00957854					2.24631	0.00920245	3.59633	0.00634092	3.4888	0.00708502
hsa03010: Ribosome			39.5693	0.0775578			23.8982	0.0405797			6.03509	0.0420168	10.0159	0.0894309																	18.0721	0.0242915					20.0567	0.043257
hsa05150: Staphylococcus aureus infection																	6.17287	0.0290323	10.5078	0.0474308	3.57565	0.0153257													2.17119	0.0114068	4.38573	0.0139949					4.06382	0.0128806
hsa04371: Apelin signaling pathway	9.35378	0.0202265																	3.74836	0.027668	2.5276	0.0153257			4.47612	0.0120153					4.44985	0.0116397							2.22465	0.025641
hsa04931: Insulin resistance	7.84304	0.0161812	2.81485	0.0132013																					3.57048	0.00928454	4.64239	0.0168712	6.22486	0.0100709	4.1516	0.00961539
hsa04670: Leukocyte transendothelial migration	4.18346	0.0121359					4.43385	0.0135266							2.4697	0.0188679	3.74117	0.0225806							7.78147	0.0136537											4.36001	0.0152672
hsa04919: Thyroid hormone signaling pathway	5.66104	0.0145631			2.26896	0.0340909			2.29946	0.0153453											2.28633	0.01341							7.3086	0.0115628	4.94144	0.0111336
hsa04913: Ovarian steroidogenesis																					2.73233	0.00957854	2.69392	0.0126183	3.70188	0.00600765	6.92485	0.0153374	2.3453	0.00410295	4.7517	0.00657895
hsa00650: Butanoate metabolism							6.76937	0.00869565			4.24132	0.0168067											2.5552	0.00946372	3.04348	0.00382305	5.88736	0.0107362			2.15372	0.00303644
hsa05152: Tuberculosis			3.52112	0.019802			2.0256	0.0125604							2.27704	0.0226415	6.39983	0.0387097			2.91154	0.0191571															2.55488	0.0152672
hsa05231: Choline metabolism in cancer	6.34036	0.013754			2.52535	0.0340909					2.96087	0.0210084											2.42083	0.0157729	3.58026	0.00873839			3.03813	0.00708691
hsa05207: Chemical carcinogenesis - receptor activation	2.53534	0.0145631					2.17541	0.0144928			5.96482	0.0462185															3.64045	0.0214724	6.20266	0.0156658	4.24701	0.0151822
hsa05134: Legionellosis							3.15921	0.00772947							4.9668	0.0226415	3.52388	0.016129	3.93285	0.0197628									3.4405	0.00522193							3.17105	0.00890585
hsa05170: Human immunodeficiency virus 1 infection	2.91513	0.0153722	2.40754	0.0181518			2.17541	0.0144928	3.32027	0.0255754									4.87618	0.0395257													2.08751	0.0134494
hsa04666: Fc gamma R-mediated phagocytosis	4.39181	0.0113269			2.53794	0.0340909	2.73793	0.00966184											2.04133	0.0158103					4.15904	0.00928454											2.41402	0.0101781
hsa00590: Arachidonic acid metabolism							2.9605	0.00772947			2.85905	0.0168067															3.47181	0.0107362	4.21755	0.00596792					2.37592	0.0095057	2.29769	0.00763359
hsa05230: Central carbon metabolism in cancer	2.66423	0.00728155					3.87896	0.00966184											2.54268	0.0158103					2.02846	0.0054615					2.25363	0.0055668							2.23991	0.0192308
hsa04146: Peroxisome							17.7944	0.0251208			8.99936	0.0420168															4.15601	0.0138037	7.63461	0.00932488																	2.6743	0.0106222
hsa00380: Tryptophan metabolism							12.6288	0.0154589			3.47689	0.0168067													3.1052	0.00491535			2.5044	0.00372995	3.52236	0.00506073
hsa01212: Fatty acid metabolism			3.85148	0.0115512			11.374	0.0164251			2.96933	0.0168067															2.84926	0.00920245			4.8701	0.00708502
hsa03040: Spliceosome	2.76995	0.0121359	5.52491	0.0231023			9.97132	0.0241546					3.365	0.0406504															4.47958	0.0111899
hsa05204: Chemical carcinogenesis - DNA adducts			2.58054	0.00990099			4.66547	0.010628			9.75926	0.0420168															7.57229	0.0184049	4.07045	0.00634092
hsa00980: Metabolism of xenobiotics by cytochrome P450							4.87282	0.0115942			9.21788	0.0420168															6.95655	0.0184049	3.87826	0.00671391							2.37487	0.00890585
hsa04976: Bile secretion	3.5645	0.00970874									3.14982	0.0210084															9.11115	0.0230061	2.30829	0.00596792	3.19939	0.00759109
hsa04211: Longevity regulating pathway	8.55554	0.0153722													3.86402	0.0226415													3.5869	0.00708691	3.19939	0.00759109													2.36735	0.0101597
hsa05100: Bacterial invasion of epithelial cells	2.93531	0.00809062					8.20357	0.0154589									2.08567	0.0129032	3.31806	0.0197628					6.93096	0.0103768
hsa04213: Longevity regulating pathway - multiple species	7.66987	0.0121359													3.66533	0.0188679			2.73585	0.0158103					2.4059	0.0054615			3.56774	0.00559493
hsa04080: Neuroactive ligand-receptor interaction																					2.29097	0.0268199	2.72846	0.0347003									7.40431	0.0316456									3.44449	0.0269321			2.88091	0.0273141
hsa04260: Cardiac muscle contraction							6.59783	0.0144928																			3.22677	0.0122699			2.37252	0.00657895					3.35544	0.0114504					3.75753	0.0117096
hsa05167: Kaposi sarcoma-associated herpesvirus infection			2.21657	0.0165016											2.76936	0.0264151			6.08378	0.0434783									4.754	0.0134278	3.76502	0.013664
hsa00030: Pentose phosphate pathway							5.25482	0.00772947							3.8761	0.0150943	2.45003	0.00967742	2.69918	0.0118577									3.06304	0.00335696
hsa05110: Vibrio cholerae infection			2.49093	0.00825082			5.19695	0.00966184			2.14123	0.012605													2.00327	0.0043692													2.65331	0.0192308
hsa04935: Growth hormone synthesis, secretion and action	5.08962	0.013754													2.37473	0.0188679													2.70325	0.0078329	4.48694	0.0106275	2.80079	0.0102848
hsa04216: Ferroptosis							5.08329	0.00869565							3.34134	0.0150943			2.30934	0.0118577							4.59787	0.0107362	3.79381	0.00447594
hsa00051: Fructose and mannose metabolism			2.38208	0.00660066			4.91934	0.00772947							3.71098	0.0150943	2.33152	0.00967742											2.15081	0.00298396
hsa04728: Dopaminergic synapse															2.20104	0.0188679			3.05162	0.0237154									4.48191	0.0100709	4.82128	0.0116397	2.88333	0.0110759
hsa04725: Cholinergic synapse					2.3516	0.0340909													4.31363	0.027668											3.40886	0.00910931	3.04257	0.0102848			2.54811	0.0114504
hsa04071: Sphingolipid signaling pathway	3.96807	0.0121359			2.28905	0.0340909									3.18284	0.0226415			2.47543	0.0197628																			2.46333	0.025641
hsa05213: Endometrial cancer	3.95366	0.00809062							3.03258	0.0127877															3.19183	0.00600765			2.83643	0.00484894	2.91987	0.0055668
hsa01232: Nucleotide metabolism							3.81362	0.010628							3.03145	0.0188679											2.61097	0.0107362			2.46152	0.00657895					2.17081	0.00890585
hsa05214: Glioma	3.02508	0.00809062			2.85708	0.0340909																			2.26768	0.00600765			3.59633	0.00634092	3.4888	0.00708502
hsa05220: Chronic myeloid leukemia	3.58686	0.00889968																							2.22367	0.00600765			2.18089	0.00522193	3.42701	0.00708502									2.57642	0.0109091
hsa04657: IL-17 signaling pathway																	3.3696	0.0193548	2.08837	0.0158103	2.90447	0.01341			2.35761	0.00709994			2.07549	0.00596792
hsa05164: Influenza A	2.33408	0.0121359	2.60282	0.0165016											3.08587	0.0264151					3.08077	0.0191571							2.93654	0.0104439
hsa04973: Carbohydrate digestion and absorption															2.08818	0.0113208					2.05698	0.00766283	2.82612	0.0126183			2.47354	0.00766871	2.13455	0.00372995
hsa00071: Fatty acid degradation							16.3365	0.0183575			4.65684	0.0210084															2.64525	0.00766871	2.97735	0.00410295
hsa05017: Spinocerebellar ataxia	4.09151	0.013754					13.1694	0.0270531	7.30317	0.0332481																			3.46884	0.00969787
hsa04613: Neutrophil extracellular trap formation																	9.82226	0.0516129	2.93621	0.027668									2.84407	0.0111899							2.82253	0.0165394
hsa04710: Circadian rhythm	2.63062	0.00485437																					4.57126	0.0157729					2.06878	0.00298396	7.00654	0.00657895
hsa04916: Melanogenesis					2.48838	0.0340909																			2.95144	0.00819225					6.93712	0.0116397											2.09808	0.00936768
hsa05224: Breast cancer																									5.56862	0.0136537					6.5376	0.01417											4.10684	0.0163934	2.16836	0.0130624
