# Supplementary material for: Cosmic kidney disease: an integrated pan-omic, physiological and morphological study into spaceflight-induced renal dysfunction
Source: Nat Commun. 2024 Jun 11;15:4923. doi: 10.1038/s41467-024-49212-1 (PMC11167060; doi:10.1038/s41467-024-49212-1)
Supplement: Supplementary file 11 — Supplementary Data 8 [file 41467_2024_49212_MOESM11_ESM.xlsx]

## Sheet: ME0 DisGeNET
Description	NegLogP_ME0	Gene Ratio_ME0
C0014772: Red Blood Cell Count measurement	6.3	0.083
C0027794: Neural Tube Defects	6.2	0.053
C0473935: Radiolabeled somatostatin analog study	6.2	0.011
C0278876: Adult Medulloblastoma	5.9	0.083
C0392885: High density lipoprotein measurement	5.7	0.068
C3887461: Head and Neck Carcinoma	5.7	0.083
C0751781: Dentatorubral-Pallidoluysian Atrophy	5.7	0.03
C0302142: Deformity	5.5	0.053
C0278510: Childhood Medulloblastoma	5.3	0.079
C0018553: Hamartoma Syndrome, Multiple	5.3	0.045
C1879321: Acute Myeloid Leukemia (AML-M2)	5.3	0.034
C1392786: Cognitive changes	5.3	0.023
C0376544: Hematopoietic Neoplasms	5.2	0.049
C0262584: Carcinoma, Small Cell	5.2	0.038
C0037579: Soft Tissue Neoplasms	5.2	0.034
C2981150: Uranostaphyloschisis	5.1	0.038
C4049796: Abnormality of cardiovascular system morphology	5	0.038
C1704273: Endometrial Polyp	5	0.015
C1837218: Cleft palate, isolated	4.9	0.045
C0023827: liposarcoma	4.9	0.038
C4551686: Malignant neoplasm of soft tissue	4.8	0.071
C1961099: Precursor T-Cell Lymphoblastic Leukemia-Lymphoma	4.7	0.068
C1535926: Neurodevelopmental Disorders	4.6	0.06
C4725671: High-Risk Neuroblastoma	4.6	0.026
C0086692: Benign Neoplasm	4.5	0.049
C0008925: Cleft Palate	4.5	0.064
C0026847: Spinal Muscular Atrophy	4.5	0.045
C0524528: Pervasive Development Disorder	4.4	0.045
C0023470: Myeloid Leukemia	4.4	0.049
C0278608: Adult Liposarcoma	4.4	0.03
C0279984: Childhood Liposarcoma	4.4	0.03
C0376634: Craniofacial Abnormalities	4.3	0.038
C1333015: Childhood Kidney Wilms Tumor	4.3	0.045
C0278996: Malignant Head and Neck Neoplasm	4.3	0.071
C4025860: Hearing abnormality	4.3	0.015
C3888194: MIXED LINEAGE LEUKEMIA	4.2	0.038
C0424605: Developmental delay (disorder)	4.2	0.06
C0085669: Acute leukemia	4.2	0.064
C0023492: Leukemia, T-Cell	4.2	0.053
C0221210: Congenital malrotation of intestine	4.2	0.023
C3495676: Anorectal Malformations	4.2	0.026
C1261502: Finding of Mean Corpuscular Hemoglobin	4.1	0.064
C0027708: Nephroblastoma	4.1	0.06
C0280785: Diffuse Astrocytoma	4.1	0.023
C1292778: Chronic myeloproliferative disorder	4	0.045
C0026650: Movement Disorders	4	0.045
C1318544: M5b Acute differentiated monocytic leukemia	4	0.026
C0020676: Hypothyroidism	3.9	0.06
C0015923: Fetal Alcohol Syndrome	3.9	0.023
C1301194: Salivary duct carcinoma	3.9	0.019
C0233794: Memory impairment	3.8	0.068
C0008626: Congenital chromosomal disease	3.8	0.068
C0220650: Metastatic malignant neoplasm to brain	3.7	0.045
C0595989: Carcinoma of larynx	3.7	0.049
C0017185: Gastrointestinal Neoplasms	3.7	0.03
C0018798: Congenital Heart Defects	3.6	0.045
C0025990: Micrognathism	3.6	0.056
C0343640: African Burkitt's lymphoma	3.6	0.015
C1336735: Treatment related acute myeloid leukaemia	3.6	0.019
C0039101: synovial sarcoma	3.5	0.038
C0149782: Squamous cell carcinoma of lung	3.5	0.06
C0038220: Status Epilepticus	3.5	0.053
C1378703: Renal carcinoma	3.5	0.06
C0007621: Neoplastic Cell Transformation	3.5	0.026
C1368404: Hypopharyngeal Carcinoma	3.5	0.023
C0427190: Ataxia, Truncal	3.5	0.019
C0562350: Hip circumference	3.5	0.019
C1320468: Nephrogenic rest	3.5	0.011
C4086152: Childhood Astrocytoma	3.4	0.056
C0544886: Somatic mutation	3.4	0.026
C0349782: Ischemic cardiomyopathy	3.4	0.023
C0595921: Intraocular pressure disorder	3.4	0.038
C0598894: Monocytic leukemia	3.4	0.019
C0205682: Waist-Hip Ratio	3.3	0.053
C1449563: Cardiomyopathy, Familial Idiopathic	3.3	0.064
C0432072: Dysmorphic features	3.3	0.045
C0740391: Middle Cerebral Artery Occlusion	3.3	0.056
C4721806: Carcinoma, Basal Cell	3.3	0.053
C0023465: Acute monocytic leukemia	3.3	0.056
C0035412: Rhabdomyosarcoma	3.3	0.053
C0156369: Uterine Polyp	3.3	0.015
C0270824: Visual seizure	3.3	0.03
C3714948: PACHYONYCHIA CONGENITA 3	3.3	0.03
C0276496: Familial Alzheimer Disease (FAD)	3.3	0.034
C0027126: Myotonic Dystrophy	3.3	0.026
C0332853: Anastomosis	3.3	0.026
C0429028: QT interval feature (observable entity)	3.3	0.019
C1836392: Dysmetric saccades	3.3	0.011
C1314691: Age at menarche	3.2	0.034
C0279550: Adult Rhabdomyosarcoma	3.2	0.049
C3495559: Juvenile arthritis	3.2	0.045
C2607914: Allergic rhinitis (disorder)	3.2	0.045
C0220620: Gastrointestinal Carcinoid Tumor	3.2	0.038
C0239676: High forehead	3.2	0.03
C3805278: Extrahepatic Cholangiocarcinoma	3.2	0.023
C0751495: Seizures, Focal	3.2	0.03
C0751494: Convulsive Seizures	3.2	0.023
C0206634: Liposarcoma, Myxoid	3.2	0.019
C0280255: stage, endometrial carcinoma	3.2	0.011
C0334371: Secretory breast carcinoma	3.2	0.011
C0423110: Downward slant of palpebral fissure	3.1	0.041
C0020534: Orbital separation excessive	3.1	0.053
C0278701: Gastric Adenocarcinoma	3.1	0.045
C0220611: Childhood Rhabdomyosarcoma	3.1	0.049
C0040028: Thrombocythemia, Essential	3.1	0.03
C0553723: Squamous cell carcinoma of skin	3.1	0.045
C0020608: Hypodontia	3.1	0.03
C4317123: Myoclonic Seizures	3.1	0.023
C0271055: Rhegmatogenous retinal detachment	3.1	0.015
C0013069: Double Outlet Right Ventricle	3.1	0.015
C1332200: Adult Diffuse Astrocytoma	3.1	0.011
C3899668: Childhood Diffuse Astrocytoma	3.1	0.011
C0028259: Nodule	3.1	0.034
C4048158: Convulsions	3.1	0.026
C1866195: Downturned corners of mouth	3.1	0.023
C0796070: MICROPHTHALMIA, SYNDROMIC 7	3.1	0.015
C1853242: Midface retrusion	3	0.03
C0007787: Transient Ischemic Attack	3	0.038
C0598935: Tumor Initiation	3	0.049
C0238198: Gastrointestinal Stromal Tumors	3	0.049
C0023493: Adult T-Cell Lymphoma/Leukemia	3	0.049
C0345905: Intrahepatic Cholangiocarcinoma	3	0.045
C4521042: Complete Trisomy 21 Syndrome	3	0.056
C0428472: Serum HDL cholesterol measurement	3	0.034
C0026850: Muscular Dystrophy	3	0.034
C0043119: Werner Syndrome	3	0.023
C0020433: Hyperbilirubinemia	3	0.023
C0025295: Meningitis, Pneumococcal	3	0.019
C1275278: Extraskeletal Myxoid Chondrosarcoma	3	0.015
C1842180: CAPILLARY MALFORMATION-ARTERIOVENOUS MALFORMATION (disorder)	3	0.011
C1260403: prothrombin gene mutation	3	0.011
C1855739: Indifference to Pain, Congenital, Autosomal Recessive	3	0.011
C3887949: Apparent mineralocorticoid excess	3	0.011
C0034885: Rectal Neoplasms	2.9	0.019
C0851578: Sleep Disorders	2.9	0.038
C0007786: Brain Ischemia	2.9	0.038
C0030297: Pancreatic Neoplasm	2.9	0.06
C0153381: Malignant neoplasm of mouth	2.9	0.06
C0153633: Malignant neoplasm of brain	2.9	0.034
C0005699: Blast Phase	2.9	0.034
C0025322: Premature Menopause	2.9	0.034
C3887898: Infantile Spasm	2.9	0.019
C0037822: Speech Disorders	2.9	0.026
C0043346: Xeroderma Pigmentosum	2.9	0.023
C0003855: Arteriovenous fistula	2.9	0.019
C0013080: Down Syndrome	2.9	0.06
C0008073: Developmental Disabilities	2.9	0.038
C0018552: Hamartoma	2.9	0.019
C0025312: Meningomyelocele	2.9	0.019
C3898222: mucosal melanoma	2.9	0.011
C0282193: Iron Overload	2.9	0.03
C4551584: Brain atrophy	2.9	0.026
C0008055: Chikungunya Fever	2.9	0.023
C1265996: Large cell neuroendocrine carcinoma	2.9	0.019
C3839868: Cytogenetically normal acute myeloid leukemia	2.9	0.019
C0392788: Nasal Type Extranodal NK/T-Cell Lymphoma	2.9	0.015
C1567435: Polycystic Kidney - body part	2.9	0.015
C0236848: Age-related cognitive decline	2.9	0.011
C0026961: Mydriasis	2.9	0.011
C1332079: Anaplastic Large Cell Lymphoma, ALK-Positive	2.9	0.011
C0042834: Vital capacity	2.8	0.041
C0494475: Tonic - clonic seizures	2.8	0.034
C0206754: Neuroendocrine Tumors	2.8	0.045
C0007140: Carcinosarcoma	2.8	0.019
C0949664: Tauopathies	2.8	0.03
C0026998: Acute Myeloid Leukemia, M1	2.8	0.023
C0279986: Childhood Leiomyosarcoma	2.8	0.023
C0278607: Adult Leiomyosarcoma	2.8	0.023
C1868571: Highly arched eyebrow	2.8	0.023
C0270846: Epileptic drop attack	2.8	0.023
C0027654: Embryonal Neoplasm	2.8	0.015
C1266119: Solitary fibrous tumor	2.8	0.015
C0149958: Complex partial seizures	2.8	0.023
C4721208: Metastatic castration-resistant prostate cancer	2.8	0.023
C0751674: Lymphangioleiomyomatosis	2.8	0.019
C0346388: Malignant melanoma of choroid	2.8	0.011
C0027831: Neurofibromatosis 1	2.7	0.034
C0018916: Hemangioma	2.7	0.03
C0037317: Sleep disturbances	2.7	0.034
C0019348: Herpes Simplex Infections	2.7	0.053
C0000772: Multiple congenital anomalies	2.7	0.03
C0013264: Muscular Dystrophy, Duchenne	2.7	0.038
C3811653: Experimental Organism Basal Cell Carcinoma	2.7	0.041
C0555198: Malignant Glioma	2.7	0.056
C0280324: Laryngeal Squamous Cell Carcinoma	2.7	0.045
C0036631: Seminoma	2.7	0.034
C0546126: Acute Confusional Senile Dementia	2.7	0.019
C0750900: Alzheimer's Disease, Focal Onset	2.7	0.019
C0545074: Myxoid/Round Cell Liposarcoma	2.7	0.015
C0339543: Epiretinal Membrane	2.7	0.019
C1849265: Overgrowth	2.7	0.019
C0022333: Jacksonian Seizure	2.7	0.019
C0422850: Seizures, Somatosensory	2.7	0.019
C0422852: Seizures, Auditory	2.7	0.019
C0422853: Olfactory seizure	2.7	0.019
C0422854: Gustatory seizure	2.7	0.019
C0422855: Vertiginous seizure	2.7	0.019
C0751056: Non-epileptic convulsion	2.7	0.019
C0751110: Single Seizure	2.7	0.019
C0751123: Atonic Absence Seizures	2.7	0.019
C0751496: Seizures, Sensory	2.7	0.019
C3495874: Nonepileptic Seizures	2.7	0.019
C4505436: Generalized Absence Seizures	2.7	0.019
C0040761: Transposition of Great Vessels	2.7	0.015
C0028840: Ocular Hypertension	2.7	0.019
C0270549: Generalized Anxiety Disorder	2.7	0.019
C0086432: Hyalinosis, Segmental Glomerular	2.7	0.011
C0152276: Granulocytic Sarcoma	2.7	0.011
C1851920: Dopa-Responsive Dystonia	2.7	0.011
C2347613: Childhood Atypical Teratoid/Rhabdoid Tumor	2.7	0.011
C0748168: Pulmonary Pathology	2.7	0.011
C0008479: Chondrosarcoma	2.6	0.038
C0010606: Adenoid Cystic Carcinoma	2.6	0.034
C0271650: Impaired glucose tolerance	2.6	0.049
C0011853: Diabetes Mellitus, Experimental	2.6	0.045
C0037369: Smoking	2.6	0.038
C1843367: Poor school performance	2.6	0.026
C0740457: Malignant neoplasm of kidney	2.6	0.053
C0040420: Tonometry	2.6	0.026
C0428474: Serum LDL cholesterol measurement	2.6	0.03
C0234533: Generalized seizures	2.6	0.026
C4552000: Episodic Kinesigenic Dyskinesia 1	2.6	0.023
C0270844: Tonic Seizures	2.6	0.019
C0037299: Skin Ulcer	2.6	0.023
C0684276: Hypsarrhythmia	2.6	0.023
C0042798: Low Vision	2.6	0.023
C0085077: Sweet Syndrome	2.6	0.019
C0221271: Elastosis perforans serpiginosa	2.6	0.015
C1853118: Severe congenital neutropenia	2.6	0.015
C0019087: Hemorrhagic Disorders	2.6	0.011
C0344460: Carcinoma ex pleomorphic adenoma	2.6	0.011
C4087347: Autosomal dominant cerebellar ataxia	2.6	0.011
C0796160: MENTAL RETARDATION, X-LINKED, SNYDER-ROBINSON TYPE	2.6	0.011
C0023508: White Blood Cell Count procedure	2.5	0.053
C0002793: Anaplasia	2.5	0.045
C1512981: Mammary Tumorigenesis	2.5	0.023
C0017654: Glomerular Filtration Rate	2.5	0.038
C0853897: Diabetic Cardiomyopathies	2.5	0.026
C0007112: Adenocarcinoma of prostate	2.5	0.034
C0858252: Breast adenocarcinoma	2.5	0.026
C0220615: Adult Acute Myeloblastic Leukemia	2.5	0.023
C0085215: Ovarian Failure, Premature	2.5	0.034
C0751295: Memory Loss	2.5	0.023
C0747845: early pregnancy	2.5	0.03
C0033377: Ptosis	2.5	0.049
C0431447: Synophrys	2.5	0.019
C1848296: DOSAGE-SENSITIVE SEX REVERSAL	2.5	0.023
C4049938: Physical Activity Measurement	2.5	0.023
C0002152: Alloxan Diabetes	2.5	0.019
C0038433: Streptozotocin Diabetes	2.5	0.019
C0340970: Congenital neutropenia	2.5	0.015
C0474808: Follicular neoplasm	2.5	0.015
C0947785: [D]Sleep disturbances (& [hypersomnia] or [insomnia])	2.5	0.015
C2752147: XERODERMA PIGMENTOSUM, COMPLEMENTATION GROUP C	2.5	0.015
C0206696: Carcinoma, Signet Ring Cell	2.5	0.015
C0542514: Blue sclera	2.5	0.015
C0019269: Hermaphroditism	2.5	0.011
C0036220: Kaposi Sarcoma	2.4	0.041
C0202236: Triglycerides measurement	2.4	0.045
C0033575: Prostatic Diseases	2.4	0.015
C0007138: Carcinoma, Transitional Cell	2.4	0.049
C1134719: Invasive Ductal Breast Carcinoma	2.4	0.038
C1704272: Benign Prostatic Hyperplasia	2.4	0.056
C0032463: Polycythemia Vera	2.4	0.03
C0079772: T-Cell Lymphoma	2.4	0.041
C0027092: Myopia	2.4	0.041
C0268398: Familial lichen amyloidosis	2.4	0.026
C0024301: Lymphoma, Follicular	2.4	0.041
C0023448: Lymphoid leukemia	2.4	0.03
C4721453: Peripheral Nervous System Diseases	2.4	0.045
C0202117: Low density lipoprotein cholesterol measurement	2.4	0.041
C0007107: Malignant neoplasm of larynx	2.4	0.034
C0041341: Tuberous Sclerosis	2.4	0.03
C0018790: Cardiac Arrest	2.4	0.038
C2986703: Overgrowth Syndrome	2.4	0.011
C0151611: Electroencephalogram abnormal	2.4	0.026
C0338831: Manic	2.4	0.023
C0039538: Teratoma	2.4	0.023
C1334953: Neuroblastic tumors	2.4	0.015
C0011991: Diarrhea	2.4	0.049
C0017668: Focal glomerulosclerosis	2.4	0.03
C0028043: Nicotine Dependence	2.4	0.023
C0949541: Hurthle Cell Tumor	2.4	0.023
C0005587: Depression, Bipolar	2.4	0.019
C0034951: Refractive Errors	2.4	0.015
C1402294: Primary Lesion	2.4	0.015
C1145628: Autonomic nervous system disorders	2.4	0.015
C0006370: Bulimia	2.4	0.015
C0085635: Photopsia	2.4	0.011
C1955861: T-Cell Large Granular Lymphocyte Leukemia	2.4	0.011
C0206658: Smooth Muscle Tumor	2.4	0.011
C0085090: Lymphoma, AIDS-Related	2.4	0.011
C0428883: Diastolic blood pressure	2.3	0.041
C0042133: Uterine Fibroids	2.3	0.045
C0235782: Gallbladder Carcinoma	2.3	0.041
C0018818: Ventricular Septal Defects	2.3	0.038
C0027962: Melanocytic nevus	2.3	0.03
C0038525: Subarachnoid Hemorrhage	2.3	0.041
C1332201: Adult Diffuse Large B-Cell Lymphoma	2.3	0.041
C0021704: Intelligence	2.3	0.049
C1837461: SCOLIOSIS, ISOLATED, SUSCEPTIBILITY TO, 3	2.3	0.045
C0278883: Metastatic melanoma	2.3	0.041
C1849367: Nasal bridge wide	2.3	0.038
C2936380: Neointima	2.3	0.011
C0201976: Creatinine measurement, serum (procedure)	2.3	0.019
C0206695: Carcinoma, Neuroendocrine	2.3	0.023
C0151779: Cutaneous Melanoma	2.3	0.041
C0431391: Hemimegalencephaly	2.3	0.011
C0011195: Dejerine-Sottas Disease (disorder)	2.3	0.023
C1270972: Mild cognitive disorder	2.3	0.038
C0038868: Progressive supranuclear palsy	2.3	0.023
C1333296: Activated B-cell type diffuse large B-cell lymphoma	2.3	0.011
C0234535: Clonic Seizures	2.3	0.019
C0259783: mixed gliomas	2.3	0.015
C0035372: Rett Syndrome	2.3	0.026
C1855179: CATARACT, ANTERIOR POLAR	2.3	0.019
C0036337: Schizoaffective Disorder	2.3	0.019
C1868938: End stage cardiac failure	2.3	0.015
C0338480: Common Migraine	2.3	0.015
C1868684: EAR, PATELLA, SHORT STATURE SYNDROME	2.3	0.015
C0403416: Idiopathic crescentic glomerulonephritis	2.3	0.015
C0154841: Central retinal vein occlusion	2.3	0.011
C1332969: Childhood Ganglioglioma	2.3	0.011
C1527231: Adrenomyeloneuropathy	2.3	0.011
C1707446: Columnar Cell Hyperplasia of the Breast	2.3	0.011
C0154778: Myopia, Degenerative	2.3	0.011
C1832200: Peroxisome biogenesis disorders	2.3	0.011
C0489786: Height	2.2	0.026
C0220641: Lip and Oral Cavity Carcinoma	2.2	0.053
C4722099: High grade glioma	2.2	0.023
C0427460: Red cell distribution width determination	2.2	0.045
C1304746: RDW - Red blood cell distribution width result	2.2	0.045
C0206624: Hepatoblastoma	2.2	0.038
C2362324: Pediatric Obesity	2.2	0.023
C0007193: Cardiomyopathy, Dilated	2.2	0.041
C0221505: Lesion of brain	2.2	0.023
C0014474: Ependymoma	2.2	0.026
C0026277: Mixed Salivary Gland Tumor	2.2	0.023
C1858085: Malar flattening	2.2	0.023
C0086981: Sicca Syndrome	2.2	0.019
C0155877: Allergic asthma	2.2	0.034
C1266184: Atypical Teratoid Rhabdoid Tumor	2.2	0.015
C0751292: Age-Related Memory Disorders	2.2	0.011
C0751293: Memory Disorder, Semantic	2.2	0.011
C0751294: Memory Disorder, Spatial	2.2	0.011
C4277690: Ciliopathies	2.2	0.026
C2945759: aggressive cancer	2.2	0.015
C0795690: Congenital omphalocele	2.2	0.015
C0584960: Factor V Leiden mutation	2.2	0.015
C0750937: Ataxia, Appendicular	2.2	0.015
C0398625: Protein C Deficiency	2.2	0.011
C0220603: Childhood Brain Neoplasm	2.2	0.011
C0032584: polyps	2.1	0.034
C0239479: Round face	2.1	0.015
C0235752: Port-Wine Stain	2.1	0.011
C0010823: Cytomegalovirus Infections	2.1	0.038
C0751690: Malignant Peripheral Nerve Sheath Tumor	2.1	0.026
C0235989: Renal interstitial fibrosis	2.1	0.019
C0278660: Adult Synovial Sarcoma	2.1	0.023
C0279982: Childhood Synovial Sarcoma	2.1	0.023
C0200638: Eosinophil count procedure	2.1	0.045
C0158570: Vascular anomaly	2.1	0.011
C1275122: Familial multiple trichoepitheliomata	2.1	0.03
C0278595: Adult Fibrosarcoma	2.1	0.034
C2985290: Fetal Alcohol Spectrum Disorders	2.1	0.011
C0017601: Glaucoma	2.1	0.053
C0040822: Tremor	2.1	0.041
C1861305: TARSAL-CARPAL COALITION SYNDROME	2.1	0.026
C0023281: Leishmaniasis	2.1	0.023
C0001787: Osteoporosis, Age-Related	2.1	0.015
C0280483: Adult Anaplastic Astrocytoma	2.1	0.015
C4551548: Grade III Childhood Astrocytoma	2.1	0.015
C0017661: IGA Glomerulonephritis	2.1	0.038
C0034013: Precocious Puberty	2.1	0.019
C0235946: Cerebral atrophy	2.1	0.038
C0027626: Neoplasm Invasiveness	2.1	0.023
C0037221: Situs Inversus	2.1	0.019
C0200637: Monocyte count procedure	2.1	0.019
C0750880: Monocyte count result	2.1	0.019
C2986665: Early-Stage Breast Carcinoma	2.1	0.019
C0008149: Chlamydia Infections	2.1	0.015
C0337438: Glucose measurement	2.1	0.015
C0495706: elevated blood glucose level	2.1	0.015
C0346627: Intestinal Cancer	2.1	0.015
C0235950: Zinc deficiency	2.1	0.015
C0018989: Hemiparesis	2.1	0.015
C1847540: Azoospermia, Nonobstructive	2.1	0.015
C0023484: Leukemia, Plasma Cell	2.1	0.011
C3472614: Plasmablastic lymphoma	2.1	0.011
C0268135: Xeroderma pigmentosum, group A	2.1	0.011
C0032181: Platelet Count measurement	2	0.026
C0334579: Anaplastic astrocytoma	2	0.023
C4721579: Secondary malignant neoplasm of colon and/or rectum	2	0.034
C4316903: Absence Seizures	2	0.023
C1739135: Progression of prostate cancer	2	0.034
C0028756: Obesity, Morbid	2	0.023
C0362046: Prediabetes syndrome	2	0.023
C0220644: Childhood Hodgkin Lymphoma	2	0.034
C0276447: Rhinovirus infection	2	0.023
C0220597: Adult Hodgkin Lymphoma	2	0.034
C0027066: Myoclonus	2	0.026
C0334037: Intestinal metaplasia	2	0.026
C0153398: Hypopharyngeal Cancer	2	0.011
C1512419: Hereditary Melanoma	2	0.011

## Sheet: ME1 DisGeNET
Description	NegLogP_ME1	Gene Ratio_ME1
C0428883: Diastolic blood pressure	16	0.055
C2938924: Oestrogen receptor positive breast cancer	16	0.055
C0023508: White Blood Cell Count procedure	14	0.062
C0410702: Adolescent idiopathic scoliosis	14	0.062
C1961099: Precursor T-Cell Lymphoblastic Leukemia-Lymphoma	13	0.059
C0278876: Adult Medulloblastoma	13	0.065
C0278510: Childhood Medulloblastoma	13	0.065
C0205682: Waist-Hip Ratio	12	0.052
C0042133: Uterine Fibroids	12	0.052
C0023470: Myeloid Leukemia	12	0.041
C0023267: Fibroid Tumor	12	0.044
C1261502: Finding of Mean Corpuscular Hemoglobin	11	0.055
C0038525: Subarachnoid Hemorrhage	11	0.048
C0029925: Ovarian Carcinoma	11	0.049
C0007124: Noninfiltrating Intraductal Carcinoma	11	0.047
C4733092: estrogen receptor-negative breast cancer	11	0.039
C3900098: Adult Myelodysplastic Syndrome	10	0.035
C0334579: Anaplastic astrocytoma	9.9	0.026
C2347761: Childhood Myelodysplastic Syndrome	9.9	0.035
C1332201: Adult Diffuse Large B-Cell Lymphoma	9.8	0.045
C1449563: Cardiomyopathy, Familial Idiopathic	9.7	0.059
C0027831: Neurofibromatosis 1	9.7	0.033
C0007786: Brain Ischemia	9.6	0.036
C0005944: Metabolic Bone Disorder	9.6	0.015
C0740391: Middle Cerebral Artery Occlusion	9.5	0.051
C0454644: Delayed speech and language development	9.5	0.048
C0423110: Downward slant of palpebral fissure	9.4	0.038
C0282160: Aplasia Cutis Congenita	9.4	0.038
C0018923: Hemangiosarcoma	9.4	0.023
C1535926: Neurodevelopmental Disorders	9.3	0.046
C1292778: Chronic myeloproliferative disorder	9.3	0.036
C0239234: Low set ears	9.3	0.043
C0002793: Anaplasia	9.2	0.046
C1314691: Age at menarche	9.2	0.03
C3203102: Idiopathic pulmonary arterial hypertension	9.2	0.058
C0032580: Adenomatous Polyposis Coli	9.1	0.049
C0021704: Intelligence	9	0.051
C1837461: SCOLIOSIS, ISOLATED, SUSCEPTIBILITY TO, 3	9	0.048
C0278701: Gastric Adenocarcinoma	8.9	0.04
C0751690: Malignant Peripheral Nerve Sheath Tumor	8.9	0.029
C0025286: Meningioma	8.9	0.05
C0233794: Memory impairment	8.7	0.056
C4721806: Carcinoma, Basal Cell	8.7	0.046
C0007138: Carcinoma, Transitional Cell	8.7	0.049
C0008479: Chondrosarcoma	8.6	0.036
C0023465: Acute monocytic leukemia	8.5	0.049
C0007787: Transient Ischemic Attack	8.5	0.033
C0153690: Secondary malignant neoplasm of bone	8.5	0.05
C0424605: Developmental delay (disorder)	8.4	0.047
C1318485: Liver regeneration disorder	8.4	0.033
C0085669: Acute leukemia	8.3	0.049
C0009241: Cognition Disorders	8.3	0.048
C0027022: Myeloproliferative disease	8.3	0.034
C0279550: Adult Rhabdomyosarcoma	8.2	0.042
C1134719: Invasive Ductal Breast Carcinoma	8.2	0.037
C0221355: Macrocephaly	8.2	0.034
C1704272: Benign Prostatic Hyperplasia	8.1	0.055
C1837218: Cleft palate, isolated	8.1	0.03
C0001815: Primary Myelofibrosis	8.1	0.029
C0220611: Childhood Rhabdomyosarcoma	8	0.042
C1512981: Mammary Tumorigenesis	8	0.021
C1849157: Resistance to Insulin-Like Growth Factor I	8	0.012
C0432072: Dysmorphic features	7.9	0.038
C0027708: Nephroblastoma	7.9	0.046
C0278883: Metastatic melanoma	7.9	0.041
C0013264: Muscular Dystrophy, Duchenne	7.9	0.034
C0026987: Myelofibrosis	7.9	0.021
C0007114: Malignant neoplasm of skin	7.8	0.041
C1176475: Ductal Carcinoma	7.8	0.028
C1328504: Hormone refractory prostate cancer	7.7	0.05
C1292769: Precursor B-cell lymphoblastic leukemia	7.7	0.04
C0023487: Acute Promyelocytic Leukemia	7.6	0.048
C0030297: Pancreatic Neoplasm	7.5	0.054
C1865014: Long philtrum	7.5	0.028
C0151650: Renal fibrosis	7.5	0.044
C0162557: Liver Failure, Acute	7.5	0.028
C0152021: Congenital heart disease	7.5	0.027
C0023492: Leukemia, T-Cell	7.4	0.038
C0220641: Lip and Oral Cavity Carcinoma	7.4	0.052
C0016202: Flatfoot	7.4	0.028
C0004936: Mental disorders	7.4	0.055
C0853879: Invasive carcinoma of breast	7.4	0.039
C0039273: Talipes cavus	7.4	0.024
C0278592: Adult Angiosarcoma	7.4	0.016
C0279988: Childhood Angiosarcoma	7.4	0.016
C4086152: Childhood Astrocytoma	7.3	0.046
C0544886: Somatic mutation	7.3	0.019
C4722099: High grade glioma	7.3	0.022
C0235989: Renal interstitial fibrosis	7.3	0.018
C0158731: Congenital pectus carinatum	7.3	0.018
C1839259: Bulbo-Spinal Atrophy, X-Linked	7.3	0.018
C0235782: Gallbladder Carcinoma	7.2	0.04
C0035412: Rhabdomyosarcoma	7.2	0.043
C0042834: Vital capacity	7.2	0.036
C0017654: Glomerular Filtration Rate	7.2	0.034
C0409959: Osteoarthritis, Knee	7.2	0.033
C1333015: Childhood Kidney Wilms Tumor	7.1	0.031
C3495559: Juvenile arthritis	7.1	0.037
C3811653: Experimental Organism Basal Cell Carcinoma	7.1	0.036
C0010606: Adenoid Cystic Carcinoma	7.1	0.03
C0853897: Diabetic Cardiomyopathies	7.1	0.024
C0003486: Aortic Aneurysm	7.1	0.027
C0016667: Fragile X Syndrome	7.1	0.022
C1848736: Distal amyotrophy	7.1	0.016
C0006413: Burkitt Lymphoma	7	0.042
C0032927: Precancerous Conditions	7	0.038
C1397307: Cardiac fibrosis	7	0.028
C0018800: Cardiomegaly	7	0.026
C0086437: Joint laxity	7	0.024
C0311394: Difficulty walking	7	0.024
C0020676: Hypothyroidism	6.9	0.045
C0018916: Hemangioma	6.9	0.026
C0271650: Impaired glucose tolerance	6.9	0.044
C0039101: synovial sarcoma	6.9	0.028
C0037286: Skin Neoplasms	6.9	0.032
C0011644: Scleroderma	6.9	0.029
C0278660: Adult Synovial Sarcoma	6.9	0.022
C0279982: Childhood Synovial Sarcoma	6.9	0.022
C0525045: Mood Disorders	6.9	0.043
C0033975: Psychotic Disorders	6.9	0.042
C0003504: Aortic Valve Insufficiency	6.9	0.033
C0235833: Congenital diaphragmatic hernia	6.9	0.025
C0003130: Anoxia	6.8	0.027
C0016842: Congenital pectus excavatum	6.8	0.026
C0030354: Papilloma	6.8	0.026
C3887461: Head and Neck Carcinoma	6.7	0.053
C0263401: Cutis marmorata	6.7	0.013
C0002726: Amyloidosis	6.7	0.048
C0018799: Heart Diseases	6.7	0.04
C0241210: Speech Delay	6.7	0.011
C0020534: Orbital separation excessive	6.6	0.043
C0376634: Craniofacial Abnormalities	6.6	0.024
C0489786: Height	6.6	0.025
C0026106: Mild Mental Retardation	6.6	0.03
C0156369: Uterine Polyp	6.6	0.0097
C0151744: Myocardial Ischemia	6.6	0.051
C0011168: Deglutition Disorders	6.6	0.033
C0221357: Brachydactyly	6.6	0.029
C0206682: Follicular thyroid carcinoma	6.6	0.027
C0269102: Endometrioma	6.6	0.026
C0279592: Adult T Acute Lymphoblastic Leukemia	6.6	0.015
C0555198: Malignant Glioma	6.5	0.049
C0278764: Adult Burkitt Lymphoma	6.5	0.037
C0278879: Childhood Burkitt Lymphoma	6.5	0.037
C0242383: Age related macular degeneration	6.5	0.048
C0007785: Cerebral Infarction	6.5	0.048
C0042373: Vascular Diseases	6.5	0.048
C0041956: Ureteral obstruction	6.5	0.031
C0158266: Intervertebral Disc Degeneration	6.5	0.03
C0007766: Intracranial Aneurysm	6.5	0.028
C0008487: Chordoma	6.5	0.018
C3888194: MIXED LINEAGE LEUKEMIA	6.4	0.024
C0034885: Rectal Neoplasms	6.4	0.014
C0598935: Tumor Initiation	6.4	0.04
C1527336: Sjogren's Syndrome	6.4	0.037
C2973725: Pulmonary arterial hypertension	6.4	0.033
C0279068: Childhood Solid Neoplasm	6.4	0.019
C1837404: High, narrow palate	6.4	0.017
C4721773: Postoperative cognitive dysfunction	6.4	0.014
C1336257: Stage 3 Neuroblastoma	6.4	0.0044
C0024305: Lymphoma, Non-Hodgkin	6.3	0.049
C0553580: Ewings sarcoma	6.3	0.039
C2145472: Urothelial Carcinoma	6.3	0.035
C4525297: Stage 0 Gallbladder Cancer AJCC v8	6.3	0.031
C4525300: Stage IIA Gallbladder Cancer AJCC v8	6.3	0.031
C4525301: Stage IIB Gallbladder Cancer AJCC v8	6.3	0.031
C4525302: Stage III Gallbladder Cancer AJCC v8	6.3	0.031
C4525305: Stage IV Gallbladder Cancer AJCC v8	6.3	0.031
C0005940: Bone Diseases	6.3	0.028
C1960398: HER2-positive carcinoma of breast	6.3	0.026
C1512127: HER2 gene amplification	6.3	0.019
C1519689: Tumor Promotion	6.3	0.019
C0020507: Hyperplasia	6.3	0.017
C0008626: Congenital chromosomal disease	6.2	0.05
C0153381: Malignant neoplasm of mouth	6.2	0.05
C0011853: Diabetes Mellitus, Experimental	6.2	0.039
C0200638: Eosinophil count procedure	6.2	0.043
C0007113: Rectal Carcinoma	6.2	0.036
C1762616: Meningioma, benign, no ICD-O subtype	6.2	0.033
C3642347: Basal-Like Breast Carcinoma	6.2	0.024
C4551570: 2-3 toe syndactyly	6.2	0.013
C0399440: Hereditary gingival fibromatosis	6.2	0.013
C4288891: Infant T Acute Lymphoblastic Leukemia	6.2	0.012
C0037317: Sleep disturbances	6.1	0.027
C0153633: Malignant neoplasm of brain	6.1	0.026
C0349782: Ischemic cardiomyopathy	6.1	0.015
C0278877: Adult Meningioma	6.1	0.033
C0426421: Wide nose	6.1	0.013
C0018818: Ventricular Septal Defects	6	0.033
C0278996: Malignant Head and Neck Neoplasm	6	0.05
C0026650: Movement Disorders	6	0.03
C2607914: Allergic rhinitis (disorder)	6	0.034
C0158570: Vascular anomaly	6	0.0097
C0162871: Aortic Aneurysm, Abdominal	6	0.041
C1836542: Depressed nasal bridge	6	0.033
C0542476: Forgetful	6	0.033
C0280099: Adult Solid Neoplasm	6	0.018
C3714758: Juvenile psoriatic arthritis	6	0.017
C0426429: Broad nasal tip	6	0.016
C0279565: Invasive Lobular Breast Carcinoma	6	0.013
C0014772: Red Blood Cell Count measurement	5.9	0.048
C0302142: Deformity	5.9	0.029
C0270824: Visual seizure	5.9	0.021
C3714948: PACHYONYCHIA CONGENITA 3	5.9	0.021
C0281361: Adenocarcinoma of pancreas	5.9	0.038
C0008497: Choriocarcinoma	5.9	0.033
C0035126: Reperfusion Injury	5.9	0.026
C3553764: Joint hyperflexibility	5.9	0.019
C0040021: Thromboangiitis Obliterans	5.9	0.016
C3888788: Minimal hepatic encephalopathy	5.9	0.0079
C0036220: Kaposi Sarcoma	5.8	0.036
C0149782: Squamous cell carcinoma of lung	5.8	0.045
C0026847: Spinal Muscular Atrophy	5.8	0.027
C0280324: Laryngeal Squamous Cell Carcinoma	5.8	0.037
C0427460: Red cell distribution width determination	5.8	0.041
C1304746: RDW - Red blood cell distribution width result	5.8	0.041
C0036920: Sezary Syndrome	5.8	0.02
C0085207: Gestational Diabetes	5.8	0.044
C0175754: Agenesis of corpus callosum	5.8	0.042
C0220668: Congenital contractural arachnodactyly	5.8	0.04
C0079773: Lymphoma, T-Cell, Cutaneous	5.8	0.03
C0026837: Muscle Rigidity	5.8	0.027
C2745900: Promyelocytic leukemia	5.8	0.024
C0302511: Small for gestational age fetus	5.8	0.018
C0018798: Congenital Heart Defects	5.7	0.032
C0032463: Polycythemia Vera	5.7	0.026
C0149931: Migraine Disorders	5.7	0.037
C0087031: Juvenile-Onset Still Disease	5.7	0.018
C4552091: Polyarthritis, Juvenile, Rheumatoid Factor Negative	5.7	0.016
C4704862: Polyarthritis, Juvenile, Rheumatoid Factor Positive	5.7	0.016
C0858004: Influenza A virus infection	5.7	0.015
C0038220: Status Epilepticus	5.6	0.038
C0037369: Smoking	5.6	0.031
C0011265: Presenile dementia	5.6	0.047
C0011884: Diabetic Retinopathy	5.6	0.043
C0240635: Byzanthine arch palate	5.6	0.036
C0153452: Malignant neoplasm of gallbladder	5.6	0.033
C0017658: Glomerulonephritis	5.6	0.031
C0520947: Clumsiness - motor delay	5.6	0.031
C0034935: Babinski Reflex	5.6	0.021
C1334274: Invasive Carcinoma	5.6	0.018
C4733095: HER2-negative breast cancer	5.6	0.018
C0023485: Precursor B-Cell Lymphoblastic Leukemia-Lymphoma	5.6	0.017
C0740392: Infarction, Middle Cerebral Artery	5.6	0.017
C1839797: Deep philtrum	5.6	0.0088
C0272139: Erythrocytosis due to low atmospheric pressure	5.6	0.007
C0079772: T-Cell Lymphoma	5.5	0.035
C0005699: Blast Phase	5.5	0.026
C1318544: M5b Acute differentiated monocytic leukemia	5.5	0.015
C4721414: Mantle cell lymphoma	5.5	0.034
C0431478: Posteriorly rotated ear	5.5	0.018
C0334583: Pilocytic Astrocytoma	5.5	0.018
C0027092: Myopia	5.4	0.035
C0206624: Hepatoblastoma	5.4	0.033
C1275122: Familial multiple trichoepitheliomata	5.4	0.026
C0025500: Mesothelioma	5.4	0.039
C0234985: Mental deterioration	5.4	0.036
C0279680: Transitional cell carcinoma of bladder	5.4	0.027
C2004493: Leukemia, B-Cell	5.4	0.022
C2986658: Diffuse Intrinsic Pontine Glioma	5.4	0.012
C0086692: Benign Neoplasm	5.3	0.029
C0376544: Hematopoietic Neoplasms	5.3	0.026
C0278595: Adult Fibrosarcoma	5.3	0.03
C0020459: Hyperinsulinism	5.3	0.041
C1857276: Trichohepatoenteric Syndrome	5.3	0.032
C0006625: Cachexia	5.3	0.024
C0007789: Cerebral Palsy	5.3	0.022
C1865017: Thin upper lip vermilion	5.3	0.02
C0011269: Dementia, Vascular	5.3	0.02
C1527349: Ductal Breast Carcinoma	5.3	0.019
C0206694: Mucoepidermoid Carcinoma	5.3	0.017
C0341858: Endometriosis of uterus	5.3	0.017
C0017075: Ganglioneuroma	5.3	0.012
C0079680: Lentivirus Infections	5.3	0.012
C0262630: Reduced concentration span	5.3	0.011
C2745963: Kashin-Beck Disease	5.3	0.011
C0008810: Circadian Rhythms	5.3	0.0088
C4551686: Malignant neoplasm of soft tissue	5.2	0.045
C4049796: Abnormality of cardiovascular system morphology	5.2	0.019
C1849367: Nasal bridge wide	5.2	0.032
C0007112: Adenocarcinoma of prostate	5.2	0.027
C0268398: Familial lichen amyloidosis	5.2	0.021
C0005612: Birth Weight	5.2	0.02
C2985290: Fetal Alcohol Spectrum Disorders	5.2	0.0088
C0151786: Muscle Weakness	5.2	0.037
C0349204: Nonorganic psychosis	5.2	0.029
C0278601: Inflammatory Breast Carcinoma	5.2	0.018
C1266042: Chromophobe Renal Cell Carcinoma	5.2	0.018
C0575158: Kyphoscoliosis deformity of spine	5.2	0.017
C0027832: Neurofibromatosis 2	5.2	0.015
C0280321: Squamous cell carcinoma of the hypopharynx	5.2	0.013
C1260954: Morphologically altered structure	5.2	0.0088
C0524528: Pervasive Development Disorder	5.1	0.026
C1445957: Serum total cholesterol measurement	5.1	0.034
C0013362: Dysarthria	5.1	0.034
C0016057: Fibrosarcoma	5.1	0.031
C0598589: Inherited neuropathies	5.1	0.013
C0280781: Adult Pilocytic Astrocytoma	5.1	0.012
C0017601: Glaucoma	5	0.048
C0494475: Tonic - clonic seizures	5	0.025
C0040028: Thrombocythemia, Essential	5	0.02
C0280785: Diffuse Astrocytoma	5	0.011
C0032326: Pneumothorax	5	0.011
C0038379: Strabismus	5	0.045
C0019158: Hepatitis	5	0.042
C0242339: Dyslipidemias	5	0.033
C0700201: Dyssomnias	5	0.021
C0013473: Eating Disorders	5	0.015
C1837658: Gross motor development delay	5	0.014
C1378511: Undifferentiated leukemia	5	0.014
C3887551: Memory dysfunction	5	0.011
C0040433: Tooth Crowding	5	0.011
C2931367: Thyroid cancer, follicular	5	0.0097
C1096458: Vascular occlusion	5	0.007
C3809250: ESTROGEN RESISTANCE	5	0.007
C0025990: Micrognathism	4.9	0.039
C0027794: Neural Tube Defects	4.9	0.025
C0024301: Lymphoma, Follicular	4.9	0.033
C0023448: Lymphoid leukemia	4.9	0.024
C2936380: Neointima	4.9	0.0079
C1306837: Papillary Renal Cell Carcinoma	4.9	0.02
C3494422: Retrognathia	4.9	0.018
C4551485: Clinodactyly	4.9	0.016
C0600033: Acquired Kyphoscoliosis	4.9	0.016
C0423113: Telecanthus	4.9	0.015
C1827524: Wide spaced nipples	4.9	0.012
C0206702: Klatskin Tumor	4.9	0.0088
C1695782: Cerebral hypoperfusion	4.9	0.0079
C0206727: Nerve Sheath Tumors	4.9	0.007
C3542025: AMYOTROPHIC LATERAL SCLEROSIS 1, AUTOSOMAL RECESSIVE	4.9	0.007
C0008925: Cleft Palate	4.8	0.04
C0220650: Metastatic malignant neoplasm to brain	4.8	0.029
C0201976: Creatinine measurement, serum (procedure)	4.8	0.014
C2939461: Myeloid neoplasm	4.8	0.0097
C0013405: Dyspnea, Paroxysmal	4.8	0.0053
C0155626: Acute myocardial infarction	4.8	0.047
C4048329: Immunosuppression	4.8	0.04
C0520679: Sleep Apnea, Obstructive	4.8	0.033
C0442874: Neuropathy	4.8	0.033
C0236734: Caffeine related disorders	4.8	0.027
C0039685: Tetralogy of Fallot	4.8	0.023
C0342649: Vascular calcification	4.8	0.022
C0339143: Thyroid associated opthalmopathies	4.8	0.019
C1519346: Skin Carcinogenesis	4.8	0.018
C0235991: Small for gestational age (disorder)	4.8	0.018
C0345392: Congenital kyphoscoliosis	4.8	0.016
C0699893: Skin carcinoma	4.8	0.015
C1332995: Childhood Pilocytic Astrocytoma	4.8	0.012
C0037052: Sick Sinus Syndrome	4.8	0.0088
C0162872: Aortic Aneurysm, Thoracic	4.8	0.0079
C1442965: Avascular necrosis of the capital femoral epiphysis	4.8	0.0062
C2697766: Interleukin 18 Measurement	4.8	0.0053
C0856975: Autistic behavior	4.7	0.022
C0206695: Carcinoma, Neuroendocrine	4.7	0.018
C1337013: Differentiated Thyroid Gland Carcinoma	4.7	0.021
C0023269: leiomyosarcoma	4.7	0.019
C0026499: Monosomy	4.7	0.019
C0265219: Miller Dieker syndrome	4.7	0.018
C4049446: Neointimal hyperplasia	4.7	0.018
C0206663: Neuroectodermal Tumor, Primitive	4.7	0.018
C4722172: Primary differentiated carcinoma of thyroid gland	4.7	0.017
C0279530: Malignant Bone Neoplasm	4.7	0.014
C1837463: Narrow face	4.7	0.011
C2931618: Gestational trophoblastic disease	4.7	0.011
C0029866: Other ureteric obstruction	4.7	0.0088
C1854465: TUBEROUS SCLEROSIS 1 (disorder)	4.7	0.007
C0023827: liposarcoma	4.6	0.018
C0040822: Tremor	4.6	0.035
C0025322: Premature Menopause	4.6	0.024
C0278608: Adult Liposarcoma	4.6	0.015
C0279984: Childhood Liposarcoma	4.6	0.015
C0015923: Fetal Alcohol Syndrome	4.6	0.011
C0026351: Moderate intellectual disability	4.6	0.021
C0015672: Fatigue	4.6	0.046
C1384666: hearing impairment	4.6	0.045
C0162429: Malnutrition	4.6	0.03
C0020615: Hypoglycemia	4.6	0.03
C1854301: Motor delay	4.6	0.028
C0085281: Addictive Behavior	4.6	0.026
C0333516: Tumor necrosis	4.6	0.026
C0334634: Malignant lymphoma, lymphocytic, intermediate differentiation, diffuse	4.6	0.024
C0039585: Androgen-Insensitivity Syndrome	4.6	0.021
C0221056: Adult type dermatomyositis	4.6	0.019
C0039075: Syndactyly	4.6	0.014
C1136033: Cutaneous Mastocytosis	4.6	0.014
C0206655: Alveolar rhabdomyosarcoma	4.6	0.013
C4721509: Usual Interstitial Pneumonia	4.6	0.0097
C0205833: Medullomyoblastoma	4.6	0.0079
C1275668: Melanotic medulloblastoma	4.6	0.0079
C3714753: RETINOSCHISIS 1, X-LINKED, JUVENILE	4.6	0.007
C0025205: Melanoma, Experimental	4.6	0.0062
C1370868: Refractory Chronic Myelogenous Leukemia, BCR-ABL1 Positive	4.6	0.0035
C4055466: Soft Tissue Angiosarcoma	4.6	0.0035
C0018553: Hamartoma Syndrome, Multiple	4.5	0.022
C2981150: Uranostaphyloschisis	4.5	0.018
C1378703: Renal carcinoma	4.5	0.041
C0858252: Breast adenocarcinoma	4.5	0.019
C0220615: Adult Acute Myeloblastic Leukemia	4.5	0.016
C1839739: Thick lower lip vermilion	4.5	0.015
C1511789: Desmoplastic	4.5	0.013
C0040034: Thrombocytopenia	4.5	0.038
C1840077: Anteverted nostril	4.5	0.029
C0026691: Mucocutaneous Lymph Node Syndrome	4.5	0.027
C0018681: Headache	4.5	0.026
C0023440: Acute Erythroblastic Leukemia	4.5	0.024
C1850049: Clinodactyly of the 5th finger	4.5	0.023
C0751396: Well Differentiated Oligodendroglioma	4.5	0.022
C1837260: Prominent forehead	4.5	0.016
C1285162: Degenerative disorder	4.5	0.016
C0024796: Marfan Syndrome	4.5	0.014
C0032019: Pituitary Neoplasms	4.5	0.014
C0019284: Diaphragmatic Hernia	4.5	0.011
C1862389: ATRIAL SEPTAL DEFECT 1	4.5	0.011
C1536999: cancer angiogenesis	4.5	0.0079
C0431109: Choroid Plexus Carcinoma	4.5	0.007
C4086159: Childhood Gastrointestinal Stromal Tumor	4.5	0.0044
C0238198: Gastrointestinal Stromal Tumors	4.4	0.035
C0023493: Adult T-Cell Lymphoma/Leukemia	4.4	0.035
C0019294: Hernia, Inguinal	4.4	0.019
C2362324: Pediatric Obesity	4.4	0.018
C3887898: Infantile Spasm	4.4	0.011
C0038013: Ankylosing spondylitis	4.4	0.043
C0024143: Lupus Nephritis	4.4	0.033
C0025362: Mental Retardation	4.4	0.033
C0018939: Hematological Disease	4.4	0.021
C0751967: Multiple Sclerosis, Relapsing-Remitting	4.4	0.018
C0027809: Neurilemmoma	4.4	0.018
C0152171: Idiopathic pulmonary hypertension	4.4	0.016
C0003857: Congenital arteriovenous malformation	4.4	0.016
C0428886: Mean blood pressure	4.4	0.015
C1853926: NONAKA MYOPATHY	4.4	0.014
C0280141: Acute Undifferentiated Leukemia	4.4	0.013
C1821417: RESTING HEART RATE	4.4	0.011
C0005694: Bladder neck obstruction	4.4	0.0097
C0426891: Broad thumbs	4.4	0.0097
C4021538: Mild neurosensory hearing impairment	4.4	0.007
C0206754: Neuroendocrine Tumors	4.3	0.033
C0276496: Familial Alzheimer Disease (FAD)	4.3	0.021
C0036631: Seminoma	4.3	0.024
C4721579: Secondary malignant neoplasm of colon and/or rectum	4.3	0.028
C0175704: LEOPARD Syndrome	4.3	0.0079
C3714636: Pneumonitis	4.3	0.042
C0024115: Lung diseases	4.3	0.042
C0041696: Unipolar Depression	4.3	0.04
C1969372: Tubulointerstitial fibrosis	4.3	0.025
C0242596: Neoplasm, Residual	4.3	0.025
C0730328: Central Serous Chorioretinopathy	4.3	0.018
C0341439: Chronic liver disease	4.3	0.018
C2717836: Steroid Sulfatase Deficiency Disease	4.3	0.017
C4025790: Specific learning disability	4.3	0.016
C0334463: Malignant Fibrous Histiocytoma	4.3	0.015
C1266043: Sarcomatoid Renal Cell Carcinoma	4.3	0.014
C0034194: Pyloric Stenosis	4.3	0.013
C0033141: Cardiomyopathies, Primary	4.3	0.012
C0600104: Obsessive compulsive behavior	4.3	0.011
C1519678: Tumor Expansion	4.3	0.0079
C0279751: Adenoid cystic carcinoma of salivary gland	4.3	0.0079
C0023234: Legg-Calve-Perthes Disease	4.3	0.007
C1512259: Grade II Meningioma	4.3	0.0026
C1858656: Short Stature, Idiopathic, Autosomal	4.3	0.0026
C2347750: Adult Grade II Meningioma	4.3	0.0026
C2347759: Childhood Grade II Meningioma	4.3	0.0026
C0019348: Herpes Simplex Infections	4.2	0.04
C4707243: Familial thoracic aortic aneurysm and aortic dissection	4.2	0.0088
C0595989: Carcinoma of larynx	4.2	0.031
C4721453: Peripheral Nervous System Diseases	4.2	0.035
C0007193: Cardiomyopathy, Dilated	4.2	0.033
C0085215: Ovarian Failure, Premature	4.2	0.025
C0037822: Speech Disorders	4.2	0.017
C0043346: Xeroderma Pigmentosum	4.2	0.014
C0027796: Neuralgia	4.2	0.045
C0004763: Barrett Esophagus	4.2	0.032
C0345967: Malignant mesothelioma	4.2	0.029
C0376618: Endotoxemia	4.2	0.028
C0018817: Atrial Septal Defects	4.2	0.027
C0238462: Medullary carcinoma of thyroid	4.2	0.025
C0011175: Dehydration	4.2	0.023
C0085413: Polycystic Kidney, Autosomal Dominant	4.2	0.022
C0206686: Adrenocortical carcinoma	4.2	0.022
C0028945: oligodendroglioma	4.2	0.022
C0026826: Muscle Hypertonia	4.2	0.018
C0079588: Ichthyosis, X-Linked	4.2	0.018
C1836047: Long face	4.2	0.017
C0271183: Severe myopia	4.2	0.017
C0151546: Oral Cavity Carcinoma	4.2	0.016
C0280783: Juvenile Pilocytic Astrocytoma	4.2	0.007
C4551560: Truncal obesity	4.2	0.007
C1290344: Nonspecific interstitial pneumonia	4.2	0.0062
C1301359: Precursor T cell lymphoblastic leukemia/lymphoblastic lymphoma	4.2	0.0053
C0033922: Psychomotor Disorders	4.2	0.0035
C0751456: Developmental Psychomotor Disorders	4.2	0.0035
C0796022: Lujan Fryns syndrome	4.2	0.0035
C0032584: polyps	4.1	0.027
C0000772: Multiple congenital anomalies	4.1	0.02
C0017168: Gastroesophageal reflux disease	4.1	0.03
C0546126: Acute Confusional Senile Dementia	4.1	0.011
C0750900: Alzheimer's Disease, Focal Onset	4.1	0.011
C0020542: Pulmonary Hypertension	4.1	0.015
C0409974: Lupus Erythematosus	4.1	0.035
C0343641: Human papilloma virus infection	4.1	0.029
C1290884: Inflammatory disorder	4.1	0.027
C0279671: Cervical Squamous Cell Carcinoma	4.1	0.026
C0011633: Dermatomyositis	4.1	0.019
C0085084: Motor Neuron Disease	4.1	0.017
C0032000: Pituitary Adenoma	4.1	0.016
C3887499: Renal cyst	4.1	0.016
C0011303: Demyelinating Diseases	4.1	0.015
C0206733: Strawberry nevus of skin	4.1	0.012
C1135868: Gestational Trophoblastic Neoplasms	4.1	0.011
C0021775: Intermittent Claudication	4.1	0.0088
C0027540: Necrosis	4.1	0.0088
C0851578: Sleep Disorders	4	0.026
C1319315: Adenocarcinoma of large intestine	4	0.034
C0220620: Gastrointestinal Carcinoid Tumor	4	0.024
C0221505: Lesion of brain	4	0.017
C4316903: Absence Seizures	4	0.018
C0026838: Muscle Spasticity	4	0.036
C2062441: Influenza A	4	0.035
C0279628: Adenocarcinoma Of Esophagus	4	0.031
C0020429: Hyperalgesia	4	0.03
C0238461: Anaplastic thyroid carcinoma	4	0.027
C1262477: Weight decreased	4	0.021
C0265783: Congenital hypoplasia of lung	4	0.016
C0558353: Tongue Carcinoma	4	0.015
C1527390: Neoplasms, Intracranial	4	0.015
C0023480: Leukemia, Myelomonocytic, Chronic	4	0.015
C0009171: Cocaine Abuse	4	0.014
C1328407: Hip Dysplasia	4	0.013
C0017612: Glaucoma, Open-Angle	4	0.013
C0740447: Diabetic peripheral neuropathy	4	0.013
C0340629: Aortic aneurysm without mention of rupture NOS	4	0.011
C0432283: Osteoglophonic dwarfism	4	0.011
C0221263: Cafe-au-Lait Spots	4	0.0097
C0265101: Carotid artery occlusion	4	0.0097
C0010633: Cystadenoma	4	0.0097
C0037771: Paraparesis, Spastic	4	0.0097
C0263630: Hypertrophic disorder of skin, unspecified	4	0.0088
C1136085: Monoclonal Gammapathies	4	0.0088
C3888088: SMITH-MCCORT DYSPLASIA 1	4	0.0088
C0020492: Hyperostosis	4	0.0079
C1262048: Glial scar	4	0.0079
C0150080: Social Communication Disorder	4	0.007
C1398312: Narrow palate	4	0.007
C0272401: Virchow's node (disorder)	4	0.0062
C0280317: Squamous cell carcinoma of tonsil	4	0.0062
C0398368: Lymphatic Abnormalities	4	0.0062
C1836996: Disproportionate tall stature	4	0.0062
C0271066: Choroidal retinal neovascularization	4	0.0044
C0346991: Secondary malignant neoplasm of omentum	4	0.0044
C4023915: Abnormally low-pitched voice	4	0.0044
C1739135: Progression of prostate cancer	3.9	0.027
C0151888: Hyporeflexia	3.9	0.023
C0003706: Arachnodactyly	3.9	0.011
C4551683: Adrenal Gland Pheochromocytoma	3.9	0.028
C0038436: Post-Traumatic Stress Disorder	3.9	0.028
C0678230: Congenital Epicanthus	3.9	0.028
C0677932: Progressive Neoplastic Disease	3.9	0.026
C3539781: Progressive cGVHD	3.9	0.026
C0027404: Narcolepsy	3.9	0.023
C0151449: Primary SjÃ¶gren's syndrome	3.9	0.023
C0007129: Merkel cell carcinoma	3.9	0.018
C4082937: Necrotizing enterocolitis in fetus OR newborn	3.9	0.018
C0265610: Clinodactyly of fingers	3.9	0.015
C0748355: Acute respiratory distress	3.9	0.014
C4551649: Congenital Dysplasia Of The Hip	3.9	0.014
C0576226: Short foot	3.9	0.012
C0231807: Dyspnea on exertion	3.9	0.011
C0686377: CNS metastases	3.9	0.011
C0751265: Learning Disabilities	3.9	0.011
C0041207: Truncus Arteriosus, Persistent	3.9	0.0097
C0392699: Dysesthesia	3.9	0.0053
C1336538: Supratentorial Embryonal Tumor, Not Otherwise Specified	3.9	0.0053
C2242826: Myeloblastic leukemia	3.9	0.0053
C1853242: Midface retrusion	3.8	0.018
C0027962: Melanocytic nevus	3.8	0.022
C1843367: Poor school performance	3.8	0.018
C0014474: Ependymoma	3.8	0.019
C0282612: Prostatic Intraepithelial Neoplasias	3.8	0.018
C0751295: Memory Loss	3.8	0.015
C0423798: Increased tendency to bruise	3.8	0.013
C1388233: Aneurysm of descending thoracic aorta	3.8	0.0044
C4022878: Descending aortic dissection	3.8	0.0044
C4025690: Prenatal maternal abnormality	3.8	0.0053
C0856169: Endothelial dysfunction	3.8	0.041
C0008312: Primary biliary cirrhosis	3.8	0.031
C0349566: Squamous cell carcinoma of tongue	3.8	0.03
C0024232: Lymphatic Metastasis	3.8	0.03
C0848558: Hypospadias	3.8	0.026
C0040128: Thyroid Diseases	3.8	0.018
C0399526: Class III malocclusion	3.8	0.016
C3828530: Platelet Component Distribution Width Measurement	3.8	0.013
C0279583: Childhood T Acute Lymphoblastic Leukemia	3.8	0.012
C0280449: secondary acute myeloid leukemia	3.8	0.011
C1853246: Eversion of lower lip	3.8	0.011
C0005744: Blepharophimosis	3.8	0.011
C2676033: Hepatoblastoma Caused By Somatic Mutation	3.8	0.011
C0263641: Epithelial hyperplasia of skin	3.8	0.0097
C0027888: Hereditary Motor and Sensory Neuropathies	3.8	0.0079
C0263912: Rotator cuff syndrome	3.8	0.0079
C0751291: Desmoplastic Medulloblastoma	3.8	0.0079
C0039445: Hereditary hemorrhagic telangiectasia	3.8	0.007
C0546964: Genu recurvatum	3.8	0.0062
C0746731: Acute myocardial ischemia	3.8	0.0062
C1257958: Glucose Metabolism Disorders	3.8	0.0062
C4021620: Clinodactyly of the 2nd toe	3.8	0.0062
C0011757: Developmental Coordination Disorder	3.8	0.0053
C0019357: Keratitis, Herpetic	3.8	0.0053
C1960546: Myxoma of heart	3.8	0.0053
C0333297: Chronic ulcer	3.8	0.0044
C0392885: High density lipoprotein measurement	3.7	0.033
C0032181: Platelet Count measurement	3.7	0.02
C0202117: Low density lipoprotein cholesterol measurement	3.7	0.031
C0595921: Intraocular pressure disorder	3.7	0.022
C0221354: Frontal bossing	3.7	0.023
C0003855: Arteriovenous fistula	3.7	0.011
C0010278: Craniosynostosis	3.7	0.031
C0003872: Arthritis, Psoriatic	3.7	0.029
C0024314: Lymphoproliferative Disorders	3.7	0.022
C1854114: Short nose	3.7	0.02
C0234251: Inflammatory pain	3.7	0.02
C0235031: Neurologic Symptoms	3.7	0.018
C0234146: Absent reflex	3.7	0.017
C3495917: Advanced breast cancer	3.7	0.014
C3665419: intracranial glioma	3.7	0.011
C0752308: Hypoxia-Ischemia, Brain	3.7	0.0097
C0239137: Coxa valga	3.7	0.0088
C1334699: Mesenchymal Cell Neoplasm	3.7	0.0079
C0338078: Non-Functioning Pituitary Gland Neoplasm	3.7	0.0079
C0796154: SIMPSON-GOLABI-BEHMEL SYNDROME, TYPE 1	3.7	0.007
C0264142: Spade-like hand	3.7	0.0053
C0279663: Serous cystadenocarcinoma ovary	3.7	0.0053
C0008449: Congenital anomaly of cartilage	3.7	0.0035
C0742035: Cerebellar lesion NOS	3.7	0.0035
C1332167: Adenoid cystic breast carcinoma	3.7	0.0035
C1959589: Angioma, Cavernous	3.7	0.0035
C0521686: Glaucomatous retinal degeneration	3.7	0.0026
C0345905: Intrahepatic Cholangiocarcinoma	3.6	0.03
C0013274: Patent ductus arteriosus	3.6	0.032
C0026277: Mixed Salivary Gland Tumor	3.6	0.016
C0028756: Obesity, Morbid	3.6	0.017
C1858036: Periorbital fullness	3.6	0.0079
C1851712: Dural ectasia	3.6	0.0044
C4476554: Carotid artery dilatation	3.6	0.0044
C1836653: Ascending aortic dissection	3.6	0.0053
C0018213: Graves Disease	3.6	0.035
C0020255: Hydrocephalus	3.6	0.03
C0013421: Dystonia	3.6	0.029
C0035222: Respiratory Distress Syndrome, Adult	3.6	0.028
C0936223: Metastatic Prostate Carcinoma	3.6	0.025
C1282496: Metastasis from malignant tumor of prostate	3.6	0.024
C0022821: Kyphosis deformity of spine	3.6	0.022
C0022578: Keratoconus	3.6	0.02
C4551583: Cerebral cortical atrophy	3.6	0.02
C0020295: Hydronephrosis	3.6	0.019
C3489532: Cone-Rod Dystrophy 2	3.6	0.019
C0333983: Hyperplastic Polyp	3.6	0.017
C0009782: Connective Tissue Diseases	3.6	0.016
C0042345: Varicosity	3.6	0.016
C0239174: Late tooth eruption	3.6	0.013
C0018671: Head and Neck Neoplasms	3.6	0.012
C1306710: Facial asymmetry	3.6	0.011
C0149939: Obstructive nephropathy	3.6	0.011
C0205824: Liposarcoma, Dedifferentiated	3.6	0.011
C3536714: Renal dysplasia	3.6	0.011
C0205969: Thymic Carcinoma	3.6	0.0097
C0279646: Childhood Acute Monocytic Leukemia	3.6	0.0088
C0280634: Adult Acute Monocytic Leukemia	3.6	0.0088
C0334581: Gemistocytic astrocytoma	3.6	0.007
C2675021: Narrow palpebral fissure	3.6	0.0062
C4024664: Moderate sensorineural hearing impairment	3.6	0.0062
C4025252: Abnormal nasal morphology	3.6	0.0062
C0241703: High pitched voice	3.6	0.0062
C0917804: Arteriovenous Malformations, Cerebral	3.6	0.0062
C1846151: Widened subarachnoid space	3.6	0.0062
C0346037: Acral Lentiginous Malignant Melanoma	3.6	0.0044
C1963184: Nystagmus, CTCAE 3.0	3.5	0.043
C4554036: Nystagmus, CTCAE 5.0	3.5	0.043
C0553723: Squamous cell carcinoma of skin	3.5	0.029
C0362046: Prediabetes syndrome	3.5	0.017
C1654637: androgen independent prostate cancer	3.5	0.016
C0521158: Recurrent tumor	3.5	0.041
C1565489: Renal Insufficiency	3.5	0.036
C0004623: Bacterial Infections	3.5	0.036
C4553743: Spasticity, CTCAE	3.5	0.03
C0149721: Left Ventricular Hypertrophy	3.5	0.026
C0494463: Alzheimer Disease, Late Onset	3.5	0.026
C0040100: Thymoma	3.5	0.021
C0206687: Carcinoma, Endometrioid	3.5	0.018
C0342257: Complications of Diabetes Mellitus	3.5	0.018
C0003123: Anorexia	3.5	0.018
C0015300: Exophthalmos	3.5	0.018
C0085612: Ventricular arrhythmia	3.5	0.015
C0023462: Acute Megakaryocytic Leukemias	3.5	0.014
C0242852: Proliferative vitreoretinopathy	3.5	0.013
C0037772: Spastic Paraplegia	3.5	0.013
C0278874: Adult Ependymoma	3.5	0.013
C0796611: Newly Diagnosed Childhood Ependymoma	3.5	0.013
C0024636: Malocclusion	3.5	0.012
C0035369: Retroviridae Infections	3.5	0.011
C0578038: Thin lips	3.5	0.011
C0019825: Hoarseness	3.5	0.0097
C0751075: Cancer of Digestive System	3.5	0.0088
C1968949: Cakut	3.5	0.0088
C0023186: Learning Disorders	3.5	0.007
C0206728: Plexiform Neurofibroma	3.5	0.007
C0751772: REM Sleep Behavior Disorder	3.5	0.007
C0342782: Depletion of mitochondrial DNA	3.5	0.0062
C1264195: Refractory anemia with ringed sideroblasts	3.5	0.0062
C1860320: Bone marrow hypercellularity	3.5	0.0053
C4021806: Prelingual sensorineural hearing impairment	3.5	0.0044
C0334102: Lymphangiomatosis	3.5	0.0035
C1281300: Vascular degeneration	3.5	0.0035
C1704328: Osteoblastic Osteosarcoma	3.5	0.0035
C1847501: Glut1 Deficiency Syndrome	3.5	0.0035
C4021744: Abnormality of the wrist	3.5	0.0035
C0013080: Down Syndrome	3.4	0.042
C0740457: Malignant neoplasm of kidney	3.4	0.038
C0239676: High forehead	3.4	0.017
C0545074: Myxoid/Round Cell Liposarcoma	3.4	0.0079
C1955869: Malformations of Cortical Development	3.4	0.0079
C4529962: Fatty Liver Disease	3.4	0.041
C0037284: Skin lesion	3.4	0.033
C0014556: Epilepsy, Temporal Lobe	3.4	0.024
C0677607: Hashimoto Disease	3.4	0.023
C0013384: Dyskinetic syndrome	3.4	0.022
C0541764: Delayed bone age	3.4	0.021
C0020550: Hyperthyroidism	3.4	0.02
C0027055: Myocardial Reperfusion Injury	3.4	0.018
C0001948: Alcohol consumption	3.4	0.017
C0751072: Frontotemporal Lobar Degeneration	3.4	0.016
C0001807: Aggressive behavior	3.4	0.015
C3250443: MYOTONIC DYSTROPHY 1	3.4	0.015
C0349639: Juvenile Myelomonocytic Leukemia	3.4	0.015
C1266044: Collecting Duct Carcinoma of the Kidney	3.4	0.014
C0346429: Multiple malignancy	3.4	0.014
C1851584: Childhood Ependymoma	3.4	0.013
C1848673: Hypoplastic feet	3.4	0.012
C0027859: Acoustic Neuroma	3.4	0.012
C0036529: Myocardial Diseases, Secondary	3.4	0.011
C0410480: Avascular Necrosis of Femur Head	3.4	0.0088
C1301937: Talipes	3.4	0.0088
C0015732: Fecal Incontinence	3.4	0.0079
C0024236: Lymphedema	3.4	0.0079
C0013370: Amebic colitis	3.4	0.007
C0026846: Muscular Atrophy	3.4	0.007
C0002438: Amebiasis	3.4	0.0062
C0546884: Hypovolemia	3.4	0.0062
C2826025: Mixed phenotype acute leukemia	3.4	0.0062
C0023221: Leg Length Inequality	3.4	0.0053
C1698581: Rokitansky Kuster Hauser syndrome	3.4	0.0053
C0008476: Chondromatosis, Synovial	3.4	0.0044
C0019288: Hernia, Femoral	3.4	0.0044
C0029427: Synovial osteochondromatosis	3.4	0.0044
C1844577: Hyperextensibility of the finger joints	3.4	0.0044
C1845118: SHORT STATURE, IDIOPATHIC, X-LINKED	3.4	0.0044
C2076602: Influenza A (H3N2)	3.4	0.0044
C0239479: Round face	3.3	0.0097
C4521042: Complete Trisomy 21 Syndrome	3.3	0.038
C0151779: Cutaneous Melanoma	3.3	0.031
C0008073: Developmental Disabilities	3.3	0.024
C0009081: Congenital clubfoot	3.3	0.02
C3805278: Extrahepatic Cholangiocarcinoma	3.3	0.011
C0431391: Hemimegalencephaly	3.3	0.0062
C0020443: Hypercholesterolemia	3.3	0.03
C0020473: Hyperlipidemia	3.3	0.029
C0007682: CNS disorder	3.3	0.022
C0206180: Ki-1+ Anaplastic Large Cell Lymphoma	3.3	0.021
C1519383: Smoking Behaviors	3.3	0.018
C4317109: Epileptic Seizures	3.3	0.018
C0015230: Exanthema	3.3	0.018
C0154830: Proliferative diabetic retinopathy	3.3	0.015
C0026985: Myelodysplasia	3.3	0.015
C0022548: Keloid	3.3	0.014
C0027746: Nerve Degeneration	3.3	0.014
C0032914: Pre-Eclampsia	3.3	0.014
C0037769: West Syndrome	3.3	0.013
C3840565: Autoimmune thyroid disease (AITD)	3.3	0.012
C0152136: Low Tension Glaucoma	3.3	0.011
C0232197: Fibrillation	3.3	0.011
C0431380: Cortical Dysplasia	3.3	0.011
C0206704: Carcinoma, Large Cell	3.3	0.0097
C0013720: Ehlers-Danlos Syndrome	3.3	0.0088
C0920563: Insulin Sensitivity	3.3	0.0079
C1840069: Sandal gap	3.3	0.0079
C3714619: Insulin resistance syndrome	3.3	0.0079
C2750440: FATTY LIVER DISEASE, NONALCOHOLIC, SUSCEPTIBILITY TO, 1	3.3	0.0079
C2750441: LIVER DISEASE, ALCOHOLIC, SUSCEPTIBILITY TO, 1	3.3	0.0079
C3150651: FATTY LIVER DISEASE, NONALCOHOLIC, SUSCEPTIBILITY TO, 2	3.3	0.0079
C1412036: Anal squamous cell carcinoma	3.3	0.0062
C0262929: Myxoma of the Endocardium	3.3	0.0053
C2020284: Stickler syndrome, type 1	3.3	0.0053
C4024989: Hereditary nonpolyposis colorectal carcinoma	3.3	0.0053
C0022806: Kwashiorkor	3.3	0.0044
C0023321: Lentigo	3.3	0.0044
C0205815: Leiomyosarcoma, Epithelioid	3.3	0.0035
C0080276: Disorder of the genitourinary system	3.3	0.0026
C0262650: Abnormality of the thymus	3.3	0.0026
C1335367: Parotid Gland Squamous Cell Carcinoma	3.3	0.0026
C1366911: Cerebral Cavernous Malformations 1	3.3	0.0026
C1610069: Circulatory depression	3.3	0.0026
C1862102: BRACHYDACTYLY, TYPE E1	3.3	0.0026
C4727392: Recurrent Salivary Duct Carcinoma	3.3	0.0026
C0221210: Congenital malrotation of intestine	3.2	0.0088
C0747845: early pregnancy	3.2	0.019
C0018552: Hamartoma	3.2	0.0097
C0003811: Cardiac Arrhythmia	3.2	0.033
C0019569: Hirschsprung Disease	3.2	0.025
C0038002: Splenomegaly	3.2	0.023
C0947751: Vascular inflammations	3.2	0.021
C1827293: Carcinoma of urinary bladder, invasive	3.2	0.02
C0238790: bone destruction	3.2	0.018
C0018965: Hematuria	3.2	0.018
C0024668: Mammary Neoplasms, Experimental	3.2	0.017
C0205697: Carcinoma, Spindle-Cell	3.2	0.017
C0003125: Anorexia Nervosa	3.2	0.016
C0041234: Chagas Disease	3.2	0.016
C0026918: Mycobacterium Infections	3.2	0.015
C0162810: Cicatrix, Hypertrophic	3.2	0.015
C0023518: Leukocytosis	3.2	0.014
C4524092: Chronic rhinosinusitis with nasal polyps	3.2	0.014
C0023479: Acute myelomonocytic leukemia	3.2	0.011
C1834582: MYELOPROLIFERATIVE SYNDROME, TRANSIENT	3.2	0.011
C0855095: Small Lymphocytic Lymphoma	3.2	0.011
C0206656: Embryonal Rhabdomyosarcoma	3.2	0.011
C0282488: Interstitial Cystitis	3.2	0.011
C0334299: Carcinoid tumor no ICD-O subtype	3.2	0.011
C0221170: Muscular stiffness	3.2	0.0097
C0015310: Exotropia	3.2	0.0088
C0085083: Ovarian Hyperstimulation Syndrome	3.2	0.0079
C1847879: X-linked dominant inheritance	3.2	0.0079
C3898105: Oligoarticular Juvenile Idiopathic Arthritis	3.2	0.007
C2613439: Extramedullary Hematopoiesis (disorder)	3.2	0.007
C0085606: Urgency of micturition	3.2	0.0062
C0238348: Squamous cell carcinoma of penis	3.2	0.0062
C0302180: Condyloma	3.2	0.0062
C4021608: Shortening of all distal phalanges of the fingers	3.2	0.0062
C1334815: Multi-centric Castleman's Disease	3.2	0.0053
C0202236: Triglycerides measurement	3.1	0.033
C0206634: Liposarcoma, Myxoid	3.1	0.0088
C0033377: Ptosis	3.1	0.034
C0007107: Malignant neoplasm of larynx	3.1	0.023
C0040420: Tonometry	3.1	0.016
C1858085: Malar flattening	3.1	0.015
C0007140: Carcinosarcoma	3.1	0.0097
C0280803: Primary central nervous system lymphoma	3.1	0.013
C0013132: Drooling	3.1	0.0097
C0010417: Cryptorchidism	3.1	0.04
C0024131: Lupus Vulgaris	3.1	0.031
C0004943: Behcet Syndrome	3.1	0.03
C0027430: Nasal Polyps	3.1	0.029
C4721532: Lymphoma, Non-Hodgkin, Familial	3.1	0.028
C0685938: Malignant neoplasm of gastrointestinal tract	3.1	0.026
C2936719: Mechanical Allodynia	3.1	0.026
C0220605: Adult Non-Hodgkin Lymphoma	3.1	0.024
C0034067: Pulmonary Emphysema	3.1	0.023
C4284013: Primary cholangiocarcinoma of intrahepatic biliary tract	3.1	0.019
C0021125: Impulsive Behavior	3.1	0.019
C0022680: Polycystic Kidney Diseases	3.1	0.019
C0392525: Nephrolithiasis	3.1	0.018
C2931852: Clear-cell metastatic renal cell carcinoma	3.1	0.018
C0178664: Glomerulosclerosis (disorder)	3.1	0.017
C0543888: Epileptic encephalopathy	3.1	0.015
C0158252: Intervertebral disc disorder	3.1	0.015
C0022650: Kidney Calculi	3.1	0.015
C0027868: Neuromuscular Diseases	3.1	0.014
C0026034: Microstomia	3.1	0.014
C0235527: Heart Failure, Right-Sided	3.1	0.013
C0279070: Adult Oligodendroglioma	3.1	0.013
C0280475: Childhood Oligodendroglioma	3.1	0.013
C0153349: Malignant neoplasm of tongue	3.1	0.013
C4024896: Motor neuron atrophy	3.1	0.012
C0206664: Teratocarcinoma	3.1	0.012
C0037773: Spastic Paraplegia, Hereditary	3.1	0.011
C0240543: Bulbous nose	3.1	0.011
C0007117: Basal cell carcinoma	3.1	0.011
C0206081: Hyperandrogenism	3.1	0.011
C0011206: Delirium	3.1	0.011
C0398791: Nijmegen Breakage Syndrome	3.1	0.0097
C0270922: Peripheral demyelinating neuropathy	3.1	0.0097
C0151936: Disorder of tendon	3.1	0.0088
C0152244: Bone Cysts, Aneurysmal	3.1	0.0088
C0241240: Tall stature	3.1	0.0088
C1834055: Underdeveloped nasal alae	3.1	0.0088
C1737329: Dysmorphism	3.1	0.0088
C0345958: Large cell carcinoma of lung	3.1	0.0079
C0683322: Mental impairment	3.1	0.0079
C0153567: Uterine Cancer	3.1	0.007
C0862506: Borderline ovarian tumour	3.1	0.007
C1266050: Poorly Differentiated Thyroid Carcinoma	3.1	0.007
C3160889: Node-negative breast cancer	3.1	0.007
C0399352: Developmental absence of tooth	3.1	0.0062
C4721209: Metastatic human epidermal growth factor 2 positive carcinoma of breast	3.1	0.0062
C0007274: Carotid Artery Thrombosis	3.1	0.0053
C0264611: Apraxia of Phonation	3.1	0.0053
C0547065: Mixed oligoastrocytoma	3.1	0.0053
C4054188: Ph-Like Acute Lymphoblastic Leukemia	3.1	0.0053
C0086025: Codependency	3.1	0.0044
C0007762: Cerebellar Neoplasms	3.1	0.0035
C0027854: Neurologic Manifestations	3.1	0.0035
C0346396: Retinoma	3.1	0.0035
C1266186: Retinoblastoma, spontaneously regressed	3.1	0.0035
C1266708: Polybrominated biphenyl measurement	3.1	0.0035
C1305968: Eccrine dermal cylindroma	3.1	0.0035
C1859736: Progressive spastic quadriplegia	3.1	0.0035
C1879321: Acute Myeloid Leukemia (AML-M2)	3	0.012
C0007621: Neoplastic Cell Transformation	3	0.012
C0751495: Seizures, Focal	3	0.016
C0014170: Endometrial Neoplasms	3	0.018
C0428472: Serum HDL cholesterol measurement	3	0.019
C0949664: Tauopathies	3	0.018
C1861305: TARSAL-CARPAL COALITION SYNDROME	3	0.018
C0011195: Dejerine-Sottas Disease (disorder)	3	0.014
C0431447: Synophrys	3	0.011
C0278488: Carcinoma breast stage IV	3	0.033
C0024138: Lupus Erythematosus, Discoid	3	0.032
C0021053: Immune System Diseases	3	0.027
C0220612: Childhood Non-Hodgkin Lymphoma	3	0.024
C0026470: Monoclonal Gammopathy of Undetermined Significance	3	0.017
C0007959: Charcot-Marie-Tooth Disease	3	0.016
C0162770: Right Ventricular Hypertrophy	3	0.013
C0011882: Diabetic Neuropathies	3	0.012
C1691215: Penile hypospadias	3	0.011
C2919945: Cavernous Hemangioma of Brain	3	0.011
C3161330: Profound intellectual disabilities	3	0.011
C0236969: Substance-Related Disorders	3	0.011
C0235831: Renal Cell Dysplasia	3	0.0088
C0887833: Carcinoma, Pancreatic Ductal	3	0.0088
C1707444: Columnar Cell Change of the Breast	3	0.0088
C4317089: Infantile hemangioma	3	0.0088
C0156149: Gastrointestinal tract vascular insufficiency	3	0.0079
C2004435: Vascular insufficiency of intestine	3	0.0079
C0085682: Hypophosphatemia	3	0.0079
C0334663: Histiocytic sarcoma	3	0.0079
C0796663: Childhood Testicular Germ Cell Tumor	3	0.007
C0278694: Disseminated neuroblastoma	3	0.007
C0235896: Pulmonary Infiltrate	3	0.0062
C0078981: Arachnoid Cysts	3	0.0053
C0334488: Clear cell sarcoma of kidney	3	0.0053
C0032027: Pityriasis Rubra Pilaris	3	0.0053
C0549629: Abnormal delivery	3	0.0053
C1704327: Bone Sarcoma	3	0.0053
C2931133: Pediatric Crohn's disease	3	0.0053
C2938905: Central Nervous System Sensitization	3	0.0053
C4023909: Aplasia/Hypoplasia of the abdominal wall musculature	3	0.0053
C0033046: Premenstrual syndrome	3	0.0044
C0043020: Wallerian Degeneration	3	0.0044
C0267176: Gastroparesis with diabetes mellitus	3	0.0044
C0268380: Systemic amyloidosis	3	0.0044
C2242703: Cardio-Renal Syndrome	3	0.0044
C0026141: Milk-Alkali Syndrome	3	0.0035
C0152439: Retinoschisis	3	0.0035
C0271527: Cryptogenic sexual precocity	3	0.0035
C0334246: Squamous cell carcinoma, metastatic	3	0.0035
C0338596: Spastic cerebral palsy	3	0.0035
C0392678: Swallowing problem	3	0.0035
C0443306: Spastic	3	0.0035
C0741160: Aortic Aneurysm, Ruptured	3	0.0035
C0857177: Arthritic pain	3	0.0035
C0029587: Other eating disorders	3	0.0026
C0202455: Platinum measurement	3	0.0026
C0392707: Atopy	3	0.0026
C0477474: Dermatitis and eczema	3	0.0026
C0549357: Abdominal adhesions	3	0.0026
C0854443: Vascular fragility	3	0.0026
C1328402: Metastatic glioma	3	0.0026
C1708272: HIV lipodystrophy	3	0.0026
C1864446: Retinitis Pigmentosa 25	3	0.0026
C2678194: Mental Retardation, X-Linked, Syndromic, Christianson Type	3	0.0026
C3550430: Eclabion	3	0.0026
C4225426: THYROID CANCER, NONMEDULLARY, 2	3	0.0026
C0598894: Monocytic leukemia	2.9	0.0079
C0220644: Childhood Hodgkin Lymphoma	2.9	0.025
C0023281: Leishmaniasis	2.9	0.015
C0162298: Joint stiffness	2.9	0.013
C0005745: Blepharoptosis	2.9	0.033
C0001973: Alcoholic Intoxication, Chronic	2.9	0.033
C0035078: Kidney Failure	2.9	0.024
C0007095: Carcinoid Tumor	2.9	0.018
C0346957: Disseminated Malignant Neoplasm	2.9	0.017
C1153706: Endometrial adenocarcinoma	2.9	0.016
C4511452: Sporadic Parkinson disease	2.9	0.014
C0085136: Central Nervous System Neoplasms	2.9	0.014
C0027497: Nausea	2.9	0.013
C0021655: Insulin Resistance	2.9	0.013
C0041408: Turner Syndrome	2.9	0.013
C0220613: Adult Soft Tissue Sarcoma	2.9	0.013
C0030499: Parasitic Diseases	2.9	0.013
C1862939: AMYOTROPHIC LATERAL SCLEROSIS 1	2.9	0.013
C2827407: Infectious Otitis Media	2.9	0.012
C0019340: Herpes NOS	2.9	0.011
C0010701: Phyllodes Tumor	2.9	0.0097
C0039494: Temporomandibular Joint Disorders	2.9	0.0088
C0038354: Stomach Diseases	2.9	0.0079
C0426415: Large nose	2.9	0.0079
C0014116: Endocardial Cushion Defects	2.9	0.0079
C0031269: Peutz-Jeghers Syndrome	2.9	0.0079
C0266463: Lissencephaly	2.9	0.0079
C3495949: Locally advanced breast cancer	2.9	0.0079
C3888391: Nonnuclear polymorphic congenital cataract	2.9	0.0079
C1389018: Atrioventricular Septal Defect	2.9	0.007
C1857640: Decreased nerve conduction velocity	2.9	0.007
C0205768: Subependymal Giant Cell Astrocytoma	2.9	0.0062
C0262405: Cerebral dysfunction	2.9	0.0062
C1135161: Stage 4S neuroblastoma	2.9	0.0062
C1708566: Invasive Prostate Carcinoma	2.9	0.0062
C2931498: Mental Retardation, X-Linked 1	2.9	0.0062
C0023643: Lichen disease	2.9	0.0053
C0155686: Acute myocarditis	2.9	0.0053
C0349534: Carcinoma of anal margin	2.9	0.0053
C0432355: Hypoplasia of nipple	2.9	0.0053
C0002940: Aneurysm	2.9	0.0044
C0014084: Enchondromatosis	2.9	0.0044
C0263725: Hemophilic arthropathy	2.9	0.0044
C0342199: Iodine deficiency syndrome	2.9	0.0044
C0751560: Malignant neoplasm tonsil	2.9	0.0044
C1852504: Misalignment of teeth	2.9	0.0044
C1865027: Hypoplastic iliac wing	2.9	0.0044
C4025787: Calvarial skull defect	2.9	0.0044
C1860493: Abnormality of the sternum	2.8	0.0062
C3898222: mucosal melanoma	2.8	0.0044
C0041341: Tuberous Sclerosis	2.8	0.019
C1368683: Epithelioma	2.8	0.021
C0276447: Rhinovirus infection	2.8	0.015
C0339543: Epiretinal Membrane	2.8	0.0097
C1849265: Overgrowth	2.8	0.0097
C0086981: Sicca Syndrome	2.8	0.011
C4704874: Mammary Carcinoma, Human	2.8	0.031
C1257931: Mammary Neoplasms, Human	2.8	0.03
C0006287: Bronchopulmonary Dysplasia	2.8	0.026
C0009806: Constipation	2.8	0.026
C4552766: Miscarriage	2.8	0.026
C0339573: Glaucoma, Primary Open Angle	2.8	0.024
C0149678: Epstein-Barr Virus Infections	2.8	0.024
C0031090: Periodontal Diseases	2.8	0.021
C0014060: Encephalitis, St. Louis	2.8	0.018
C0016529: Forced expiratory volume function	2.8	0.018
C0200641: Blood basophil count (lab test)	2.8	0.018
C0206161: Reticulocyte count (procedure)	2.8	0.017
C1306503: Congenital exomphalos	2.8	0.017
C0014378: Enterovirus Infections	2.8	0.017
C0021841: Intestinal Neoplasms	2.8	0.014
C0085655: Polymyositis	2.8	0.014
C0677936: Refractory cancer	2.8	0.014
C1336076: Sporadic Breast Carcinoma	2.8	0.014
C0876973: Infectious Lung Disorder	2.8	0.014
C1854494: Slow progression	2.8	0.013
C4021790: Abnormality of the skeletal system	2.8	0.012
C0005967: Bone neoplasms	2.8	0.012
C0042024: Urinary Incontinence	2.8	0.012
C0234133: Extrapyramidal sign	2.8	0.011
C0427065: Distal muscle weakness	2.8	0.011
C1849089: Broad forehead	2.8	0.011
C2931689: Dystrophia myotonica 2	2.8	0.011
C0038271: Stereotyped Behavior	2.8	0.011
C0201657: C-reactive protein measurement	2.8	0.011
C0022638: Ketosis	2.8	0.011
C0035439: Rheumatic Heart Disease	2.8	0.0097
C3544205: Ovarian clear cell carcinoma	2.8	0.0097
C0007286: Carpal Tunnel Syndrome	2.8	0.0088
C0238033: Carcinoma of Male Breast	2.8	0.0088
C0018206: granulosa cell tumor	2.8	0.0088
C0948379: Impaired insulin secretion	2.8	0.0088
C1383860: Cardiac Hypertrophy	2.8	0.0088
C0009663: Condylomata Acuminata	2.8	0.0079
C0279613: Childhood Alveolar Rhabdomyosarcoma	2.8	0.007
C1563937: Atherogenesis	2.8	0.007
C4524268: Advanced lung cancer	2.8	0.007
C0588008: Severe depression	2.8	0.0062
C0595995: Idiopathic scoliosis	2.8	0.0062
C1136179: Hammer Toe	2.8	0.0062
C0016052: Fibromuscular Dysplasia	2.8	0.0062
C0401149: Chronic constipation	2.8	0.0062
C0521857: Increased drug resistance	2.8	0.0062
C0920299: Overriding toe	2.8	0.0062
C1096903: Sialic Acid Storage Disease, Finnish Type (disorder)	2.8	0.0062
C2215101: Acute cerebral ischemia	2.8	0.0062
C3539168: PEROXISOME BIOGENESIS DISORDER, COMPLEMENTATION GROUP A	2.8	0.0053
C0158486: Acquired genu recurvatum	2.8	0.0044
C0558355: Tonsillar Carcinoma	2.8	0.0044
C1858160: CRANIOSYNOSTOSIS, TYPE 2	2.8	0.0044
C0001349: Acute-Phase Reaction	2.8	0.0044
C0205204: Scab	2.8	0.0044
C0265808: Cyanotic congenital heart disease	2.8	0.0035
C0393626: Opsoclonus-Myoclonus Syndrome	2.8	0.0035
C0393754: Headache associated with sexual activity	2.8	0.0035
C0742034: cerebellar function	2.8	0.0035
C3696962: Coronary microvascular dysfunction	2.8	0.0035
C0019296: Inguinal Hernia, Indirect	2.8	0.0026
C0238402: Pycnodysostosis	2.8	0.0026
C0426824: Beading of ribs	2.8	0.0026
C0445347: Thickening of glomerular basement membrane	2.8	0.0026
C1701919: EBV viremia	2.8	0.0026
C4285730: Activated PI3 kinase delta syndrome	2.8	0.0026
C0343640: African Burkitt's lymphoma	2.7	0.0053
C0027126: Myotonic Dystrophy	2.7	0.012
C0025312: Meningomyelocele	2.7	0.0088
C0018790: Cardiac Arrest	2.7	0.025
C1270972: Mild cognitive disorder	2.7	0.026
C0155877: Allergic asthma	2.7	0.023
C0001787: Osteoporosis, Age-Related	2.7	0.0088
C0280483: Adult Anaplastic Astrocytoma	2.7	0.0088
C4551548: Grade III Childhood Astrocytoma	2.7	0.0088
C2986703: Overgrowth Syndrome	2.7	0.0053
C4722327: PROSTATE CANCER, HEREDITARY, 1	2.7	0.007
C0031099: Periodontitis	2.7	0.036
C3714514: Infection	2.7	0.028
C0232466: Feeding difficulties	2.7	0.027
C0019159: Hepatitis A	2.7	0.026
C0002895: Anemia, Sickle Cell	2.7	0.026
C3241937: Nonalcoholic Steatohepatitis	2.7	0.026
C0031117: Peripheral Neuropathy	2.7	0.022
C0497156: Lymphadenopathy	2.7	0.018
C0023524: Leukoencephalopathy, Progressive Multifocal	2.7	0.017
C0001175: Acquired Immunodeficiency Syndrome	2.7	0.017
C0852036: Pregnancy associated hypertension	2.7	0.014
C0008313: Cholangitis, Sclerosing	2.7	0.014
C0152427: Polydactyly	2.7	0.014
C1292753: Primary Effusion Lymphoma	2.7	0.013
C0029458: Osteoporosis, Postmenopausal	2.7	0.013
C0376154: Skin callus	2.7	0.012
C0751214: Hyperalgesia, Thermal	2.7	0.012
C0236736: Cocaine-Related Disorders	2.7	0.011
C0017181: Gastrointestinal Hemorrhage	2.7	0.011
C0750974: Brain Tumor, Primary	2.7	0.011
C0521607: Peritoneal Fibrosis	2.7	0.0097
C1841972: Glucocorticoid Receptor Deficiency	2.7	0.0097
C0018203: Chronic granulomatous disease	2.7	0.0097
C1142533: Smooth philtrum	2.7	0.0097
C0011875: Diabetic Angiopathies	2.7	0.0097
C0040997: Trigeminal Neuralgia	2.7	0.0097
C0600041: Infective cystitis	2.7	0.0097
C0349636: Pre B-cell acute lymphoblastic leukemia	2.7	0.0088
C1384600: Systemic onset juvenile chronic arthritis	2.7	0.0088
C0206716: Ganglioglioma	2.7	0.0088
C1956089: Osteophyte	2.7	0.0088
C0279593: Adult B Acute Lymphoblastic Leukemia	2.7	0.0079
C0687150: Parathyroid Gland Adenocarcinoma	2.7	0.0079
C1290886: Chronic inflammatory disorder	2.7	0.0079
C0242787: Malignant neoplasm of male breast	2.7	0.0079
C0856863: Broad-based gait	2.7	0.0079
C0263746: Osteoarthritis of the hand	2.7	0.007
C0025261: Memory Disorders	2.7	0.007
C0231687: Spastic gait	2.7	0.007
C0854917: Rhabdoid Tumor of the Kidney	2.7	0.007
C0345893: Juvenile polyposis syndrome	2.7	0.0062
C1867131: Broad hallux	2.7	0.0062
C4082299: Bulbar palsy	2.7	0.0062
C0027019: Myelomonocytic leukemia	2.7	0.0053
C2748055: Hypoinsulinaemia (disorder)	2.7	0.0053
C3714651: Follicular Variant Thyroid Gland Papillary Carcinoma	2.7	0.0053
C0038505: Sturge-Weber Syndrome	2.7	0.0044
C1306557: Chronic venous insufficiency	2.7	0.0044
C0032226: Pleural Diseases	2.7	0.0035
C0152095: Patau syndrome	2.7	0.0035
C0154017: Benign neoplasm of bladder	2.7	0.0035
C0496930: Neoplasm of uncertain or unknown behavior of bladder	2.7	0.0035
C0679403: Vascular stenosis	2.7	0.0035
C1334978: Non-Hereditary Clear Cell Renal Cell Carcinoma	2.7	0.0035
C1833561: UV-Sensitive Syndrome	2.7	0.0035
C1704273: Endometrial Polyp	2.6	0.0035
C4025272: Peripheral arterial stenosis	2.6	0.011
C1868571: Highly arched eyebrow	2.6	0.011
C0017661: IGA Glomerulonephritis	2.6	0.026
C0220597: Adult Hodgkin Lymphoma	2.6	0.024
C0151611: Electroencephalogram abnormal	2.6	0.016
C0264408: Childhood asthma	2.6	0.019
C1848296: DOSAGE-SENSITIVE SEX REVERSAL	2.6	0.012
C0038868: Progressive supranuclear palsy	2.6	0.013
C0270844: Tonic Seizures	2.6	0.0097
C4476540: Dilatation of the cerebral artery	2.6	0.0044
C2316810: Chronic kidney disease stage 5	2.6	0.035
C0007194: Hypertrophic Cardiomyopathy	2.6	0.031
C0812413: Malignant Pleural Mesothelioma	2.6	0.025
C0002893: Refractory anemias	2.6	0.021
C1510472: Drug Dependence	2.6	0.017
C4282128: PATENT DUCTUS ARTERIOSUS 1	2.6	0.016
C0020224: Polyhydramnios	2.6	0.015
C1845050: PIGMENTARY DISORDER, RETICULATE, WITH SYSTEMIC MANIFESTATIONS	2.6	0.015
C1848207: Poor speech	2.6	0.015
C0276289: Zika Virus Infection	2.6	0.014
C1862941: Amyotrophic Lateral Sclerosis, Sporadic	2.6	0.013
C0019562: Von Hippel-Lindau Syndrome	2.6	0.013
C1333990: Hereditary Nonpolyposis Colorectal Cancer	2.6	0.013
C0004565: Melanoma, B16	2.6	0.012
C0151825: Bone pain	2.6	0.011
C0007873: Uterine Cervical Neoplasm	2.6	0.011
C0262444: Abnormality of the dentition	2.6	0.011
C1136249: Mental Retardation, X-Linked	2.6	0.011
C0020490: Hyperopia	2.6	0.011
C0015302: External exotoses	2.6	0.0097
C0020981: Angioimmunoblastic Lymphadenopathy	2.6	0.0097
C0566620: Nasal voice	2.6	0.0088
C1368898: Adult Teratoma	2.6	0.0088
C0015696: Fatty Liver, Alcoholic	2.6	0.0088
C3693482: Giant Cell Fibroblastoma	2.6	0.0079
C0851887: Adenoviral infections	2.6	0.0079
C1522378: Leukemia, Large Granular Lymphocytic	2.6	0.0079
C0034735: Raynaud Phenomenon	2.6	0.007
C0241868: acute aortic dissection	2.6	0.007
C0854924: Papillary serous endometrial carcinoma	2.6	0.007
C0010276: Craniopharyngioma	2.6	0.007
C0235025: Peripheral motor neuropathy	2.6	0.007
C0003851: Arteriosclerosis Obliterans	2.6	0.0062
C0080233: Tooth Loss	2.6	0.0062
C0013592: Ectropion	2.6	0.0062
C0241074: Hyperextensible skin	2.6	0.0062
C1842364: Central hypotonia	2.6	0.0062
C0266427: Testicular regression syndrome	2.6	0.0053
C0751964: Multiple Sclerosis, Primary Progressive	2.6	0.0053
C1854310: Hypotrichosis simplex	2.6	0.0053
C3900097: Adult Penile Carcinoma	2.6	0.0053
C0013884: Filarial Elephantiases	2.6	0.0053
C0042344: Varicose Ulcer	2.6	0.0053
C0018915: Hemangioendothelioma	2.6	0.0044
C0041960: Ureterocele	2.6	0.0044
C0152235: Congenital genu recurvatum	2.6	0.0044
C0342200: Endemic Cretinism	2.6	0.0044
C0563243: Poor coordination	2.6	0.0044
C0750936: Intracranial Astrocytoma	2.6	0.0044
C1863416: Autosomal dominant compelling helio ophthalmic outburst syndrome	2.6	0.0044
C0005122: Beriberi	2.6	0.0035
C0023801: Lipomatosis	2.6	0.0035
C0154091: Carcinoma in situ of bladder	2.6	0.0035
C0264122: Atrophy, Disuse	2.6	0.0035
C0346010: Multiple fibrofolliculomas	2.6	0.0035
C2675519: Hypoadiponectinemia	2.6	0.0035
C3501611: Mental Retardation, X-Linked Nonsyndromic	2.6	0.0035
C4551482: Adams-Oliver syndrome 1	2.6	0.0035
C0029823: Other specified peritonitis	2.6	0.0026
C0032109: Plasma cell mastitis	2.6	0.0026
C0153685: Secondary malignant neoplasm of kidney	2.6	0.0026
C0154307: Banti's syndrome	2.6	0.0026
C0265210: Weaver syndrome	2.6	0.0026
C0406191: Pseudofolliculitis	2.6	0.0026
C0432363: Shagreen patch	2.6	0.0026
C0684743: Malignant neoplasm of muscle	2.6	0.0026
C1266146: Adenomyoepithelioma	2.6	0.0026
C1301361: Post-transplant lymphoproliferative disorder, polymorphic	2.6	0.0026
C1509148: Sclerosing hemangioma	2.6	0.0026
C1536168: Chronic pelvic pain syndrome	2.6	0.0026
C1846433: Prominent sternum	2.6	0.0026
C1879641: Primary Cutaneous Mucinous Carcinoma	2.6	0.0026
C3897045: Short Stature Homeobox Deficiency	2.6	0.0026
C4021217: EEG with generalized slow activity	2.6	0.0026
C4273988: Benign adult familial myoclonic epilepsy	2.6	0.0026
C0751781: Dentatorubral-Pallidoluysian Atrophy	2.5	0.0088
C0428474: Serum LDL cholesterol measurement	2.5	0.018
C0034152: Henoch-Schoenlein Purpura	2.5	0.014
C1333296: Activated B-cell type diffuse large B-cell lymphoma	2.5	0.0053
C4025845: Abnormality iris morphology	2.5	0.0044
C2363741: HIV-1 infection	2.5	0.036
C0007570: Celiac Disease	2.5	0.029
C0021368: Inflammation	2.5	0.026
C0742343: Acute Chest Syndrome	2.5	0.024
C2674608: Feeding difficulties in infancy	2.5	0.019
C0266929: Chronic Periodontitis	2.5	0.018
C0333463: Senile Plaques	2.5	0.017
C0026948: Mycosis Fungoides	2.5	0.017
C0030312: Pancytopenia	2.5	0.017
C0003507: Aortic Valve Stenosis	2.5	0.016
C0220621: Childhood Acute Myeloid Leukemia	2.5	0.015
C0033999: Pterygium	2.5	0.015
C0003962: Ascites	2.5	0.014
C0278704: Malignant Childhood Neoplasm	2.5	0.013
C3898127: Non-Metastatic Childhood Soft Tissue Sarcoma	2.5	0.012
C0018378: Guillain-Barre Syndrome	2.5	0.012
C1136382: Sclerocystic Ovaries	2.5	0.011
C4721698: Metastatic Renal Cell Carcinoma	2.5	0.011
C0278678: Metastatic Renal Cell Cancer	2.5	0.011
C0012236: DiGeorge Syndrome	2.5	0.0097
C0151514: Atrophic condition of skin	2.5	0.0097
C1168327: High-Grade Prostatic Intraepithelial Neoplasia	2.5	0.0097
C1402315: Vascular lesions	2.5	0.0097
C0375206: Hemiplegia/hemiparesis	2.5	0.0097
C0151718: Hypocholesterolemia	2.5	0.0097
C0175697: Van der Woude syndrome	2.5	0.0097
C0240310: Hypoplasia of the maxilla	2.5	0.0097
C0027659: Neoplasms, Experimental	2.5	0.0088
C2347762: Childhood Teratoma	2.5	0.0088
C0156147: Crohn's disease of large bowel	2.5	0.0088
C1332347: Atypical Ductal Breast Hyperplasia	2.5	0.0079
C0036205: Sarcoidosis, Pulmonary	2.5	0.0079
C0000744: Abetalipoproteinemia	2.5	0.007
C0019079: Hemoptysis	2.5	0.007
C0027668: Neoplasms, Vascular Tissue	2.5	0.007
C0279612: Childhood Embryonal Rhabdomyosarcoma	2.5	0.007
C4024202: Reduced number of teeth	2.5	0.007
C0019360: Herpes zoster disease	2.5	0.0062
C0027877: Neuronal Ceroid-Lipofuscinoses	2.5	0.0062
C1567741: Alport Syndrome	2.5	0.0062
C3897752: Recurrent Childhood Glioblastoma	2.5	0.0062
C4288305: Recurrent Glioblastoma	2.5	0.0062
C4054727: Infant Acute Lymphoblastic Leukemia	2.5	0.0062
C0017979: Glycosuria	2.5	0.0062
C0206633: Angiomyolipoma	2.5	0.0062
C0002020: Alexithymia	2.5	0.0053
C0018273: Growth Disorders	2.5	0.0053
C0037354: Smallpox	2.5	0.0053
C0153601: Malignant neoplasm of penis	2.5	0.0053
C0854193: Cognitive deterioration	2.5	0.0053
C1844548: Hypoplastic finger	2.5	0.0053
C0042454: Velopharyngeal Insufficiency	2.5	0.0044
C0281479: Primary Systemic Amyloidosis	2.5	0.0044
C0919659: Oropharyngeal candidiasis	2.5	0.0044
C1842675: AMYOTROPHIC LATERAL SCLEROSIS 6 (disorder)	2.5	0.0044
C2931826: Potassium aggravated myotonia	2.5	0.0044
C0001122: Acidosis	2.5	0.0044
C0023804: Lipomatosis, Multiple Symmetrical	2.5	0.0044
C0338070: Childhood Cerebral Astrocytoma	2.5	0.0044
C1837475: Insulin-Like Growth Factor I Deficiency	2.5	0.0044
C4281559: FRONTOMETAPHYSEAL DYSPLASIA 1	2.5	0.0044
C0039841: Thiamine Deficiency	2.5	0.0035
C0043407: Yersinia infections	2.5	0.0035
C0085261: Proteus Syndrome	2.5	0.0035
C0264511: Lymphoid interstitial pneumonia	2.5	0.0035
C0752156: Dural Arteriovenous Fistula	2.5	0.0035
C0948908: Nephrotoxic serum nephritis	2.5	0.0035
C1266177: Dysembryoplastic neuroepithelial tumor	2.5	0.0035
C1335975: Skull Base Chordoma	2.5	0.0035
C1842680: Small earlobe	2.5	0.0035
C1856019: Abnormal cortical gyration	2.5	0.0035
C1856119: Low hanging columella	2.5	0.0035
C1959582: PTEN Hamartoma Tumor Syndrome	2.5	0.0035
C4518194: Epithelioid angiomyolipoma	2.5	0.0035
C0262584: Carcinoma, Small Cell	2.4	0.013
C1301194: Salivary duct carcinoma	2.4	0.0062
C0029410: Osteoarthritis of hip	2.4	0.012
C1266184: Atypical Teratoid Rhabdoid Tumor	2.4	0.0079
C0266617: Congenital anomaly of face	2.4	0.0097
C0522214: Abnormal visual evoked potential	2.4	0.0062
C0001339: Acute pancreatitis	2.4	0.025
C0242422: Parkinsonian Disorders	2.4	0.022
C0220633: Uveal melanoma	2.4	0.022
C0205851: Germ cell tumor	2.4	0.018
C4551687: Sarcoma of soft tissue	2.4	0.017
C1387005: Penis agenesis	2.4	0.015
C0038443: Stress, Psychological	2.4	0.014
C1658953: tumor vasculature	2.4	0.014
C0752304: Hypoxic-Ischemic Encephalopathy	2.4	0.013
C0033036: Atrial Premature Complexes	2.4	0.013
C3714757: Juvenile rheumatoid arthritis	2.4	0.013
C0016059: Fibrosis	2.4	0.013
C0242966: Systemic Inflammatory Response Syndrome	2.4	0.013
C1839839: MAJOR AFFECTIVE DISORDER 2	2.4	0.013
C0220645: Childhood Soft Tissue Sarcoma	2.4	0.012
C0020541: Portal Hypertension	2.4	0.012
C0393593: Dystonia Disorders	2.4	0.012
C1569637: Adenocarcinoma, Endometrioid	2.4	0.011
C0013363: Dysautonomia	2.4	0.011
C0035305: Retinal Detachment	2.4	0.011
C0023892: Biliary cirrhosis	2.4	0.011
C0010692: Cystitis	2.4	0.011
C0040137: Thyroid Nodule	2.4	0.011
C0024814: Marinesco-Sjogren syndrome	2.4	0.011
C0149940: Sciatic Neuropathy	2.4	0.0097
C0221406: Pituitary-dependent Cushing's disease	2.4	0.0097
C2931456: Prostate cancer, familial	2.4	0.0097
C0024899: Mastocytosis	2.4	0.0088
C0001857: AIDS related complex	2.4	0.0088
C0426980: Motor symptoms	2.4	0.0088
C0032461: Polycythemia	2.4	0.0079
C0079218: Fibromatosis, Aggressive	2.4	0.0079
C1519666: Tumor-Associated Vasculature	2.4	0.0079
C0027766: Nervous System Neoplasms	2.4	0.007
C0009376: Colonic Polyps	2.4	0.007
C0241144: Petechiae of skin	2.4	0.0062
C1257763: Overnutrition	2.4	0.0062
C3489413: Lipomatosis, Multiple	2.4	0.0062
C0429468: Anovulatory (finding)	2.4	0.0062
C0869220: Adverse effects, not elsewhere classified	2.4	0.0062
C0023223: Leg Ulcer	2.4	0.0053
C0152451: Chronic glomerulonephritis	2.4	0.0053
C0278493: Breast cancer recurrent	2.4	0.0053
C0280630: Uterine Carcinosarcoma	2.4	0.0053
C0496899: Benign neoplasm of brain, unspecified	2.4	0.0053
C0496956: Neoplasm of uncertain or unknown behavior of breast	2.4	0.0053
C1704356: Enchondroma	2.4	0.0053
C0085996: Child Development Deviations	2.4	0.0044
C0156312: Atrophy of testis	2.4	0.0044
C0334580: Protoplasmic astrocytoma	2.4	0.0044
C0393576: Chorea Acanthocytosis Syndrome	2.4	0.0044
C0751262: Adult Learning Disorders	2.4	0.0044
C0751263: Learning Disturbance	2.4	0.0044
C1321329: Slowed saccades	2.4	0.0044
C1330966: Developmental Academic Disorder	2.4	0.0044
C1849699: Progesterone Resistance	2.4	0.0044
C1849718: POPLITEAL PTERYGIUM SYNDROME, LETHAL TYPE	2.4	0.0044
C0012736: Dissecting aortic aneurysm	2.4	0.0035
C0221376: Hydrosalpinx (disease)	2.4	0.0035
C0280222: stage, pancreatic cancer	2.4	0.0035
C0334608: Angiomatous Meningioma	2.4	0.0035
C0343084: Capillary Leak Syndrome	2.4	0.0035
C1849311: Short 1st metacarpal	2.4	0.0035
C4022608: Oral cavity bleeding	2.4	0.0035
C0002623: Post-traumatic amnesia	2.4	0.0026
C0263409: Linear Scleroderma	2.4	0.0026
C0265326: Bannayan-Riley-Ruvalcaba Syndrome	2.4	0.0026
C0278511: Osteosarcoma localised	2.4	0.0026
C0280131: Ovarian Teratoma	2.4	0.0026
C0410787: Hereditary Connective Tissue Disorder	2.4	0.0026
C0476237: Metabolic symptoms	2.4	0.0026
C0546483: Lung cyst	2.4	0.0026
C0596298: Cerebrovascular Occlusion	2.4	0.0026
C0871610: winter depression	2.4	0.0026
C1737261: Acute myeloid leukaemia progression	2.4	0.0026
C1853833: Parkinson Disease 6, Autosomal Recessive Early-Onset	2.4	0.0026
C1876187: TUMORAL CALCINOSIS, HYPERPHOSPHATEMIC, FAMILIAL	2.4	0.0026
C3887611: Restlessness	2.4	0.0026
C3899155: hereditary neuroblastoma	2.4	0.0026
C4024710: Cerebellar cortical atrophy	2.4	0.0026
C4054044: Secondary haemophagocytic lymphohistiocytosis	2.4	0.0026
C4285706: Post cardiac arrest syndrome	2.4	0.0026
C4317043: Simpson-Golabi-Behmel syndrome	2.4	0.0026
C4509017: Blastic plasmacytoid dendritic cell neoplasm (BPDCN)	2.4	0.0026
C0033575: Prostatic Diseases	2.3	0.007
C0751494: Convulsive Seizures	2.3	0.0097
C0027654: Embryonal Neoplasm	2.3	0.0062
C0022333: Jacksonian Seizure	2.3	0.0088
C0422850: Seizures, Somatosensory	2.3	0.0088
C0422852: Seizures, Auditory	2.3	0.0088
C0422853: Olfactory seizure	2.3	0.0088
C0422854: Gustatory seizure	2.3	0.0088
C0422855: Vertiginous seizure	2.3	0.0088
C0751056: Non-epileptic convulsion	2.3	0.0088
C0751110: Single Seizure	2.3	0.0088
C0751123: Atonic Absence Seizures	2.3	0.0088
C0751496: Seizures, Sensory	2.3	0.0088
C3495874: Nonepileptic Seizures	2.3	0.0088
C4505436: Generalized Absence Seizures	2.3	0.0088
C4552000: Episodic Kinesigenic Dyskinesia 1	2.3	0.011
C0039538: Teratoma	2.3	0.012
C0042580: Vesico-Ureteral Reflux	2.3	0.013
C0027066: Myoclonus	2.3	0.017
C0008031: Chest Pain	2.3	0.011
C0221369: Acquired Camptodactyly	2.3	0.0097
C0751292: Age-Related Memory Disorders	2.3	0.0053
C0751293: Memory Disorder, Semantic	2.3	0.0053
C0751294: Memory Disorder, Spatial	2.3	0.0053
C0035334: Retinitis Pigmentosa	2.3	0.029
C0007758: Cerebellar Ataxia	2.3	0.025
C1519680: Tumor Immunity	2.3	0.02
C0200635: Lymphocyte Count measurement	2.3	0.02
C0205698: Undifferentiated carcinoma	2.3	0.018
C0202239: Uric acid measurement (procedure)	2.3	0.017
C0013537: Eclampsia	2.3	0.016
C0867389: Chronic graft-versus-host disease	2.3	0.016
C1857486: Low-set, posteriorly rotated ears	2.3	0.015
C0007133: Carcinoma, Papillary	2.3	0.015
C0150055: Chronic pain	2.3	0.014
C1336708: Testicular Germ Cell Tumor	2.3	0.014
C0205699: Carcinomatosis	2.3	0.013
C0033375: Prolactinoma	2.3	0.013
C0243038: Carcinoma, Lewis Lung	2.3	0.013
C0079774: Peripheral T-Cell Lymphoma	2.3	0.013
C0008489: Chorea	2.3	0.012
C4520983: Congenital atresia of extrahepatic bile duct	2.3	0.012
C0340643: Dissection of aorta	2.3	0.011
C0008373: Cholesteatoma	2.3	0.011
C0162678: Neurofibromatoses	2.3	0.011
C0042870: Vitamin D Deficiency	2.3	0.011
C3642345: Luminal A Breast Carcinoma	2.3	0.011
C0007120: Bronchioloalveolar Adenocarcinoma	2.3	0.011
C0019270: Hernia	2.3	0.011
C0221358: Long narrow head	2.3	0.011
C0012739: Disseminated Intravascular Coagulation	2.3	0.0097
C0085109: Corneal Neovascularization	2.3	0.0097
C1851710: LATERAL MENINGOCELE SYNDROME	2.3	0.0097
C0027709: Nephrocalcinosis	2.3	0.0097
C1863753: LIMB-MAMMARY SYNDROME	2.3	0.0097
C0002382: Alveolar Bone Loss	2.3	0.0088
C0206623: Adenosquamous carcinoma	2.3	0.0088
C0030201: Pain, Postoperative	2.3	0.0088
C0042170: Uveomeningoencephalitic Syndrome	2.3	0.0088
C0024894: Mastitis	2.3	0.0088
C0270685: Cerebral calcification	2.3	0.0088
C1562113: Fleck corneal dystrophy	2.3	0.0088
C0278721: Adult Lymphoblastic Lymphoma	2.3	0.0079
C0279525: Childhood Lymphoblastic Lymphoma	2.3	0.0079
C0857379: Abnormality of the pinna	2.3	0.0079
C1839829: Short distal phalanx of finger	2.3	0.0079
C0879615: Stromal Neoplasm	2.3	0.0079
C0085648: Synovial Cyst	2.3	0.0079
C0271270: Oculovestibuloauditory syndrome	2.3	0.0079
C1883018: Severe Aplastic Anemia	2.3	0.007
C0677659: Gastro-esophageal reflux disease with esophagitis	2.3	0.007
C0023474: Leukemia, Myeloid, Chronic-Phase	2.3	0.007
C1840311: Laryngeal cleft	2.3	0.007
C4728046: Diabetic wound	2.3	0.007
C0206093: Neuroectodermal Tumors	2.3	0.0062
C1701940: Pneumonia, Ventilator-Associated	2.3	0.0062
C0017662: Glomerulonephritis, Membranoproliferative	2.3	0.0062
C3837958: Diabetes Mellitus, Ketosis-Prone	2.3	0.0062
C0002991: Cutaneous Fibrous Histiocytoma	2.3	0.0053
C0242387: Mandibulofacial Dysostosis	2.3	0.0053
C0270911: Charcot-Marie-Tooth Disease, Type Ia (disorder)	2.3	0.0053
C0346421: Chronic eosinophilic leukemia	2.3	0.0053
C1961121: Congenital vascular anomaly	2.3	0.0053
C0003493: Aortic Diseases	2.3	0.0053
C0003865: Arthritis, Adjuvant-Induced	2.3	0.0053
C0333293: Healing ulcer	2.3	0.0053
C0334294: Multiple adenomatous polyps	2.3	0.0053
C0971858: Arthritis, Collagen-Induced	2.3	0.0053
C0993582: Arthritis, Experimental	2.3	0.0053
C1271100: Lower limb spasticity	2.3	0.0053
C0085997: Child Development Disorders, Specific	2.3	0.0044
C0234252: Mechanical pain	2.3	0.0044
C0338113: Uterine Corpus Sarcoma	2.3	0.0044
C0340543: Familial primary pulmonary hypertension	2.3	0.0044
C0342541: Precocious pubarche	2.3	0.0044
C1856786: Hypoplastic fingernail	2.3	0.0044
C0040457: Tooth, Supernumerary	2.3	0.0044
C0332573: Macule	2.3	0.0044
C1334708: Metaplastic carcinoma of breast	2.3	0.0044
C1832446: Sparse eyebrow	2.3	0.0044
C2930471: Bilateral Wilms Tumor	2.3	0.0044
C4721505: Sarcoma, Myeloid	2.3	0.0044
C0006868: Cannabis Abuse	2.3	0.0035
C0016063: Osteitis Fibrosa Disseminata	2.3	0.0035
C0027441: Nasopharyngitis	2.3	0.0035
C0221239: Rapidly progressive glomerulonephritis	2.3	0.0035
C0265699: Congenital hernia of foramen of Morgagni	2.3	0.0035
C0279629: Adult Acute Monoblastic Leukemia	2.3	0.0035
C0279645: Childhood Acute Monoblastic Leukemia	2.3	0.0035
C1333171: Primary Cutaneous Follicle Center Lymphoma	2.3	0.0035
C1720037: Supranuclear gaze palsy	2.3	0.0035
C1839304: Decreased proportion of CD4-positive T cells	2.3	0.0035
C1844554: Absent fingernail	2.3	0.0035
C0158447: Idiopathic osteoporosis	2.3	0.0026
C0205822: Hibernoma	2.3	0.0026
C0206641: Osteochondromatosis	2.3	0.0026
C0234544: Todd Paralysis	2.3	0.0026
C0333101: Microaneurysm	2.3	0.0026
C0334348: Hidradenoma Papilliferum	2.3	0.0026
C0392485: Congenital diverticulum of pharynx	2.3	0.0026
C0409495: Protrusio acetabuli	2.3	0.0026
C0442871: Microinvasive carcinoma	2.3	0.0026
C0472390: High altitude cerebral edema	2.3	0.0026
C0851409: Glaucoma and ocular hypertension	2.3	0.0026
C0878684: SHORT syndrome	2.3	0.0026
C1334281: Infiltrating Bladder Urothelial Carcinoma	2.3	0.0026
C1334807: Mucinous carcinoma of breast	2.3	0.0026
C2243086: basal cell adenocarcinoma of salivary gland	2.3	0.0026
C2698750: Pediatric follicular lymphoma	2.3	0.0026
C3714976: ACTIVATED PI3K-DELTA SYNDROME	2.3	0.0026
C3899646: Childhood Pilomyxoid Astrocytoma	2.3	0.0026
C4317123: Myoclonic Seizures	2.2	0.0097
C0029434: Osteogenesis Imperfecta	2.2	0.0079
C0026998: Acute Myeloid Leukemia, M1	2.2	0.011
C0279986: Childhood Leiomyosarcoma	2.2	0.011
C0278607: Adult Leiomyosarcoma	2.2	0.011
C1266119: Solitary fibrous tumor	2.2	0.0062
C0234533: Generalized seizures	2.2	0.014
C0524587: Mean Corpuscular Volume (result)	2.2	0.017
C1334953: Neuroblastic tumors	2.2	0.007
C0234535: Clonic Seizures	2.2	0.0097
C0234132: Pyramidal sign	2.2	0.011
C1843013: Alzheimer disease, familial, type 3	2.2	0.014
C0034013: Precocious Puberty	2.2	0.011
C1456781: Benign melanocytic nevus	2.2	0.0097
C0685409: Congenital Camptodactyly	2.2	0.0097
C1266025: Traditional Serrated Adenoma	2.2	0.0079
C0750935: Cerebral Astrocytoma	2.2	0.0044
C1846176: Hyperactive deep tendon reflexes	2.2	0.0044
C0085580: Essential Hypertension	2.2	0.025
C0036857: Severe intellectual disability	2.2	0.024
C0338106: Adenocarcinoma of colon	2.2	0.023
C1306759: Eosinophilic disorder	2.2	0.018
C0008354: Cholera	2.2	0.014
C0333068: Flexion contracture	2.2	0.014
C0002622: Amnesia	2.2	0.012
C0751956: Acute Cerebrovascular Accidents	2.2	0.011
C0018834: Heartburn	2.2	0.011
C0271084: Exudative age-related macular degeneration	2.2	0.011
C0949690: Spondylarthritis	2.2	0.011
C0020217: Hydatidiform Mole	2.2	0.0097
C0023212: Left-Sided Heart Failure	2.2	0.0097
C0205641: Adenocarcinoma, Basal Cell	2.2	0.0097
C3805574: Increased fracture rate	2.2	0.0097
C0040147: Thyroiditis	2.2	0.0088
C1853487: Thick eyebrow	2.2	0.0088
C0037268: Skin Abnormalities	2.2	0.0088
C0333519: Caries (morphologic abnormality)	2.2	0.0088
C0030481: Tropical Spastic Paraparesis	2.2	0.0079
C0079748: Precursor cell lymphoblastic lymphoma	2.2	0.0079
C0022575: Keratoconjunctivitis Sicca	2.2	0.0079
C0424621: Body Fat Distribution	2.2	0.0079
C1849340: Long palpebral fissure	2.2	0.007
C0001618: Tumors of Adrenal Cortex	2.2	0.007
C0030246: Pustulosis of Palms and Soles	2.2	0.007
C1836296: Muscle Weakness Lower Limb	2.2	0.007
C3179349: Gastrointestinal Stromal Sarcoma	2.2	0.007
C0206630: Endometrial Stromal Sarcoma	2.2	0.007
C0242621: Isochromosomes	2.2	0.007
C1514422: Glioblastoma, IDH-Wildtype	2.2	0.007
C0575157: Deformity of spine	2.2	0.0062
C0030486: Paraplegia	2.2	0.0062
C0342788: Renal carnitine transport defect	2.2	0.0062
C0086942: Rous Sarcoma	2.2	0.0062
C0022603: Seborrheic keratosis	2.2	0.0053
C0024437: Macular degeneration	2.2	0.0053
C0342302: Brittle diabetes	2.2	0.0053
C0376280: Anxiety States, Neurotic	2.2	0.0053
C1541317: Adult Gliosarcoma	2.2	0.0053
C3896961: Adult Pre-B Acute Lymphoblastic Leukemia	2.2	0.0053
C3899658: Childhood Gliosarcoma	2.2	0.0053
C4554117: Diabetes Mellitus, Sudden-Onset	2.2	0.0053
C0032051: Placental Insufficiency	2.2	0.0053
C1335167: Ovarian Mucinous Adenocarcinoma	2.2	0.0053
C1336745: Thymic Lymphoma	2.2	0.0053
C4721444: Burkitt Leukemia	2.2	0.0053
C4722330: Generalized Thyroid Hormone Resistance	2.2	0.0053
C0026603: Motion Sickness	2.2	0.0044
C0265493: Cat eye syndrome	2.2	0.0044
C0334582: Fibrillary Astrocytoma	2.2	0.0044
C0347950: Asthma attack	2.2	0.0044
C1858091: Long fingers	2.2	0.0044
C4552513: Temporomandibular joint osteoarthritis	2.2	0.0044
C0029607: Other emphysema	2.2	0.0035
C0266267: Congenital hypoplasia of pancreas	2.2	0.0035
C1266144: Pleuropulmonary blastoma	2.2	0.0035
C2931672: Cerebral hemorrhage with amyloidosis, hereditary, Dutch type	2.2	0.0035
C4721508: Hamman-Rich Disease	2.2	0.0035
C0037205: Sirenomelia	2.2	0.0026
C0162819: Skin Diseases, Vascular	2.2	0.0026
C0178421: Fibroadenoma of breast	2.2	0.0026
C0242973: Ventricular Dysfunction	2.2	0.0026
C0271240: Blindness of one eye (disorder)	2.2	0.0026
C0340630: Aortic Aneurysm, Thoracoabdominal	2.2	0.0026
C0410632: Schmorl's nodes	2.2	0.0026
C0752351: Embryo Loss	2.2	0.0026
C1292776: Therapy-related acute myeloid leukemia and myelodysplastic syndrome	2.2	0.0026
C1333768: Gastric Gastrointestinal Stromal Tumor	2.2	0.0026
C1334363: Lung Large Cell Neuroendocrine Carcinoma	2.2	0.0026
C1844555: Absent toenail	2.2	0.0026
C1856121: Broad eyebrow	2.2	0.0026
C1865292: Nonketotic hypoglycemia	2.2	0.0026
C1876165: Copper-Overload Cirrhosis	2.2	0.0026
C1959588: Angioma	2.2	0.0026
C4023808: Hyperextensibility at elbow	2.2	0.0026
C4072903: Primary Caesarian section	2.2	0.0026
C4728213: PIK3CA related overgrowth spectrum	2.2	0.0026
C0235752: Port-Wine Stain	2.1	0.0053
C0013581: Ectopia Lentis	2.1	0.0044
C0271055: Rhegmatogenous retinal detachment	2.1	0.0053
C0013069: Double Outlet Right Ventricle	2.1	0.0053
C1332200: Adult Diffuse Astrocytoma	2.1	0.0035
C3899668: Childhood Diffuse Astrocytoma	2.1	0.0035
C0270846: Epileptic drop attack	2.1	0.011
C0040761: Transposition of Great Vessels	2.1	0.0062
C4049938: Physical Activity Measurement	2.1	0.011
C0376407: Granulomatous Slack Skin	2.1	0.0035
C0221765: Chronic schizophrenia	2.1	0.0053
C0259783: mixed gliomas	2.1	0.007
C0000846: Agenesis	2.1	0.011
C1708349: Hereditary Diffuse Gastric Cancer	2.1	0.018
C0036202: Sarcoidosis	2.1	0.023
C0026010: Microphthalmos	2.1	0.019
C0018777: Conductive hearing loss	2.1	0.018
C0575081: Gait abnormality	2.1	0.018
C0856825: Acute GVH disease	2.1	0.018
C0424503: Dysmorphic facies	2.1	0.017
C0242350: Erectile dysfunction	2.1	0.016
C2347747: Adult Classical Hodgkin Lymphoma	2.1	0.015
C0002874: Aplastic Anemia	2.1	0.015
C0262655: Recurrent urinary tract infection	2.1	0.015
C0423109: Upward slant of palpebral fissure	2.1	0.014
C0740394: Hyperuricemia	2.1	0.013
C0023290: Leishmaniasis, Visceral	2.1	0.013
C1527304: Allergic Reaction	2.1	0.013
C0035242: Respiratory Tract Diseases	2.1	0.013
C0600427: Cocaine Dependence	2.1	0.013
C0018524: Hallucinations	2.1	0.012
C0007130: Mucinous Adenocarcinoma	2.1	0.011
C0032131: Plasmacytoma	2.1	0.011
C0020796: Profound Mental Retardation	2.1	0.011
C0024003: Lordosis	2.1	0.011
C0340288: Stable angina	2.1	0.011
C0024419: Waldenstrom Macroglobulinemia	2.1	0.011
C0238301: Cancer of Nasopharynx	2.1	0.011
C1367654: Marginal Zone B-Cell Lymphoma	2.1	0.0097
C0027830: neurofibroma	2.1	0.0097
C0027960: Nevus	2.1	0.0097
C0013604: Edema	2.1	0.0097
C4554344: IgE-mediated food allergy	2.1	0.0097
C4553765: Memory Impairment, CTCAE 5.0	2.1	0.0088
C0240340: Microdontia (disorder)	2.1	0.0088
C1963167: Memory Impairment, CTCAE 3.0	2.1	0.0088
C0860603: Anxiety symptoms	2.1	0.0088
C0085271: Self-Injurious Behavior	2.1	0.0079
C0220636: Malignant neoplasm of salivary gland	2.1	0.0079
C0334121: Inflammatory Myofibroblastic Tumor	2.1	0.0079
C0162635: Angelman Syndrome	2.1	0.0079
C0242488: Acute Lung Injury	2.1	0.0079
C0017605: Angle Closure Glaucoma	2.1	0.0079
C0026266: Mitral Valve Insufficiency	2.1	0.0079
C0026946: Mycoses	2.1	0.0079
C0085583: Choreoathetosis	2.1	0.0079
C0017525: Giant Cell Tumors	2.1	0.007
C0085253: Adult-Onset Still Disease	2.1	0.007
C2363973: Chronic thromboembolic pulmonary hypertension	2.1	0.007
C0265325: Turcot syndrome (disorder)	2.1	0.007
C0221217: Neck webbing	2.1	0.007
C0392784: Dermatofibrosarcoma Protuberans	2.1	0.007
C0424731: Single transverse palmar crease	2.1	0.007
C0085702: Monocytosis	2.1	0.0062
C0678213: Complete hydatidiform mole	2.1	0.0062
C0751406: Post-Traumatic Osteoporosis	2.1	0.0062
C1321551: Shprintzen-Goldberg syndrome	2.1	0.0062
C4082304: Oligodontia	2.1	0.0062
C0206715: Neoplasms, Neuroepithelial	2.1	0.0053
C0678202: Regional enteritis	2.1	0.0053
C1739405: CML progression	2.1	0.0053
C0021846: Intestinal Polyps	2.1	0.0053
C0034902: Pure Red-Cell Aplasia	2.1	0.0053
C0233844: Clumsiness	2.1	0.0053
C0581342: Redundant skin	2.1	0.0053
C1295585: Decreased vibratory sense	2.1	0.0044
C3714524: Fibromyxosarcoma	2.1	0.0044
C0011989: Camurati-Engelmann Syndrome	2.1	0.0044
C0598275: Diffuse cerebral atrophy	2.1	0.0044
C0751038: Cockayne Syndrome, Type II	2.1	0.0044
C1314694: Astrocytoma, low grade	2.1	0.0044
C4553976: Urinary Urgency, CTCAE 5	2.1	0.0044
C0036161: Sandhoff Disease	2.1	0.0035
C0233488: Feeling despair	2.1	0.0035
C0238067: Colitis, Collagenous	2.1	0.0035
C0265700: Congenital hernia of foramen of Bochdalek	2.1	0.0035
C0752355: Myotonia Fluctuans (disorder)	2.1	0.0035
C1868773: Diabetic encephalopathy	2.1	0.0035
C4551516: Hip pain	2.1	0.0035
C0524611: Cryptogenic Chronic Hepatitis	2.1	0.0035
C2720434: Macroencephaly	2.1	0.0035
C2894027: Post traumatic osteoarthritis	2.1	0.0035
C2936739: Hyper-Immunoglobulin E Syndrome, Autosomal Dominant	2.1	0.0035
C0010823: Cytomegalovirus Infections	2	0.025
C0002152: Alloxan Diabetes	2	0.0088
C0038433: Streptozotocin Diabetes	2	0.0088
C1857704: Abnormal myelination	2	0.0053
C0030421: Paraganglioma	2	0.011
C0026848: Myopathy	2	0.032
C0149521: Pancreatitis, Chronic	2	0.021
C3469521: FANCONI ANEMIA, COMPLEMENTATION GROUP A (disorder)	2	0.02
C4551915: Gait Disturbance, CTCAE	2	0.018
C0338451: Frontotemporal dementia	2	0.018
C0039483: Giant Cell Arteritis	2	0.016
C0220756: Niemann-Pick Disease, Type C	2	0.013
C0035344: Retinopathy of Prematurity	2	0.013
C0341106: Eosinophilic esophagitis	2	0.012
C0005411: Biliary Atresia	2	0.012
C0677898: invasive cancer	2	0.011
C0282687: Hemorrhagic Fever, Ebola	2	0.011
C1332182: Adult Anaplastic Large Cell Lymphoma	2	0.0097
C0266544: Microcornea	2	0.0097
C0026267: Mitral Valve Prolapse Syndrome	2	0.0088
C1835884: Triangular face	2	0.0088
C2937421: Prostatic Hyperplasia	2	0.0088
C3811918: GRN-related frontotemporal dementia	2	0.0088
C0006840: Candidiasis	2	0.0079
C0152020: Gastroparesis	2	0.0079
C0154251: Lipid Metabolism Disorders	2	0.0079
C1836543: Thick vermilion border	2	0.0079
C0206734: Hemangioblastoma	2	0.007
C0009326: Collagen Diseases	2	0.0062
C0025037: Meckel Diverticulum	2	0.0062
C0409952: Idiopathic osteoarthritis	2	0.0062
C1384584: Generalized osteoarthritis	2	0.0062
C1608389: Autoimmune myocarditis	2	0.0062
C0011606: Exfoliative dermatitis	2	0.0062
C0020452: Hyperemia	2	0.0062
C0403592: Chronic rejection of renal transplant	2	0.0062
C0002894: Refractory anaemia with excess blasts	2	0.0053
C0033839: Pseudorabies	2	0.0053
C0205646: Adenoma, Basal Cell	2	0.0053
C0221775: Lumbar disc disease	2	0.0053
C0234979: Dysdiadochokinesis	2	0.0053
C0272170: Shwachman syndrome	2	0.0053
C0278479: Stage II Colon Cancer	2	0.0053
C0853105: Penis carcinoma	2	0.0053
C0857175: Postinfarction	2	0.0053
C2216702: malignant neoplasm of breast staging	2	0.0053
C0004138: Ataxias, Hereditary	2	0.0044
C0021818: Intervertebral Disk Displacement	2	0.0044
C0023521: Globoid cell leukodystrophy	2	0.0044
C1704230: Grade I Astrocytoma	2	0.0044
C1849937: Disproportionate short-limb short stature	2	0.0044
C4551596: Abnormal renal morphology	2	0.0044
C0014558: Uncinate Epilepsy	2	0.0035
C0238478: Transient erythroblastopenia of childhood	2	0.0035
C0265252: Coffin-Lowry syndrome	2	0.0035
C0393672: Epilepsy, Benign Psychomotor, Childhood	2	0.0035
C1266086: Polymorphous low grade adenocarcinoma	2	0.0035
C1563715: Andersen Syndrome	2	0.0035
C2609253: Macrovascular disease	2	0.0035
C4721952: Familial Idiopathic Pulmonary Fibrosis	2	0.0035
C0016782: Fuchs' heterochromic cyclitis	2	0.0026
C0023472: Leukemia, Myeloid, Accelerated Phase	2	0.0026
C0206653: Angiomyoma	2	0.0026
C0265191: Chronic acquired lymphedema	2	0.0026
C0334595: Ganglioneuromatosis	2	0.0026
C0349649: Pulmonary lymphangioleiomyomatosis	2	0.0026
C0410574: Synovial Hypertrophy	2	0.0026
C0442887: Septal hypertrophy	2	0.0026
C1281931: Obstruction of nasolacrimal duct	2	0.0026
C1327920: Childhood Chronic Myelogenous Leukemia, BCR-ABL1 Positive	2	0.0026
C1701939: Familial pulmonary arterial hypertension	2	0.0026
C1858970: Chronic noninfectious lymphadenopathy	2	0.0026
C3840252: Pseudomyogenic (epithelioid sarcoma-like) hemangioendothelioma	2	0.0026
C4726609: Resectable Pancreatic Ductal Adenocarcinoma	2	0.0026

## Sheet: ME2 DisGeNET
Description	NegLogP_ME2	Gene Ratio_ME2
C0856975: Autistic behavior	6.3	0.04
C4707243: Familial thoracic aortic aneurysm and aortic dissection	5.9	0.02
C0023508: White Blood Cell Count procedure	5.2	0.062
C0020534: Orbital separation excessive	4.8	0.055
C0376634: Craniofacial Abnormalities	4.8	0.032
C0042133: Uterine Fibroids	4.5	0.052
C0013581: Ectopia Lentis	4.1	0.012
C1562061: Microspherophakia	3.7	0.0074
C1963674: Spinocerebellar Ataxia 10	3.7	0.0074
C0239234: Low set ears	3.5	0.042
C0032326: Pneumothorax	3.5	0.015
C0018798: Congenital Heart Defects	3.4	0.037
C0003706: Arachnodactyly	3.4	0.017
C1860493: Abnormality of the sternum	3.4	0.012
C0489786: Height	3.3	0.027
C2938924: Oestrogen receptor positive breast cancer	3.3	0.042
C0205682: Waist-Hip Ratio	3.2	0.045
C0008925: Cleft Palate	3.2	0.047
C0000772: Multiple congenital anomalies	3.2	0.027
C0231686: Gait, Unsteady	3.2	0.02
C0026106: Mild Mental Retardation	3.1	0.032
C1839739: Thick lower lip vermilion	3.1	0.02
C0014170: Endometrial Neoplasms	3.1	0.027
C0158113: Contracture of joint of hand	3.1	0.012
C0025990: Micrognathism	3	0.045
C0019294: Hernia, Inguinal	3	0.025
C0017168: Gastroesophageal reflux disease	3	0.037
C1319315: Adenocarcinoma of large intestine	3	0.042
C0282612: Prostatic Intraepithelial Neoplasias	3	0.025
C1388233: Aneurysm of descending thoracic aorta	3	0.0074
C4022878: Descending aortic dissection	3	0.0074
C4553962: Hyperkeratosis, CTCAE	3	0.015
C0392885: High density lipoprotein measurement	2.9	0.042
C0037286: Skin Neoplasms	2.9	0.032
C0036920: Sezary Syndrome	2.9	0.022
C0013405: Dyspnea, Paroxysmal	2.9	0.0074
C1851712: Dural ectasia	2.9	0.0074
C4476554: Carotid artery dilatation	2.9	0.0074
C1955869: Malformations of Cortical Development	2.9	0.012
C4025272: Peripheral arterial stenosis	2.9	0.017
C0029434: Osteogenesis Imperfecta	2.9	0.015
C4551479: Schwartz-Jampel Syndrome, Type 1	2.9	0.0074
C0023267: Fibroid Tumor	2.8	0.035
C0016202: Flatfoot	2.8	0.027
C0009081: Congenital clubfoot	2.8	0.027
C0013132: Drooling	2.8	0.015
C0162298: Joint stiffness	2.8	0.02
C1844704: Platyspondyly	2.8	0.015
C0263454: Chloracne	2.8	0.0099
C0431368: Partial agenesis of corpus callosum	2.8	0.0099
C1848654: Broad ribs	2.8	0.0074
C0278764: Adult Burkitt Lymphoma	2.7	0.037
C0278879: Childhood Burkitt Lymphoma	2.7	0.037
C0000833: Abscess	2.7	0.015
C0235889: Arthritis aggravated	2.7	0.0074
C0343073: Wooly hair	2.7	0.0074
C1961099: Precursor T-Cell Lymphoblastic Leukemia-Lymphoma	2.6	0.045
C0423110: Downward slant of palpebral fissure	2.6	0.032
C0432072: Dysmorphic features	2.6	0.035
C0032584: polyps	2.6	0.032
C0033575: Prostatic Diseases	2.6	0.012
C0020608: Hypodontia	2.6	0.022
C0751837: Gait Ataxia	2.6	0.02
C0025995: Micromelia	2.6	0.015
C1260965: Lipoblastoma	2.6	0.0074
C3541456: Spondyloepiphyseal Dysplasia Tarda, X-Linked	2.6	0.0074
C0003257: Antibody Deficiency Syndrome	2.6	0.0074
C0032181: Platelet Count measurement	2.5	0.025
C0235752: Port-Wine Stain	2.5	0.0099
C0006413: Burkitt Lymphoma	2.5	0.04
C0175704: LEOPARD Syndrome	2.5	0.0099
C4025690: Prenatal maternal abnormality	2.5	0.0074
C0524587: Mean Corpuscular Volume (result)	2.5	0.025
C0376407: Granulomatous Slack Skin	2.5	0.0074
C0001486: Adenovirus Infections	2.5	0.017
C1837731: Overfolded helix	2.5	0.0099
C0025237: Melnick-Needles Syndrome	2.5	0.0074
C0428883: Diastolic blood pressure	2.4	0.037
C4086152: Childhood Astrocytoma	2.4	0.042
C0020676: Hypothyroidism	2.4	0.042
C0086692: Benign Neoplasm	2.4	0.03
C1853242: Midface retrusion	2.4	0.022
C0032580: Adenomatous Polyposis Coli	2.4	0.042
C0007114: Malignant neoplasm of skin	2.4	0.037
C0011644: Scleroderma	2.4	0.027
C0263401: Cutis marmorata	2.4	0.012
C0221354: Frontal bossing	2.4	0.027
C0013274: Patent ductus arteriosus	2.4	0.037
C1836653: Ascending aortic dissection	2.4	0.0074
C1654637: androgen independent prostate cancer	2.4	0.02
C0042580: Vesico-Ureteral Reflux	2.4	0.02
C0266617: Congenital anomaly of face	2.4	0.015
C0221765: Chronic schizophrenia	2.4	0.0099
C1857704: Abnormal myelination	2.4	0.0099
C0333875: High-Grade Squamous Intraepithelial Lesions	2.4	0.017
C0431890: Hypoplasia of thumb	2.4	0.0099
C0549463: X-Linked Lymphoproliferative Disorder	2.4	0.0099
C0013366: Dyschondroplasias	2.4	0.0074
C0432272: Van Buchem disease	2.4	0.0074
C0558165: Curly hair (finding)	2.4	0.0074
C0742038: Cerebellar signs	2.4	0.0074
C1842153: Irregular vertebral endplates	2.4	0.0074
C1708565: Invasive Cutaneous Melanoma	2.4	0.0074
C3888194: MIXED LINEAGE LEUKEMIA	2.3	0.022
C0018818: Ventricular Septal Defects	2.3	0.032
C0524528: Pervasive Development Disorder	2.3	0.027
C1865014: Long philtrum	2.3	0.025
C1511789: Desmoplastic	2.3	0.015
C0020542: Pulmonary Hypertension	2.3	0.017
C0280803: Primary central nervous system lymphoma	2.3	0.017
C1368683: Epithelioma	2.3	0.027
C4476540: Dilatation of the cerebral artery	2.3	0.0074
C0034152: Henoch-Schoenlein Purpura	2.3	0.02
C4025845: Abnormality iris morphology	2.3	0.0074
C0008031: Chest Pain	2.3	0.017
C0234132: Pyramidal sign	2.3	0.017
C0221369: Acquired Camptodactyly	2.3	0.015
C0087012: Ataxia, Spinocerebellar	2.3	0.017
C0039070: Syncope	2.3	0.015
C0005941: Bone Diseases, Developmental	2.3	0.012
C0346163: Endometrioid carcinoma ovary	2.3	0.0099
C0392476: Epiphyseal dysplasia	2.3	0.0074
C0036220: Kaposi Sarcoma	2.2	0.035
C0019348: Herpes Simplex Infections	2.2	0.042
C0027962: Melanocytic nevus	2.2	0.025
C0239479: Round face	2.2	0.012
C0026351: Moderate intellectual disability	2.2	0.022
C1858036: Periorbital fullness	2.2	0.0099
C0338831: Manic	2.2	0.017
C0029410: Osteoarthritis of hip	2.2	0.017
C0522214: Abnormal visual evoked potential	2.2	0.0099
C0000846: Agenesis	2.2	0.017
C0030421: Paraganglioma	2.2	0.017
C1456781: Benign melanocytic nevus	2.2	0.015
C0685409: Congenital Camptodactyly	2.2	0.015
C0029422: Osteochondrodysplasias	2.2	0.02
C0015393: Eye Abnormalities	2.2	0.0099
C0278838: Prostate cancer recurrent	2.2	0.0099
C0157946: Osteoarthrosis, localized, not specified whether primary or secondary	2.2	0.0074
C0038015: Spondyloepiphyseal Dysplasia	2.2	0.0074
C1449563: Cardiomyopathy, Familial Idiopathic	2.1	0.047
C0233794: Memory impairment	2.1	0.047
C0235782: Gallbladder Carcinoma	2.1	0.035
C0018916: Hemangioma	2.1	0.022
C0034885: Rectal Neoplasms	2.1	0.012
C0014772: Red Blood Cell Count measurement	2.1	0.045
C0005612: Birth Weight	2.1	0.02
C0264408: Childhood asthma	2.1	0.025
C1843013: Alzheimer disease, familial, type 3	2.1	0.02
C1266025: Traditional Serrated Adenoma	2.1	0.012
C0750935: Cerebral Astrocytoma	2.1	0.0074
C1846176: Hyperactive deep tendon reflexes	2.1	0.0074
C0151723: Hypomagnesemia	2.1	0.0099
C0277959: Coarse hair	2.1	0.0099
C0027831: Neurofibromatosis 1	2	0.025
C0037317: Sleep disturbances	2	0.025
C0851578: Sleep Disorders	2	0.027
C0202236: Triglycerides measurement	2	0.037
C0010823: Cytomegalovirus Infections	2	0.032
C2939461: Myeloid neoplasm	2	0.0099
C0151888: Hyporeflexia	2	0.025
C0423798: Increased tendency to bruise	2	0.015
C1963184: Nystagmus, CTCAE 3.0	2	0.047
C4554036: Nystagmus, CTCAE 5.0	2	0.047
C4722327: PROSTATE CANCER, HEREDITARY, 1	2	0.0099
C1708349: Hereditary Diffuse Gastric Cancer	2	0.025
C0870082: Hyperkeratosis	2	0.017
C0024408: Machado-Joseph Disease	2	0.015
C4025814: Abnormality of the metaphysis	2	0.012
C0036346: Schizophrenia, Childhood	2	0.0074
