# Supplementary material for: Cosmic kidney disease: an integrated pan-omic, physiological and morphological study into spaceflight-induced renal dysfunction
Source: Nat Commun. 2024 Jun 11;15:4923. doi: 10.1038/s41467-024-49212-1 (PMC11167060; doi:10.1038/s41467-024-49212-1)
Supplement: Supplementary file 12 — Supplementary Data 9 [file 41467_2024_49212_MOESM12_ESM.xlsx]

## Sheet: miR-125b & miR-16 Targets
Gene Symbol	p-value	FDR	Odd ratio	Number of interactions	microRNA 1	microRNA 2
C17orf59	4.1511e-05	0.094396	0.00909091	2	hsa-miR-125b-5p	hsa-miR-16-5p
ACACB	0.00498132	0.126053	0.0727273	2	hsa-miR-125b-5p	hsa-miR-16-5p
AIFM1	0.00709838	0.126053	0.0863636	2	hsa-miR-125b-5p	hsa-miR-16-5p
ANKRD13B	0.00228311	0.126053	0.05	2	hsa-miR-125b-5p	hsa-miR-16-5p
ANKRD33B	0.00635118	0.126053	0.0818182	2	hsa-miR-125b-5p	hsa-miR-16-5p
ANO3	0.00116231	0.126053	0.0363636	2	hsa-miR-125b-5p	hsa-miR-16-5p
AREL1	0.00228311	0.126053	0.05	2	hsa-miR-125b-5p	hsa-miR-16-5p
ATP13A3	0.00635118	0.126053	0.0818182	2	hsa-miR-125b-5p	hsa-miR-16-5p
B4GALNT3	0.00116231	0.126053	0.0363636	2	hsa-miR-125b-5p	hsa-miR-16-5p
B4GALT1	0.00228311	0.126053	0.05	2	hsa-miR-125b-5p	hsa-miR-16-5p
BAG4	0.00323786	0.126053	0.0590909	2	hsa-miR-125b-5p	hsa-miR-16-5p
CACNB1	0.00041511	0.126053	0.0227273	2	hsa-miR-125b-5p	hsa-miR-16-5p
CCNJL	0.001868	0.126053	0.0454545	2	hsa-miR-125b-5p	hsa-miR-16-5p
CDC37L1	0.00709838	0.126053	0.0863636	2	hsa-miR-125b-5p	hsa-miR-16-5p
CDKN2B	0.00041511	0.126053	0.0227273	2	hsa-miR-125b-5p	hsa-miR-16-5p
CLDN12	0.000622665	0.126053	0.0272727	2	hsa-miR-125b-5p	hsa-miR-16-5p
COPS7B	0.00709838	0.126053	0.0863636	2	hsa-miR-125b-5p	hsa-miR-16-5p
CRAMP1L	0.00116231	0.126053	0.0363636	2	hsa-miR-125b-5p	hsa-miR-16-5p
CSRNP1	0.00435866	0.126053	0.0681818	2	hsa-miR-125b-5p	hsa-miR-16-5p
DENND6A	0.00788709	0.126053	0.0909091	2	hsa-miR-125b-5p	hsa-miR-16-5p
EIF2B5	0.000124533	0.126053	0.0136364	2	hsa-miR-125b-5p	hsa-miR-16-5p
ELL	0.00709838	0.126053	0.0863636	2	hsa-miR-125b-5p	hsa-miR-16-5p
ESRRA	0.0037775	0.126053	0.0636364	2	hsa-miR-125b-5p	hsa-miR-16-5p
FAM134A	0.00273973	0.126053	0.0545455	2	hsa-miR-125b-5p	hsa-miR-16-5p
FAM134C	0.0037775	0.126053	0.0636364	2	hsa-miR-125b-5p	hsa-miR-16-5p
FAM65B	0.0037775	0.126053	0.0636364	2	hsa-miR-125b-5p	hsa-miR-16-5p
FAM73A	0.00871731	0.126053	0.0954545	2	hsa-miR-125b-5p	hsa-miR-16-5p
FAT4	0.001868	0.126053	0.0454545	2	hsa-miR-125b-5p	hsa-miR-16-5p
FBXO10	0.00273973	0.126053	0.0545455	2	hsa-miR-125b-5p	hsa-miR-16-5p
FGFR1	0.00323786	0.126053	0.0590909	2	hsa-miR-125b-5p	hsa-miR-16-5p
GALNT7	0.00498132	0.126053	0.0727273	2	hsa-miR-125b-5p	hsa-miR-16-5p
GDPD5	0.00709838	0.126053	0.0863636	2	hsa-miR-125b-5p	hsa-miR-16-5p
GPR153	0.00228311	0.126053	0.05	2	hsa-miR-125b-5p	hsa-miR-16-5p
GRB10	0.00273973	0.126053	0.0545455	2	hsa-miR-125b-5p	hsa-miR-16-5p
IP6K1	0.0056455	0.126053	0.0772727	2	hsa-miR-125b-5p	hsa-miR-16-5p
IPPK	0.0056455	0.126053	0.0772727	2	hsa-miR-125b-5p	hsa-miR-16-5p
IST1	0.001868	0.126053	0.0454545	2	hsa-miR-125b-5p	hsa-miR-16-5p
KCNC2	0.00871731	0.126053	0.0954545	2	hsa-miR-125b-5p	hsa-miR-16-5p
KHNYN	0.00435866	0.126053	0.0681818	2	hsa-miR-125b-5p	hsa-miR-16-5p
KIAA0319L	0.0014944	0.126053	0.0409091	2	hsa-miR-125b-5p	hsa-miR-16-5p
KLC2	0.00323786	0.126053	0.0590909	2	hsa-miR-125b-5p	hsa-miR-16-5p
LURAP1L	0.001868	0.126053	0.0454545	2	hsa-miR-125b-5p	hsa-miR-16-5p
M6PR	0.00228311	0.126053	0.05	2	hsa-miR-125b-5p	hsa-miR-16-5p
MBD1	0.001868	0.126053	0.0454545	2	hsa-miR-125b-5p	hsa-miR-16-5p
MGAT4A	0.00871731	0.126053	0.0954545	2	hsa-miR-125b-5p	hsa-miR-16-5p
MIB1	0.00871731	0.126053	0.0954545	2	hsa-miR-125b-5p	hsa-miR-16-5p
MOCS1	0.00788709	0.126053	0.0909091	2	hsa-miR-125b-5p	hsa-miR-16-5p
MSL1	0.00788709	0.126053	0.0909091	2	hsa-miR-125b-5p	hsa-miR-16-5p
NAA25	0.00435866	0.126053	0.0681818	2	hsa-miR-125b-5p	hsa-miR-16-5p
NCOR2	0.0014944	0.126053	0.0409091	2	hsa-miR-125b-5p	hsa-miR-16-5p
NEK10	0.00228311	0.126053	0.05	2	hsa-miR-125b-5p	hsa-miR-16-5p
NUP210	0.000871731	0.126053	0.0318182	2	hsa-miR-125b-5p	hsa-miR-16-5p
NUP50	0.00635118	0.126053	0.0818182	2	hsa-miR-125b-5p	hsa-miR-16-5p
PELI2	0.00323786	0.126053	0.0590909	2	hsa-miR-125b-5p	hsa-miR-16-5p
PHF20	0.00635118	0.126053	0.0818182	2	hsa-miR-125b-5p	hsa-miR-16-5p
PI4K2B	0.00273973	0.126053	0.0545455	2	hsa-miR-125b-5p	hsa-miR-16-5p
PLXNA1	0.0037775	0.126053	0.0636364	2	hsa-miR-125b-5p	hsa-miR-16-5p
PODXL	0.00435866	0.126053	0.0681818	2	hsa-miR-125b-5p	hsa-miR-16-5p
PPM1H	0.0037775	0.126053	0.0636364	2	hsa-miR-125b-5p	hsa-miR-16-5p
PPP2R1B	0.00041511	0.126053	0.0227273	2	hsa-miR-125b-5p	hsa-miR-16-5p
PPP2R5C	0.00273973	0.126053	0.0545455	2	hsa-miR-125b-5p	hsa-miR-16-5p
RAB3D	0.00116231	0.126053	0.0363636	2	hsa-miR-125b-5p	hsa-miR-16-5p
RAF1	0.001868	0.126053	0.0454545	2	hsa-miR-125b-5p	hsa-miR-16-5p
RHOBTB2	0.00116231	0.126053	0.0363636	2	hsa-miR-125b-5p	hsa-miR-16-5p
RNF144B	0.00273973	0.126053	0.0545455	2	hsa-miR-125b-5p	hsa-miR-16-5p
RREB1	0.00635118	0.126053	0.0818182	2	hsa-miR-125b-5p	hsa-miR-16-5p
RS1	0.000622665	0.126053	0.0272727	2	hsa-miR-125b-5p	hsa-miR-16-5p
SCN4B	0.00228311	0.126053	0.05	2	hsa-miR-125b-5p	hsa-miR-16-5p
SCUBE3	0.00498132	0.126053	0.0727273	2	hsa-miR-125b-5p	hsa-miR-16-5p
SGSM2	0.00498132	0.126053	0.0727273	2	hsa-miR-125b-5p	hsa-miR-16-5p
SIT1	0.000622665	0.126053	0.0272727	2	hsa-miR-125b-5p	hsa-miR-16-5p
SLC35A4	0.000871731	0.126053	0.0318182	2	hsa-miR-125b-5p	hsa-miR-16-5p
SLC35G1	0.00273973	0.126053	0.0545455	2	hsa-miR-125b-5p	hsa-miR-16-5p
SLC39A9	0.00635118	0.126053	0.0818182	2	hsa-miR-125b-5p	hsa-miR-16-5p
SLC4A8	0.00871731	0.126053	0.0954545	2	hsa-miR-125b-5p	hsa-miR-16-5p
SLC7A1	0.0056455	0.126053	0.0772727	2	hsa-miR-125b-5p	hsa-miR-16-5p
SLITRK6	0.0014944	0.126053	0.0409091	2	hsa-miR-125b-5p	hsa-miR-16-5p
SORT1	0.00788709	0.126053	0.0909091	2	hsa-miR-125b-5p	hsa-miR-16-5p
SPSB4	0.001868	0.126053	0.0454545	2	hsa-miR-125b-5p	hsa-miR-16-5p
SPTBN2	0.00323786	0.126053	0.0590909	2	hsa-miR-125b-5p	hsa-miR-16-5p
SSTR3	0.000622665	0.126053	0.0272727	2	hsa-miR-125b-5p	hsa-miR-16-5p
TADA2B	0.00498132	0.126053	0.0727273	2	hsa-miR-125b-5p	hsa-miR-16-5p
TMEM161B	0.0014944	0.126053	0.0409091	2	hsa-miR-125b-5p	hsa-miR-16-5p
TMEM87B	0.00228311	0.126053	0.05	2	hsa-miR-125b-5p	hsa-miR-16-5p
USP12	0.00041511	0.126053	0.0227273	2	hsa-miR-125b-5p	hsa-miR-16-5p
YIPF6	0.00871731	0.126053	0.0954545	2	hsa-miR-125b-5p	hsa-miR-16-5p
ZC3H11A	0.0056455	0.126053	0.0772727	2	hsa-miR-125b-5p	hsa-miR-16-5p
ZC3H12B	0.00709838	0.126053	0.0863636	2	hsa-miR-125b-5p	hsa-miR-16-5p
BTG2	0.00958904	0.130572	0.1	2	hsa-miR-125b-5p	hsa-miR-16-5p
CDS2	0.00958904	0.130572	0.1	2	hsa-miR-125b-5p	hsa-miR-16-5p
CTDSP2	0.00958904	0.130572	0.1	2	hsa-miR-125b-5p	hsa-miR-16-5p
DCP1A	0.0105023	0.140483	0.104545	2	hsa-miR-125b-5p	hsa-miR-16-5p
LIN28A	0.0105023	0.140483	0.104545	2	hsa-miR-125b-5p	hsa-miR-16-5p
PSME3	0.0105023	0.140483	0.104545	2	hsa-miR-125b-5p	hsa-miR-16-5p
AGO4	0.0145704	0.14628	0.122727	2	hsa-miR-125b-5p	hsa-miR-16-5p
ATXN7L3	0.011457	0.14628	0.109091	2	hsa-miR-125b-5p	hsa-miR-16-5p
BCL2	0.0145704	0.14628	0.122727	2	hsa-miR-125b-5p	hsa-miR-16-5p
CCDC85C	0.0168535	0.14628	0.131818	2	hsa-miR-125b-5p	hsa-miR-16-5p
DICER1	0.0124533	0.14628	0.113636	2	hsa-miR-125b-5p	hsa-miR-16-5p
EIF5A2	0.0156912	0.14628	0.127273	2	hsa-miR-125b-5p	hsa-miR-16-5p
ELOVL6	0.0168535	0.14628	0.131818	2	hsa-miR-125b-5p	hsa-miR-16-5p
ETV3	0.0168535	0.14628	0.131818	2	hsa-miR-125b-5p	hsa-miR-16-5p
GPC6	0.0145704	0.14628	0.122727	2	hsa-miR-125b-5p	hsa-miR-16-5p
HMGCR	0.011457	0.14628	0.109091	2	hsa-miR-125b-5p	hsa-miR-16-5p
LIN28B	0.0124533	0.14628	0.113636	2	hsa-miR-125b-5p	hsa-miR-16-5p
LUZP1	0.0180573	0.14628	0.136364	2	hsa-miR-125b-5p	hsa-miR-16-5p
MAP3K3	0.0168535	0.14628	0.131818	2	hsa-miR-125b-5p	hsa-miR-16-5p
MAP3K9	0.0124533	0.14628	0.113636	2	hsa-miR-125b-5p	hsa-miR-16-5p
PAFAH1B1	0.011457	0.14628	0.109091	2	hsa-miR-125b-5p	hsa-miR-16-5p
PDK3	0.0145704	0.14628	0.122727	2	hsa-miR-125b-5p	hsa-miR-16-5p
PPM1A	0.0156912	0.14628	0.127273	2	hsa-miR-125b-5p	hsa-miR-16-5p
RAD51L3-RFFL	0.0168535	0.14628	0.131818	2	hsa-miR-125b-5p	hsa-miR-16-5p
RFFL	0.0168535	0.14628	0.131818	2	hsa-miR-125b-5p	hsa-miR-16-5p
RNF217	0.0180573	0.14628	0.136364	2	hsa-miR-125b-5p	hsa-miR-16-5p
2011-09-01	0.0168535	0.14628	0.131818	2	hsa-miR-125b-5p	hsa-miR-16-5p
SMURF1	0.0156912	0.14628	0.127273	2	hsa-miR-125b-5p	hsa-miR-16-5p
TMEM135	0.0134911	0.14628	0.118182	2	hsa-miR-125b-5p	hsa-miR-16-5p
ZBTB37	0.0134911	0.14628	0.118182	2	hsa-miR-125b-5p	hsa-miR-16-5p
ACVR2A	0.0193026	0.150941	0.140909	2	hsa-miR-125b-5p	hsa-miR-16-5p
BAZ2A	0.0205895	0.150941	0.145455	2	hsa-miR-125b-5p	hsa-miR-16-5p
BCL2L2	0.0232877	0.150941	0.154545	2	hsa-miR-125b-5p	hsa-miR-16-5p
E2F3	0.0261519	0.150941	0.163636	2	hsa-miR-125b-5p	hsa-miR-16-5p
ELMSAN1	0.024699	0.150941	0.159091	2	hsa-miR-125b-5p	hsa-miR-16-5p
EPHA7	0.0193026	0.150941	0.140909	2	hsa-miR-125b-5p	hsa-miR-16-5p
FNDC3B	0.0205895	0.150941	0.145455	2	hsa-miR-125b-5p	hsa-miR-16-5p
KIAA0247	0.0193026	0.150941	0.140909	2	hsa-miR-125b-5p	hsa-miR-16-5p
MAPK1IP1L	0.0219178	0.150941	0.15	2	hsa-miR-125b-5p	hsa-miR-16-5p
MTMR3	0.0205895	0.150941	0.145455	2	hsa-miR-125b-5p	hsa-miR-16-5p
NFIC	0.0261519	0.150941	0.163636	2	hsa-miR-125b-5p	hsa-miR-16-5p
PCDH1	0.024699	0.150941	0.159091	2	hsa-miR-125b-5p	hsa-miR-16-5p
PHF15	0.0232877	0.150941	0.154545	2	hsa-miR-125b-5p	hsa-miR-16-5p
RBM24	0.0193026	0.150941	0.140909	2	hsa-miR-125b-5p	hsa-miR-16-5p
SBNO1	0.0232877	0.150941	0.154545	2	hsa-miR-125b-5p	hsa-miR-16-5p
SGIP1	0.0205895	0.150941	0.145455	2	hsa-miR-125b-5p	hsa-miR-16-5p
SLC4A4	0.0261519	0.150941	0.163636	2	hsa-miR-125b-5p	hsa-miR-16-5p
TMEM170B	0.024699	0.150941	0.159091	2	hsa-miR-125b-5p	hsa-miR-16-5p
TP53INP1	0.0193026	0.150941	0.140909	2	hsa-miR-125b-5p	hsa-miR-16-5p
UBE2J1	0.0193026	0.150941	0.140909	2	hsa-miR-125b-5p	hsa-miR-16-5p
YOD1	0.0232877	0.150941	0.154545	2	hsa-miR-125b-5p	hsa-miR-16-5p
ZNRF3	0.0205895	0.150941	0.145455	2	hsa-miR-125b-5p	hsa-miR-16-5p
APC	0.0276463	0.152963	0.168182	2	hsa-miR-125b-5p	hsa-miR-16-5p
KCNK10	0.0276463	0.152963	0.168182	2	hsa-miR-125b-5p	hsa-miR-16-5p
ABL2	0.0307597	0.160713	0.177273	2	hsa-miR-125b-5p	hsa-miR-16-5p
AKT3	0.0307597	0.160713	0.177273	2	hsa-miR-125b-5p	hsa-miR-16-5p
ATXN1L	0.0291822	0.160713	0.172727	2	hsa-miR-125b-5p	hsa-miR-16-5p
C20orf112	0.0307597	0.160713	0.177273	2	hsa-miR-125b-5p	hsa-miR-16-5p
CNNM2	0.035741	0.160713	0.190909	2	hsa-miR-125b-5p	hsa-miR-16-5p
RFX3	0.034039	0.160713	0.186364	2	hsa-miR-125b-5p	hsa-miR-16-5p
SESTD1	0.0323786	0.160713	0.181818	2	hsa-miR-125b-5p	hsa-miR-16-5p
HCN1	0.0374844	0.166484	0.195455	2	hsa-miR-125b-5p	hsa-miR-16-5p
CPEB3	0.0429639	0.166807	0.209091	2	hsa-miR-125b-5p	hsa-miR-16-5p
ESRRG	0.0392694	0.166807	0.2	2	hsa-miR-125b-5p	hsa-miR-16-5p
FOSL2	0.0429639	0.166807	0.209091	2	hsa-miR-125b-5p	hsa-miR-16-5p
HIPK3	0.0410959	0.166807	0.204545	2	hsa-miR-125b-5p	hsa-miR-16-5p
ZBTB34	0.0392694	0.166807	0.2	2	hsa-miR-125b-5p	hsa-miR-16-5p
DYRK2	0.0529265	0.174177	0.231818	2	hsa-miR-125b-5p	hsa-miR-16-5p
IL1RAPL1	0.0488169	0.174177	0.222727	2	hsa-miR-125b-5p	hsa-miR-16-5p
STOX2	0.0529265	0.174177	0.231818	2	hsa-miR-125b-5p	hsa-miR-16-5p
LPP	0.0616438	0.175772	0.25	2	hsa-miR-125b-5p	hsa-miR-16-5p
UBE2W	0.0550436	0.175772	0.236364	2	hsa-miR-125b-5p	hsa-miR-16-5p
ZNF704	0.0616438	0.175772	0.25	2	hsa-miR-125b-5p	hsa-miR-16-5p
RORA	0.0639269	0.178807	0.254545	2	hsa-miR-125b-5p	hsa-miR-16-5p
ABI2	0.0710253	0.179425	0.268182	2	hsa-miR-125b-5p	hsa-miR-16-5p
RORB	0.0662516	0.179425	0.259091	2	hsa-miR-125b-5p	hsa-miR-16-5p
TET3	0.0710253	0.179425	0.268182	2	hsa-miR-125b-5p	hsa-miR-16-5p
ACVR2B	0.0734745	0.181929	0.272727	2	hsa-miR-125b-5p	hsa-miR-16-5p
ONECUT2	0.0784973	0.181929	0.281818	2	hsa-miR-125b-5p	hsa-miR-16-5p
QKI	0.0784973	0.181929	0.281818	2	hsa-miR-125b-5p	hsa-miR-16-5p
RYBP	0.0759651	0.181929	0.277273	2	hsa-miR-125b-5p	hsa-miR-16-5p
ZNF652	0.0759651	0.181929	0.277273	2	hsa-miR-125b-5p	hsa-miR-16-5p
LCOR	0.0945621	0.186573	0.309091	2	hsa-miR-125b-5p	hsa-miR-16-5p
TAOK1	0.0917808	0.186573	0.304545	2	hsa-miR-125b-5p	hsa-miR-16-5p

## Sheet: miR-125b & miR-16 KEGG
Description	Gene Count	Gene Ratio	-LogP
hsa05226: Gastric cancer	6	0.0397351	3.9706
hsa04261: Adrenergic signaling in cardiomyocytes	6	0.0397351	3.892
hsa05215: Prostate cancer	5	0.0331126	3.88844
hsa04070: Phosphatidylinositol signaling system	5	0.0331126	3.88844
hsa04722: Neurotrophin signaling pathway	5	0.0331126	3.4742
hsa04071: Sphingolipid signaling pathway	5	0.0331126	3.44086
hsa04152: AMPK signaling pathway	5	0.0331126	3.44086
hsa05218: Melanoma	4	0.0264901	3.32616
hsa04550: Signaling pathways regulating pluripotency of stem cells	5	0.0331126	3.11051
hsa05224: Breast cancer	5	0.0331126	3.05667
hsa05210: Colorectal cancer	4	0.0264901	3.03487
hsa05206: MicroRNAs in cancer	7	0.0463576	3.01106
hsa00513: Various types of N-glycan biosynthesis	3	0.0198675	3.00999
hsa04218: Cellular senescence	5	0.0331126	2.94143
hsa05160: Hepatitis C	5	0.0331126	2.9291
hsa05222: Small cell lung cancer	4	0.0264901	2.92571
hsa01522: Endocrine resistance	4	0.0264901	2.8242
hsa04350: TGF-beta signaling pathway	4	0.0264901	2.8242
hsa05132: Salmonella infection	6	0.0397351	2.79124
hsa05213: Endometrial cancer	3	0.0198675	2.51159
hsa04010: MAPK signaling pathway	6	0.0397351	2.43333
hsa04929: GnRH secretion	3	0.0198675	2.39062
hsa04210: Apoptosis	4	0.0264901	2.31063
hsa05230: Central carbon metabolism in cancer	3	0.0198675	2.28152
hsa04140: Autophagy - animal	4	0.0264901	2.25551
hsa05223: Non-small cell lung cancer	3	0.0198675	2.24743
hsa00562: Inositol phosphate metabolism	3	0.0198675	2.23078
hsa05214: Glioma	3	0.0198675	2.19822
hsa05212: Pancreatic cancer	3	0.0198675	2.1823
hsa05220: Chronic myeloid leukemia	3	0.0198675	2.1823
hsa01521: EGFR tyrosine kinase inhibitor resistance	3	0.0198675	2.13591
hsa04110: Cell cycle	4	0.0264901	2.09337
hsa04151: PI3K-Akt signaling pathway	6	0.0397351	2.05051
hsa04012: ErbB signaling pathway	3	0.0198675	2.04875
hsa05161: Hepatitis B	4	0.0264901	2.04666

## Sheet: miR-125b & miR-16 DisGeNET
Description	Gene Count	Gene Ratio	-LogP
C0278701: Gastric Adenocarcinoma	12	0.079	5.5
C0489786: Height	9	0.06	5.3
C3665593: Melanocytic nevus of skin	6	0.04	4.9
C0205682: Waist-Hip Ratio	12	0.079	4.5
C0014474: Ependymoma	8	0.053	4.5
C0278883: Metastatic melanoma	11	0.073	4.3
C0175754: Agenesis of corpus callosum	12	0.079	4.2
C0278874: Adult Ependymoma	6	0.04	4.1
C0796611: Newly Diagnosed Childhood Ependymoma	6	0.04	4.1
C1851584: Childhood Ependymoma	6	0.04	4
C0279070: Adult Oligodendroglioma	6	0.04	3.9
C0280475: Childhood Oligodendroglioma	6	0.04	3.9
C0020534: Orbital separation excessive	11	0.073	3.7
C0428883: Diastolic blood pressure	10	0.066	3.6
C0206711: Pilomatrixoma	3	0.02	3.6
C1836542: Depressed nasal bridge	9	0.06	3.5
C1333015: Childhood Kidney Wilms Tumor	8	0.053	3.5
C0085136: Central Nervous System Neoplasms	6	0.04	3.5
C0262584: Carcinoma, Small Cell	6	0.04	3.5
C0002793: Anaplasia	10	0.066	3.4
C0029925: Ovarian Carcinoma	10	0.066	3.4
C0428474: Serum LDL cholesterol measurement	7	0.046	3.4
C0751396: Well Differentiated Oligodendroglioma	7	0.046	3.4
C0278876: Adult Medulloblastoma	12	0.079	3.3
C0278510: Childhood Medulloblastoma	12	0.079	3.3
C0221355: Macrocephaly	8	0.053	3.3
C0206686: Adrenocortical carcinoma	7	0.046	3.3
C0028945: oligodendroglioma	7	0.046	3.3
C0334579: Anaplastic astrocytoma	6	0.04	3.3
C0206769: Nevi and Melanomas	3	0.02	3.3
C1848201: Subcortical Band Heterotopia	3	0.02	3.3
C0023508: White Blood Cell Count procedure	11	0.073	3.2
C1328504: Hormone refractory prostate cancer	11	0.073	3.2
C0086692: Benign Neoplasm	8	0.053	3.2
C1827293: Carcinoma of urinary bladder, invasive	7	0.046	3.2
C1960398: HER2-positive carcinoma of breast	7	0.046	3.2
C0270824: Visual seizure	6	0.04	3.2
C0239676: High forehead	6	0.04	3.2
C0259783: mixed gliomas	4	0.026	3.2
C0522631: Acute myeloid leukemia, minimal differentiation	3	0.02	3.2
C4551686: Malignant neoplasm of soft tissue	11	0.073	3.1
C0027708: Nephroblastoma	10	0.066	3.1
C1445957: Serum total cholesterol measurement	9	0.06	3.1
C0282160: Aplasia Cutis Congenita	8	0.053	3.1
C1335177: Ovarian Serous Adenocarcinoma	5	0.033	3.1
C0428886: Mean blood pressure	5	0.033	3.1
C0036631: Seminoma	7	0.046	3
C0280483: Adult Anaplastic Astrocytoma	4	0.026	3
C4551548: Grade III Childhood Astrocytoma	4	0.026	3
C0023465: Acute monocytic leukemia	10	0.066	2.9
C0346957: Disseminated Malignant Neoplasm	6	0.04	2.9
C0035372: Rett Syndrome	6	0.04	2.9
C4733095: HER2-negative breast cancer	5	0.033	2.9
C1512981: Mammary Tumorigenesis	5	0.033	2.9
C0334588: Giant Cell Glioblastoma	4	0.026	2.9
C0432072: Dysmorphic features	8	0.053	2.8
C0026106: Mild Mental Retardation	7	0.046	2.8
C0158266: Intervertebral Disc Degeneration	7	0.046	2.8
C0026034: Microstomia	5	0.033	2.8
C1868720: Periventricular Nodular Heterotopia	3	0.02	2.8
C0235752: Port-Wine Stain	3	0.02	2.8
C1861305: TARSAL-CARPAL COALITION SYNDROME	6	0.04	2.7
C1854114: Short nose	6	0.04	2.7
C0002448: Ameloblastoma	5	0.033	2.7
C0349639: Juvenile Myelomonocytic Leukemia	5	0.033	2.7
C0149978: Adenocarcinoma of rectum	4	0.026	2.7
C0206743: Rhabdoid Tumor	4	0.026	2.7
C0266449: Congenital anomaly of brain	4	0.026	2.7
C0280217: stage, non-small cell lung cancer	4	0.026	2.7
C0206706: Verrucous carcinoma	3	0.02	2.7
C1837461: SCOLIOSIS, ISOLATED, SUSCEPTIBILITY TO, 3	9	0.06	2.6
C1858085: Malar flattening	5	0.033	2.6
C0206733: Strawberry nevus of skin	4	0.026	2.6
C0278504: Non-small cell lung cancer stage I	4	0.026	2.6
C0014118: Endocarditis	3	0.02	2.6
C0202117: Low density lipoprotein cholesterol measurement	8	0.053	2.5
C0344482: Hypoplasia of corpus callosum	7	0.046	2.5
C1865014: Long philtrum	6	0.04	2.5
C0521525: Short neck	6	0.04	2.5
C0431380: Cortical Dysplasia	4	0.026	2.5
C0234535: Clonic Seizures	4	0.026	2.5
C0270736: Essential Tremor	4	0.026	2.5
C0027654: Embryonal Neoplasm	3	0.02	2.5
C0232940: Secondary physiologic amenorrhea	3	0.02	2.5
C1266119: Solitary fibrous tumor	3	0.02	2.5
C1955869: Malformations of Cortical Development	3	0.02	2.5
C2364082: Sense of smell impaired	3	0.02	2.5
C0280324: Laryngeal Squamous Cell Carcinoma	8	0.053	2.4
C0423110: Downward slant of palpebral fissure	7	0.046	2.4
C0017654: Glomerular Filtration Rate	7	0.046	2.4
C0018798: Congenital Heart Defects	7	0.046	2.4
C0334634: Malignant lymphoma, lymphocytic, intermediate differentiation, diffuse	6	0.04	2.4
C0027962: Melanocytic nevus	6	0.04	2.4
C0039273: Talipes cavus	5	0.033	2.4
C4551993: Amyotrophic Lateral Sclerosis, Familial	4	0.026	2.4
C3548479: response to bronchodilator	4	0.026	2.4
C0024236: Lymphedema	3	0.02	2.4
C0040411: Tongue Neoplasms	3	0.02	2.4
C1336735: Treatment related acute myeloid leukaemia	3	0.02	2.4
C0334590: Anaplastic Oligodendroglioma	3	0.02	2.4
C0041696: Unipolar Depression	9	0.06	2.3
C0553580: Ewings sarcoma	8	0.053	2.3
C0040822: Tremor	8	0.053	2.3
C1531647: Cerebral ventriculomegaly	7	0.046	2.3
C0678230: Congenital Epicanthus	7	0.046	2.3
C0009806: Constipation	7	0.046	2.3
C0026837: Muscle Rigidity	6	0.04	2.3
C0423113: Telecanthus	4	0.026	2.3
C0149958: Complex partial seizures	4	0.026	2.3
C0007104: Female Breast Carcinoma	3	0.02	2.3
C0014116: Endocardial Cushion Defects	3	0.02	2.3
C0235653: Malignant neoplasm of female breast	3	0.02	2.3
C2931019: Split hand foot deformity 1	3	0.02	2.3
C4049272: Tumour budding	3	0.02	2.3
C1261502: Finding of Mean Corpuscular Hemoglobin	9	0.06	2.2
C0410702: Adolescent idiopathic scoliosis	9	0.06	2.2
C1319315: Adenocarcinoma of large intestine	8	0.053	2.2
C0392885: High density lipoprotein measurement	8	0.053	2.2
C3278923: Dilated ventricles (finding)	7	0.046	2.2
C0221354: Frontal bossing	6	0.04	2.2
C0238462: Medullary carcinoma of thyroid	6	0.04	2.2
C1853242: Midface retrusion	5	0.033	2.2
C0268398: Familial lichen amyloidosis	5	0.033	2.2
C0206161: Reticulocyte count (procedure)	5	0.033	2.2
C0007621: Neoplastic Cell Transformation	4	0.026	2.2
C0260037: Multiple tumors	4	0.026	2.2
C0037769: West Syndrome	4	0.026	2.2
C0333873: Squamous intraepithelial lesion	3	0.02	2.2
C0001618: Tumors of Adrenal Cortex	3	0.02	2.2
C0004779: Basal Cell Nevus Syndrome	3	0.02	2.2
C0022572: keratoacanthoma	3	0.02	2.2
C0221263: Cafe-au-Lait Spots	3	0.02	2.2
C0687150: Parathyroid Gland Adenocarcinoma	3	0.02	2.2
C0017525: Giant Cell Tumors	3	0.02	2.2
C0085390: Li-Fraumeni Syndrome	3	0.02	2.2
C0007787: Transient Ischemic Attack	6	0.04	2.1
C0302142: Deformity	6	0.04	2.1
C0026948: Mycosis Fungoides	5	0.033	2.1
C0238339: Hereditary pancreatitis	4	0.026	2.1
C0007130: Mucinous Adenocarcinoma	4	0.026	2.1
C1839767: Tented upper lip vermilion	3	0.02	2.1
C0151811: Subcutaneous nodule	3	0.02	2.1
C0280785: Diffuse Astrocytoma	3	0.02	2.1
C0752308: Hypoxia-Ischemia, Brain	3	0.02	2.1
C1266184: Atypical Teratoid Rhabdoid Tumor	3	0.02	2.1
C4721414: Mantle cell lymphoma	7	0.046	2
C0020473: Hyperlipidemia	7	0.046	2
C0018916: Hemangioma	5	0.033	2
C0334583: Pilocytic Astrocytoma	4	0.026	2
C0030421: Paraganglioma	4	0.026	2
C0151546: Oral Cavity Carcinoma	4	0.026	2
C0278721: Adult Lymphoblastic Lymphoma	3	0.02	2
C0279525: Childhood Lymphoblastic Lymphoma	3	0.02	2
C4551570: 2-3 toe syndactyly	3	0.02	2
C0023798: Lipoma	3	0.02	2
C0018206: granulosa cell tumor	3	0.02	2
C0079748: Precursor cell lymphoblastic lymphoma	3	0.02	2
