# Supplementary material for: Cosmic kidney disease: an integrated pan-omic, physiological and morphological study into spaceflight-induced renal dysfunction
Source: Nat Commun. 2024 Jun 11;15:4923. doi: 10.1038/s41467-024-49212-1 (PMC11167060; doi:10.1038/s41467-024-49212-1)
Supplement: Supplementary file 13 — Supplementary Data 10 [file 41467_2024_49212_MOESM13_ESM.xlsx]

## Sheet: Description
Differential abundances of transcripts from RNA-Seq analysis per bead cell type class
Early_PT	early proximal tubule S1
PCT	proximal convoluted tubule S1 + S2
PST	proximal straight tubule S3
LOH	thick ascending limb of the loop of Henle
DCT	distal convoluted tubule
PC	principal cell
DisGeNET and KEGG pathway over-representation analysisresults for each cell type class utlising a significance threshold of nominal p<0.05

## Sheet: KEGG (All Cells)
Description	NegLogP_EarlyPT	Gene Ratio_EarlyPT	NegLogP_PCT	Gene Ratio_PCT	NegLogP_PST	Gene Ratio_PST	NegLogP_LOH	Gene Ratio_LOH	NegLogP_DCT	Gene Ratio_DCT	NegLogP_PC	Gene Ratio_PC
hsa05171: Coronavirus disease - COVID-19	3.36711	0.0609756	12.0111	0.0794393	9.98309	0.0426357	20.2925	0.0596252	17.923	0.0830565	10.5773	0.0707965
hsa03010: Ribosome	5.19308	0.0731707	14.3687	0.0794393	8.32239	0.0329457	15.5632	0.044293	18.9526	0.076412	10.4506	0.0619469
hsa05012: Parkinson disease	2.22308	0.0487805	4.66144	0.046729	10.3801	0.0465116	3.61262	0.0255537	2.83135	0.0299003	5.23937	0.0486726
hsa05010: Alzheimer disease	2.40403	0.0609756	3.99818	0.0514019	7.83815	0.0484496	5.12685	0.0374787	3.85281	0.0431894	7.41733	0.0707965
hsa00190: Oxidative phosphorylation			8.4808	0.0514019	13.8344	0.0406977	5.64678	0.0221465	3.3944	0.0232558	11.7571	0.0619469
hsa05415: Diabetic cardiomyopathy			4.80986	0.0420561	11.1267	0.0426357	5.59544	0.0272572	2.35869	0.0232558	4.62259	0.039823
hsa04714: Thermogenesis			7.89375	0.0607477	10.8026	0.0445736	3.71002	0.0238501	2.62441	0.0265781	5.81016	0.0486726
hsa04932: Non-alcoholic fatty liver disease	2.0605	0.0365854	4.80788	0.0373832	10.6325	0.0368217	4.27128	0.0204429			4.63767	0.0353982
hsa05208: Chemical carcinogenesis - reactive oxygen species			3.69711	0.0373832	10.3182	0.0426357	4.46608	0.0255537	3.37203	0.0299003	5.97801	0.0486726
hsa05020: Prion disease	2.18388	0.0487805	6.19148	0.0560748	10.145	0.0465116	4.54967	0.0289608			4.36431	0.0442478
hsa05016: Huntington disease			6.49304	0.0607477	9.86036	0.0484496	4.99548	0.032368	2.97345	0.0332226	4.67101	0.0486726
hsa05014: Amyotrophic lateral sclerosis			4.90892	0.0560748	8.30151	0.0484496	3.07005	0.0289608	2.42612	0.0332226	5.39003	0.0575221
hsa05022: Pathways of neurodegeneration - multiple diseases			3.20425	0.0514019	7.74946	0.0542636	3.7383	0.0374787	2.06456	0.0365449	6.1606	0.0707965
hsa04710: Circadian rhythm			2.75004	0.0140187	5.83614	0.0135659	4.35526	0.0102215	2.33268	0.00996678
hsa04145: Phagosome					3.52789	0.0193798	2.00517	0.0136286	2.36982	0.0199336	4.69887	0.0353982
hsa04670: Leukocyte transendothelial migration			2.05174	0.0186916	2.46005	0.0135659	3.40712	0.0153322	2.24105	0.0166113
hsa05200: Pathways in cancer					3.04203	0.0387597	3.09768	0.0374787	2.13298	0.0398671	2.63637	0.0486726
hsa05165: Human papillomavirus infection					3.20026	0.0290698	5.603	0.0357751			9.20724	0.0752212
hsa04151: PI3K-Akt signaling pathway					2.08055	0.0251938	6.25627	0.0391823			2.26995	0.0353982
hsa04510: Focal adhesion					3.68228	0.0232558	4.94561	0.0255537			3.05844	0.0309735
hsa04610: Complement and coagulation cascades					3.16775	0.0135659	2.84377	0.011925	2.76842	0.0166113
hsa01240: Biosynthesis of cofactors					2.88465	0.0174419			3.05189	0.0232558	2.22431	0.0221239
hsa05202: Transcriptional misregulation in cancer					2.21214	0.0174419	2.83626	0.0187394	2.47846	0.0232558
hsa04371: Apelin signaling pathway					2.56352	0.0155039	2.22978	0.0136286			2.39933	0.0221239
hsa05215: Prostate cancer					2.19314	0.0116279			2.5395	0.0166113	2.21333	0.0176991
hsa05222: Small cell lung cancer					2.30411	0.0116279	2.04063	0.0102215			2.29425	0.0176991
hsa01200: Carbon metabolism							2.73328	0.0136286			6.65896	0.039823
hsa04512: ECM-receptor interaction							5.95381	0.0187394			2.36276	0.0176991
hsa01230: Biosynthesis of amino acids							3.19705	0.011925			5.81572	0.0309735
hsa04974: Protein digestion and absorption					5.80795	0.0213178	3.04162	0.0136286
hsa04723: Retrograde endocannabinoid signaling			3.17423	0.0280374	5.7748	0.0251938
hsa00020: Citrate cycle (TCA cycle)							2.58862	0.00681431			5.56423	0.0221239
hsa04150: mTOR signaling pathway					2.26079	0.0155039					5.54458	0.039823
hsa01210: 2-Oxocarboxylic acid metabolism							4.5998	0.00851789			3.43745	0.0132743
hsa04933: AGE-RAGE signaling pathway in diabetic complications					2.13008	0.0116279	4.59466	0.0170358
hsa04115: p53 signaling pathway					4.46116	0.0155039	2.52954	0.0102215
hsa04978: Mineral absorption					4.14615	0.0135659			2.51898	0.013289
hsa05120: Epithelial cell signaling in Helicobacter pylori infection					2.9037	0.0116279					3.74057	0.0221239
hsa05323: Rheumatoid arthritis							2.01865	0.0102215			3.168	0.0221239
hsa05146: Amoebiasis							3.06943	0.0136286			2.13718	0.0176991
hsa05206: MicroRNAs in cancer							2.92617	0.0255537			2.04443	0.0309735
hsa04071: Sphingolipid signaling pathway			2.76158	0.0233645			2.59473	0.0136286
hsa04530: Tight junction							2.74672	0.0170358			2.04694	0.0221239
hsa00270: Cysteine and methionine metabolism					2.72026	0.00968992					2.15796	0.0132743
hsa00260: Glycine, serine and threonine metabolism			2.5458	0.0140187							2.47913	0.0132743
hsa05213: Endometrial cancer					2.51019	0.00968992	2.27384	0.00851789
hsa05204: Chemical carcinogenesis - DNA adducts					2.18666	0.00968992			2.30055	0.013289
hsa05219: Bladder cancer					2.28835	0.00775194	2.0937	0.00681431
hsa04966: Collecting duct acid secretion											5.8031	0.0221239
hsa05110: Vibrio cholerae infection											5.70616	0.0265487
hsa04928: Parathyroid hormone synthesis, secretion and action					4.8501	0.0193798
hsa01524: Platinum drug resistance					4.46116	0.0155039
hsa00480: Glutathione metabolism					4.29162	0.0135659
hsa00910: Nitrogen metabolism					3.7771	0.00775194
hsa04721: Synaptic vesicle cycle											3.51995	0.0221239
hsa05221: Acute myeloid leukemia							3.49763	0.011925
hsa05163: Human cytomegalovirus infection					3.27733	0.0232558
hsa04210: Apoptosis					3.24839	0.0174419
hsa00860: Porphyrin metabolism									3.05836	0.013289
hsa04514: Cell adhesion molecules									2.98644	0.0232558
hsa00983: Drug metabolism - other enzymes									2.90842	0.0166113
hsa05150: Staphylococcus aureus infection					2.8849	0.0135659
hsa04066: HIF-1 signaling pathway							2.88185	0.0136286
hsa05322: Systemic lupus erythematosus							2.85653	0.0153322
hsa05225: Hepatocellular carcinoma											2.76888	0.0265487
hsa04810: Regulation of actin cytoskeleton							2.73353	0.0204429
hsa04215: Apoptosis - multiple species					2.68569	0.00775194
hsa05230: Central carbon metabolism in cancer							2.62179	0.0102215
hsa04915: Estrogen signaling pathway					2.5829	0.0155039
hsa04137: Mitophagy - animal							2.55975	0.0102215
hsa05416: Viral myocarditis									2.51898	0.013289
hsa04012: ErbB signaling pathway					2.47328	0.0116279
hsa05210: Colorectal cancer					2.44804	0.0116279
hsa05170: Human immunodeficiency virus 1 infection					2.43587	0.0193798
hsa05224: Breast cancer					2.41505	0.0155039
hsa04540: Gap junction											2.36276	0.0176991
hsa01521: EGFR tyrosine kinase inhibitor resistance							2.35877	0.0102215
hsa05226: Gastric cancer											2.27225	0.0221239
hsa05130: Pathogenic Escherichia coli infection							2.27094	0.0170358
hsa00600: Sphingolipid metabolism			2.20005	0.0140187
hsa05160: Hepatitis C											2.17788	0.0221239
hsa05166: Human T-cell leukemia virus 1 infection											2.17641	0.0265487
hsa01522: Endocrine resistance					2.17184	0.0116279
hsa04061: Viral protein interaction with cytokine and cytokine receptor					2.13008	0.0116279
hsa04612: Antigen processing and presentation									2.11321	0.013289
hsa00982: Drug metabolism - cytochrome P450					2.10947	0.00968992
hsa04060: Cytokine-cytokine receptor interaction	2.06789	0.0487805
hsa04922: Glucagon signaling pathway											2.06531	0.0176991
hsa04910: Insulin signaling pathway					2.03124	0.0135659
hsa00520: Amino sugar and nucleotide sugar metabolism					2.01401	0.00775194
hsa04014: Ras signaling pathway									2.01335	0.0232558

## Sheet: DisGeNET (All Cells)
Description	NegLogP_EarlyPT	Gene Ratio_EarlyPT	NegLogP_PCT	Gene Ratio_PCT	NegLogP_PST	Gene Ratio_PST	NegLogP_LOH	Gene Ratio_LOH	NegLogP_DCT	Gene Ratio_DCT	NegLogP_PC	Gene Ratio_PC
C1260899: Anemia, Diamond-Blackfan	5.4	0.061	9.3	0.047	3.2	0.014	12	0.029	10	0.04	4.4	0.027
C0740457: Malignant neoplasm of kidney	2.7	0.085	3.5	0.065	8.3	0.068	11	0.073	5.4	0.07	7.5	0.093
C0011884: Diabetic Retinopathy	2.1	0.073	2.6	0.056	8.1	0.066	8.8	0.065	9.4	0.09	4.5	0.071
C0018564: Hand deformities	4.7	0.049	8	0.037	3.3	0.012	6.7	0.017	6.8	0.027	3	0.018
C1378703: Renal carcinoma	2.7	0.085	2.5	0.056	4.4	0.052	6.9	0.06	3.9	0.06	6.8	0.088
C0235874: Disease Exacerbation	3	0.049	2.2	0.023	3.9	0.021	6.8	0.027	2.8	0.023	4.4	0.035
C0345967: Malignant mesothelioma	2.2	0.061	2.5	0.042	6.5	0.047	5.5	0.041	2	0.033	4.7	0.058
C0030232: Pallor	4.6	0.061	4.5	0.033	2.3	0.014	2.5	0.014	6.3	0.033	5.3	0.035
C0015672: Fatigue	3	0.098	5.1	0.084	5.9	0.064	6	0.061	5.6	0.076	5.3	0.084
C0003811: Cardiac Arrhythmia	3.1	0.085	2.2	0.047	4.4	0.047	5.7	0.049	4.3	0.056	3	0.053
C0085669: Acute leukemia	2.8	0.085	2.7	0.056	2.1	0.039	5.4	0.053	5.7	0.07	5.1	0.075
C0151744: Myocardial Ischemia			2.1	0.056	15	0.095	12	0.082	6.7	0.083	7.2	0.097
C0023267: Fibroid Tumor			3.1	0.047	5.5	0.043	11	0.056	3	0.04	2.9	0.044
C0017601: Glaucoma	3.6	0.11			4.6	0.058	10	0.077	3.1	0.06	5.8	0.088
C3714636: Pneumonitis			2.8	0.061	8.8	0.072	9.9	0.072	2.7	0.053	3.1	0.062
C0019348: Herpes Simplex Infections			2.2	0.051	9.2	0.07	9.8	0.068	3.1	0.053	3.4	0.062
C0042133: Uterine Fibroids			3.6	0.061	6.7	0.056	9.7	0.063	4.2	0.056	3.4	0.058
C1704272: Benign Prostatic Hyperplasia			2	0.056	5.4	0.062	9.6	0.075	2.7	0.056	2.3	0.058
C0339573: Glaucoma, Primary Open Angle	4.1	0.085			4.4	0.037	9.2	0.049	2.8	0.037	3.2	0.044
C0030297: Pancreatic Neoplasm			2.9	0.065	4.6	0.058	9.2	0.073	5	0.073	4.2	0.075
C0149931: Migraine Disorders	2.6	0.073			6	0.05	9.2	0.058	5.3	0.06	5.1	0.066
C4021821: Abnormality of the urinary system	5	0.049	7.2	0.033			5.3	0.014	8.8	0.03	3.3	0.018
C0041696: Unipolar Depression			2.2	0.051	8.7	0.068	5.9	0.055	4.1	0.06	3.4	0.062
C0002886: Anemia, Macrocytic	4.9	0.049	8.6	0.037			8.5	0.019	8.7	0.03	3.2	0.018
C1328504: Hormone refractory prostate cancer			3.9	0.07	7.5	0.066	8.6	0.066	2.8	0.053	3.2	0.062
C0374997: Helicobacter pylori (H. pylori) infection in conditions classified elsewhere and of unspecified site	2.9	0.085	2.5	0.051	8.4	0.064	3.9	0.044	2.6	0.047
C0233794: Memory impairment			2.1	0.056	8.3	0.074	5.1	0.058	5	0.073	5.9	0.088
C0744356: Abnormality of the genital system	5.6	0.049	8.2	0.033			5.3	0.012	7.2	0.023	3.8	0.018
C0003130: Anoxia			3	0.037	8.2	0.043	7.2	0.037	3.2	0.033	4.2	0.044
C0023493: Adult T-Cell Lymphoma/Leukemia			2.8	0.051	7.7	0.058	7	0.053	2.5	0.043	3.6	0.058
C0085207: Gestational Diabetes			2.2	0.051	7.5	0.064	5.3	0.053	4.5	0.063	2.4	0.053
C0271650: Impaired glucose tolerance	2.2	0.073			6.8	0.058	5.6	0.051	7.4	0.076	5.5	0.075
C0024131: Lupus Vulgaris	3.2	0.085			3.5	0.041	7.2	0.053	2.2	0.04	2.2	0.044
C0409974: Lupus Erythematosus	3.1	0.085			4.4	0.047	7.2	0.055	2.4	0.043	2	0.044
C1708349: Hereditary Diffuse Gastric Cancer	3.7	0.073	4.1	0.047	4	0.031	7.2	0.039			6.1	0.058
C0016059: Fibrosis	2.8	0.049			6.9	0.031	4.8	0.024	4.8	0.033	2.6	0.027
C0024138: Lupus Erythematosus, Discoid	3.1	0.085			4	0.045	6.8	0.053	2.4	0.043	2	0.044
C0011882: Diabetic Neuropathies	3.2	0.049			6.8	0.027	3.9	0.019	4	0.027	3.1	0.027
C0740391: Middle Cerebral Artery Occlusion	2.1	0.073			6.3	0.058	6.6	0.056	6.4	0.073	3	0.058
C1842876: Depressed nasal ridge	3.5	0.049	4.7	0.033	2.4	0.014	6.3	0.022	5.6	0.03
C0035412: Rhabdomyosarcoma			2.1	0.047	3.9	0.045	6.1	0.051	4.8	0.06	2.4	0.049
C0035309: Retinal Diseases			2.3	0.056	3.2	0.048	3.1	0.046	6	0.076	3.5	0.066
C1565489: Renal Insufficiency	2.2	0.073			6	0.056	5.8	0.053	3.8	0.056	2.2	0.049
C4521042: Complete Trisomy 21 Syndrome			3.5	0.065	4.8	0.054	5.9	0.056	2.5	0.05	2.3	0.053
C0085584: Encephalopathies			2.8	0.047	4.8	0.043	3.2	0.034	2.6	0.04	5	0.062
C0022116: Ischemia			2.2	0.019	3.4	0.016	3	0.014	5	0.027	2.1	0.018
C0035126: Reperfusion Injury			2.2	0.033	4.2	0.031	3.5	0.027	4.3	0.04	4.8	0.049
C1302401: Adenoma of large intestine	2.8	0.073			3.1	0.035	2.5	0.031	3.2	0.043	4.4	0.058
C4733092: estrogen receptor-negative breast cancer			2.4	0.037	4.3	0.035	2.8	0.027	3.6	0.04	2.8	0.04
C1969372: Tubulointerstitial fibrosis	2.7	0.061			3.3	0.029	4.1	0.031	3.3	0.037	3.1	0.04
C0007785: Cerebral Infarction					12	0.081	13	0.08	5.7	0.073	4.2	0.071
C0025286: Meningioma					6.2	0.058	6.4	0.056	5.2	0.066	11	0.11
C0555198: Malignant Glioma					8.4	0.072	11	0.077	2.6	0.053	2.1	0.053
C4048329: Immunosuppression					5.7	0.056	11	0.07	3.6	0.056	3.5	0.062
C0206624: Hepatoblastoma					8.2	0.054	11	0.06	4.3	0.05	3.8	0.053
C0020542: Pulmonary Hypertension					11	0.037	7.1	0.027	2.3	0.02	3.7	0.031
C0153381: Malignant neoplasm of mouth	2.4	0.085			10	0.079	7.4	0.066			2.8	0.062
C0024115: Lung diseases					7.2	0.066	10	0.073	2.7	0.053	5.2	0.08
C0042373: Vascular Diseases					9	0.072	10	0.072	5.7	0.073	3.6	0.066
C0014474: Ependymoma					4.7	0.029	5.8	0.031	2.5	0.027	10	0.071
C0025500: Mesothelioma					3.9	0.045	10	0.065	4.3	0.056	4	0.062
C0017661: IGA Glomerulonephritis					10	0.06	5.9	0.044	6	0.06	3.2	0.049
C1867441: Pterygium Of Conjunctiva And Cornea					3.8	0.021	9.9	0.034	3.5	0.027	4.4	0.035
C4520843: Pterygium of eye					3.8	0.021	9.9	0.034	3.5	0.027	4.4	0.035
C0155626: Acute myocardial infarction					9.8	0.079	8.2	0.07	5.5	0.076	3.6	0.071
C0021368: Inflammation					9.8	0.06	7.3	0.049	3.6	0.047	2.1	0.04
C0007138: Carcinoma, Transitional Cell	2.8	0.085			5.9	0.056	9.7	0.066			3.1	0.058
C0038525: Subarachnoid Hemorrhage					9.7	0.062	7.2	0.051	4.3	0.053	2.3	0.044
C0033999: Pterygium					4	0.025	9.5	0.037	4.9	0.037	6.1	0.049
C2316810: Chronic kidney disease stage 5	2	0.073			9.4	0.072	5.1	0.053	4.3	0.063
C0035078: Kidney Failure					8.6	0.05	9.4	0.049	3.3	0.04	3.8	0.049
C0521158: Recurrent tumor					5.4	0.06	9.2	0.072	4.3	0.066	6.1	0.088
C0020459: Hyperinsulinism					8	0.064	9.2	0.065	2.4	0.047	6.6	0.084
C0007124: Noninfiltrating Intraductal Carcinoma					7.6	0.054	9.2	0.056	4.5	0.053	4.7	0.062
C0027726: Nephrotic Syndrome					3.9	0.035	9.2	0.049	3.9	0.043	3.2	0.044
C0085580: Essential Hypertension					9	0.056	4.2	0.037	4.3	0.05	5.1	0.062
C0205698: Undifferentiated carcinoma					4.5	0.031	8.7	0.041	2.6	0.03	5.8	0.053
C3203102: Idiopathic pulmonary arterial hypertension					8.6	0.076	7.6	0.068	3.9	0.066	5.7	0.088
C0023487: Acute Promyelocytic Leukemia	2.1	0.073			4.2	0.05	8.6	0.065	3	0.053
C0041956: Ureteral obstruction			2.4	0.037	7.1	0.045	8.6	0.046	4.8	0.047
C2826323: Refractory Cytopenia of Childhood					2.2	0.021	8.6	0.039	2.3	0.027	4.5	0.044
C0856169: Endothelial dysfunction					8	0.07	8.5	0.068	3.5	0.06	2.5	0.058
C2973725: Pulmonary arterial hypertension					8.5	0.052	7.3	0.046	2.1	0.033	3.5	0.049
C3887461: Head and Neck Carcinoma					8	0.074	8.4	0.072	2.6	0.056	2.2	0.058
C0017658: Glomerulonephritis					7.1	0.047	8.4	0.048	5	0.05	3.1	0.044
C4086152: Childhood Astrocytoma					7	0.06	8.2	0.061	2	0.043	5.4	0.075
C0153690: Secondary malignant neoplasm of bone					6	0.058	8.2	0.063	2.6	0.05	3.9	0.066
C0343641: Human papilloma virus infection					5.8	0.045	8.1	0.049	3.9	0.047	2.8	0.044
C0947751: Vascular inflammations					7.8	0.043	8.1	0.041	4.9	0.043	2.1	0.031
C0595921: Intraocular pressure disorder	2	0.049					5.1	0.032	3.6	0.037	8	0.066
C1762616: Meningioma, benign, no ICD-O subtype					2.8	0.031	3.4	0.032	3.6	0.043	7.9	0.075
C0278877: Adult Meningioma					2.8	0.031	3.4	0.032	3.6	0.043	7.9	0.075
C0281361: Adenocarcinoma of pancreas					4.9	0.047	7.9	0.055	2.2	0.04	5	0.066
C3811653: Experimental Organism Basal Cell Carcinoma	2.2	0.061			3.2	0.035	7.9	0.049			5.2	0.062
C0278996: Malignant Head and Neck Neoplasm					7.7	0.072	7.2	0.066	3.1	0.06	2.3	0.058
C0020615: Hypoglycemia	2.2	0.061			7.7	0.05	5.5	0.041			2.3	0.04
C0086692: Benign Neoplasm					3.6	0.033	5.4	0.037	4	0.043	7.6	0.071
C0205696: Anaplastic carcinoma					3.7	0.025	6.8	0.032	3.2	0.03	7.6	0.058
C0033687: Proteinuria					7.5	0.037	4.7	0.027	3.2	0.03	2	0.027
C0011853: Diabetes Mellitus, Experimental					5.4	0.048	7.3	0.053	6.5	0.066	6.3	0.075
C0278510: Childhood Medulloblastoma					4.9	0.06	7.2	0.066	5.5	0.076	4.1	0.075
C0020473: Hyperlipidemia					7.2	0.052	4.7	0.041	2.1	0.037	3	0.049
C0153349: Malignant neoplasm of tongue					4.8	0.023	7.2	0.027	3	0.023	3.8	0.031
C2145472: Urothelial Carcinoma	2.1	0.061			4.4	0.041	7.1	0.048			2.7	0.044
C0024530: Malaria			2	0.051	3.8	0.05	7.1	0.061	3.3	0.056
C0023492: Leukemia, T-Cell					5.3	0.045	7	0.048	2.6	0.04	3.2	0.049
C0282612: Prostatic Intraepithelial Neoplasias					7	0.035	3.7	0.024	3.3	0.03	2.7	0.031
C0553723: Squamous cell carcinoma of skin			2.3	0.042	2.6	0.033	6.9	0.048			4.3	0.058
C0020557: Hypertriglyceridemia					6.9	0.043	4.4	0.032	2.1	0.03	5	0.053
C0278876: Adult Medulloblastoma					5	0.06	6.8	0.065	5.5	0.076	4.2	0.075
C0013080: Down Syndrome			2.9	0.065	5	0.06	6.8	0.065			3.2	0.066
C3241937: Nonalcoholic Steatohepatitis	2.2	0.061			6.8	0.048	4.3	0.037			4.6	0.058
C0002895: Anemia, Sickle Cell					6.8	0.048	6.3	0.044	3.4	0.043	3.3	0.049
C0278883: Metastatic melanoma					5.1	0.047	6.6	0.049	3.2	0.047	3.4	0.053
C0494463: Alzheimer Disease, Late Onset					6.6	0.045	4.1	0.034	2.3	0.033	3.2	0.044
C0024668: Mammary Neoplasms, Experimental					6.6	0.033	3.4	0.022	4.9	0.037	3.6	0.035
C0007787: Transient Ischemic Attack					6.2	0.041	6.5	0.039	6.4	0.053	4.9	0.053
C0017605: Angle Closure Glaucoma	2.7	0.037			3.7	0.016	6.5	0.02	2.6	0.017
C3714514: Infection					6.4	0.05	4	0.039	2.4	0.04	2.9	0.049
C1527390: Neoplasms, Intracranial					6.3	0.027	4.2	0.02	4.5	0.03	2.2	0.022
C1257931: Mammary Neoplasms, Human					5.3	0.048	6.2	0.049	2.6	0.043	5.6	0.071
C0031099: Periodontitis					5.1	0.056	6.2	0.058	3.7	0.06	2.7	0.058
C0242339: Dyslipidemias					6.2	0.048	3.8	0.037	2.5	0.04	2	0.04
C0205697: Carcinoma, Spindle-Cell					3.4	0.023	5.2	0.027	3.4	0.03	6.1	0.049
C0029925: Ovarian Carcinoma	2.5	0.073			3	0.039	6	0.049			3.1	0.053
C0542476: Forgetful					5.8	0.045	4.4	0.037	5.1	0.053	6	0.066
C0004623: Bacterial Infections					6	0.056	4.9	0.049	2.4	0.047	3.1	0.058
C0278701: Gastric Adenocarcinoma					4.4	0.041	6	0.044	2.2	0.037	2.1	0.04
C0014038: Encephalitis					6	0.039	2.7	0.026	2.3	0.03	2.5	0.035
C4704874: Mammary Carcinoma, Human					5	0.048	5.9	0.049	2.5	0.043	5.4	0.071
C1384666: hearing impairment					3	0.048	5.8	0.06	2.1	0.05	4.9	0.08
C0038013: Ankylosing spondylitis					4.8	0.056	5.8	0.058	2.3	0.05	3	0.062
C0032927: Precancerous Conditions			2.2	0.042	5.1	0.045	5.7	0.044			4.9	0.062
C1176475: Ductal Carcinoma					2.6	0.023	5.7	0.032	2.8	0.03	3.6	0.04
C0034067: Pulmonary Emphysema					3.4	0.031	5.7	0.037	3.1	0.037	2.9	0.04
C4703473: Atherosclerotic lesion			2	0.028	5.7	0.033	3.3	0.024	3.6	0.033
C0162429: Malnutrition					3.9	0.037	5.6	0.041	4.7	0.05	2.4	0.04
C0020550: Hyperthyroidism					4	0.029	5.6	0.032	2.7	0.03	2.9	0.035
C4551686: Malignant neoplasm of soft tissue					4.1	0.052	5.5	0.056	4.6	0.066	3.1	0.062
C0023465: Acute monocytic leukemia					4.8	0.052	5.5	0.053	3.6	0.056	2.5	0.053
C0016057: Fibrosarcoma			3.7	0.051	5.5	0.043	3.3	0.032			2.4	0.04
C0205647: Follicular adenoma			2.7	0.028	2.4	0.017	5.5	0.026			3.3	0.031
C0278595: Adult Fibrosarcoma			3.3	0.047	5.4	0.041	3.2	0.031			2.6	0.04
C0442874: Neuropathy					5.4	0.047	2.9	0.034	2	0.037	2.4	0.044
C0205699: Carcinomatosis					4.7	0.025	5.4	0.026	4	0.03	4.1	0.035
C2931850: Aase Smith syndrome 2			5.4	0.019	2.6	0.0058	5	0.0085	4.8	0.013
C1839739: Thick lower lip vermilion	3.2	0.049	4.1	0.033			5.3	0.022	4.8	0.03
C0521707: Bilateral cataracts (disorder)	3	0.049					5.3	0.024	2.2	0.02	4.4	0.035
C0235782: Gallbladder Carcinoma					5.2	0.047	3.5	0.037	4.3	0.053	4.6	0.062
C0948089: Acute Coronary Syndrome					3.2	0.035	5.2	0.041	3.8	0.047	2.2	0.04
C0542035: Erythroid hypoplasia	5.2	0.037	3.9	0.014			2.6	0.0051	3.5	0.01
C0032580: Adenomatous Polyposis Coli	3.6	0.098			5.1	0.052	2.7	0.039			3.1	0.058
C0034012: Delayed Puberty	3.7	0.061	3.3	0.033			5.1	0.026	4.5	0.033
C0028259: Nodule	5	0.085			4	0.029	5	0.031			4.3	0.044
C0279550: Adult Rhabdomyosarcoma			2.4	0.047	3.7	0.041	5	0.044	4.2	0.053
C0269102: Endometrioma					4	0.029	4.4	0.029	2.7	0.03	5	0.049
C0015625: Fanconi Anemia					3.3	0.033	5	0.037	3.8	0.043	2.5	0.04
C0035344: Retinopathy of Prematurity					2.6	0.019	5	0.026	2.4	0.023	3.1	0.031
C0151468: Thyroid Gland Follicular Adenoma					2.6	0.019	5	0.026	2.4	0.023	2.4	0.027
C0553580: Ewings sarcoma					4.9	0.047	4.5	0.043	3.1	0.047	4.4	0.062
C4721579: Secondary malignant neoplasm of colon and/or rectum	2.3	0.061			4.2	0.037	4.9	0.037			2.5	0.04
C0220611: Childhood Rhabdomyosarcoma			2.4	0.047	3.6	0.041	4.9	0.044	4.2	0.053
C0558353: Tongue Carcinoma					3.4	0.019	4.9	0.022	2.3	0.02	2.9	0.027
C0022665: Kidney Neoplasm					2.3	0.023	4.7	0.031	3.1	0.033	4.8	0.049
C0008497: Choriocarcinoma					4.7	0.041	3.9	0.036	2.4	0.037	3.4	0.049
C0042384: Vasculitis					2.8	0.025	4.7	0.031	2	0.027	2.8	0.035
C4732730: Blood spots			2.8	0.023	2.4	0.014	4.7	0.019	4.6	0.027
C0236663: Alcohol withdrawal syndrome					4.7	0.016	3.5	0.012	2.3	0.013	3.8	0.022
C1292769: Precursor B-cell lymphoblastic leukemia					3.6	0.039	4.6	0.041	4	0.05	2.5	0.044
C0334583: Pilocytic Astrocytoma					4.6	0.023	4.1	0.02	2.2	0.02	2.1	0.022
C0333559: Infarction, Lacunar					2.5	0.0078	2.3	0.0068	4.6	0.017	2.6	0.013
C0333463: Senile Plaques					4	0.027	4.5	0.027	3	0.03	2.6	0.031
C0010823: Cytomegalovirus Infections					3.8	0.039	4.4	0.039	4.2	0.05	2.6	0.044
C0023264: Leigh Disease					4.4	0.021	2.7	0.015	3.2	0.023	4	0.031
C0265110: Cerebral Vasospasm					2.9	0.0097	4.4	0.012	2.9	0.013	2.3	0.013
C0279628: Adenocarcinoma Of Esophagus					4.2	0.041	4.3	0.039	3	0.043	3.6	0.053
C0030305: Pancreatitis			2.5	0.047	4.2	0.043	4.3	0.041			3.4	0.053
C0279680: Transitional cell carcinoma of bladder			2.6	0.037	2.7	0.027	4	0.031			4.3	0.049
C4277682: Chemical and Drug Induced Liver Injury					3	0.035	3.9	0.037	4.2	0.05	2.1	0.04
C0018965: Hematuria					3.7	0.025	4.2	0.026	2.6	0.027	2.1	0.027
C1854114: Short nose	4.1	0.073	3.2	0.037			3.1	0.024	3.5	0.033
C4551683: Adrenal Gland Pheochromocytoma					2.6	0.031	3.7	0.034	2	0.033	4.1	0.053
C0178664: Glomerulosclerosis (disorder)					3.3	0.023	3.9	0.024	4.1	0.033	2.8	0.031
C0153633: Malignant neoplasm of brain			2.3	0.033	2.3	0.023	4.1	0.029	2	0.027
C0011303: Demyelinating Diseases					4.1	0.021	3	0.017	2.3	0.02	3.7	0.031
C0007789: Cerebral Palsy					4.1	0.027	3.5	0.024	3.1	0.03	2	0.027
C1257925: Mammary Carcinoma, Animal					3.7	0.019	3.3	0.017	4	0.027	4	0.031
C0006287: Bronchopulmonary Dysplasia	3.8	0.085			3.9	0.037	2.8	0.031	2.4	0.037
C0005940: Bone Diseases					3.9	0.031	2.8	0.026	2.9	0.033	3.2	0.04
C0024667: Animal Mammary Neoplasms					3.6	0.019	3.2	0.017	3.9	0.027	3.9	0.031
C0018916: Hemangioma					3.8	0.027	3.8	0.026	2.4	0.027	3.8	0.04
C0023827: liposarcoma					3.7	0.023	3.2	0.02	3	0.027	2.4	0.027
C0008925: Cleft Palate	3.6	0.098	2.4	0.051			2.3	0.037	3.3	0.053
C0851140: Carcinoma in situ of uterine cervix			2	0.019			2.1	0.012	2.2	0.017	3.6	0.027
C0026848: Myopathy	2.1	0.073			2.5	0.041	3.5	0.044			3.5	0.062
C0028945: oligodendroglioma					2	0.021	2.9	0.024	2.7	0.03	3.5	0.04
C2937358: Cerebral Hemorrhage					2.9	0.016	3.2	0.015	2.8	0.02	3.5	0.027
C0577631: Carotid Atherosclerosis					3.4	0.023	2.4	0.019	2.8	0.027	2.9	0.031
C0020428: Hyperaldosteronism			2.5	0.019	3.2	0.014			2.8	0.017	3.4	0.022
C0040128: Thyroid Diseases					3.2	0.023	2.7	0.02	2.6	0.027	2.1	0.027
C0026837: Muscle Rigidity					2.4	0.025	2.4	0.024	2.3	0.03	3.1	0.04
C0278608: Adult Liposarcoma					2.5	0.016	2.7	0.015	2.5	0.02	3.1	0.027
C0279984: Childhood Liposarcoma					2.5	0.016	2.7	0.015	2.5	0.02	3.1	0.027
C0014556: Epilepsy, Temporal Lobe					2.9	0.029	2.4	0.026	3	0.037	2.3	0.035
C0242422: Parkinsonian Disorders					2.7	0.029	3	0.029	2.4	0.033	2.1	0.035
C0011644: Scleroderma			2.1	0.033	2.9	0.027			2.3	0.03	2	0.031
C0004277: Tooth Attrition			2.9	0.019	2.3	0.0097	2	0.0085	2.4	0.013
C0026847: Spinal Muscular Atrophy					2	0.023	2.8	0.026	2.8	0.033	2.5	0.035
C0022548: Keloid					2.1	0.016	2.3	0.015	2.2	0.02	2.8	0.027
C0085633: Mood swings					2.6	0.017	2.2	0.015	2.8	0.023	2	0.022
C0151449: Primary SjÃ¶gren's syndrome					2.5	0.025	2.1	0.022	2.4	0.03	2	0.031
C0007112: Adenocarcinoma of prostate					9.5	0.05	13	0.056			4.9	0.053
C0019158: Hepatitis	4.1	0.11			12	0.079	6.1	0.056
C0812413: Malignant Pleural Mesothelioma					5.9	0.045	12	0.06	2.9	0.04
C4529962: Fatty Liver Disease					11	0.081	5.8	0.06	4.7	0.07
C0024143: Lupus Nephritis					11	0.066	11	0.061	3.2	0.047
C0220668: Congenital contractural arachnodactyly					5.3	0.05	11	0.065	3.8	0.053
C1134719: Invasive Ductal Breast Carcinoma					3.1	0.033	10	0.055			4.8	0.058
C0520679: Sleep Apnea, Obstructive					5.5	0.047	9.9	0.058	2	0.037
C0162871: Aortic Aneurysm, Abdominal					9.7	0.068	6.2	0.053	4	0.056
C0220641: Lip and Oral Cavity Carcinoma					8.8	0.074	5.9	0.06			3.3	0.066
C0035334: Retinitis Pigmentosa					6	0.052	8.5	0.058			3.6	0.058
C0002726: Amyloidosis					3.7	0.05	8.4	0.066			4.1	0.071
C0019159: Hepatitis A	3.6	0.085			8.3	0.054	5.5	0.043
C1318485: Liver regeneration disorder			2.5	0.037	5.6	0.039	8.3	0.044
C0024301: Lymphoma, Follicular					2.8	0.035	8.2	0.053	2.5	0.04
C0011615: Dermatitis, Atopic					8	0.072	7.5	0.066			2.8	0.062
C0242383: Age related macular degeneration					8	0.068	5.3	0.055	4.2	0.063
C0282160: Aplasia Cutis Congenita					3.8	0.035	7.8	0.046			3.7	0.049
C4721806: Carcinoma, Basal Cell					3.6	0.043	7.7	0.056			5.3	0.071
C0151650: Renal fibrosis					5.2	0.05	7.5	0.056	3.7	0.053
C0149521: Pancreatitis, Chronic					7.3	0.047	6.9	0.043			2.1	0.035
C0206687: Carcinoma, Endometrioid							7.1	0.032	2.1	0.023	3.5	0.035
C0279671: Cervical Squamous Cell Carcinoma					2.7	0.029	7	0.043	2.9	0.037
C0858867: Reticulocytopenia			7	0.023			2.4	0.0051	3.2	0.01
C0278874: Adult Ependymoma					2.5	0.016	3.3	0.017			6.8	0.044
C0796611: Newly Diagnosed Childhood Ependymoma					2.5	0.016	3.3	0.017			6.8	0.044
C1851584: Childhood Ependymoma					2.4	0.016	3.2	0.017			6.8	0.044
C0175754: Agenesis of corpus callosum					3.8	0.047	6.7	0.056			3.1	0.058
C0345905: Intrahepatic Cholangiocarcinoma					2.9	0.035	6.7	0.048			2.5	0.044
C0936223: Metastatic Prostate Carcinoma					3.3	0.031	6.7	0.041			3.4	0.044
C1654637: androgen independent prostate cancer					5.3	0.027	6.7	0.029			2.5	0.027
C0013274: Patent ductus arteriosus					6.6	0.052	6.5	0.049	2.7	0.043
C2938924: Oestrogen receptor positive breast cancer					6.6	0.052	6.5	0.049	2.3	0.04
C0004936: Mental disorders					6.5	0.068	3.1	0.049	3.8	0.066
C0002793: Anaplasia					4.7	0.047	6.5	0.051			4.2	0.062
C0205645: Adenocarcinoma, Tubular			2.6	0.023	2.7	0.016	6.5	0.024
C1397307: Cardiac fibrosis					3.7	0.029	6.4	0.036			2.7	0.035
C0751651: Mitochondrial Diseases					6.3	0.037	2	0.02			2.3	0.031
C0037274: Dermatologic disorders					3.4	0.045	6.2	0.055	3.3	0.053
C4551993: Amyotrophic Lateral Sclerosis, Familial					3.4	0.017	2.4	0.014			6.2	0.04
C0007786: Brain Ischemia					4.8	0.037	6.2	0.039	2.5	0.033
C0037284: Skin lesion	2.4	0.073			5.7	0.052	6.1	0.051
C0007820: Cerebrovascular Disorders					2.6	0.021	6.1	0.031	2	0.023
C0346429: Multiple malignancy			2.2	0.023	6.1	0.027	3.4	0.019
C0004763: Barrett Esophagus					2.8	0.035	6	0.046			5.4	0.066
C0003872: Arthritis, Psoriatic					6	0.047	4.5	0.039			2.2	0.04
C4228778: Abnormality of radial ray			5.4	0.023			4.4	0.01	6	0.02
C1504336: Polypoidal choroidal vasculopathy					2.6	0.0097	5.9	0.015	4.7	0.02
C0206754: Neuroendocrine Tumors					4.3	0.043	5.8	0.046			5.3	0.066
C0006413: Burkitt Lymphoma					5.8	0.052	4	0.043	2.8	0.047
C0033975: Psychotic Disorders					5.8	0.052	3.5	0.041	3.3	0.05
C0001339: Acute pancreatitis					5.7	0.045	5.8	0.043	3.3	0.043
C0376618: Endotoxemia					5.7	0.043	3	0.031	3.7	0.043
C0206368: Exfoliation Syndrome					2.9	0.014	5.7	0.019			2.3	0.018
C0018799: Heart Diseases					3	0.039	5.6	0.048	5.1	0.06
C0598935: Tumor Initiation					3.4	0.041	5.6	0.048			2.6	0.049
C0278764: Adult Burkitt Lymphoma					5.6	0.047	4.2	0.039	2.1	0.037
C0013264: Muscular Dystrophy, Duchenne					5.6	0.041	4.3	0.034	2.3	0.033
C0205642: Adenocarcinoma, Oxyphilic			2.6	0.023	2.6	0.016	5.6	0.022
C0279565: Invasive Lobular Breast Carcinoma					5.6	0.019	2.1	0.01			3.3	0.022
C0002949: Aneurysm, Dissecting					2.6	0.0078	5.6	0.012	2.4	0.01
C0024305: Lymphoma, Non-Hodgkin					4.9	0.058	5.5	0.058			3.4	0.066
C0007193: Cardiomyopathy, Dilated					4.6	0.045	5.5	0.046			3.9	0.058
C0278879: Childhood Burkitt Lymphoma					5.5	0.047	4.2	0.039	2.1	0.037
C0085413: Polycystic Kidney, Autosomal Dominant					5.1	0.033	5.5	0.032	3.9	0.037
C0151825: Bone pain					3.2	0.017	5.5	0.022	3.3	0.023
C3150911: GASTRIC CANCER, INTESTINAL					2.6	0.0078	5.5	0.012	3.5	0.013
C0008370: Cholestasis					5.4	0.043	4.5	0.037	3	0.04
C0008479: Chondrosarcoma					5.4	0.041	4.6	0.036			2.6	0.04
C0262584: Carcinoma, Small Cell					4.1	0.023	5.4	0.026			4.1	0.035
C0334037: Intestinal metaplasia					5.4	0.033	3.6	0.026			3	0.035
C0032300: Lobar Pneumonia					2.5	0.016	5.4	0.022			2.4	0.022
C0035222: Respiratory Distress Syndrome, Adult					3.3	0.035	5.3	0.041			3.3	0.049
C4552766: Miscarriage			3	0.047	5.3	0.043	3.1	0.032
C4049446: Neointimal hyperplasia					3.8	0.023	5.1	0.026	5.3	0.037
C0949664: Tauopathies					5.3	0.031	3	0.022	4.4	0.037
C0022650: Kidney Calculi					5.3	0.027	2.4	0.017	4.6	0.033
C4721414: Mantle cell lymphoma					2.5	0.033	5.2	0.043			2.6	0.044
C0282193: Iron Overload					3.6	0.025	4.1	0.026	5.2	0.04
C2676033: Hepatoblastoma Caused By Somatic Mutation					2.6	0.014	5.2	0.019			2.9	0.022
C0860207: Drug-Induced Liver Disease					3	0.039	3.4	0.039	5.1	0.06
C0238198: Gastrointestinal Stromal Tumors							3.8	0.041	5.1	0.06	2.6	0.049
C0151779: Cutaneous Melanoma					2.9	0.037	5.1	0.044			2.8	0.049
C0007113: Rectal Carcinoma					2.9	0.035	5.1	0.043	2.1	0.037
C3469521: FANCONI ANEMIA, COMPLEMENTATION GROUP A (disorder)					2.8	0.029	5.1	0.036	3	0.037
C0017665: Membranous glomerulonephritis					2.7	0.019	5.1	0.026	4.5	0.033
C1449563: Cardiomyopathy, Familial Idiopathic					3.1	0.05	5	0.058			3.1	0.066
C0238461: Anaplastic thyroid carcinoma					3.8	0.035	5	0.037			5	0.058
C0206686: Adrenocortical carcinoma					2.9	0.025	4.4	0.029			5	0.049
C3495559: Juvenile arthritis					4.4	0.041	5	0.041	2.7	0.04
C2745900: Promyelocytic leukemia					5	0.031	3.8	0.026			2.5	0.031
C1292778: Chronic myeloproliferative disorder					2.4	0.027	4.9	0.036	2.9	0.037
C0014170: Endometrial Neoplasms					4.9	0.031	4.2	0.027			3.1	0.035
C0039483: Giant Cell Arteritis					4.9	0.031	3.7	0.026			2.5	0.031
C0751967: Multiple Sclerosis, Relapsing-Remitting					3.6	0.023	4.9	0.026			2.3	0.027
C2931384: Moyamoya disease 1					4.5	0.017	4.9	0.017	3.5	0.02
C0007194: Hypertrophic Cardiomyopathy					4.8	0.048	2.5	0.036			4.6	0.066
C0742343: Acute Chest Syndrome					4.1	0.037	4.3	0.036	4.8	0.05
C0206682: Follicular thyroid carcinoma					2.8	0.025	4.7	0.031			4.8	0.049
C0205644: Carcinoma, Granular Cell			2	0.019	2.4	0.014	4.8	0.019
C1963943: Atherothrombosis					3.8	0.017	3.4	0.015	4.7	0.027
C0026654: Moyamoya Disease					4.5	0.019	4.7	0.019	2.9	0.02
C1851585: MYELOPROLIFERATIVE DISORDER, CHRONIC, WITH EOSINOPHILIA					3.7	0.017	4.7	0.019	2.9	0.02
C0205643: Carcinoma, Cribriform			2	0.019	2.4	0.014	4.7	0.019
C1867743: Premature coronary artery atherosclerosis					4.7	0.017	2.2	0.01			2.4	0.018
C0001973: Alcoholic Intoxication, Chronic					4.6	0.048	2.3	0.036	3.1	0.05
C0020676: Hypothyroidism					4.6	0.05	3.3	0.043			2.2	0.049
C0334579: Anaplastic astrocytoma					2.6	0.019	3.8	0.022			4.6	0.04
C0151811: Subcutaneous nodule					2.6	0.012	4.6	0.015	2.9	0.017
C0282201: Phosphate Diabetes			2.2	0.014	4.6	0.014			2.8	0.013
C1273070: Left ventricular diastolic dysfunction					2.7	0.0078	4.6	0.01			2.8	0.013
C0018790: Cardiac Arrest	3.1	0.073			4.5	0.039			2.1	0.033
C0018784: Sensorineural Hearing Loss (disorder)							4.5	0.056	2.6	0.056	3.5	0.071
C0202117: Low density lipoprotein cholesterol measurement					4.5	0.043	2.5	0.032			3.5	0.053
C4721453: Peripheral Nervous System Diseases					2.5	0.037	4.5	0.044			3	0.053
C1861305: TARSAL-CARPAL COALITION SYNDROME					4.3	0.029	3.7	0.026			4.5	0.044
C0008312: Primary biliary cirrhosis					4.5	0.043	2.2	0.031	2.1	0.037
C0013537: Eclampsia					3	0.023	4.1	0.026	4.5	0.037
C4721773: Postoperative cognitive dysfunction					4.5	0.017	2.6	0.012	2.6	0.017
C0871610: winter depression			4.5	0.014	3.4	0.0058			4.1	0.01
C0008626: Congenital chromosomal disease							4.4	0.055	3.2	0.06	2.3	0.058
C0027430: Nasal Polyps					4.4	0.043	3.2	0.036	2	0.037
C0524909: Hepatitis B, Chronic					4.4	0.039	4.1	0.036	2	0.033
C0220756: Niemann-Pick Disease, Type C							3.8	0.022	4.4	0.033	2.4	0.027
C4520983: Congenital atresia of extrahepatic bile duct					4.4	0.023	3.2	0.019	2.8	0.023
C0007621: Neoplastic Cell Transformation					4.4	0.021	2.2	0.014			2.3	0.022
C0333875: High-Grade Squamous Intraepithelial Lesions					2.4	0.016	4.4	0.02			2.3	0.022
C0268407: Senile cardiac amyloidosis					3.6	0.0097	4.4	0.01	3.5	0.013
C0027796: Neuralgia					4.2	0.056	4.3	0.055	2.7	0.056
C0153452: Malignant neoplasm of gallbladder					4.3	0.039	4	0.036			3.4	0.049
C1282496: Metastasis from malignant tumor of prostate					2.2	0.025	4.3	0.032			2.9	0.04
C0877008: Enzyme inhibition disorder					2	0.016	2.2	0.015			4.3	0.035
C0011175: Dehydration					4.3	0.031	2.3	0.022			2.2	0.031
C1963077: Bone Pain, CTCAE 3.0					3	0.012	4.3	0.014	2.3	0.013
C4554063: Bone Pain, CTCAE 5.0					3	0.012	4.3	0.014	2.3	0.013
C0342776: Nicotinamide adenine dinucleotide coenzyme Q reductase deficiency					3.6	0.012	4.3	0.012			2.2	0.013
C0151786: Muscle Weakness					4.2	0.045	3.4	0.039			3.1	0.053
C0241005: Creatine phosphokinase serum increased	2.5	0.049	2.2	0.028							4.2	0.04
C0019193: Hepatitis, Toxic					2.7	0.031	4.2	0.036	4.1	0.047
C4279912: Chemically-Induced Liver Toxicity					2.7	0.031	4.2	0.036	4.1	0.047
C3658290: Drug-Induced Acute Liver Injury					2.7	0.031	4.2	0.036	4.1	0.047
C0853879: Invasive carcinoma of breast					3.3	0.037	4.2	0.039			2.5	0.044
C0271084: Exudative age-related macular degeneration	2	0.037					4.2	0.02	2.3	0.02
C0018553: Hamartoma Syndrome, Multiple					4.2	0.029	3.1	0.024			3	0.035
C0032002: Pituitary Diseases					4.2	0.021	3.1	0.017	3.8	0.027
C0280483: Adult Anaplastic Astrocytoma					2.4	0.012	2.7	0.012			4.2	0.027
C4551548: Grade III Childhood Astrocytoma					2.4	0.012	2.7	0.012			4.2	0.027
C1135196: Heart Failure, Diastolic							4	0.012	2.7	0.013	4.2	0.022
C0007282: Carotid Stenosis					2.6	0.016	4.2	0.019	2.6	0.02
C1262760: Hepatitis, Drug-Induced					2.6	0.031	4.1	0.036	4.1	0.047
C0022578: Keratoconus							4.1	0.027	2.8	0.03	3	0.035
C0000737: Abdominal Pain					4.1	0.031	3	0.026			2.7	0.035
C0940937: precancerous lesions			2.5	0.033	2.2	0.021	4.1	0.027
C4275242: Sudden sensorineural hearing loss					2.8	0.012	2.6	0.01	4.1	0.02
C1565662: Acute Kidney Insufficiency			2.2	0.019	4.1	0.017			2.4	0.017
C0079772: T-Cell Lymphoma					2	0.031	4	0.039			3.5	0.053
C0032584: polyps					3.8	0.035	4	0.034			3.1	0.044
C0036202: Sarcoidosis					4	0.037	3.7	0.034			2.9	0.044
C1527336: Sjogren's Syndrome					4	0.041	2.5	0.032	2.9	0.043
C0027092: Myopia					2.7	0.035	4	0.039	2.4	0.04
C4721208: Metastatic castration-resistant prostate cancer	2.2	0.037			3.8	0.019					4	0.031
C0598608: Hyperhomocysteinemia					4	0.027	2.9	0.022			3.3	0.035
C0030354: Papilloma					3.6	0.027	4	0.027			3	0.035
C0027497: Nausea					4	0.021			2.2	0.02	3.7	0.031
C0858252: Breast adenocarcinoma					3.4	0.023	4	0.024			2.9	0.031
C0022680: Polycystic Kidney Diseases					3.5	0.027	4	0.027	2.7	0.03
C0949059: Polyp of large intestine					2.8	0.014	2.5	0.012			4	0.027
C1862382: SVEINSSON CHORIORETINAL ATROPHY					3.8	0.019	4	0.019			2.4	0.022
C4024890: Excessive wrinkled skin					3.1	0.0078	4	0.0085			3.1	0.013
C1704417: Hyperlipoproteinemia Type IIb					2.1	0.0058	4	0.0085	2.7	0.01
C0349566: Squamous cell carcinoma of tongue							3.9	0.037	3.1	0.043	3.1	0.049
C0206708: Cervical Intraepithelial Neoplasia					2.8	0.031	3.9	0.034			3.1	0.044
C0038436: Post-Traumatic Stress Disorder					3.9	0.037	3.7	0.034			2.4	0.04
C0086132: Depressive Symptoms					3.9	0.037	2.4	0.029	2.5	0.037
C0850666: Infection caused by Helicobacter pylori					3.6	0.031	3.9	0.031	2.2	0.03
C0027831: Neurofibromatosis 1					2.1	0.023	3.9	0.029			2	0.031
C0042345: Varicosity					3.4	0.021			3.9	0.03	2.5	0.027
C0340288: Stable angina					2.5	0.016	3.9	0.019	2.5	0.02
C0206685: Acinar Cell Carcinoma					3.9	0.014	2.8	0.01			2.8	0.018
C0024899: Mastocytosis					2.8	0.014	3.9	0.015	2.5	0.017
C0278488: Carcinoma breast stage IV					3.4	0.043	3.8	0.043			3.4	0.058
C0234985: Mental deterioration					2.9	0.037	3.8	0.039			2.8	0.049
C0032463: Polycythemia Vera					2.3	0.023	2.3	0.022	3.8	0.037
C1333001: Childhood Renal Cell Carcinoma					2.6	0.014			2.4	0.017	3.8	0.027
C0748355: Acute respiratory distress					2.4	0.016	3.8	0.019			3.1	0.027
C0025281: Meniere Disease					2.2	0.0097	3.4	0.012			3.8	0.022
C2986665: Early-Stage Breast Carcinoma					3.8	0.019	3.3	0.017			2.4	0.022
C0040137: Thyroid Nodule					2.4	0.016	3.8	0.019			2.3	0.022
C4524092: Chronic rhinosinusitis with nasal polyps					3.8	0.021	3.3	0.019	2.2	0.02
C4525297: Stage 0 Gallbladder Cancer AJCC v8					3.7	0.033	3	0.029			3.3	0.044
C4525300: Stage IIA Gallbladder Cancer AJCC v8					3.7	0.033	3	0.029			3.3	0.044
C4525301: Stage IIB Gallbladder Cancer AJCC v8					3.7	0.033	3	0.029			3.3	0.044
C4525302: Stage III Gallbladder Cancer AJCC v8					3.7	0.033	3	0.029			3.3	0.044
C4525305: Stage IV Gallbladder Cancer AJCC v8					3.7	0.033	3	0.029			3.3	0.044
C0751396: Well Differentiated Oligodendroglioma							2.6	0.022	2.2	0.027	3.7	0.04
C0001125: Acidosis, Lactic					3	0.021	2.1	0.017			3.7	0.035
C1402294: Primary Lesion					2.1	0.0097	2.6	0.01			3.7	0.022
C0032617: Polyuria			2.7	0.019					3.1	0.017	3.7	0.022
C1720830: Painful Bladder Syndrome					3.3	0.014	3.7	0.014	2.9	0.017
C0234213: Sensory denervation disorder					2.8	0.0078	3.7	0.0085	2.5	0.01
C0027947: Neutropenia	2.4	0.061					3.6	0.032	2.7	0.037
C0027962: Melanocytic nevus							3.6	0.027	2.5	0.03	2.7	0.035
C0206695: Carcinoma, Neuroendocrine					3.5	0.021	3.6	0.02			2.6	0.027
C1318544: M5b Acute differentiated monocytic leukemia					3.6	0.017	3.2	0.015	2.8	0.02
C0014869: Peptic Esophagitis					3.2	0.014	3.6	0.014			2.4	0.018
C0729233: Dissecting aneurysm of the thoracic aorta							3.1	0.01	3.6	0.017	2	0.013
C0040034: Thrombocytopenia					2.5	0.039	2.8	0.039	3.5	0.053
C0036646: Age-related cataract	2.7	0.037					2	0.01	3.5	0.02
C0020433: Hyperbilirubinemia	2.3	0.037			2.1	0.014			3.5	0.023
C0026277: Mixed Salivary Gland Tumor					2.3	0.017	3.5	0.02			2.6	0.027
C0005411: Biliary Atresia					3.5	0.021	3	0.019	2.6	0.023
C0034885: Rectal Neoplasms					3	0.014			3.5	0.02	2.3	0.018
C0023794: Lipoidosis							2.8	0.0085	2	0.01	3.5	0.018
C0002994: Angioedema							2.3	0.0051	3.1	0.01	3.5	0.013
C0149782: Squamous cell carcinoma of lung	2	0.073					3.1	0.044	3.4	0.056
C0038379: Strabismus					2.2	0.043	3.4	0.048			2.1	0.053
C0685938: Malignant neoplasm of gastrointestinal tract					3.4	0.035	2.8	0.031	2.4	0.037
C0017612: Glaucoma, Open-Angle	2.3	0.037							2.7	0.02	3.4	0.027
C0002893: Refractory anemias					2.2	0.025	3.4	0.029	2.1	0.03
C0750952: Biliary Tract Cancer					2.6	0.017	3.4	0.019			2.8	0.027
C0038358: Gastric ulcer					3.2	0.017	2.9	0.015	3.4	0.023
C0687132: heavy drinking			2.1	0.014	3.4	0.012	2.3	0.0085
C0042721: Viral hepatitis					3.4	0.014	2.4	0.01	2.1	0.013
C0259785: Malignant Meningioma					2	0.0078	3.4	0.01			2.2	0.013
C1337013: Differentiated Thyroid Gland Carcinoma	3.3	0.061					3	0.022			2.6	0.031
C0206663: Neuroectodermal Tumor, Primitive							3	0.019	3.3	0.027	3.3	0.031
C0013404: Dyspnea					3.3	0.023	2.4	0.019			2.8	0.031
C0346153: Breast Cancer, Familial							3	0.019	3.3	0.027	2.6	0.027
C0021655: Insulin Resistance					3.3	0.019	2.3	0.015			2.1	0.022
C0752308: Hypoxia-Ischemia, Brain			2.6	0.019	3.3	0.014	3	0.012
C0280220: stage, ovarian epithelial cancer					2.3	0.0097	2.1	0.0085	3.3	0.017
C0010278: Craniosynostosis					2.7	0.035	3.2	0.036	2.9	0.043
C0035229: Respiratory Insufficiency					2.5	0.025	2.9	0.026			3.2	0.04
C0149721: Left Ventricular Hypertrophy					3.2	0.033	3	0.031			2.5	0.04
C0011334: Dental caries			2	0.033	3.2	0.029					2.5	0.035
C0745103: Hyperlipoproteinemia Type IIa			3.2	0.033					3	0.027	2.4	0.027
C4048158: Convulsions					2	0.016	3.2	0.019	2.7	0.023
C0750901: Alzheimer Disease, Early Onset					3.1	0.019	3.2	0.019	2.7	0.023
C1514422: Glioblastoma, IDH-Wildtype							3.2	0.012	3	0.017	2.6	0.018
C0004604: Back Pain					3.2	0.016	2.2	0.012	2.3	0.017
C2751492: AMYLOIDOSIS, HEREDITARY, TRANSTHYRETIN-RELATED					2.1	0.0097	3.2	0.012	2.2	0.013
C0033377: Ptosis					3.1	0.043	3	0.041			2.7	0.053
C0007570: Celiac Disease					3.1	0.039	2.8	0.036	2.2	0.04
C1704436: Peripheral Arterial Diseases					2	0.023	2.4	0.024			3.1	0.04
C0152459: Linear atrophy					2.4	0.016			3.1	0.023	3	0.027
C0278504: Non-small cell lung cancer stage I					3.1	0.016	2.7	0.014			2.8	0.022
C1402315: Vascular lesions							2.8	0.014	3.1	0.02	2	0.018
C1852467: Creutzfeldt-Jakob Disease, Sporadic					2.5	0.0097	2.3	0.0085			3.1	0.018
C0276226: Herpes encephalitis					3.1	0.0097	2.1	0.0068			2.4	0.013
C0521174: Microcalcification					3.1	0.0097	2.9	0.0085	2.1	0.01
C0038220: Status Epilepticus					2.6	0.037	2.7	0.036	3	0.047
C0270685: Cerebral calcification	2.6	0.037			2.1	0.012					3	0.022
C0008924: Cleft upper lip					2.3	0.021	2.4	0.02	3	0.03
C0020437: Hypercalcemia					2.8	0.017			3	0.023	2.9	0.027
C0029172: Oral Submucous Fibrosis					2.6	0.014	3	0.014			2.1	0.018
C0334533: Arteriovenous hemangioma					2	0.0097	2.4	0.01	3	0.017
C0236848: Age-related cognitive decline					2.1	0.0058	3	0.0068	2.8	0.01
C1153706: Endometrial adenocarcinoma					2.4	0.019	2.5	0.019			2.9	0.031
C0039585: Androgen-Insensitivity Syndrome					2.9	0.023	2.5	0.02	2.5	0.027
C0205748: Dysplastic Nevus							2.4	0.012	2.4	0.017	2.9	0.022
C1266043: Sarcomatoid Renal Cell Carcinoma					2.1	0.014	2.9	0.015			2.5	0.022
C0003857: Congenital arteriovenous malformation					2.1	0.016	2.9	0.017	2.2	0.02
C4551858: Vesicoureteral Reflux 1					2.1	0.0078	2.7	0.0085	2.9	0.013
C0595989: Carcinoma of larynx					2.6	0.033	2.8	0.032	2.2	0.037
C0149678: Epstein-Barr Virus Infections					2.6	0.029	2.8	0.029	2.3	0.033
C0234535: Clonic Seizures					2.3	0.014	2.6	0.014	2.8	0.02
C0340629: Aortic aneurysm without mention of rupture NOS					2.8	0.014	2.5	0.012	2.5	0.017
C0423110: Downward slant of palpebral fissure	2.4	0.061					2.7	0.029			2	0.035
C0005745: Blepharoptosis					2.5	0.039	2.5	0.037			2.7	0.053
C1368683: Epithelioma					2.4	0.025	2.7	0.026			2.5	0.035
C0015300: Exophthalmos					2.3	0.019	2.3	0.019	2.7	0.027
C0028756: Obesity, Morbid					2.6	0.019	2.7	0.019			2.4	0.027
C0023892: Biliary cirrhosis			2.6	0.023	2.7	0.016					2.5	0.022
C0206664: Teratocarcinoma					2.5	0.016	2.7	0.015			2.4	0.022
C0005398: Cholestasis, Extrahepatic					2.4	0.012	2.2	0.01	2.7	0.017
C1963184: Nystagmus, CTCAE 3.0					2.1	0.045	2.2	0.044			2.6	0.062
C4554036: Nystagmus, CTCAE 5.0					2.1	0.045	2.2	0.044			2.6	0.062
C0001206: Acromegaly					2	0.014	2.2	0.014	2.6	0.02
C0040997: Trigeminal Neuralgia	2.5	0.037			2	0.012					2.1	0.018
C0020445: Hypercholesterolemia, Familial			2.5	0.028					2.4	0.023	2.4	0.027
C0043094: Weight Gain					2.3	0.014	2.5	0.014	2.1	0.017
C2931245: Bone Marrow failure syndromes			2.5	0.014			2.1	0.0068			2.4	0.013
C0022333: Jacksonian Seizure					2.1	0.012	2.4	0.012	2.4	0.017
C0422850: Seizures, Somatosensory					2.1	0.012	2.4	0.012	2.4	0.017
C0422852: Seizures, Auditory					2.1	0.012	2.4	0.012	2.4	0.017
C0422853: Olfactory seizure					2.1	0.012	2.4	0.012	2.4	0.017
C0422854: Gustatory seizure					2.1	0.012	2.4	0.012	2.4	0.017
C0422855: Vertiginous seizure					2.1	0.012	2.4	0.012	2.4	0.017
C0751056: Non-epileptic convulsion					2.1	0.012	2.4	0.012	2.4	0.017
C0751110: Single Seizure					2.1	0.012	2.4	0.012	2.4	0.017
C0751123: Atonic Absence Seizures					2.1	0.012	2.4	0.012	2.4	0.017
C0751496: Seizures, Sensory					2.1	0.012	2.4	0.012	2.4	0.017
C3495874: Nonepileptic Seizures					2.1	0.012	2.4	0.012	2.4	0.017
C4505436: Generalized Absence Seizures					2.1	0.012	2.4	0.012	2.4	0.017
C0751494: Convulsive Seizures					2.4	0.014	2.1	0.012	2.2	0.017
C0270715: Degenerative Diseases, Central Nervous System					2.2	0.0078	2	0.0068			2.4	0.013
C0040100: Thymoma					2.3	0.023	2.3	0.022	2	0.027
C3179455: Niemann-Pick Disease, Type C1					2.2	0.0078	2	0.0068	2	0.01
C1270972: Mild cognitive disorder					11	0.062	4.4	0.037
C2363741: HIV-1 infection					7.8	0.068	7.9	0.065
C0020443: Hypercholesterolemia					7.5	0.054	4.9	0.043
C0080032: Pleural Effusion, Malignant					4.4	0.019	7.1	0.024
C0265004: Dilatation of aorta							3	0.0085	7	0.023
C0151889: Hyperreflexia					3.8	0.043					6.8	0.08
C0026499: Monosomy					2.9	0.021	6.7	0.031
C1332201: Adult Diffuse Large B-Cell Lymphoma					3.7	0.041	6.6	0.049
C0014772: Red Blood Cell Count measurement					6.5	0.064	2.7	0.044
C0162534: Prion Diseases					3	0.019	6.5	0.027
C0524910: Hepatitis C, Chronic					6.3	0.047	5.3	0.041
C1739135: Progression of prostate cancer					6.3	0.045	3.9	0.034
C0162557: Liver Failure, Acute					6.3	0.037	3.8	0.027
C3714948: PACHYONYCHIA CONGENITA 3					6.2	0.031	6.1	0.029
C0333641: Atrophic					6.2	0.017	2.3	0.0085
C0494410: Nonorganic Sleep Wake Cycle Disorders					4.3	0.0058	6.2	0.0068
C0751759: Non-24 Hour Sleep-Wake Disorder					4.3	0.0058	6.2	0.0068
C0751760: Shift-Work Sleep Disorder					4.3	0.0058	6.2	0.0068
C0877792: Sleep Disorders, Circadian Rhythm					4.3	0.0058	6.2	0.0068
C4082937: Necrotizing enterocolitis in fetus OR newborn					6.1	0.031	2.1	0.017
C0235833: Congenital diaphragmatic hernia							3.6	0.024	6	0.043
C0027697: Nephritis					6	0.037	3.1	0.026
C0241910: Autoimmune Chronic Hepatitis					6	0.031	4.1	0.024
C1096184: West Nile viral infection					6	0.027	2.8	0.017
C0338831: Manic					6	0.027	3.4	0.019
C0007129: Merkel cell carcinoma							2.8	0.02			5.9	0.049
C3160718: PARKINSON DISEASE, LATE-ONSET					5.9	0.033	5.1	0.029
C0276289: Zika Virus Infection					2.7	0.019	5.9	0.027
C0272138: Erythroblastosis					3.8	0.016	5.9	0.019
C0019209: Hepatomegaly					5.8	0.05	3.2	0.037
C1527349: Ductal Breast Carcinoma					5.8	0.029	5.1	0.026
C0278650: Childhood Supratentorial Ependymoma							2.9	0.0051			5.8	0.018
C0006625: Cachexia					3.6	0.027	5.7	0.032
C4284013: Primary cholangiocarcinoma of intrahepatic biliary tract					4.1	0.029	5.7	0.032
C0002622: Amnesia					5.7	0.027			2.7	0.023
C0007140: Carcinosarcoma							5.7	0.019			2.3	0.018
C0206692: Carcinoma, Lobular					5.7	0.017	2	0.0085
C0003486: Aortic Aneurysm					3	0.025	5.6	0.032
C0085109: Corneal Neovascularization							2.7	0.014	5.6	0.03
C0032227: Pleural effusion disorder					3.2	0.023	5.6	0.029
C0019340: Herpes NOS					3.8	0.017	5.6	0.02
C1167918: Increased CSF lactate					5.6	0.019	2.2	0.01
C0036323: Schistosomiasis					2.9	0.017			5.5	0.033
C0021841: Intestinal Neoplasms					5.5	0.027	2	0.015
C0403592: Chronic rejection of renal transplant							2.8	0.01	5.5	0.023
C1135868: Gestational Trophoblastic Neoplasms							5.5	0.019			3.1	0.022
C0860603: Anxiety symptoms					5.5	0.021	2.2	0.012
C1168327: High-Grade Prostatic Intraepithelial Neoplasia					5.5	0.021	4.2	0.017
C0428474: Serum LDL cholesterol measurement					5.4	0.033					3.7	0.04
C0162309: Adrenoleukodystrophy					5.4	0.035	2.3	0.022
C0878500: Intraepithelial Neoplasia							5.4	0.026			3.3	0.031
C0036529: Myocardial Diseases, Secondary							5.4	0.019			3.9	0.027
C0155862: Streptococcal pneumonia							5.4	0.019			2.2	0.018
C0020474: Hyperlipidemia, Familial Combined					5.4	0.019	3.4	0.014
C0011265: Presenile dementia					5.1	0.058	5.3	0.056
C0003504: Aortic Valve Insufficiency					5	0.039	5.3	0.037
C4721555: Autoimmune hepatitis					5.3	0.027	2.9	0.019
C0740392: Infarction, Middle Cerebral Artery							5.3	0.022	3.2	0.023
C0002390: Extrinsic allergic alveolitis							5.3	0.015			3.9	0.022
C1336527: Carcinoma of urinary bladder, superficial					3	0.012	5.3	0.015
C0751758: Advanced Sleep Phase Syndrome					5.3	0.0078	5	0.0068
C0009241: Cognition Disorders					5.2	0.052	2.4	0.037
C0375023: Respiratory syncytial virus (RSV) infection in conditions classified elsewhere and of unspecified site					2.9	0.035	5.2	0.043
C0677607: Hashimoto Disease					5.2	0.037	3.5	0.029
C0220620: Gastrointestinal Carcinoid Tumor					2.4	0.025	5.2	0.034
C3642347: Basal-Like Breast Carcinoma					4	0.027	5.2	0.029
C0853897: Diabetic Cardiomyopathies					5.2	0.029	2.9	0.02
C0027626: Neoplasm Invasiveness							5.2	0.026			2.5	0.027
C0003537: Aphasia					2.4	0.012	5.2	0.017
C0017606: Primary angle-closure glaucoma	2.8	0.037					5.1	0.017
C0023470: Myeloid Leukemia							5.1	0.037	2.3	0.033
C0033141: Cardiomyopathies, Primary							5.1	0.019			4.8	0.031
C2945695: Limb ischemia					5.1	0.025	2.2	0.015
C0851887: Adenoviral infections					5.1	0.017			2.1	0.013
C1290884: Inflammatory disorder					3.8	0.035	5	0.037
C0220650: Metastatic malignant neoplasm to brain					3.3	0.033	5	0.037
C0011311: Dengue Fever					2.4	0.027	5	0.036
C0026640: Mouth Neoplasms							4	0.019			5	0.035
C2347761: Childhood Myelodysplastic Syndrome							5	0.034			2.4	0.035
C1960398: HER2-positive carcinoma of breast					5	0.033	3.2	0.026
C0206139: Lichen Planus, Oral					5	0.031	2.8	0.022
C0021670: insulinoma					5	0.031	3.8	0.026
C0018989: Hemiparesis							5	0.017			4.2	0.027
C0024198: Lyme Disease							5	0.024			2.6	0.027
C0917801: Sleeplessness					5	0.025			2.1	0.02
C0341858: Endometriosis of uterus							5	0.022	3	0.023
C0038587: Substance Withdrawal Syndrome					5	0.017			2.1	0.013
C0920563: Insulin Sensitivity					5	0.016	2.2	0.0085
C0751587: CADASIL Syndrome					2.3	0.0078	5	0.012
C0151669: Increased antibody level in blood					3	0.0078	5	0.01
C1961099: Precursor T-Cell Lymphoblastic Leukemia-Lymphoma					3.9	0.048	4.9	0.051
C0042870: Vitamin D Deficiency					4.9	0.023	2.5	0.015
C0029132: Disorder of the optic nerve					3.2	0.016	4.9	0.019
C4733094: progesterone receptor-positive breast cancer					2.9	0.0078	4.9	0.01
C0024232: Lymphatic Metastasis					3.4	0.037	4.8	0.041
C1275122: Familial multiple trichoepitheliomata					3.4	0.029	4.8	0.032
C3714757: Juvenile rheumatoid arthritis							4.8	0.024	2.6	0.023
C0035436: Rheumatic Fever					2.9	0.014	4.8	0.017
C0008350: Cholelithiasis					4.5	0.029					4.7	0.044
C0042963: Vomiting					4.7	0.033					2.1	0.031
C0005779: Blood Coagulation Disorders							4.7	0.029	2.3	0.027
C1843013: Alzheimer disease, familial, type 3					3.5	0.023	4.7	0.026
C4316870: Abnormality of the eye					2.6	0.0097			4.7	0.02
C0241074: Hyperextensible skin					4.7	0.014	4.3	0.012
C0205875: Papillomatosis					3.7	0.0078	4.7	0.0085
C0677932: Progressive Neoplastic Disease					2.6	0.029	4.6	0.036
C3539781: Progressive cGVHD					2.6	0.029	4.6	0.036
C0004135: Ataxia Telangiectasia							4.6	0.036			2.1	0.035
C0334634: Malignant lymphoma, lymphocytic, intermediate differentiation, diffuse							4.6	0.031			2.7	0.035
C0025521: Inborn Errors of Metabolism			4.6	0.033	2.4	0.014
C0751295: Memory Loss					4.6	0.023			3.6	0.027
C0221505: Lesion of brain					4.6	0.025	2.9	0.019
C0023343: Leprosy					3.3	0.021	4.6	0.024
C0871189: Psychotic symptom					3.2	0.014			4.6	0.023
C0162671: MELAS Syndrome	2.9	0.037									4.5	0.027
C1836038: Poor head control	2	0.037									4.5	0.035
C0152171: Idiopathic pulmonary hypertension					2.2	0.016					4.5	0.035
C3900098: Adult Myelodysplastic Syndrome							4.5	0.032			2.4	0.035
C0037286: Skin Neoplasms					2.4	0.027	4.5	0.034
C0205641: Adenocarcinoma, Basal Cell					2.3	0.014	4.5	0.019
C0027830: neurofibroma					2.2	0.014	4.5	0.019
C0085083: Ovarian Hyperstimulation Syndrome							4.5	0.014	2.4	0.013
C0268436: Pseudohypoaldosteronism, Type I									4.5	0.013	3.4	0.013
C0748903: spinal cord involvement							3.3	0.0051			4.5	0.013
C0020544: Renal hypertension					4.5	0.012			2.3	0.01
C3146252: Stage II Colorectal Cancer AJCC v7					2.7	0.0078	4.5	0.01
C0238462: Medullary carcinoma of thyroid							3.6	0.029			4.4	0.049
C0333516: Tumor necrosis					4.4	0.035	3.7	0.031
C0017668: Focal glomerulosclerosis							4.4	0.029	3.3	0.033
C0018939: Hematological Disease							4.4	0.027			2.5	0.031
C4282128: PATENT DUCTUS ARTERIOSUS 1					4.4	0.027	3.2	0.022
C0275518: Acute infectious disease					4.4	0.025	3.8	0.022
C0087031: Juvenile-Onset Still Disease					4.4	0.023	3.9	0.02
C0040147: Thyroiditis					2	0.012	4.4	0.017
C0677948: Stage II Colorectal Cancer					2.6	0.0078	4.4	0.01
C0162154: Atrophic scar					4.4	0.0097	3	0.0068
C0393770: Delayed Sleep Phase Syndrome					4.4	0.0078	4.2	0.0068
C0456909: Blindness									3.2	0.04	4.3	0.053
C0268731: Renal glomerular disease							3.4	0.022			4.3	0.04
C0265783: Congenital hypoplasia of lung							2.6	0.017			4.3	0.035
C1845050: PIGMENTARY DISORDER, RETICULATE, WITH SYSTEMIC MANIFESTATIONS							4.2	0.024	4.3	0.033
C0158266: Intervertebral Disc Degeneration					3.5	0.031	4.3	0.032
C0085605: Liver Failure					4.3	0.031					2.2	0.031
C0154830: Proliferative diabetic retinopathy							4.3	0.022	4.1	0.03
C1569637: Adenocarcinoma, Endometrioid							4.3	0.019			3.3	0.027
C0268398: Familial lichen amyloidosis					4.3	0.027	3.2	0.022
C0276447: Rhinovirus infection					2.1	0.017	4.3	0.024
C0733682: Hypophosphatemic Rickets, X-Linked Dominant					2.6	0.0097					4.3	0.022
C0010692: Cystitis					4.3	0.021	2.6	0.015
C2936349: Plaque, Amyloid					4.3	0.019			2.1	0.017
C2936380: Neointima							2.1	0.0068	4.3	0.017
C0013720: Ehlers-Danlos Syndrome					4.3	0.016	3.9	0.014
C0302809: Fulminant hepatitis					4.3	0.014	2.3	0.0085
C0004943: Behcet Syndrome					4.2	0.043	3.8	0.039
C0917805: Transient Cerebral Ischemia					3.6	0.016			4.2	0.023
C1719672: Severe Sepsis					4.2	0.023	3.1	0.019
C3553764: Joint hyperflexibility					2.9	0.019	4.2	0.022
C0017574: Gingivitis					4.2	0.021	3.1	0.017
C0423798: Increased tendency to bruise					3.3	0.017	4.2	0.019
C0013295: Duodenal Ulcer			2.2	0.019	4.2	0.017
C2937421: Prostatic Hyperplasia					3.2	0.016	4.2	0.017
C0009376: Colonic Polyps					3.8	0.014	4.2	0.014
C4528668: Acute myeloid leukaemia refractory					4.2	0.014	2.3	0.0085
C0017667: Nodular glomerulosclerosis					4.2	0.014					2	0.013
C0003496: Aortic Rupture							2.1	0.0051	4.2	0.013
C4330050: WHO Grade II Glioma							3	0.0051			4.2	0.013
C0751633: Carotid Artery Plaque					4.2	0.012	2.9	0.0085
C0003123: Anorexia	2.4	0.049					4.1	0.026
C0338106: Adenocarcinoma of colon					4.1	0.037	2.2	0.027
C0026691: Mucocutaneous Lymph Node Syndrome					4.1	0.035	2.6	0.027
C0730328: Central Serous Chorioretinopathy					4.1	0.025	3	0.02
C0018923: Hemangiosarcoma							4.1	0.02			2.1	0.022
C0018378: Guillain-Barre Syndrome							4.1	0.02	2.2	0.02
C4552091: Polyarthritis, Juvenile, Rheumatoid Factor Negative					4.1	0.019	3.6	0.017
C4704862: Polyarthritis, Juvenile, Rheumatoid Factor Positive					4.1	0.019	3.6	0.017
C0221228: Comedone							4.1	0.012			3.2	0.018
C0014868: Esophagitis					4.1	0.017	2.4	0.012
C0741923: cardiac event					4.1	0.016	2.3	0.01
C0025261: Memory Disorders			2	0.014	4.1	0.014
C0162568: Erythropoietic Protoporphyria					2.1	0.0058			4.1	0.013
C0221238: Mesangial proliferative glomerulonephritis							4.1	0.01	2.2	0.01
C0948343: Transfusion-Related Acute Lung Injury					2.1	0.0058	4.1	0.0085
C0036220: Kaposi Sarcoma							4	0.039			2.4	0.044
C0018081: Gonorrhea			4	0.042			2.7	0.022
C0018021: Goiter							2.7	0.015			4	0.031
C1301034: Pancreatic intraepithelial neoplasia							3.5	0.02	4	0.03
C0039685: Tetralogy of Fallot							4	0.027	2.2	0.027
C0011875: Diabetic Angiopathies									4	0.023	2.9	0.022
C0023380: Lethargy			2.2	0.023	4	0.021
C4722099: High grade glioma					4	0.023	4	0.022
C0040411: Tongue Neoplasms							2.9	0.01			4	0.022
C0029454: Osteopetrosis					2.8	0.012			4	0.02
C0746731: Acute myocardial ischemia							2.5	0.0068			4	0.018
C0862312: Epithelioid mesothelioma, malignant							3.5	0.0085			4	0.018
C0086743: Osteoarthrosis Deformans							4	0.015			2.2	0.018
C0521170: Osteoporotic Fractures					4	0.017			2.3	0.017
C0000822: Abortion, Tubal					4	0.017	2.9	0.014
C3830362: Early Pregnancy Loss					4	0.017	2.9	0.014
C0221013: Mastocytosis, Systemic					2.3	0.012	4	0.015
C1510885: Angiogenic Switch					2.2	0.012	4	0.015
C2316787: Chronic kidney disease stage 3					2.1	0.0058			4	0.013
C0023508: White Blood Cell Count procedure					3.9	0.05	2.1	0.039
C3875321: Inflammatory dermatosis					3.9	0.035	2.1	0.026
C0010709: Cyst							3.9	0.024			2.2	0.027
C0275524: Coinfection					2.4	0.021	3.9	0.026
C1840264: IMMUNE SUPPRESSION					2.3	0.019	3.9	0.024
C0005283: beta Thalassemia							3.9	0.022	2.4	0.023
C0025289: Meningitis					3.9	0.023	2.4	0.017
C0017921: Glycogen storage disease type II					3.9	0.023	3.4	0.02
C0032000: Pituitary Adenoma							3.9	0.02			2	0.022
C3714758: Juvenile psoriatic arthritis					3.9	0.019	3.4	0.017
C0346255: Oncocytoma, renal							2.4	0.0068			3.9	0.018
C0029899: Otosclerosis					2	0.0078			3.9	0.017
C1856689: FRIEDREICH ATAXIA 1					3.7	0.017	3.9	0.017
C0018206: granulosa cell tumor					3.9	0.016	2.8	0.012
C0268237: Cytochrome-c Oxidase Deficiency					3.9	0.014	2.1	0.0085
C3472608: Micropapillary carcinoma					3.9	0.0097					2.9	0.013
C1266119: Solitary fibrous tumor							3.9	0.012			2	0.013
C1695782: Cerebral hypoperfusion					3.2	0.0097	3.9	0.01
C0346619: Malignant neoplasm of cardioesophageal junction of stomach					2	0.0058	3.9	0.0085
C1112160: Gastrooesophageal cancer					2	0.0058	3.9	0.0085
C0205874: Papilloma, Squamous Cell					3.9	0.0078	2.5	0.0051
C0276496: Familial Alzheimer Disease (FAD)							3.7	0.026			3.8	0.04
C0007114: Malignant neoplasm of skin					2.5	0.035	3.8	0.039
C0007133: Carcinoma, Papillary							3.8	0.024			3.5	0.035
C0392525: Nephrolithiasis					3.5	0.025			3.8	0.033
C0349204: Nonorganic psychosis					2.3	0.027	3.8	0.032
C0038002: Splenomegaly					2.2	0.025	3.8	0.031
C0010606: Adenoid Cystic Carcinoma					3.8	0.031	2.7	0.026
C0149940: Sciatic Neuropathy									3.8	0.023	2.8	0.022
C0041234: Chagas Disease					3.7	0.023	3.8	0.022
C0037315: Sleep Apnea Syndromes					2.4	0.016	3.8	0.019
C1527358: Phototoxicity			2.2	0.014					3.8	0.017
C0220636: Malignant neoplasm of salivary gland					3.8	0.016	2.7	0.012
C0686377: CNS metastases					2.7	0.014	3.8	0.015
C0005694: Bladder neck obstruction					3.8	0.014	3.5	0.012
C0410207: Tubular Aggregate Myopathy					3.8	0.014			2.3	0.013
C0276548: HIV encephalitis					2.2	0.0078	3.8	0.01
C0231311: Jet Lag Syndrome					3.8	0.0078	2.4	0.0051
C0525045: Mood Disorders					3.7	0.045	2.3	0.036
C0017654: Glomerular Filtration Rate					2	0.027			3.7	0.043
C2931852: Clear-cell metastatic renal cell carcinoma							3.7	0.026			3.1	0.035
C0947622: Cholecystolithiasis					2.8	0.017					3.7	0.031
C0007682: CNS disorder					2.4	0.025	3.7	0.029
C0349782: Ischemic cardiomyopathy							2.9	0.014			3.7	0.027
C0018800: Cardiomegaly					3.7	0.027	3.6	0.026
C0029882: Otitis Media					3.7	0.021	2.1	0.015
C0013221: Drug toxicity			2.5	0.019					3.7	0.02
C0014518: Toxic Epidermal Necrolysis					3.7	0.019			2.5	0.02
C0544886: Somatic mutation					2.9	0.017	3.7	0.019
C0340643: Dissection of aorta					2.3	0.016	3.7	0.019
C0238301: Cancer of Nasopharynx					3.7	0.019	2.7	0.015
C0015696: Fatty Liver, Alcoholic					3.7	0.016	2.6	0.012
C0241868: acute aortic dissection							3.7	0.012	2.4	0.013
C0206019: HIV Encephalopathy					2.1	0.0078	3.7	0.01
C0042138: Uterine Neoplasms					3.7	0.0097	3.5	0.0085
C1516490: Cholangiolocellular Carcinoma					2.6	0.0058	3.7	0.0068
C1319315: Adenocarcinoma of large intestine							2.3	0.034			3.6	0.058
C0424605: Developmental delay (disorder)							2.3	0.036	3.6	0.053
C2936719: Mechanical Allodynia							2.2	0.027	3.6	0.043
C0041327: Tuberculosis, Pulmonary					2.9	0.029	3.6	0.031
C0031090: Periodontal Diseases					3.3	0.029	3.6	0.029
C0206180: Ki-1+ Anaplastic Large Cell Lymphoma					3.6	0.029	2.6	0.024
C0427065: Distal muscle weakness			2	0.019							3.6	0.027
C0041755: Adverse reaction to drug			2.5	0.019					3.6	0.02
C0026918: Mycobacterium Infections					2.4	0.017	3.6	0.02
C0022735: Klinefelter Syndrome					3.6	0.019	2	0.014
C3665444: Neutrophilia (disorder)					3.6	0.019	3.1	0.017
C0339467: Proliferative retinopathy									3.6	0.017	3.1	0.018
C0853662: Oestrogen deficiency							3.6	0.014	2.8	0.017
C0006663: Calcinosis					3.6	0.012	2.5	0.0085
C0205682: Waist-Hip Ratio							3.5	0.041			2.4	0.049
C0031511: Pheochromocytoma					2.6	0.027					3.5	0.044
C4721532: Lymphoma, Non-Hodgkin, Familial					2.2	0.031	3.5	0.036
C3278923: Dilated ventricles (finding)					2.9	0.033	3.5	0.034
C0079773: Lymphoma, T-Cell, Cutaneous					2.8	0.029	3.5	0.031
C0037763: Spasm					2	0.016					3.5	0.031
C0002448: Ameloblastoma							2.7	0.017			3.5	0.031
C0022821: Kyphosis deformity of spine							3.5	0.027	2.4	0.03
C1096063: Drug Resistant Epilepsy					3.5	0.021			3.3	0.027
C0011269: Dementia, Vascular					3.5	0.023			2.3	0.023
C0002878: Anemia, Hemolytic					3.5	0.019					2.2	0.022
C0242966: Systemic Inflammatory Response Syndrome					2.3	0.017	3.5	0.02
C0040580: Tracheal Diseases					3.5	0.019	2.5	0.015
C3536983: Familial Hypophosphatemic Rickets					2.2	0.0078					3.5	0.018
C0027540: Necrosis							2.2	0.0085	3.5	0.017
C0025312: Meningomyelocele					2.4	0.012	3.5	0.014
C0034902: Pure Red-Cell Aplasia			2.3	0.014			3.5	0.01
C0338437: Neurocysticercosis							2.4	0.0068	3.5	0.013
C0024205: Lymphadenitis					3.5	0.012	2.4	0.0085
C0007121: Bronchogenic Carcinoma					2.1	0.0078	3.5	0.01
C0267937: Acute recurrent pancreatitis					2.5	0.0058	3.5	0.0068
C0231528: Myalgia	3.4	0.061									2.1	0.027
C0266470: Cerebellar Hypoplasia	3.4	0.061									2.8	0.031
C0023530: Leukopenia	2.2	0.061					3.4	0.034
C0392885: High density lipoprotein measurement									3.4	0.05	3.1	0.053
C0022104: Irritable Bowel Syndrome					3.3	0.035			3.4	0.043
C0016382: Flushing							2.9	0.012			3.4	0.022
C0220994: Hyperammonemia					3.4	0.016					3	0.022
C0162770: Right Ventricular Hypertrophy					3.4	0.019					2.1	0.022
C0876973: Infectious Lung Disorder					3.4	0.021	3	0.019
C0751955: Brain Infarction							3.4	0.015	3	0.02
C1848296: DOSAGE-SENSITIVE SEX REVERSAL					3.4	0.019	2.4	0.015
C0019080: Hemorrhage					2.9	0.0097					3.4	0.018
C0162565: Acute intermittent porphyria					3.4	0.016					2.1	0.018
C0020452: Hyperemia							2.1	0.0085	3.4	0.017
C0242723: Parasitemia					2.5	0.016	3.4	0.017
C0751783: Lafora Disease					2.3	0.012	3.4	0.014
C1846534: ASTHMA-RELATED TRAITS, SUSCEPTIBILITY TO, 1							3.3	0.0068			3.4	0.013
C1855520: Hyperglycemia, Postprandial					3.4	0.0097	2.3	0.0068
C1332200: Adult Diffuse Astrocytoma					3.4	0.0078	2.1	0.0051
C3899668: Childhood Diffuse Astrocytoma					3.4	0.0078	2.1	0.0051
C0342257: Complications of Diabetes Mellitus									2.5	0.027	3.3	0.035
C1868683: B-CELL MALIGNANCY, LOW-GRADE							3.3	0.029	2.5	0.033
C1266042: Chromophobe Renal Cell Carcinoma					2.3	0.017					3.3	0.031
C0085084: Motor Neuron Disease					2.8	0.019					3.3	0.031
C0949541: Hurthle Cell Tumor							3.3	0.019			2.7	0.027
C0278660: Adult Synovial Sarcoma							3.3	0.02			2.4	0.027
C0279982: Childhood Synovial Sarcoma							3.3	0.02			2.4	0.027
C4551687: Sarcoma of soft tissue					3.3	0.025	3.2	0.024
C0027055: Myocardial Reperfusion Injury					3.3	0.023	2.3	0.019
C0039103: Synovitis					2.7	0.019	3.3	0.02
C0741682: Premenopausal breast cancer							3.3	0.01			3.2	0.018
C0877015: Pelvic Organ Prolapse					2.4	0.014	3.3	0.015
C0085632: Apathy					3.3	0.014	2.3	0.01
C1314694: Astrocytoma, low grade							3.3	0.0085			2.7	0.013
C0014116: Endocardial Cushion Defects					2.1	0.0097	3.3	0.012
C1511566: cutaneous B-cell non-Hodgkin lymphoma							2.5	0.0051	3.3	0.01
C0023521: Globoid cell leukodystrophy					2.5	0.0078	3.3	0.0085
C0020429: Hyperalgesia	2.1	0.061							3.2	0.043
C0427460: Red cell distribution width determination					3.2	0.043	2.5	0.037
C1304746: RDW - Red blood cell distribution width result					3.2	0.043	2.5	0.037
C0162670: Mitochondrial Myopathies	2.4	0.037					3.2	0.015
C0010964: Dandy-Walker Syndrome	2.2	0.037									3.2	0.027
C0740277: Bile duct carcinoma							2.1	0.01			3.2	0.022
C0032914: Pre-Eclampsia					3.2	0.019					2.1	0.022
C1658953: tumor vasculature					3.2	0.021	3.2	0.02
C0856742: Post MI					3.1	0.021	3.2	0.02
C0041948: Uremia					3.2	0.016			3.1	0.02
C1334274: Invasive Carcinoma					2	0.016	3.2	0.019
C0038868: Progressive supranuclear palsy					2.5	0.017	3.2	0.019
C0242231: Coronary Stenosis					3.2	0.016			2.3	0.017
C0263912: Rotator cuff syndrome							3.2	0.01	2.7	0.013
C2900450: Other Creutzfeldt-Jakob disease							3.2	0.0085			2.6	0.013
C0030848: Peyronie Disease					3.2	0.0097					2.4	0.013
C0677776: Hereditary Breast and Ovarian Cancer Syndrome					2.8	0.012	3.2	0.012
C0263746: Osteoarthritis of the hand					3.2	0.012	2.2	0.0085
C4524040: Atherogenic dyslipidaemia							3.2	0.0085	2.3	0.01
C0155733: Atherosclerosis of aorta							3.2	0.0085	2.2	0.01
C0152451: Chronic glomerulonephritis					3.2	0.0097			2.1	0.01
C0202236: Triglycerides measurement					3.1	0.041					2.9	0.053
C1853118: Severe congenital neutropenia	3.1	0.037					2	0.0085
C0221217: Neck webbing	2.9	0.037					3.1	0.012
C3665346: Unspecified visual loss							3.1	0.022			2.7	0.031
C0018681: Headache					3.1	0.029	2.2	0.024
C0005967: Bone neoplasms							2	0.014	3.1	0.023
C0279070: Adult Oligodendroglioma							3.1	0.017			2.2	0.022
C0280475: Childhood Oligodendroglioma							3.1	0.017			2.2	0.022
C0270824: Visual seizure					3	0.021	3.1	0.02
C0270844: Tonic Seizures							2.9	0.014	3.1	0.02
C0002792: anaphylaxis							3.1	0.019	2	0.02
C0080178: Spina Bifida					3	0.019	3.1	0.019
C1333990: Hereditary Nonpolyposis Colorectal Cancer					3.1	0.019	2.1	0.015
C0085786: Hamman-Rich syndrome			2.2	0.014							3.1	0.018
C0020545: Hypertension, Renovascular							3.1	0.012			2.6	0.018
C0239849: Harlequin Fetus							2.5	0.01	3.1	0.017
C0162820: Dermatitis, Allergic Contact					2.9	0.017	3.1	0.017
C1136033: Cutaneous Mastocytosis					2.8	0.016	3.1	0.015
C0852949: Arteriopathic disease					2.8	0.014	3.1	0.014
C0023531: Leukoplakia					2.1	0.012	3.1	0.014
C0346627: Intestinal Cancer					3.1	0.014	2.1	0.01
C0007868: Cervical dysplasia							3.1	0.01			2.1	0.013
C0574785: Lower Urinary Tract Symptoms					2.7	0.012	3.1	0.012
C1519176: Salivary Gland Pleomorphic Adenoma					3.1	0.012	2.9	0.01
C0206141: Idiopathic Hypereosinophilic Syndrome					3.1	0.0097			2	0.01
C1258104: Diffuse Scleroderma					2.6	0.0097	3.1	0.01
C1510475: Diverticulosis					3.1	0.0097	2	0.0068
C0409959: Osteoarthritis, Knee							3	0.029			2.7	0.04
C3841475: beta^+^ Thalassemia	2.1	0.037							3	0.023
C0039101: synovial sarcoma							2.6	0.024	3	0.033
C1519680: Tumor Immunity					2.3	0.025	3	0.027
C0867389: Chronic graft-versus-host disease					2.1	0.019	3	0.022
C0017639: Gliosis					2.1	0.012					3	0.022
C0339143: Thyroid associated opthalmopathies					3	0.021	2.5	0.019
C0162810: Cicatrix, Hypertrophic					2.9	0.019	3	0.019
C0086769: Panic Attacks									2.5	0.013	3	0.018
C1853195: Prostate Cancer, Hereditary, 7							3	0.01			3	0.018
C0037926: Compression of spinal cord							3	0.01			3	0.018
C0205969: Thymic Carcinoma							3	0.012			2.5	0.018
C2827407: Infectious Otitis Media					3	0.017	2.1	0.014
C0314719: Dryness of eye					3	0.017	2.6	0.015
C1332942: Childhood Anaplastic Large Cell Lymphoma					2.2	0.014	3	0.015
C0280781: Adult Pilocytic Astrocytoma					3	0.014	2.7	0.012
C0036472: Scrub Typhus							3	0.01	2.6	0.013
C3463897: HYDATIDIFORM MOLE, RECURRENT, 1					3	0.012	2.8	0.01
C0001849: AIDS Dementia Complex					3	0.0097	2.8	0.0085
C0263628: Tumoral calcinosis					3	0.0097	2.8	0.0085
C1257963: Endogenous Hyperinsulinism					3	0.0078	2.8	0.0068
C1257964: Exogenous Hyperinsulinism					3	0.0078	2.8	0.0068
C3267003: Vascular endothelial growth factor overexpression					3	0.0078	2.8	0.0068
C4733093: progesterone receptor-negative breast cancer					2.1	0.0058	3	0.0068
C0279557: Adenosquamous cell lung cancer					3	0.0058	2.9	0.0051
C0020534: Orbital separation excessive	2.3	0.073					2.9	0.039
C1845977: X- linked recessive	2.9	0.049	2.1	0.023
C0280217: stage, non-small cell lung cancer	2.5	0.037									2.9	0.022
C0007766: Intracranial Aneurysm							2.5	0.024	2.9	0.033
C1531647: Cerebral ventriculomegaly					2.7	0.031	2.9	0.031
C1536220: ST segment elevation myocardial infarction					2.7	0.023			2.9	0.03
C1333064: Classical Hodgkin's Lymphoma					2.9	0.025			2.1	0.027
C0270612: Leukoencephalopathy					2.8	0.019	2.9	0.019
C0017185: Gastrointestinal Neoplasms					2.9	0.019	2.5	0.017
C0751406: Post-Traumatic Osteoporosis							2.2	0.0085			2.9	0.018
C2350236: Idiopathic Interstitial Pneumonias							2.1	0.0085			2.9	0.018
C1519666: Tumor-Associated Vasculature							2.9	0.012	2.8	0.017
C3898127: Non-Metastatic Childhood Soft Tissue Sarcoma					2.8	0.017	2.9	0.017
C0220613: Adult Soft Tissue Sarcoma					2.7	0.017	2.9	0.017
C0282488: Interstitial Cystitis					2.9	0.016	2.6	0.014
C1332995: Childhood Pilocytic Astrocytoma					2.9	0.014	2.5	0.012
C0085682: Hypophosphatemia					2.9	0.012			2.3	0.013
C0677659: Gastro-esophageal reflux disease with esophagitis					2.9	0.012			2.3	0.013
C0038354: Stomach Diseases					2.9	0.012	2.6	0.01
C0598894: Monocytic leukemia					2.9	0.012	2.6	0.01
C2750440: FATTY LIVER DISEASE, NONALCOHOLIC, SUSCEPTIBILITY TO, 1					2.4	0.0097	2.9	0.01
C2750441: LIVER DISEASE, ALCOHOLIC, SUSCEPTIBILITY TO, 1					2.4	0.0097	2.9	0.01
C3150651: FATTY LIVER DISEASE, NONALCOHOLIC, SUSCEPTIBILITY TO, 2					2.4	0.0097	2.9	0.01
C0156369: Uterine Polyp					2.3	0.0078	2.9	0.0085
C0206684: Sebaceous Adenocarcinoma					2.3	0.0078	2.9	0.0085
C1335475: Primary Carcinoma					2.1	0.0058	2.9	0.0068
C0220633: Uveal melanoma							2.5	0.027	2.8	0.037
C1837404: High, narrow palate	2.3	0.037			2.8	0.016
C0023787: Lipodystrophy							2.8	0.02			2.8	0.031
C1862939: AMYOTROPHIC LATERAL SCLEROSIS 1					2.7	0.017					2.8	0.027
C1836440: Increased serum lactate					2.6	0.017					2.8	0.027
C0376544: Hematopoietic Neoplasms					2.4	0.025	2.8	0.026
C0856825: Acute GVH disease					2.8	0.025	2.7	0.024
C1961112: Heart Decompensation							2.2	0.012			2.8	0.022
C0020649: Hypotension					2.2	0.014			2.8	0.02
C0149958: Complex partial seizures							2.8	0.015	2.5	0.02
C0087012: Ataxia, Spinocerebellar					2.8	0.017			2.3	0.02
C0033375: Prolactinoma					2.8	0.019	2.4	0.017
C0026267: Mitral Valve Prolapse Syndrome							2.8	0.014			2	0.018
C0220645: Childhood Soft Tissue Sarcoma					2.6	0.017	2.8	0.017
C0042109: Urticaria					2.1	0.016	2.8	0.017
C0007130: Mucinous Adenocarcinoma					2.8	0.017	2.4	0.015
C0022336: Creutzfeldt-Jakob disease					2	0.014	2.8	0.015
C0018621: Hay fever					2.5	0.014	2.8	0.014
C0033575: Prostatic Diseases					2.8	0.012			2.2	0.013
C0333873: Squamous intraepithelial lesion					2.8	0.012	2.5	0.01
C0549297: Auricular swelling					2.8	0.0097	2.6	0.0085
C4721413: Juvenile angiofibroma					2.2	0.0078	2.8	0.0085
C1257965: Compensatory Hyperinsulinemia					2.8	0.0078	2.6	0.0068
C0004269: Child attention deficit disorder					2	0.0058	2.8	0.0068
C0239234: Low set ears	2.7	0.073									2.4	0.044
C4551472: Hypertrophic obstructive cardiomyopathy							2.2	0.019			2.7	0.031
C0002874: Aplastic Anemia							2.6	0.02			2.7	0.031
C0004610: Bacteremia							2.7	0.02	2.6	0.027
C0030319: Panic Disorder					2.5	0.017			2.7	0.023
C0393591: AICARDI-GOUTIERES SYNDROME							2.1	0.012			2.7	0.022
C1959583: Myocardial Failure							2.1	0.012			2.7	0.022
C0030554: Paresthesia							2	0.012			2.7	0.022
C0026269: Mitral Valve Stenosis							2.7	0.017			2	0.022
C0346957: Disseminated Malignant Neoplasm					2.6	0.021	2.7	0.02
C0007273: Carotid Artery Diseases							2.7	0.01			2.7	0.018
C4049272: Tumour budding					2.1	0.0097					2.7	0.018
C0029459: Osteoporosis, Senile					2.1	0.0097					2.7	0.018
C4509226: Heart failure with preserved ejection fraction [HFpEF]									2.7	0.017	2.3	0.018
C0231807: Dyspnea on exertion					2.7	0.014					2.1	0.018
C1834582: MYELOPROLIFERATIVE SYNDROME, TRANSIENT					2.7	0.014			2.4	0.017
C1512127: HER2 gene amplification					2	0.016	2.7	0.017
C1860236: Irregular hyperpigmentation							2.4	0.0085	2.7	0.013
C0036391: Schwartz-Jampel Syndrome					2.7	0.012			2.1	0.013
C3887875: Visual field defects							2.7	0.0085			2.3	0.013
C0259783: mixed gliomas					2.7	0.012	2.4	0.01
C0268079: Hyperphosphaturia					2.1	0.0058			2.7	0.01
C0341703: Adult Fanconi syndrome					2.7	0.0078			2.4	0.01
C0025268: Multiple Endocrine Neoplasia Type 2a					2.2	0.0097	2.7	0.01
C1336905: Endometrial Endometrioid Adenocarcinoma					2.7	0.0097	2.4	0.0085
C0346156: Benign neoplasm of breast					2.1	0.0078	2.7	0.0085
C1881254: Inverted Squamous Cell Papilloma					2.1	0.0078	2.7	0.0085
C0220701: RETINITIS PIGMENTOSA 1					2.7	0.0078	2.5	0.0068
C0009447: Common Variable Immunodeficiency	2.6	0.049			2	0.017
C0011168: Deglutition Disorders					2.5	0.029					2.6	0.04
C0015397: Disorder of eye							2.3	0.027	2.6	0.037
C3642346: Luminal B Breast Carcinoma	2.6	0.037			2.1	0.012
C0007095: Carcinoid Tumor							2.6	0.022			2.4	0.031
C0006111: Brain Diseases					2.6	0.027	2.5	0.026
C0023212: Left-Sided Heart Failure							2.6	0.014			2.6	0.022
C0011195: Dejerine-Sottas Disease (disorder)							2.6	0.017	2.1	0.02
C4317123: Myoclonic Seizures							2.6	0.014	2.1	0.017
C0200637: Monocyte count procedure					2.6	0.016	2.2	0.014
C0750880: Monocyte count result					2.6	0.016	2.2	0.014
C0035305: Retinal Detachment					2.4	0.016	2.6	0.015
C0334463: Malignant Fibrous Histiocytoma					2.4	0.016	2.6	0.015
C0020217: Hydatidiform Mole					2.3	0.014	2.6	0.014
C1332153: acute myeloid leukemia with multilineage dysplasia following myelodysplastic syndrome							2.6	0.0085			2.2	0.013
C0033822: Pseudomyxoma Peritonei							2.6	0.0085			2.2	0.013
C0280785: Diffuse Astrocytoma					2.6	0.012	2.3	0.01
C0020651: Hypotension, Orthostatic					2.6	0.012	2.3	0.01
C0596321: Chemical Carcinogenesis					2.1	0.0097	2.6	0.01
C0241144: Petechiae of skin					2.6	0.0097	2.4	0.0085
C3898877: hormone-resistant prostate cancer					2.6	0.0058	2.5	0.0051
C0042485: Venous Insufficiency					2.6	0.0058	2.4	0.0051
C4082764: Gastrointestinal infection					2.6	0.0058	2.4	0.0051
C0021364: Male infertility					2.4	0.035	2.5	0.034
C0020255: Hydrocephalus					2.5	0.033	2.3	0.031
C0026850: Muscular Dystrophy					2.5	0.023					2.3	0.031
C0005699: Blast Phase									2.5	0.03	2.1	0.031
C0014173: Endometrial Hyperplasia					2.5	0.016					2.3	0.022
C0001175: Acquired Immunodeficiency Syndrome					2.5	0.021	2.5	0.02
C0206634: Liposarcoma, Myxoid							2.4	0.01			2.5	0.018
C0206734: Hemangioblastoma							2.4	0.01			2.5	0.018
C0887833: Carcinoma, Pancreatic Ductal							2.3	0.01			2.5	0.018
C0010701: Phyllodes Tumor							2.5	0.012			2.2	0.018
C0278601: Inflammatory Breast Carcinoma					2.4	0.017	2.5	0.017
C0031106: Aggressive Periodontitis					2.3	0.017	2.5	0.017
C0023532: Leukoplakia, Oral					2.5	0.016	2.1	0.014
C0238065: Secondary Biliary Cholangitis			2.5	0.014					2.1	0.01
C4551595: Biliary Cirrhosis, Primary, 1			2.5	0.014					2.1	0.01
C0085159: Seasonal Affective Disorder			2.1	0.014	2.5	0.0097
C0019061: Hemolytic-Uremic Syndrome					2.5	0.014	2.2	0.012
C1563937: Atherogenesis							2.2	0.0085	2.5	0.013
C2733158: Cerebral Small Vessel Diseases							2.2	0.0085	2.5	0.013
C1334015: High Grade Intraepithelial Neoplasia							2.2	0.0068			2.5	0.013
C0751733: Degenerative Diseases, Spinal Cord							2.1	0.0068			2.5	0.013
C0029866: Other ureteric obstruction							2.5	0.0085			2.2	0.013
C0001857: AIDS related complex					2.1	0.012	2.5	0.012
C0376480: Gingival Overgrowth					2.1	0.012	2.5	0.012
C1096293: Macroangiopathy							2.5	0.0068	2.4	0.01
C0242787: Malignant neoplasm of male breast					2	0.0097	2.5	0.01
C1389018: Atrioventricular Septal Defect					2.5	0.0097	2.3	0.0085
C4707243: Familial thoracic aortic aneurysm and aortic dissection					2.5	0.0097	2.2	0.0085
C1839603: Proximal tubulopathy					2.5	0.0078	2.3	0.0068
C1445957: Serum total cholesterol measurement					2	0.031					2.4	0.044
C0740394: Hyperuricemia							2.3	0.017	2.4	0.023
C0242852: Proliferative vitreoretinopathy							2.2	0.014			2.4	0.022
C0015230: Exanthema					2.4	0.021	2.4	0.02
C0001956: Alcohol Use Disorder					2.4	0.019	2.4	0.019
C1275685: Avellino corneal dystrophy			2	0.019	2.4	0.014
C0001627: Congenital adrenal hyperplasia					2.4	0.012					2.4	0.018
C0035439: Rheumatic Heart Disease							2.4	0.012			2.1	0.018
C0009691: Congenital cataract									2.4	0.017	2.1	0.018
C0751356: Idiopathic Inflammatory Myopathies							2.3	0.012	2.4	0.017
C0019100: Severe Dengue					2.4	0.014	2.1	0.012
C2347126: Microscopic Polyarteritis							2.4	0.01	2.1	0.013
C0206623: Adenosquamous carcinoma					2.1	0.012	2.4	0.012
C1383860: Cardiac Hypertrophy					2.4	0.012	2.1	0.01
C0029118: Opportunistic Infections					2.4	0.012	2.1	0.01
C1266025: Traditional Serrated Adenoma					2.4	0.012	2.1	0.01
C3714524: Fibromyxosarcoma							2.4	0.0068	2.4	0.01
C0856747: Aneurysm of ascending aorta							2.4	0.0068	2.3	0.01
C0030524: Paratuberculosis					2.4	0.0097	2.2	0.0085
C3714619: Insulin resistance syndrome					2.4	0.0097	2.2	0.0085
C0221106: Alkalemia					2.4	0.0078	2.2	0.0068
C2718001: Protein Misfolding Disorders					2.4	0.0078	2.2	0.0068
C0238339: Hereditary pancreatitis	2	0.037							2.3	0.02
C0041341: Tuberous Sclerosis							2.3	0.022			2.2	0.031
C0234533: Generalized seizures							2.1	0.017	2.3	0.023
C4722172: Primary differentiated carcinoma of thyroid gland							2.3	0.015			2.1	0.022
C1411966: Clostridium; difficile (disorder)			2.2	0.019			2.3	0.012
C0242363: Islet Cell Tumor							2.3	0.012			2.1	0.018
C0011206: Delirium							2.2	0.012	2.3	0.017
C0206733: Strawberry nevus of skin							2.2	0.012	2.3	0.017
C0746102: Chronic lung disease					2.1	0.014	2.3	0.014
C0008055: Chikungunya Fever					2	0.014	2.3	0.014
C0346976: Secondary malignant neoplasm of pancreas					2.2	0.0097			2.3	0.013
C0751039: Cockayne Syndrome, Type I							2.3	0.01	2.1	0.013
C0033770: Prune Belly Syndrome							2.3	0.01	2	0.013
C3536984: Vitamin D-Resistant Rickets, X-Linked					2	0.0078					2.3	0.013
C1956257: Pulmonary Stenosis					2	0.012	2.3	0.012
C1838951: LEIGH SYNDROME DUE TO MITOCHONDRIAL COMPLEX I DEFICIENCY					2.3	0.0078	2.1	0.0068
C1838979: MITOCHONDRIAL COMPLEX I DEFICIENCY					2.3	0.0078	2.1	0.0068
C0272242: Complement deficiency disease					2.3	0.0078	2.1	0.0068
C0342882: Familial hypercholesterolemia - heterozygous					2.3	0.0078	2.1	0.0068
C0266052: Precocious exfoliation of primary tooth					2.3	0.0058	2.2	0.0051
C0268382: Amyloid nephropathy					2.3	0.0058	2.2	0.0051
C0271568: Laron Syndrome					2.3	0.0058	2.2	0.0051
C0029410: Osteoarthritis of hip			2.2	0.023	2.1	0.016
C0030421: Paraganglioma									2.2	0.02	2.1	0.022
C0398623: Thrombophilia					2.2	0.016			2.2	0.02
C0042571: Vertigo							2.2	0.015	2.1	0.02
C0206161: Reticulocyte count (procedure)					2.1	0.019	2.2	0.019
C2674432: Reduced bone mineral density					2	0.0097			2.2	0.013
C0018523: Hallervorden-Spatz Syndrome					2.2	0.0058	2.1	0.0051
C0343466: Type 2 lepra reaction					2.2	0.0058	2	0.0051
C0343467: Erythema nodosum leprosum					2.2	0.0058	2	0.0051
C3899649: Childhood Oligoastrocytoma					2.2	0.0058	2	0.0051
C0001807: Aggressive behavior			2.1	0.023					2.1	0.02
C0747845: early pregnancy					2.1	0.021	2.1	0.02
C0334299: Carcinoid tumor no ICD-O subtype							2	0.012	2.1	0.017
C0750974: Brain Tumor, Primary							2	0.012	2.1	0.017

## Sheet: Early_PT
gene_id	gene_name	baseMean	log2FoldChange	lfcSE	stat	pvalue	padj
ENSMUSG00000029161	Cgref1	42.4525	-1.80851	0.579276	-3.12202	0.00179614	0.999683
ENSMUSG00000019970	Sgk1	17.8817	2.12747	0.725031	2.93432	0.00334276	0.999683
ENSMUSG00000024503	Spink1	97.1938	-1.56985	0.544124	-2.88509	0.00391304	0.999683
ENSMUSG00000044249	Defb29	10.6575	-2.31347	0.807432	-2.86522	0.00416719	0.999683
ENSMUSG00000001305	Rrp15	9.88516	-3.162	1.12138	-2.81975	0.00480613	0.999683
ENSMUSG00000026504	Sdccag8	3.94708	-4.53648	1.62069	-2.79911	0.00512435	0.999683
ENSMUSG00000026994	Galnt3	6.51555	-3.99839	1.43464	-2.78703	0.00531928	0.999683
ENSMUSG00000023723	Mrps23	3.15062	-5.14224	1.85478	-2.77242	0.00556408	0.999683
ENSMUSG00000008683	Rps15a	14.1156	-2.22732	0.819849	-2.71675	0.00659271	0.999683
ENSMUSG00000067870	Rpl31-ps8	19.0635	-2.0708	0.771621	-2.68371	0.0072811	0.999683
ENSMUSG00000024180	Pgap6	14.3453	-1.84255	0.696139	-2.64681	0.00812552	0.999683
ENSMUSG00000034205	Loxl2	3.87175	-4.41539	1.69274	-2.60843	0.00909577	0.999683
ENSMUSG00000054619	Mettl7a1	34.3624	-1.37942	0.530089	-2.60223	0.00926185	0.999683
ENSMUSG00000028222	Calb1	24.6786	1.82487	0.708035	2.57738	0.00995525	0.999683
ENSMUSG00000031119	Gpc4	20.8969	-2.04583	0.796978	-2.56699	0.0102587	0.999683
ENSMUSG00000046079	Lrrc8d	13.5643	-2.01374	0.800699	-2.51497	0.0119043	0.999683
ENSMUSG00000084915	C230037L18Rik	5.22006	-3.75405	1.5047	-2.49489	0.0125998	0.999683
ENSMUSG00000106918	Mrpl33	15.2848	-1.91895	0.782773	-2.45148	0.0142269	0.999683
ENSMUSG00000043153	Crppa	7.04562	-3.34374	1.36693	-2.44616	0.0144388	0.999683
ENSMUSG00000032334	Loxl1	2.20856	-4.63944	1.90162	-2.43973	0.0146982	0.999683
ENSMUSG00000006313	Upk1a	1.89331	-4.835	1.98427	-2.43666	0.0148235	0.999683
ENSMUSG00000026202	Tuba4a	19.0821	1.5961	0.661893	2.41141	0.0158909	0.999683
ENSMUSG00000046573	Lyrm4	6.03632	-2.86492	1.19204	-2.40338	0.0162445	0.999683
ENSMUSG00000030559	Rab38	5.08816	-2.92754	1.22845	-2.38311	0.0171672	0.999683
ENSMUSG00000000787	Ddx3x	29.0731	1.42308	0.597876	2.38023	0.017302	0.999683
ENSMUSG00000025171	Ubtd1	3.42821	3.41666	1.44839	2.35894	0.018327	0.999683
ENSMUSG00000020019	Ntn4	14.272	-1.73566	0.737041	-2.3549	0.0185277	0.999683
ENSMUSG00000064351	mt-Co1	627.072	1.07907	0.460266	2.34444	0.0190554	0.999683
ENSMUSG00000096210	H1f0	68.331	-1.06544	0.456954	-2.33161	0.0197213	0.999683
ENSMUSG00000005699	Pard6a	11.7336	-2.42423	1.042	-2.3265	0.0199918	0.999683
ENSMUSG00000004748	Mtfp1	7.12084	2.58059	1.11005	2.32475	0.0200853	0.999683
ENSMUSG00000068762	Gstm6	1.76489	-4.56498	1.96829	-2.31926	0.0203808	0.999683
ENSMUSG00000059070	Rpl18	10.9199	-2.0079	0.86644	-2.31742	0.020481	0.999683
ENSMUSG00000039542	Ncam1	3.10241	-4.35435	1.88246	-2.31311	0.0207164	0.999683
ENSMUSG00000031143	Ccdc22	4.33517	-3.38318	1.47116	-2.29966	0.0214674	0.999683
ENSMUSG00000098747	Gm27216	3.18715	-4.02178	1.75029	-2.29778	0.0215741	0.999683
ENSMUSG00000037738	Nek5	3.3999	-4.1989	1.8283	-2.29662	0.0216405	0.999683
ENSMUSG00000040952	Rps19	35.2302	-1.53475	0.67046	-2.2891	0.0220734	0.999683
ENSMUSG00000024135	Srbd1	5.48508	-3.21943	1.41091	-2.28182	0.0224999	0.999683
ENSMUSG00000022550	Adck5	5.95888	3.18524	1.40425	2.26829	0.0233116	0.999683
ENSMUSG00000018821	Avpi1	14.857	-1.95635	0.871385	-2.2451	0.0247617	0.999683
ENSMUSG00000024271	Elp2	10.3216	-2.18343	0.973591	-2.24265	0.0249193	0.999683
ENSMUSG00000052713	Zfp608	3.3974	-3.6151	1.62272	-2.2278	0.0258941	0.999683
ENSMUSG00000064127	Med14	6.4381	-2.62202	1.17719	-2.22736	0.0259235	0.999683
ENSMUSG00000018428	Akap1	8.85392	-2.25034	1.01691	-2.21291	0.0269036	0.999683
ENSMUSG00000087400	Gm15270	3.35848	-4.1202	1.87053	-2.20269	0.0276166	0.999683
ENSMUSG00000060636	Rpl35a	27.4513	-1.47275	0.672027	-2.19151	0.0284149	0.999683
ENSMUSG00000074715	Ccl28	3.00958	3.19108	1.46156	2.18334	0.0290111	0.999683
ENSMUSG00000071646	Mta2	8.20975	-2.06376	0.945433	-2.18287	0.0290456	0.999683
ENSMUSG00000076609	Igkc	13.5865	-6.53003	3.01422	-2.1664	0.0302804	0.999683
ENSMUSG00000046822	Slc39a3	11.3513	-2.20938	1.02438	-2.1568	0.0310211	0.999683
ENSMUSG00000109311	AI314278	11.6599	-1.60888	0.746873	-2.15416	0.0312275	0.999683
ENSMUSG00000032786	Alas1	25.3279	1.17721	0.548505	2.14621	0.0318561	0.999683
ENSMUSG00000024792	Zfpl1	6.68069	-2.43152	1.13813	-2.13642	0.0326454	0.999683
ENSMUSG00000107176	Gm9794	12.9971	-1.88803	0.8874	-2.1276	0.0333702	0.999683
ENSMUSG00000002486	Tchp	1.67934	-4.33308	2.03759	-2.12657	0.033456	0.999683
ENSMUSG00000050395	Tnfsf15	2.67198	-4.18894	1.97197	-2.12424	0.03365	0.999683
ENSMUSG00000057103	Nat8f1	64.6084	-1.30916	0.616507	-2.12351	0.0337116	0.999683
ENSMUSG00000003549	Ercc1	5.84877	2.48262	1.17047	2.12105	0.0339179	0.999683
ENSMUSG00000016427	Ndufa1	58.2166	-1.19188	0.562256	-2.11982	0.0340213	0.999683
ENSMUSG00000029401	Rilpl2	6.54465	-2.24778	1.06049	-2.11956	0.0340434	0.999683
ENSMUSG00000004996	Mri1	8.84284	-2.40207	1.13533	-2.11574	0.0343667	0.999683
ENSMUSG00000038894	Irs2	9.03222	-2.39245	1.13386	-2.11001	0.0348573	0.999683
ENSMUSG00000038884	Shfl	3.5893	-3.18301	1.5144	-2.10183	0.0355684	0.999683
ENSMUSG00000043088	Il17re	7.84438	-2.02823	0.965516	-2.10067	0.0356699	0.999683
ENSMUSG00000031750	Il34	3.4399	-3.3808	1.6105	-2.09922	0.0357974	0.999683
ENSMUSG00000069862	Rps12-ps9	8.2607	-2.35462	1.12333	-2.09611	0.0360729	0.999683
ENSMUSG00000092341	Malat1	288.516	1.11126	0.53899	2.06174	0.0392326	0.999683
ENSMUSG00000020564	Atxn7l1	1.59541	-4.45266	2.17026	-2.05167	0.0402014	0.999683
ENSMUSG00000007034	Slc44a4	8.75327	-1.97929	0.966745	-2.04737	0.0406215	0.999683
ENSMUSG00000056162	Cndp1	2.74875	-3.40226	1.66818	-2.0395	0.0414	0.999683
ENSMUSG00000031163	Glod5	24.5547	-1.38972	0.682531	-2.03612	0.0417383	0.999683
ENSMUSG00000031431	Tsc22d3	8.93264	1.93907	0.952783	2.03516	0.0418348	0.999683
ENSMUSG00000001864	Aif1l	48.2227	1.04505	0.514443	2.03142	0.0422125	0.999683
ENSMUSG00000023156	Rpp14	10.3691	-1.8297	0.901196	-2.0303	0.0423264	0.999683
ENSMUSG00000070427	Il18bp	2.66426	-3.82207	1.88404	-2.02865	0.0424936	0.999683
ENSMUSG00000020029	Nudt4	106.638	0.966315	0.477399	2.02413	0.0429571	0.999683
ENSMUSG00000044475	Ascc1	12.2436	-1.69035	0.836634	-2.02042	0.0433401	0.999683
ENSMUSG00000030763	Lcmt1	14.2088	-1.58367	0.78478	-2.01798	0.0435933	0.999683
ENSMUSG00000040813	Tex264	24.9554	-1.36304	0.675465	-2.01792	0.0435993	0.999683
ENSMUSG00000048087	Ahcyl	5.14343	-2.26542	1.12698	-2.01018	0.0444124	0.999683
ENSMUSG00000026439	Rbbp5	5.41508	-2.86041	1.42523	-2.00698	0.0447515	0.999683
ENSMUSG00000068922	Msto1	3.67809	-2.91933	1.45552	-2.00569	0.0448892	0.999683
ENSMUSG00000083621	Gm14586	10.7562	-1.82064	0.908352	-2.00433	0.0450347	0.999683
ENSMUSG00000024397	Aif1	5.25747	-2.56553	1.28896	-1.99039	0.0465482	0.999683
ENSMUSG00000039001	Rps21	28.0166	-1.46293	0.73722	-1.98439	0.047213	0.999683
ENSMUSG00000037621	Atoh8	2.48582	-3.71481	1.8801	-1.97585	0.0481712	0.999683
ENSMUSG00000038070	Cntln	1.54232	-4.39203	2.22308	-1.97565	0.0481948	0.999683
ENSMUSG00000025731	Mettl26	49.5639	-1.07928	0.546509	-1.97487	0.048283	0.999683
ENSMUSG00000043801	Oaz1-ps	4.98909	2.72465	1.38091	1.97309	0.0484853	0.999683
ENSMUSG00000015747	Vps45	7.48313	-2.29286	1.16377	-1.9702	0.0488151	0.999683
ENSMUSG00000027404	Snrpb	21.2747	1.42768	0.728144	1.96071	0.0499125	0.999683
ENSMUSG00000039704	Lmbrd2	3.43254	-3.49551	1.78426	-1.95908	0.0501037	0.999683
ENSMUSG00000018677	Slc25a39	84.9166	0.799863	0.408484	1.95813	0.0502153	0.999683
ENSMUSG00000031825	Crispld2	4.35938	-2.7911	1.42581	-1.95755	0.0502829	0.999683
ENSMUSG00000005161	Prdx2	37.5425	0.970237	0.495882	1.95659	0.0503957	0.999683
ENSMUSG00000033751	Gadd45gip1	13.4268	-1.5088	0.771574	-1.95549	0.0505256	0.999683
ENSMUSG00000062580	Timm17a	27.2594	1.18825	0.608426	1.95299	0.050821	0.999683
ENSMUSG00000061544	Zfp229	7.57974	-4.43164	2.2695	-1.9527	0.0508557	0.999683
ENSMUSG00000021255	Esrrb	7.77243	2.05776	1.05434	1.9517	0.0509736	0.999683
ENSMUSG00000039037	St6galnac5	1.73672	-4.20929	2.15715	-1.95132	0.0510188	0.999683
ENSMUSG00000055093	Rps27a-ps3	4.66953	-2.54549	1.30487	-1.95076	0.0510852	0.999683
ENSMUSG00000044393	Dsg2	2.48925	-3.27663	1.68379	-1.94599	0.0516561	0.999683
ENSMUSG00000039463	Slc9a8	10.4006	-1.56147	0.802514	-1.94572	0.0516879	0.999683
ENSMUSG00000006395	Hyi	13.111	-1.48373	0.762933	-1.94477	0.0518025	0.999683
ENSMUSG00000002825	Qtrt1	8.93823	-3.73002	1.92816	-1.9345	0.0530521	0.999683
ENSMUSG00000004264	Phb2	20.4873	1.32414	0.686125	1.92988	0.0536213	0.999683
ENSMUSG00000041248	Kcnj1	68.046	0.816285	0.423521	1.92738	0.0539323	0.999683
ENSMUSG00000047767	Atg16l2	3.71614	-3.06888	1.59262	-1.92694	0.0539867	0.999683
ENSMUSG00000027708	Dcun1d1	7.66899	1.81152	0.942245	1.92255	0.0545363	0.999683
ENSMUSG00000040732	Erg	5.89203	2.24719	1.16912	1.92213	0.0545895	0.999683
ENSMUSG00000035199	Arl6ip5	5.16239	-2.44579	1.27345	-1.9206	0.0547825	0.999683
ENSMUSG00000032092	Mpzl2	8.09232	-2.18376	1.13723	-1.92025	0.0548268	0.999683
ENSMUSG00000046207	Pik3r6	2.55808	-3.72901	1.94348	-1.91874	0.0550179	0.999683
ENSMUSG00000015966	Il17rb	1.71017	-4.17173	2.17771	-1.91564	0.0554104	0.999683
ENSMUSG00000022604	Cep97	4.49241	-2.65444	1.38638	-1.91465	0.0555372	0.999683
ENSMUSG00000048550	Thnsl1	2.59629	-3.68378	1.93456	-1.9042	0.0568844	0.999683
ENSMUSG00000022338	Eny2	22.821	-1.06951	0.562237	-1.90224	0.0571396	0.999683
ENSMUSG00000021277	Traf3	3.74227	-2.97062	1.56326	-1.90027	0.0573974	0.999683
ENSMUSG00000041895	Wipi1	6.19894	-1.91568	1.00893	-1.89872	0.0576008	0.999683
ENSMUSG00000030695	Aldoa	105.074	0.751333	0.396135	1.89666	0.057873	0.999683
ENSMUSG00000025521	Tmem192	6.37656	-1.84275	0.971677	-1.89646	0.0578992	0.999683
ENSMUSG00000079523	Tmsb10	1.96252	-3.53016	1.86431	-1.89356	0.0582841	0.999683
ENSMUSG00000020429	Igfbp1	4.85906	-2.17226	1.14809	-1.89206	0.0584827	0.999683
ENSMUSG00000048489	Depp1	1.95475	-3.54935	1.87662	-1.89135	0.0585776	0.999683
ENSMUSG00000034075	Zdhhc5	5.12543	-2.22636	1.18355	-1.88109	0.0599591	0.999683
ENSMUSG00000025722	Wdr73	3.33409	-2.95689	1.57287	-1.87993	0.0601174	0.999683
ENSMUSG00000024614	Tmx3	6.81133	-1.99303	1.06059	-1.87917	0.0602216	0.999683
ENSMUSG00000039768	Dnajc11	5.13314	2.30487	1.22691	1.87859	0.0603005	0.999683
ENSMUSG00000086740	Gm17029	1.68363	-4.13413	2.2012	-1.87813	0.0603639	0.999683
ENSMUSG00000095597	Rps7-ps3	4.04317	-2.34679	1.25192	-1.87455	0.0608544	0.999683
ENSMUSG00000057137	Tmem140	17.3931	-1.53724	0.821299	-1.87171	0.0612462	0.999683
ENSMUSG00000026427	Eif2d	7.454	-1.96489	1.05062	-1.87021	0.0614539	0.999683
ENSMUSG00000003199	Mpnd	9.76832	1.55441	0.833057	1.86591	0.0620543	0.999683
ENSMUSG00000019804	Snx3	28.1574	1.10434	0.591919	1.8657	0.0620835	0.999683
ENSMUSG00000024451	Arap3	3.07173	-2.8921	1.5527	-1.86262	0.0625153	0.999683
ENSMUSG00000016933	Plcg1	7.44848	-2.18905	1.178	-1.85827	0.0631304	0.999683
ENSMUSG00000026043	Col3a1	3.4837	-2.57071	1.38352	-1.85809	0.0631557	0.999683
ENSMUSG00000096546	Smlr1	4.15224	-2.62432	1.41905	-1.84935	0.0644067	0.999683
ENSMUSG00000054426	A930005H10Rik	2.16157	-3.51385	1.90237	-1.84709	0.0647336	0.999683
ENSMUSG00000103957	Gm10766	2.03193	-3.70298	2.00627	-1.8457	0.0649358	0.999683
ENSMUSG00000029551	Psmg3	5.58439	-2.09492	1.13504	-1.84567	0.0649402	0.999683
ENSMUSG00000037503	Fam168b	7.98634	-1.63493	0.885864	-1.84558	0.0649533	0.999683
ENSMUSG00000095079	Igha	1.32715	-4.45432	2.41635	-1.84341	0.0652691	0.999683
ENSMUSG00000024002	Brd4	4.41713	2.29287	1.24414	1.84294	0.0653372	0.999683
ENSMUSG00000071528	Atp5md	18.553	-1.32994	0.723328	-1.83865	0.0659673	0.999683
ENSMUSG00000028833	Ncdn	2.70426	-3.03779	1.65307	-1.83767	0.0661115	0.999683
ENSMUSG00000059291	Rpl11	3.76309	-2.54609	1.38576	-1.83732	0.0661623	0.999683
ENSMUSG00000005501	Usp40	5.2406	-2.1598	1.17883	-1.83216	0.0669278	0.999683
ENSMUSG00000031765	Mt1	23.4161	-1.06635	0.582134	-1.8318	0.0669804	0.999683
ENSMUSG00000057657	Rps18-ps3	4.06137	-2.73609	1.49412	-1.83125	0.067064	0.999683
ENSMUSG00000028469	Npr2	7.52146	-1.88662	1.03312	-1.82614	0.0678295	0.999683
ENSMUSG00000013629	Cad	1.28282	-4.16249	2.28502	-1.82164	0.068509	0.999683
ENSMUSG00000020388	Pdlim4	1.28282	-4.16249	2.28502	-1.82164	0.068509	0.999683
ENSMUSG00000055760	Gemin6	3.71752	-2.57918	1.42154	-1.81435	0.0696233	0.999683
ENSMUSG00000074179	Gsta5	4.16468	-2.35183	1.29777	-1.81221	0.0699532	0.999683
ENSMUSG00000029913	Prdm5	2.47845	-3.68897	2.036	-1.81187	0.0700061	0.999683
ENSMUSG00000072915	Gm12258	2.47845	-3.68897	2.036	-1.81187	0.0700061	0.999683
ENSMUSG00000026385	Dbi	121.492	-0.76349	0.421813	-1.81002	0.0702925	0.999683
ENSMUSG00000025915	Sgk3	3.77977	-2.43129	1.34446	-1.80838	0.0705479	0.999683
ENSMUSG00000025477	Inpp5a	4.71406	-2.26821	1.25576	-1.80624	0.0708804	0.999683
ENSMUSG00000025290	Rps24	32.1146	-1.14464	0.633906	-1.8057	0.0709653	0.999683
ENSMUSG00000022450	Ndufa6	56.493	-0.95203	0.527525	-1.80471	0.0711199	0.999683
ENSMUSG00000063894	Zkscan8	1.82551	-3.57838	1.98289	-1.80463	0.0711331	0.999683
ENSMUSG00000027423	Snx5	16.2008	-1.26021	0.702426	-1.79408	0.0727998	0.999683
ENSMUSG00000023456	Tpi1	35.1104	0.914506	0.510502	1.79139	0.0732314	0.999683
ENSMUSG00000075602	Ly6a	181.181	0.710279	0.396708	1.79044	0.0733838	0.999683
ENSMUSG00000022551	Cyc1	105.865	0.686352	0.384161	1.78663	0.073998	0.999683
ENSMUSG00000097354	2310001H17Rik	5.83212	-2.12604	1.19199	-1.78361	0.0744873	0.999683
ENSMUSG00000026273	Mterf4	4.84132	-2.17617	1.22094	-1.78238	0.0746874	0.999683
ENSMUSG00000036372	Tmem258	9.69692	-1.53682	0.864423	-1.77785	0.0754278	0.999683
ENSMUSG00000000538	Tom1l2	6.6208	1.74908	0.984549	1.77653	0.0756455	0.999683
ENSMUSG00000022613	Miox	130.129	-1.07371	0.605025	-1.77465	0.0759556	0.999683
ENSMUSG00000030934	Oat	80.3162	-0.815009	0.46083	-1.76857	0.0769658	0.999683
ENSMUSG00000025871	4833439L19Rik	35.7529	0.866598	0.490475	1.76685	0.0772527	0.999683
ENSMUSG00000054146	Krt15	1.56028	-3.58029	2.02757	-1.7658	0.0774298	0.999683
ENSMUSG00000021549	Rasa1	5.77008	-2.07671	1.18061	-1.75901	0.0785753	0.999683
ENSMUSG00000052369	Tmem106c	6.57873	-1.87368	1.06627	-1.75722	0.0788803	0.999683
ENSMUSG00000022125	Cln5	5.71943	1.90915	1.08673	1.75678	0.0789549	0.999683
ENSMUSG00000032010	Usp2	20.4233	1.22088	0.695361	1.75576	0.0791299	0.999683
ENSMUSG00000062382	Ftl1-ps1	16.0547	-1.50127	0.855146	-1.75557	0.0791614	0.999683
ENSMUSG00000067194	Eif1ax	16.8905	-1.27815	0.729421	-1.75229	0.0797247	0.999683
ENSMUSG00000039233	Tbce	5.30784	-2.19921	1.25526	-1.752	0.0797733	0.999683
ENSMUSG00000064264	Zfp428	1.58402	3.11238	1.77678	1.75169	0.079827	0.999683
ENSMUSG00000050730	Arhgap42	4.99242	2.19068	1.25254	1.74899	0.0802922	0.999683
ENSMUSG00000025190	Got1	10.8963	1.4989	0.86075	1.74139	0.0816145	0.999683
ENSMUSG00000030917	Tmem159	8.58099	-1.5997	0.91883	-1.74102	0.0816801	0.999683
ENSMUSG00000040548	Tex2	8.56661	-1.71083	0.984002	-1.73864	0.0820982	0.999683
ENSMUSG00000020163	Uqcr11	79.9765	-1.00685	0.57955	-1.73729	0.0823353	0.999683
ENSMUSG00000015619	Gata3	6.31541	-1.75127	1.00878	-1.73604	0.0825575	0.999683
ENSMUSG00000082361	Btc	3.07688	2.5992	1.50413	1.72804	0.0839808	0.999683
ENSMUSG00000057841	Rpl32	43.0104	-1.00728	0.585928	-1.71912	0.085593	0.999683
ENSMUSG00000046675	Tmem251	4.22051	2.16521	1.2602	1.71814	0.0857706	0.999683
ENSMUSG00000034226	Rhov	2.94291	-2.52408	1.47453	-1.71179	0.0869359	0.999683
ENSMUSG00000038648	Creb3l2	5.27451	-1.90628	1.11368	-1.71168	0.0869547	0.999683
ENSMUSG00000032405	Pias1	8.14369	-1.72913	1.0109	-1.71049	0.0871759	0.999683
ENSMUSG00000027239	Mdk	4.98861	-2.15095	1.25887	-1.70864	0.0875184	0.999683
ENSMUSG00000024277	Mapre2	7.96028	1.79838	1.05296	1.70793	0.0876497	0.999683
ENSMUSG00000074896	Ifit3	10.8911	-1.29588	0.762264	-1.70005	0.0891224	0.999683
ENSMUSG00000020553	Pctp	5.60536	-2.0189	1.18957	-1.69717	0.0896655	0.999683
ENSMUSG00000056076	Eif3b	22.8331	-1.11627	0.659492	-1.69262	0.0905281	0.999683
ENSMUSG00000040699	Limd2	5.3819	-2.07074	1.22638	-1.68849	0.0913166	0.999683
ENSMUSG00000041831	Sytl3	1.71934	-3.45607	2.04865	-1.687	0.0916034	0.999683
ENSMUSG00000028261	Ndufaf4	20.8736	1.04691	0.620595	1.68694	0.0916141	0.999683
ENSMUSG00000087380	2210408F21Rik	13.0459	-1.62951	0.969451	-1.68086	0.0927895	0.999683
ENSMUSG00000022841	Ap2m1	6.61451	-1.54368	0.919176	-1.67942	0.0930702	0.999683
ENSMUSG00000107160	Gm42666	1.86919	-3.28063	1.9535	-1.67936	0.0930815	0.999683
ENSMUSG00000015217	Hmgb3	6.76221	-1.52501	0.908493	-1.67861	0.0932272	0.999683
ENSMUSG00000079109	Pms2	4.109	-4.76482	2.84501	-1.6748	0.0939732	0.999683
ENSMUSG00000025492	Ifitm3	30.5481	-0.912816	0.545154	-1.67442	0.0940486	0.999683
ENSMUSG00000042742	Bmt2	8.53427	-1.81181	1.08238	-1.67391	0.0941478	0.999683
ENSMUSG00000031370	Zrsr2	4.15693	2.15629	1.29047	1.67093	0.0947354	0.999683
ENSMUSG00000063952	Brpf3	3.30551	-2.57334	1.54253	-1.66826	0.0952639	0.999683
ENSMUSG00000027364	Usp50	2.67035	-3.07704	1.85225	-1.66125	0.0966641	0.999683
ENSMUSG00000039936	Pik3cd	2.67035	-3.07704	1.85225	-1.66125	0.0966641	0.999683
ENSMUSG00000020859	Spag9	9.37526	1.47691	0.889267	1.66081	0.0967512	0.999683
ENSMUSG00000003541	Ier3	6.318	1.61444	0.97335	1.65864	0.0971885	0.999683
ENSMUSG00000040808	S100g	107.328	-1.79194	1.08057	-1.65832	0.0972523	0.999683
ENSMUSG00000036655	Colec11	1.6928	-3.42423	2.07023	-1.65404	0.0981198	0.999683
ENSMUSG00000032766	Gng11	14.2192	-1.20308	0.728731	-1.65092	0.0987542	0.999683
ENSMUSG00000110841	Gpx4-ps2	38.9669	-1.00045	0.606083	-1.65068	0.0988043	0.999683
ENSMUSG00000017723	Wfdc2	40.3277	-0.824385	0.500503	-1.64711	0.0995348	0.999683
ENSMUSG00000079018	Ly6c1	32.6267	1.03269	0.627282	1.6463	0.099702	0.999683
ENSMUSG00000011148	Adssl1	4.05866	2.03843	1.24149	1.64193	0.100605	0.999683
ENSMUSG00000021733	Slc4a7	1.04986	-3.95182	2.40844	-1.64082	0.100835	0.999683
ENSMUSG00000056293	Gsdmc2	1.04986	-3.95182	2.40844	-1.64082	0.100835	0.999683
ENSMUSG00000020634	Ubxn2a	10.6968	1.43225	0.873787	1.63913	0.101186	0.999683
ENSMUSG00000010660	Plcd1	3.09791	-2.59555	1.58454	-1.63804	0.101413	0.999683
ENSMUSG00000015755	Tab2	7.79373	1.69528	1.03892	1.63177	0.102728	0.999683
ENSMUSG00000032263	Bckdhb	14.2847	1.22973	0.753827	1.63131	0.102824	0.999683
ENSMUSG00000034648	Lrrn1	1.62805	-3.44069	2.11141	-1.62957	0.103192	0.999683
ENSMUSG00000027750	Postn	1.15011	-3.97138	2.43764	-1.62919	0.103273	0.999683
ENSMUSG00000055254	Ntrk2	1.15011	-3.97138	2.43764	-1.62919	0.103273	0.999683
ENSMUSG00000020889	Nr1d1	4.81776	-1.72393	1.0586	-1.6285	0.103419	0.999683
ENSMUSG00000028641	P3h1	2.26723	2.82416	1.73474	1.628	0.103526	0.999683
ENSMUSG00000041731	Pgm5	4.56193	-1.83273	1.12671	-1.62663	0.103816	0.999683
ENSMUSG00000030160	Tmem52b	24.7326	1.07255	0.660155	1.62469	0.10423	0.999683
ENSMUSG00000003970	Rpl8	128.629	0.617993	0.380704	1.62329	0.104528	0.999683
ENSMUSG00000031762	Mt2	3.53429	-2.17593	1.34076	-1.62292	0.104607	0.999683
ENSMUSG00000042535	Gtpbp1	6.63611	-1.89779	1.16969	-1.62248	0.104701	0.999683
ENSMUSG00000021282	Eif5	30.952	0.847973	0.522897	1.62168	0.104871	0.999683
ENSMUSG00000022386	Trmu	6.05485	-2.03683	1.25749	-1.61976	0.105284	0.999683
ENSMUSG00000024308	Tapbp	7.43814	-1.40614	0.86942	-1.61733	0.105808	0.999683
ENSMUSG00000096942	Rps19-ps6	5.92222	-1.68633	1.04285	-1.61704	0.10587	0.999683
ENSMUSG00000057315	Arhgap24	37.7028	0.97766	0.60591	1.61354	0.106628	0.999683
ENSMUSG00000006418	Rnf114	12.0858	-1.33456	0.827248	-1.61325	0.10669	0.999683
ENSMUSG00000054520	Sh3bp2	2.52583	-2.95708	1.83494	-1.61154	0.107062	0.999683
ENSMUSG00000028234	Rps20	25.5694	-1.15616	0.719542	-1.6068	0.108099	0.999683
ENSMUSG00000026254	Eif4e2	16.7989	1.08588	0.675858	1.60667	0.108128	0.999683
ENSMUSG00000024639	Gnaq	8.20853	1.6096	1.00187	1.60659	0.108144	0.999683
ENSMUSG00000032097	Ddx6	19.9716	1.02164	0.636092	1.60612	0.108248	0.999683
ENSMUSG00000033184	Tmed7	10.5985	-1.30664	0.814153	-1.60491	0.108514	0.999683
ENSMUSG00000025875	Tspan17	7.10352	-1.78718	1.11359	-1.60489	0.108518	0.999683
ENSMUSG00000021286	Zfyve21	14.3117	-1.34215	0.836625	-1.60424	0.108661	0.999683
ENSMUSG00000030703	Gdpd3	6.00983	-1.53885	0.96008	-1.60284	0.10897	0.999683
ENSMUSG00000046516	Cox17	10.8414	-1.45424	0.907925	-1.60172	0.109218	0.999683
ENSMUSG00000026643	Nmt2	2.4731	-2.53072	1.5814	-1.6003	0.109532	0.999683
ENSMUSG00000020182	Ddc	17.8891	-0.963377	0.602157	-1.59988	0.109626	0.999683
ENSMUSG00000061589	Dot1l	1.8153	2.68819	1.68044	1.5997	0.109666	0.999683
ENSMUSG00000002504	Slc9a3r2	13.1009	1.1429	0.714802	1.5989	0.109842	0.999683
ENSMUSG00000032294	Pkm	41.6881	0.804001	0.503709	1.59616	0.110453	0.999683
ENSMUSG00000042406	Atf4	17.0224	1.04394	0.654808	1.59427	0.110876	0.999683
ENSMUSG00000000708	Kat2b	5.36167	-1.72984	1.08518	-1.59406	0.110924	0.999683
ENSMUSG00000002342	Tmem161a	5.76208	-1.68655	1.05804	-1.59403	0.110929	0.999683
ENSMUSG00000047789	Slc38a9	7.4204	-1.8681	1.17255	-1.59319	0.111118	0.999683
ENSMUSG00000056608	Chd9	6.48588	-1.62128	1.01802	-1.59258	0.111254	0.999683
ENSMUSG00000062944	9130023H24Rik	1.20749	-3.66993	2.30742	-1.59049	0.111724	0.999683
ENSMUSG00000085408	C530005A16Rik	1.20749	-3.66993	2.30742	-1.59049	0.111724	0.999683
ENSMUSG00000028989	Angptl7	1.6015	-3.40999	2.14519	-1.5896	0.111925	0.999683
ENSMUSG00000111923	Gm34777	5.54765	-6.22056	3.92581	-1.58453	0.113073	0.999683
ENSMUSG00000074121	Ntf5	1.97966	-3.2055	2.02314	-1.58442	0.113098	0.999683
ENSMUSG00000046876	Atxn1	2.11881	2.52833	1.59617	1.584	0.113194	0.999683
ENSMUSG00000044252	Osbpl1a	16.9644	1.15968	0.732369	1.58347	0.113315	0.999683
ENSMUSG00000039304	Tnfsf10	3.67917	-2.19694	1.38914	-1.58152	0.11376	0.999683
ENSMUSG00000045598	Zfp553	2.46471	2.41261	1.52592	1.58109	0.113857	0.999683
ENSMUSG00000039294	Cybc1	1.13379	-3.77365	2.38697	-1.58094	0.113892	0.999683
ENSMUSG00000039960	Rhou	2.65547	-2.87007	1.81849	-1.57827	0.114503	0.999683
ENSMUSG00000027843	Ptpn22	1.12356	-3.93673	2.49796	-1.57598	0.115031	0.999683
ENSMUSG00000085412	Halr1	1.12356	-3.93673	2.49796	-1.57598	0.115031	0.999683
ENSMUSG00000035478	Mbd3	10.0828	1.49849	0.951702	1.57453	0.115364	0.999683
ENSMUSG00000026970	Rbms1	24.102	-0.884384	0.561944	-1.57379	0.115535	0.999683
ENSMUSG00000034868	Myl12b	17.4329	-1.1656	0.740792	-1.57345	0.115614	0.999683
ENSMUSG00000024695	Zfp91	18.4935	0.970688	0.617003	1.57323	0.115665	0.999683
ENSMUSG00000031775	Pllp	2.40795	-2.5288	1.60924	-1.57142	0.116085	0.999683
ENSMUSG00000046753	Ccdc66	2.53473	-2.54814	1.62355	-1.56948	0.116536	0.999683
ENSMUSG00000028713	Cyp4b1	12.6734	-1.46135	0.931803	-1.5683	0.11681	0.999683
ENSMUSG00000028295	Smim8	10.4455	-1.21227	0.774158	-1.56593	0.117366	0.999683
ENSMUSG00000043716	Rpl7	34.4508	-0.800105	0.511085	-1.5655	0.117465	0.999683
ENSMUSG00000001289	Pfdn5	46.9862	-0.796163	0.509728	-1.56194	0.118303	0.999683
ENSMUSG00000022437	Samm50	27.0505	1.00929	0.646568	1.561	0.118524	0.999683
ENSMUSG00000019088	Dnase1l1	4.43434	2.06139	1.32211	1.55916	0.118958	0.999683
ENSMUSG00000017760	Ctsa	12.5967	1.11225	0.714349	1.55702	0.119467	0.999683
ENSMUSG00000006777	Krt23	1.50556	-3.14353	2.01976	-1.55639	0.119615	0.999683
ENSMUSG00000051723	Rpl31-ps13	3.37631	-2.33329	1.5003	-1.55521	0.119896	0.999683
ENSMUSG00000026923	Notch1	2.86578	-2.70564	1.74099	-1.55408	0.120166	0.999683
ENSMUSG00000021103	Mnat1	6.55918	-1.59844	1.02932	-1.55292	0.120443	0.999683
ENSMUSG00000002233	Rhoc	7.11518	1.63023	1.05334	1.54767	0.121701	0.999683
ENSMUSG00000016503	Gtf3a	11.6219	-1.18698	0.768046	-1.54545	0.122238	0.999683
ENSMUSG00000052917	Senp7	3.84498	-2.2163	1.43421	-1.5453	0.122273	0.999683
ENSMUSG00000006699	Cdc42	30.9859	0.90544	0.586109	1.54483	0.122386	0.999683
ENSMUSG00000027189	Trim44	12.6682	-1.16893	0.756803	-1.54457	0.122451	0.999683
ENSMUSG00000054723	Vmac	1.4584	-3.25699	2.11254	-1.54174	0.123136	0.999683
ENSMUSG00000045438	Cox19	6.11666	1.71886	1.11506	1.54149	0.123197	0.999683
ENSMUSG00000027405	Nop56	2.54552	2.30957	1.49927	1.54047	0.123447	0.999683
ENSMUSG00000048368	Omd	1.57496	-3.38082	2.19588	-1.53962	0.123653	0.999683
ENSMUSG00000002455	Prpf6	4.29502	1.97774	1.28501	1.53908	0.123784	0.999683
ENSMUSG00000029925	Tbxas1	2.76094	-2.44661	1.59395	-1.53493	0.1248	0.999683
ENSMUSG00000054716	Zfp771	6.33753	1.53482	1.00083	1.53354	0.125142	0.999683
ENSMUSG00000041278	Ttc1	8.99184	-1.37478	0.896823	-1.53295	0.125289	0.999683
ENSMUSG00000025393	Atp5b	283.184	0.614404	0.400896	1.53258	0.125381	0.999683
ENSMUSG00000009863	Sdhb	166.666	0.626824	0.409076	1.53229	0.12545	0.999683
ENSMUSG00000007039	Ddah2	7.76771	-1.39399	0.910299	-1.53135	0.125682	0.999683
ENSMUSG00000033610	Pank1	27.52	0.938121	0.613086	1.53016	0.125977	0.999683
ENSMUSG00000040592	Cd79b	2.72022	-2.82337	1.84565	-1.52974	0.12608	0.999683
ENSMUSG00000050103	Agmo	4.78546	-6.00291	3.92885	-1.52791	0.126536	0.999683
ENSMUSG00000025586	Cpeb1	1.18095	-3.60977	2.36308	-1.52757	0.12662	0.999683
ENSMUSG00000070713	Hmgn2-ps	1.18095	-3.60977	2.36308	-1.52757	0.12662	0.999683
ENSMUSG00000011832	Evi5l	1.5409	2.70287	1.77003	1.52702	0.126756	0.999683
ENSMUSG00000078247	Airn	2.85591	-2.39476	1.56826	-1.52702	0.126756	0.999683
ENSMUSG00000020911	Krt19	2.52394	-2.42704	1.58968	-1.52675	0.126824	0.999683
ENSMUSG00000021635	Rad17	4.04113	1.98229	1.29844	1.52667	0.126843	0.999683
ENSMUSG00000032413	Rasa2	16.8891	-2.29811	1.5069	-1.52506	0.127245	0.999683
ENSMUSG00000029260	Ugt2b34	2.8357	-2.66808	1.75008	-1.52455	0.127371	0.999683
ENSMUSG00000051483	Cbr1	154.173	-0.625178	0.410611	-1.52256	0.127869	0.999683
ENSMUSG00000016308	Ube2a	9.0893	1.29512	0.851959	1.52016	0.12847	0.999683
ENSMUSG00000033434	Gtpbp6	2.74959	2.33358	1.53568	1.51957	0.12862	0.999683
ENSMUSG00000039405	Prss23	14.5814	-1.22289	0.804953	-1.51921	0.12871	0.999683
ENSMUSG00000039450	Dcxr	34.0159	0.798108	0.52599	1.51734	0.12918	0.999683
ENSMUSG00000022820	Ndufb4	25.9837	-1.01878	0.672111	-1.51579	0.129572	0.999683
ENSMUSG00000019647	Sema6a	1.84649	-2.92828	1.93283	-1.51502	0.129767	0.999683
ENSMUSG00000036873	2410004B18Rik	5.46359	1.64203	1.08389	1.51493	0.129789	0.999683
ENSMUSG00000019139	Isyna1	11.8123	1.13949	0.752472	1.51432	0.129944	0.999683
ENSMUSG00000022477	Aco2	76.9381	0.665702	0.440779	1.51029	0.130971	0.999683
ENSMUSG00000001833	Septin7	13.9839	1.1883	0.786887	1.51013	0.131011	0.999683
ENSMUSG00000008668	Rps18	14.1492	-1.18941	0.78825	-1.50893	0.131318	0.999683
ENSMUSG00000020514	Mrpl22	8.44623	-1.44456	0.958259	-1.50748	0.131687	0.999683
ENSMUSG00000021932	Rnaseh2b	3.79831	-1.95842	1.29941	-1.50716	0.131769	0.999683
ENSMUSG00000018160	Med1	6.14217	1.44816	0.961229	1.50657	0.131921	0.999683
ENSMUSG00000021228	Acot3	3.1391	-2.09219	1.38909	-1.50616	0.132026	0.999683
ENSMUSG00000016256	Ctsz	15.0258	-1.1092	0.737031	-1.50496	0.132333	0.999683
ENSMUSG00000007892	Rplp1	27.1412	-0.992423	0.65969	-1.50438	0.132484	0.999683
ENSMUSG00000050359	Sprr1a	2.35404	-2.35571	1.56608	-1.50421	0.132527	0.999683
ENSMUSG00000091972	Tmem207	14.4787	1.09252	0.72658	1.50364	0.132673	0.999683
ENSMUSG00000054312	Mrps21	19.1012	-1.07012	0.712366	-1.5022	0.133045	0.999683
ENSMUSG00000044502	Bod1	14.5185	-1.04184	0.693626	-1.50202	0.133093	0.999683
ENSMUSG00000028959	Fastk	5.82228	1.56347	1.04332	1.49855	0.133989	0.999683
ENSMUSG00000034263	Ints14	3.26579	-2.25792	1.50734	-1.49795	0.134147	0.999683
ENSMUSG00000006373	Pgrmc1	26.2377	-0.822023	0.549916	-1.49482	0.134962	0.999683
ENSMUSG00000026728	Vim	7.68393	-1.42354	0.952882	-1.49394	0.135192	0.999683
ENSMUSG00000006494	Pdk1	5.89775	-1.73554	1.16221	-1.4933	0.135358	0.999683
ENSMUSG00000038690	Atp5j2	87.4249	-0.796335	0.534311	-1.49039	0.13612	0.999683
ENSMUSG00000020122	Egfr	3.96678	-1.77321	1.19083	-1.48904	0.136475	0.999683
ENSMUSG00000067288	Rps28	6.57195	-1.63607	1.10266	-1.48374	0.137878	0.999683
ENSMUSG00000048960	Prex2	3.01759	-2.1807	1.47014	-1.48332	0.137989	0.999683
ENSMUSG00000020990	Cdkl1	10.6569	1.14162	0.770234	1.48217	0.138296	0.999683
ENSMUSG00000022139	Mbnl2	14.5344	1.07685	0.727231	1.48075	0.138674	0.999683
ENSMUSG00000022217	Emc9	4.3346	1.87778	1.27005	1.47851	0.139272	0.999683
ENSMUSG00000049775	Tmsb4x	80.1293	-0.671148	0.453941	-1.47849	0.139277	0.999683
ENSMUSG00000102070	Gm28661	0.917149	-3.74879	2.53664	-1.47786	0.139446	0.999683
ENSMUSG00000040557	Mettl27	3.37181	-1.94001	1.3136	-1.47687	0.139711	0.999683
ENSMUSG00000037845	Fdxacb1	4.71698	-2.15234	1.45745	-1.47679	0.139733	0.999683
ENSMUSG00000024767	Otub1	7.16112	1.36156	0.922445	1.47603	0.139936	0.999683
ENSMUSG00000033499	Larp4b	12.3021	1.14293	0.775574	1.47366	0.140573	0.999683
ENSMUSG00000097456	Gm16958	4.02241	-5.78954	3.93229	-1.47231	0.140938	0.999683
ENSMUSG00000028327	Stra6l	4.48348	-3.91598	2.66101	-1.47161	0.141125	0.999683
ENSMUSG00000058407	Txndc9	11.525	1.20261	0.817375	1.47131	0.141208	0.999683
ENSMUSG00000032216	Nedd4	15.6261	1.04931	0.714282	1.46905	0.141819	0.999683
ENSMUSG00000051615	Rap2a	3.64583	1.93748	1.31944	1.46841	0.141993	0.999683
ENSMUSG00000025927	Tfap2b	8.8943	1.27758	0.870045	1.46841	0.141993	0.999683
ENSMUSG00000063457	Rps15	36.1321	-0.929449	0.633393	-1.46741	0.142264	0.999683
ENSMUSG00000016664	Pacsin2	8.90935	1.35515	0.923993	1.46663	0.142477	0.999683
ENSMUSG00000036402	Gng12	25.5416	0.915015	0.62433	1.46559	0.142759	0.999683
ENSMUSG00000000168	Dlat	18.5384	1.03824	0.708541	1.46531	0.142835	0.999683
ENSMUSG00000022559	Fbxl6	2.91211	-2.41629	1.65058	-1.4639	0.14322	0.999683
ENSMUSG00000013593	Ndufs2	84.7618	0.593583	0.405621	1.46339	0.143361	0.999683
ENSMUSG00000029449	Rhof	1.80364	2.45212	1.67607	1.46302	0.143461	0.999683
ENSMUSG00000000317	Bcl6b	1.47268	-3.12565	2.13684	-1.46274	0.143538	0.999683
ENSMUSG00000084830	Gm14539	1.47268	-3.12565	2.13684	-1.46274	0.143538	0.999683
ENSMUSG00000022742	Cpox	8.04617	-1.54434	1.05611	-1.46229	0.143661	0.999683
ENSMUSG00000027935	Rab13	2.92471	2.14626	1.468	1.46203	0.143733	0.999683
ENSMUSG00000001506	Col1a1	1.342	-3.17638	2.17276	-1.46192	0.143765	0.999683
ENSMUSG00000026121	Sema4c	1.342	-3.17638	2.17276	-1.46192	0.143765	0.999683
ENSMUSG00000043943	Naalad2	3.26719	-4.4157	3.02144	-1.46146	0.14389	0.999683
ENSMUSG00000003444	Med29	4.69302	-1.72646	1.18188	-1.46077	0.144079	0.999683
ENSMUSG00000031570	Plpp5	5.02135	-1.68216	1.15169	-1.4606	0.144124	0.999683
ENSMUSG00000049436	Upk1b	1.24176	-3.17676	2.17645	-1.45961	0.144398	0.999683
ENSMUSG00000041671	Pyroxd1	7.26037	-1.42294	0.974988	-1.45945	0.144443	0.999683
ENSMUSG00000072694	1500011B03Rik	3.88321	-1.77154	1.214	-1.45927	0.144492	0.999683
ENSMUSG00000001642	Akr1b3	5.31136	-1.59325	1.09184	-1.45923	0.144502	0.999683
ENSMUSG00000057278	Snrpg	2.23241	-2.61992	1.79674	-1.45815	0.144799	0.999683
ENSMUSG00000029465	Arpc3	19.0275	-0.994153	0.682638	-1.45634	0.145299	0.999683
ENSMUSG00000055116	Arntl	4.19472	-4.16397	2.86214	-1.45484	0.145712	0.999683
ENSMUSG00000035027	Map2k2	19.5019	0.872785	0.600114	1.45437	0.145845	0.999683
ENSMUSG00000045319	Proser2	1.66661	-2.83458	1.95035	-1.45337	0.146122	0.999683
ENSMUSG00000030120	Mlf2	15.8422	1.01242	0.696761	1.45304	0.146212	0.999683
ENSMUSG00000030055	Rab43	3.94365	-5.7153	3.9336	-1.45294	0.14624	0.999683
ENSMUSG00000006818	Sod2	53.072	0.669485	0.460942	1.45243	0.146382	0.999683
ENSMUSG00000030103	Bhlhe40	7.5832	-1.27541	0.87821	-1.45229	0.146422	0.999683
ENSMUSG00000061436	Hipk2	3.06865	2.03996	1.40482	1.45212	0.146468	0.999683
ENSMUSG00000032531	Amotl2	6.541	1.55889	1.07372	1.45186	0.14654	0.999683
ENSMUSG00000061718	Ppp1r1b	27.3728	0.845807	0.582596	1.45179	0.14656	0.999683
ENSMUSG00000021958	Pinx1	3.51153	2.02378	1.39471	1.45104	0.146767	0.999683
ENSMUSG00000073563	Csnk1g3	6.01788	1.59919	1.10262	1.45036	0.146959	0.999683
ENSMUSG00000015093	Clic3	5.7191	-4.6761	3.2249	-1.45	0.147059	0.999683
ENSMUSG00000020484	Xbp1	12.5781	1.20659	0.832608	1.44916	0.147292	0.999683
ENSMUSG00000027582	Zgpat	1.42593	-2.99184	2.0659	-1.4482	0.147562	0.999683
ENSMUSG00000039740	Alg2	2.10563	-2.622	1.81155	-1.44737	0.147793	0.999683
ENSMUSG00000109509	Rps12-ps4	3.39902	-2.27241	1.57475	-1.44303	0.149013	0.999683
ENSMUSG00000058761	Rnf169	2.91142	2.07567	1.43886	1.44259	0.149137	0.999683
ENSMUSG00000024608	Rps14	156.17	-0.750505	0.520895	-1.4408	0.149641	0.999683
ENSMUSG00000063851	Rnf183	3.12111	-2.07163	1.4391	-1.43953	0.15	0.999683
ENSMUSG00000042043	Tbca	23.5454	-0.899987	0.625465	-1.43891	0.150177	0.999683
ENSMUSG00000038467	Chmp4b	17.475	0.942033	0.656849	1.43417	0.151524	0.999683
ENSMUSG00000063524	Eno1	37.1331	0.732649	0.51112	1.43342	0.151739	0.999683
ENSMUSG00000075376	Rc3h2	4.19529	1.80384	1.25962	1.43205	0.152131	0.999683
ENSMUSG00000036617	Etl4	1.21522	-3.13671	2.19298	-1.43034	0.15262	0.999683
ENSMUSG00000069682	Gm10275	4.13949	-1.72941	1.20919	-1.43023	0.152652	0.999683
ENSMUSG00000026348	Acmsd	4.71819	-1.993	1.39392	-1.42978	0.152781	0.999683
ENSMUSG00000024205	Rpl36-ps2	1.44614	-3.08394	2.1583	-1.42887	0.153041	0.999683
ENSMUSG00000045538	Ddx28	3.70035	2.14283	1.5001	1.42845	0.153161	0.999683
ENSMUSG00000048108	Tmem72	15.7952	1.06339	0.744579	1.42817	0.153243	0.999683
ENSMUSG00000091498	Mpc1-ps	1.3201	2.80959	1.9673	1.42814	0.153251	0.999683
ENSMUSG00000014313	Cox6c	112.594	-0.798004	0.559203	-1.42704	0.153569	0.999683
ENSMUSG00000060681	Slc9a6	2.62317	-2.0778	1.45837	-1.42474	0.154231	0.999683
ENSMUSG00000035329	Fbxo33	4.6926	-1.78255	1.25146	-1.42438	0.154338	0.999683
ENSMUSG00000035674	Ndufa3	34.7299	-0.905106	0.635652	-1.4239	0.154475	0.999683
ENSMUSG00000006715	Gmnn	8.00262	1.22845	0.862921	1.42359	0.154565	0.999683
ENSMUSG00000033669	Zfp7	4.23395	1.87985	1.32071	1.42337	0.154628	0.999683
ENSMUSG00000026248	Mrpl44	6.25221	-1.44825	1.01807	-1.42255	0.154868	0.999683
ENSMUSG00000022969	Il10rb	8.66751	-1.19004	0.83673	-1.42225	0.154952	0.999683
ENSMUSG00000089774	Slc5a3	17.0046	1.0959	0.771182	1.42107	0.155296	0.999683
ENSMUSG00000027131	Emc4	10.677	1.14064	0.802702	1.421	0.155316	0.999683
ENSMUSG00000083992	Gm11478	50.5674	-0.886237	0.623736	-1.42085	0.15536	0.999683
ENSMUSG00000042726	Trafd1	5.11239	-1.64839	1.16113	-1.41964	0.155712	0.999683
ENSMUSG00000026879	Gsn	12.187	-0.983309	0.692729	-1.41947	0.155761	0.999683
ENSMUSG00000024052	Lpin2	8.44137	1.35187	0.952468	1.41933	0.155803	0.999683
ENSMUSG00000026473	Glul	64.4303	0.665732	0.470095	1.41616	0.156728	0.999683
ENSMUSG00000029028	Lrrc47	8.61851	-2.87939	2.03348	-1.41599	0.156777	0.999683
ENSMUSG00000015176	Nolc1	4.82137	1.69001	1.19377	1.41569	0.156867	0.999683
ENSMUSG00000024528	Srfbp1	2.37548	-2.39888	1.69624	-1.41423	0.157293	0.999683
ENSMUSG00000059252	Tpt1-ps5	1.1544	-3.59541	2.54305	-1.41382	0.157415	0.999683
ENSMUSG00000080711	Gm11686	1.1544	-3.59541	2.54305	-1.41382	0.157415	0.999683
ENSMUSG00000109118	Gm32031	1.02762	-3.4958	2.47261	-1.41381	0.157417	0.999683
ENSMUSG00000018921	Pelp1	2.17189	2.24073	1.58584	1.41296	0.157666	0.999683
ENSMUSG00000031672	Got2	11.3719	1.03463	0.732435	1.41259	0.157776	0.999683
ENSMUSG00000021115	Vrk1	1.81488	-2.5547	1.80985	-1.41156	0.15808	0.999683
ENSMUSG00000033047	Eif3l	11.9515	1.09268	0.774843	1.4102	0.158482	0.999683
ENSMUSG00000001774	Chordc1	6.82193	1.37672	0.976998	1.40913	0.158795	0.999683
ENSMUSG00000045886	Pam16l	2.008	-2.48284	1.76201	-1.40909	0.158808	0.999683
ENSMUSG00000068397	Gm10240	2.008	-2.48284	1.76201	-1.40909	0.158808	0.999683
ENSMUSG00000047260	Emc6	15.1109	1.01236	0.718476	1.40904	0.158825	0.999683
ENSMUSG00000032232	Cgnl1	27.8932	0.859522	0.610318	1.40832	0.159036	0.999683
ENSMUSG00000070034	Sp110	1.39939	-2.93369	2.08358	-1.40801	0.159129	0.999683
ENSMUSG00000029772	Ahcyl2	10.0485	1.20444	0.856188	1.40675	0.159503	0.999683
ENSMUSG00000029130	Rnf32	0.864063	-3.65955	2.60191	-1.40649	0.159579	0.999683
ENSMUSG00000054400	Cklf	0.864063	-3.65955	2.60191	-1.40649	0.159579	0.999683
ENSMUSG00000014294	Ndufa2	30.4584	-0.793837	0.564816	-1.40548	0.159879	0.999683
ENSMUSG00000015095	Fbxw5	7.62409	-1.40447	0.999695	-1.4049	0.160053	0.999683
ENSMUSG00000032006	Pdgfd	2.11997	2.36804	1.68582	1.40468	0.160116	0.999683
ENSMUSG00000002885	Adgre5	2.45085	-2.2958	1.63462	-1.40449	0.160173	0.999683
ENSMUSG00000001445	Mrpl10	8.6641	-1.24291	0.88503	-1.40437	0.160207	0.999683
ENSMUSG00000025362	Rps26	18.871	-1.07157	0.763635	-1.40325	0.160541	0.999683
ENSMUSG00000021371	Mcur1	16.8872	0.944688	0.673381	1.4029	0.160646	0.999683
ENSMUSG00000040390	Map3k10	2.49761	-2.17566	1.55115	-1.40261	0.160733	0.999683
ENSMUSG00000019297	Nop9	5.21911	-1.61606	1.15223	-1.40255	0.160752	0.999683
ENSMUSG00000087412	Gm15501	16.1597	-1.06662	0.760655	-1.40224	0.160845	0.999683
ENSMUSG00000039458	Mtmr12	2.9333	-1.93948	1.38317	-1.4022	0.160857	0.999683
ENSMUSG00000024604	Rbm22	4.04112	1.65393	1.18049	1.40106	0.161197	0.999683
ENSMUSG00000002083	Bbc3	1.74031	-2.81301	2.00874	-1.40039	0.161398	0.999683
ENSMUSG00000018572	Phf23	4.86937	1.52725	1.09106	1.39978	0.161578	0.999683
ENSMUSG00000026277	Stk25	7.07754	1.38972	0.992813	1.39978	0.16158	0.999683
ENSMUSG00000002731	Prkra	5.96013	-1.67832	1.19924	-1.39949	0.161667	0.999683
ENSMUSG00000022679	Mpv17l	171.008	0.565907	0.404418	1.39931	0.16172	0.999683
ENSMUSG00000109644	0610005C13Rik	19.3498	1.00846	0.720926	1.39884	0.161862	0.999683
ENSMUSG00000028639	Ybx1	98.7822	0.594914	0.425487	1.39819	0.162055	0.999683
ENSMUSG00000011008	Mcoln2	1.69745	-2.63789	1.8875	-1.39756	0.162245	0.999683
ENSMUSG00000050621	Rps27rt	2.89592	-2.05327	1.46976	-1.39701	0.16241	0.999683
ENSMUSG00000040596	Pogk	4.55875	1.84605	1.3222	1.3962	0.162656	0.999683
ENSMUSG00000050299	Gm9843	18.568	-1.18522	0.849427	-1.39532	0.162919	0.999683
ENSMUSG00000026260	Ndufa10	73.0373	0.603689	0.432791	1.39488	0.163054	0.999683
ENSMUSG00000021606	Ndufs6	55.4154	-0.706529	0.506556	-1.39477	0.163085	0.999683
ENSMUSG00000019988	Nedd1	1.28892	-3.09459	2.22144	-1.39305	0.163604	0.999683
ENSMUSG00000044066	Cep68	4.39121	1.63152	1.17167	1.39247	0.16378	0.999683
ENSMUSG00000000957	Mmp14	1.55394	2.48796	1.78765	1.39175	0.163998	0.999683
ENSMUSG00000017210	Med24	1.55394	2.48796	1.78765	1.39175	0.163998	0.999683
ENSMUSG00000031216	Stard8	5.9298	1.54236	1.10855	1.39133	0.164126	0.999683
ENSMUSG00000071632	2510002D24Rik	9.94635	-1.30132	0.936329	-1.38981	0.164586	0.999683
ENSMUSG00000033099	Nol12	3.52239	1.70478	1.22671	1.38972	0.164615	0.999683
ENSMUSG00000028035	Dnajb4	6.69087	1.37451	0.989521	1.38907	0.164813	0.999683
ENSMUSG00000090150	Acad11	8.55849	1.14569	0.825083	1.38858	0.164961	0.999683
ENSMUSG00000048106	4632415L05Rik	6.83964	-1.54592	1.11374	-1.38804	0.165124	0.999683
ENSMUSG00000046792	Zfp787	3.64212	-1.69974	1.22476	-1.38781	0.165194	0.999683
ENSMUSG00000083282	Ctsf	12.0353	1.17354	0.845661	1.38772	0.165222	0.999683
ENSMUSG00000021951	Eef1akmt1	10.5843	-1.34211	0.967398	-1.38734	0.165339	0.999683
ENSMUSG00000030108	Slc6a13	20.0161	-1.01464	0.731449	-1.38717	0.165391	0.999683
ENSMUSG00000022790	Igsf11	1.89754	-2.59123	1.86839	-1.38688	0.16548	0.999683
ENSMUSG00000050069	Grem2	2.83853	2.04469	1.47913	1.38236	0.16686	0.999683
ENSMUSG00000038372	Gmds	4.63056	-1.76767	1.27964	-1.38138	0.167162	0.999683
ENSMUSG00000002393	Nr2f6	7.62011	1.45223	1.05144	1.38118	0.167223	0.999683
ENSMUSG00000041506	Rrp9	1.86204	-2.48905	1.80607	-1.37816	0.168153	0.999683
ENSMUSG00000061360	Phf5a	4.51111	1.69015	1.22679	1.3777	0.168296	0.999683
ENSMUSG00000020473	Aebp1	6.72424	-1.36769	0.992979	-1.37736	0.168402	0.999683
ENSMUSG00000049721	Gal3st1	6.50219	1.35523	0.984052	1.37719	0.168453	0.999683
ENSMUSG00000004667	Polr2e	14.1274	0.921557	0.669426	1.37664	0.168624	0.999683
ENSMUSG00000027132	Katnbl1	3.51398	-1.94488	1.4129	-1.37652	0.168659	0.999683
ENSMUSG00000041323	Ak7	3.70499	1.83901	1.33646	1.37603	0.168813	0.999683
ENSMUSG00000039031	Arhgap18	8.94865	-1.14147	0.829967	-1.37532	0.169031	0.999683
ENSMUSG00000038845	Phb	20.9739	0.827702	0.601985	1.37495	0.169145	0.999683
ENSMUSG00000035086	Becn1	12.8576	1.01469	0.738632	1.37375	0.16952	0.999683
ENSMUSG00000059149	Mfsd4a	14.0078	1.13335	0.825049	1.37367	0.169544	0.999683
ENSMUSG00000027679	Dnajc19	10.6456	1.13065	0.823129	1.37359	0.169567	0.999683
ENSMUSG00000038776	Ephx1	19.9442	0.88314	0.643158	1.37313	0.169711	0.999683
ENSMUSG00000048234	Rnf149	2.51544	2.06714	1.50585	1.37274	0.169833	0.999683
ENSMUSG00000023236	Scg5	4.11585	1.74181	1.26945	1.3721	0.170032	0.999683
ENSMUSG00000074227	Spint2	57.8435	-0.684581	0.499793	-1.36973	0.170771	0.999683
ENSMUSG00000067149	Jchain	0.849377	-3.85031	2.81153	-1.36947	0.170853	0.999683
ENSMUSG00000040483	Xaf1	0.83752	-3.61309	2.6394	-1.36891	0.171029	0.999683
ENSMUSG00000047586	Nccrp1	7.99951	1.27962	0.937608	1.36477	0.172326	0.999683
ENSMUSG00000031201	Brcc3	8.12633	1.18389	0.868403	1.3633	0.172788	0.999683
ENSMUSG00000009772	Nuak2	6.27687	1.38083	1.01384	1.36199	0.173202	0.999683
ENSMUSG00000021118	Plek2	2.73404	-2.02578	1.48846	-1.361	0.173515	0.999683
ENSMUSG00000090952	Gm17251	4.34006	-1.92379	1.41574	-1.35885	0.174192	0.999683
ENSMUSG00000032171	Pin1	13.3824	0.979984	0.721294	1.35865	0.174259	0.999683
ENSMUSG00000059278	Naa38	13.1382	-1.18425	0.871693	-1.35857	0.174284	0.999683
ENSMUSG00000097101	1810034E14Rik	4.06537	-1.96994	1.45052	-1.35809	0.174436	0.999683
ENSMUSG00000033068	Entpd6	1.39305	-3.00121	2.21006	-1.35798	0.174471	0.999683
ENSMUSG00000043257	Pigv	1.33735	-2.94416	2.16939	-1.35714	0.174737	0.999683
ENSMUSG00000019906	Lin7a	2.1305	-2.76214	2.03592	-1.35671	0.174875	0.999683
ENSMUSG00000035910	Dcdc2a	1.88776	-2.33544	1.72275	-1.35565	0.17521	0.999683
ENSMUSG00000047909	Ankrd16	3.00652	2.14145	1.57991	1.35542	0.175282	0.999683
ENSMUSG00000020392	Cdkn2aipnl	1.98064	-2.25638	1.66628	-1.35414	0.175692	0.999683
ENSMUSG00000053641	Dennd4a	2.80594	-2.31762	1.7126	-1.35327	0.175968	0.999683
ENSMUSG00000022665	Ccdc80	5.06918	-4.00523	2.95966	-1.35327	0.175969	0.999683
ENSMUSG00000026172	Bcs1l	6.292	-1.59984	1.18243	-1.35301	0.176053	0.999683
ENSMUSG00000001376	Vps50	3.3872	-1.9574	1.44686	-1.35286	0.1761	0.999683
ENSMUSG00000038145	Snrk	2.37172	2.08126	1.53898	1.35236	0.17626	0.999683
ENSMUSG00000030086	Chchd6	21.5667	-0.873478	0.646194	-1.35173	0.176462	0.999683
ENSMUSG00000032802	Srxn1	5.91469	1.38146	1.02368	1.34951	0.177175	0.999683
ENSMUSG00000090553	Snrpe	6.6357	-1.369	1.01456	-1.34936	0.177221	0.999683
ENSMUSG00000069833	Ahnak	15.0511	-0.896481	0.664975	-1.34814	0.177613	0.999683
ENSMUSG00000038065	Mturn	8.57719	1.17295	0.870051	1.34814	0.177614	0.999683
ENSMUSG00000030304	Ergic2	9.44713	1.15791	0.860717	1.34528	0.178534	0.999683
ENSMUSG00000021796	Bmpr1a	5.01018	-1.3924	1.03615	-1.34382	0.179006	0.999683
ENSMUSG00000021114	Atp6v1d	27.1797	0.847656	0.631141	1.34305	0.179255	0.999683
ENSMUSG00000022220	Adcy4	4.48562	-1.85301	1.38118	-1.34161	0.179723	0.999683
ENSMUSG00000054072	Iigp1	4.22168	-1.66382	1.24114	-1.34055	0.180065	0.999683
ENSMUSG00000028106	Rprd2	2.9107	1.93678	1.44485	1.34047	0.180094	0.999683
ENSMUSG00000020526	Znhit3	2.42343	2.08782	1.55801	1.34005	0.180229	0.999683
ENSMUSG00000029032	Arhgef16	6.58002	1.35648	1.01277	1.33937	0.18045	0.999683
ENSMUSG00000020516	Rps6kb1	5.94547	1.30347	0.973205	1.33936	0.180454	0.999683
ENSMUSG00000030711	Sult1a1	7.22557	1.26262	0.943065	1.33885	0.180619	0.999683
ENSMUSG00000022533	Atp13a3	4.92856	-1.41149	1.055	-1.33791	0.180926	0.999683
ENSMUSG00000002897	Il17ra	2.20644	-2.11239	1.58117	-1.33597	0.181559	0.999683
ENSMUSG00000051065	Mb21d2	2.07057	2.27139	1.70064	1.33561	0.181678	0.999683
ENSMUSG00000021981	Cab39l	7.68145	1.17138	0.878125	1.33396	0.182218	0.999683
ENSMUSG00000026213	Stk11ip	5.31416	-3.68647	2.76569	-1.33293	0.182555	0.999683
ENSMUSG00000035202	Lars2	51.5325	0.842081	0.631964	1.33248	0.182702	0.999683
ENSMUSG00000020873	Slc35b1	12.1121	-1.1353	0.853337	-1.33042	0.183379	0.999683
ENSMUSG00000084786	Ubl5	17.2872	-0.896934	0.674583	-1.32961	0.183646	0.999683
ENSMUSG00000068240	Gm11808	2.62475	-2.01318	1.51423	-1.32951	0.18368	0.999683
ENSMUSG00000031827	Cotl1	12.9609	-0.951481	0.715696	-1.32945	0.1837	0.999683
ENSMUSG00000031099	Smarca1	0.810977	-3.56548	2.68225	-1.32929	0.183753	0.999683
ENSMUSG00000041817	Fam169a	0.810977	-3.56548	2.68225	-1.32929	0.183753	0.999683
ENSMUSG00000089662	Gm14057	0.810977	-3.56548	2.68225	-1.32929	0.183753	0.999683
ENSMUSG00000116993	Gm32461	0.810977	-3.56548	2.68225	-1.32929	0.183753	0.999683
ENSMUSG00000026791	Slc2a8	2.46251	-2.17125	1.63501	-1.32798	0.184185	0.999683
ENSMUSG00000032549	Rab6b	3.7229	1.74622	1.31663	1.32628	0.184746	0.999683
ENSMUSG00000006360	Crip1	4.19105	-1.78018	1.34298	-1.32554	0.184991	0.999683
ENSMUSG00000025132	Arhgdia	10.6919	1.02859	0.776188	1.32518	0.185111	0.999683
ENSMUSG00000003360	Ddx23	2.32586	-2.03823	1.53927	-1.32416	0.18545	0.999683
ENSMUSG00000051469	Zfp24	8.22433	1.17403	0.886687	1.32406	0.185483	0.999683
ENSMUSG00000022194	Pabpn1	4.8619	1.45205	1.09692	1.32375	0.185585	0.999683
ENSMUSG00000033809	Alg3	1.5339	-2.67041	2.01828	-1.32311	0.1858	0.999683
ENSMUSG00000031016	Wee1	3.7756	1.63168	1.2344	1.32184	0.18622	0.999683
ENSMUSG00000032468	Armc8	3.8729	1.72134	1.30342	1.32063	0.186624	0.999683
ENSMUSG00000028857	Tmem222	6.76754	-1.33644	1.012	-1.32059	0.186638	0.999683
ENSMUSG00000025194	Abcc2	5.19726	-1.53049	1.15909	-1.32043	0.186693	0.999683
ENSMUSG00000029096	Htra3	1.23583	-3.0189	2.28756	-1.3197	0.186934	0.999683
ENSMUSG00000061780	Cfd	2.6785	2.39511	1.81771	1.31765	0.18762	0.999683
ENSMUSG00000062083	Rpl13a-ps1	10.3476	-1.08767	0.82567	-1.31732	0.187731	0.999683
ENSMUSG00000014856	Tmem208	10.572	1.15183	0.874845	1.31661	0.187968	0.999683
ENSMUSG00000034218	Atm	1.35641	2.74728	2.08729	1.3162	0.188108	0.999683
ENSMUSG00000029458	Brap	8.49754	1.16781	0.887711	1.31553	0.188333	0.999683
ENSMUSG00000005225	Plekha8	3.00996	1.73619	1.32185	1.31346	0.189027	0.999683
ENSMUSG00000045962	Wnk1	32.4061	0.737567	0.561565	1.31341	0.189044	0.999683
ENSMUSG00000062456	Rpl9-ps6	12.9575	-1.05364	0.804625	-1.30948	0.190371	0.999683
ENSMUSG00000070867	Trabd2b	4.2117	1.52035	1.16137	1.3091	0.190501	0.999683
ENSMUSG00000022993	Tex49	1.27404	-2.96428	2.26608	-1.30811	0.190836	0.999683
ENSMUSG00000022404	Slc25a17	16.6784	0.878677	0.671888	1.30777	0.19095	0.999683
ENSMUSG00000030079	Ruvbl1	2.65943	-2.02975	1.55239	-1.3075	0.191042	0.999683
ENSMUSG00000028514	Usp24	7.72264	1.24652	0.953614	1.30715	0.191161	0.999683
ENSMUSG00000083863	Gm13341	2.29856	-2.15345	1.64772	-1.30693	0.191237	0.999683
ENSMUSG00000000359	Rem1	1.34056	2.48098	1.89863	1.30672	0.191306	0.999683
ENSMUSG00000061028	Clasrp	3.98809	-1.88622	1.44371	-1.30651	0.191381	0.999683
ENSMUSG00000093789	Methig1	10.7333	-0.996054	0.76303	-1.30539	0.191759	0.999683
ENSMUSG00000030275	Etnk1	21.5259	0.847201	0.649266	1.30486	0.191941	0.999683
ENSMUSG00000031697	Orc6	2.51678	-2.12115	1.62569	-1.30477	0.191972	0.999683
ENSMUSG00000078193	Gm2000	17.3143	-1.03855	0.796888	-1.30325	0.192489	0.999683
ENSMUSG00000034673	Pbx2	2.89689	-1.86869	1.43391	-1.30322	0.192501	0.999683
ENSMUSG00000034573	Ptpn13	5.53755	1.47779	1.13414	1.30301	0.192572	0.999683
ENSMUSG00000004591	Pkn2	6.67891	1.21757	0.934461	1.30297	0.192585	0.999683
ENSMUSG00000037152	Ndufc1	41.136	-0.660883	0.507636	-1.30188	0.192956	0.999683
ENSMUSG00000023944	Hsp90ab1	127.475	0.518329	0.398491	1.30073	0.193351	0.999683
ENSMUSG00000050737	Ptges	3.66983	-1.67292	1.28711	-1.29975	0.193686	0.999683
ENSMUSG00000026576	Atp1b1	482.021	0.452409	0.348436	1.2984	0.194151	0.999683
ENSMUSG00000025413	Ttc4	7.02315	-1.31579	1.01429	-1.29725	0.194545	0.999683
ENSMUSG00000063049	Ing2	2.42716	1.99044	1.53463	1.29702	0.194625	0.999683
ENSMUSG00000042572	Ube2q1	13.8496	1.06697	0.822729	1.29686	0.194679	0.999683
ENSMUSG00000028745	Capzb	14.3491	0.936984	0.722856	1.29623	0.194898	0.999683
ENSMUSG00000035781	R3hdm4	7.67185	1.17493	0.906508	1.29611	0.194938	0.999683
ENSMUSG00000025261	Huwe1	5.98521	-1.29301	0.997766	-1.29591	0.195007	0.999683
ENSMUSG00000029550	Sppl3	4.38079	-1.52699	1.17868	-1.29551	0.195144	0.999683
ENSMUSG00000026342	Slc35f5	5.24805	-1.37351	1.0604	-1.29528	0.195225	0.999683
ENSMUSG00000002679	Med6	4.5828	-1.51464	1.16941	-1.29522	0.195246	0.999683
ENSMUSG00000028809	Srrm1	10.455	1.01267	0.781983	1.295	0.195319	0.999683
ENSMUSG00000049382	Krt8	22.0561	-0.82445	0.637	-1.29427	0.195572	0.999683
ENSMUSG00000048572	Tmem252	7.96118	-1.06451	0.823168	-1.29319	0.195946	0.999683
ENSMUSG00000027677	Ttc14	4.02757	1.54569	1.19559	1.29282	0.196072	0.999683
ENSMUSG00000031556	Tm2d2	15.6824	0.998176	0.772363	1.29237	0.19623	0.999683
ENSMUSG00000024194	Cuta	13.3267	0.912659	0.706448	1.2919	0.196392	0.999683
ENSMUSG00000027884	Clcc1	5.22152	-1.34793	1.0436	-1.29162	0.196488	0.999683
ENSMUSG00000041341	Atg2b	1.93989	2.17764	1.68643	1.29127	0.19661	0.999683
ENSMUSG00000030104	Edem1	3.36594	-1.61965	1.25474	-1.29082	0.196765	0.999683
ENSMUSG00000035441	Myo1d	2.76396	1.87128	1.45026	1.29031	0.196943	0.999683
ENSMUSG00000079508	Apoo	5.03724	1.51862	1.17846	1.28865	0.197522	0.999683
ENSMUSG00000049922	Slc35c1	1.52295	2.60369	2.02258	1.28731	0.197987	0.999683
ENSMUSG00000021982	Cdadc1	9.51266	1.07866	0.838208	1.28686	0.198143	0.999683
ENSMUSG00000002688	Prkd1	0.784434	-3.51707	2.73454	-1.28617	0.198385	0.999683
ENSMUSG00000021200	Asb2	0.784434	-3.51707	2.73454	-1.28617	0.198385	0.999683
ENSMUSG00000025352	Gdf11	0.784434	-3.51707	2.73454	-1.28617	0.198385	0.999683
ENSMUSG00000034041	Lyl1	0.784434	-3.51707	2.73454	-1.28617	0.198385	0.999683
ENSMUSG00000048485	Zbtb8b	0.784434	-3.51707	2.73454	-1.28617	0.198385	0.999683
ENSMUSG00000066389	Rpl31-ps1	0.784434	-3.51707	2.73454	-1.28617	0.198385	0.999683
ENSMUSG00000098083	Gm8957	0.784434	-3.51707	2.73454	-1.28617	0.198385	0.999683
ENSMUSG00000033860	Fgg	1.0825	-2.93511	2.28228	-1.28604	0.198428	0.999683
ENSMUSG00000039234	Sec24d	1.59399	2.2536	1.75243	1.28598	0.198448	0.999683
ENSMUSG00000057337	Chst3	1.76052	2.20516	1.7168	1.28446	0.198982	0.999683
ENSMUSG00000025208	Mrpl43	7.76192	1.22155	0.951521	1.28378	0.199218	0.999683
ENSMUSG00000032128	Robo3	3.48724	-2.07079	1.61342	-1.28348	0.199323	0.999683
ENSMUSG00000026135	Zfp142	1.12651	2.548	1.98525	1.28347	0.199328	0.999683
ENSMUSG00000062006	Rpl34	15.0457	-0.990685	0.772148	-1.28303	0.199483	0.999683
ENSMUSG00000039069	Mtg2	7.63018	-1.32573	1.03364	-1.28258	0.199638	0.999683
ENSMUSG00000002416	Ndufb2	24.1648	-0.945409	0.737302	-1.28225	0.199753	0.999683
ENSMUSG00000021751	Acox2	13.226	-0.986361	0.769319	-1.28212	0.1998	0.999683
ENSMUSG00000026696	Vamp4	3.78111	1.6695	1.30302	1.28126	0.200103	0.999683
ENSMUSG00000014776	Nol3	4.49319	1.45194	1.13398	1.2804	0.200406	0.999683
ENSMUSG00000031605	Klhl2	4.5987	1.4533	1.13542	1.27997	0.200555	0.999683
ENSMUSG00000039221	Rpl22l1	3.5786	-1.76093	1.37664	-1.27915	0.200843	0.999683
ENSMUSG00000040688	Tbl3	4.50992	-1.53869	1.20327	-1.27875	0.200984	0.999683
ENSMUSG00000072692	Rpl37rt	1.81791	-2.4882	1.94602	-1.27861	0.201034	0.999683
ENSMUSG00000028343	Erp44	9.52278	-1.00708	0.787754	-1.27841	0.201104	0.999683
ENSMUSG00000001707	Eef1e1	3.98026	1.63097	1.27601	1.27818	0.201185	0.999683
ENSMUSG00000031392	Irak1	7.50385	1.22172	0.956135	1.27777	0.201331	0.999683
ENSMUSG00000044768	Macir	5.29674	1.35825	1.06303	1.27772	0.201349	0.999683
ENSMUSG00000027187	Cat	71.1999	-0.628328	0.492755	-1.27513	0.202262	0.999683
ENSMUSG00000021901	Bap1	6.95128	1.1611	0.910573	1.27513	0.202262	0.999683
ENSMUSG00000106847	Peg13	3.87025	-1.89214	1.48429	-1.27478	0.202388	0.999683
ENSMUSG00000028138	Adh5	31.3013	0.756945	0.593951	1.27442	0.202514	0.999683
ENSMUSG00000046351	Zfp322a	3.14923	1.65241	1.29714	1.27388	0.202705	0.999683
ENSMUSG00000039942	Ptger4	1.20929	-2.98354	2.34277	-1.27351	0.202836	0.999683
ENSMUSG00000042677	Zc3h12a	1.20929	-2.98354	2.34277	-1.27351	0.202836	0.999683
ENSMUSG00000045441	Gprin3	1.20929	-2.98354	2.34277	-1.27351	0.202836	0.999683
ENSMUSG00000054717	Hmgb2	1.79054	-2.25014	1.76775	-1.27288	0.20306	0.999683
ENSMUSG00000030689	Ino80e	2.92469	1.71791	1.35064	1.27192	0.2034	0.999683
ENSMUSG00000023067	Cdkn1a	3.84212	1.6966	1.33415	1.27166	0.203493	0.999683
ENSMUSG00000037366	Pafah2	9.20547	1.24171	0.977321	1.27052	0.203899	0.999683
ENSMUSG00000062373	Tmem65	6.82417	1.35934	1.06993	1.2705	0.203908	0.999683
ENSMUSG00000021207	Akr1c21	64.8621	-0.768346	0.604907	-1.27019	0.204018	0.999683
ENSMUSG00000052915	Msl1	9.18735	1.15619	0.910542	1.26978	0.204164	0.999683
ENSMUSG00000001419	Mef2d	2.10596	2.0761	1.63516	1.26967	0.204204	0.999683
ENSMUSG00000043993	2900052L18Rik	2.52491	-2.09458	1.65031	-1.26921	0.204367	0.999683
ENSMUSG00000025730	Rab40c	2.97129	-2.02245	1.59451	-1.26838	0.204662	0.999683
ENSMUSG00000041297	Cdk13	4.60424	1.55996	1.22995	1.26831	0.204687	0.999683
ENSMUSG00000025499	Hras	19.1868	-0.797442	0.629406	-1.26697	0.205164	0.999683
ENSMUSG00000003604	Aven	2.34702	2.05799	1.62582	1.26581	0.20558	0.999683
ENSMUSG00000029470	P2rx4	5.30646	-1.29638	1.02499	-1.26477	0.205952	0.999683
ENSMUSG00000036112	Metap2	17.9186	0.897798	0.71036	1.26386	0.206279	0.999683
ENSMUSG00000003527	Ess2	3.29709	-1.89477	1.49926	-1.2638	0.2063	0.999683
ENSMUSG00000026842	Abl1	3.76923	1.64284	1.3008	1.26295	0.206607	0.999683
ENSMUSG00000038668	Lpar1	1.21951	-2.8205	2.23374	-1.26268	0.206704	0.999683
ENSMUSG00000087286	Gm9013	2.07921	2.33588	1.85035	1.2624	0.206806	0.999683
ENSMUSG00000053754	Chd8	4.4834	-1.41411	1.12023	-1.26234	0.206825	0.999683
ENSMUSG00000016619	Nup50	3.3481	1.75192	1.38845	1.26179	0.207026	0.999683
ENSMUSG00000060992	Copz1	8.65698	1.17329	0.929919	1.26171	0.207052	0.999683
ENSMUSG00000028820	Sfpq	14.7696	0.840284	0.666108	1.26148	0.207135	0.999683
ENSMUSG00000045973	Slc25a51	12.8015	1.01491	0.804807	1.26106	0.207286	0.999683
ENSMUSG00000034243	Golgb1	5.35123	1.35198	1.07235	1.26076	0.207396	0.999683
ENSMUSG00000032350	Gclc	36.783	0.678338	0.538196	1.26039	0.207528	0.999683
ENSMUSG00000015714	Cers2	10.8256	1.10195	0.874327	1.26034	0.207546	0.999683
ENSMUSG00000048186	Bend7	1.62949	-2.32959	1.849	-1.25992	0.207699	0.999683
ENSMUSG00000087174	5530601H04Rik	1.62949	-2.32959	1.849	-1.25992	0.207699	0.999683
ENSMUSG00000003528	Slc25a1	13.3161	0.989017	0.785684	1.2588	0.208103	0.999683
ENSMUSG00000024099	Ndufv2	140.974	0.46278	0.368075	1.2573	0.208646	0.999683
ENSMUSG00000053644	Aldh7a1	28.3449	-0.728339	0.579391	-1.25708	0.208726	0.999683
ENSMUSG00000003037	Rab8a	9.67328	1.09425	0.870978	1.25635	0.20899	0.999683
ENSMUSG00000020070	Rufy2	1.05596	-2.8925	2.3024	-1.2563	0.209006	0.999683
ENSMUSG00000074781	Ube2n	4.20235	-1.44013	1.14639	-1.25623	0.209031	0.999683
ENSMUSG00000021027	Ralgapa1	4.03826	1.61203	1.284	1.25547	0.209308	0.999683
ENSMUSG00000035133	Arhgap5	24.3712	0.700178	0.557796	1.25526	0.209385	0.999683
ENSMUSG00000030062	Rpn1	18.4792	-0.800539	0.638337	-1.2541	0.209805	0.999683
ENSMUSG00000020253	Ppm1m	3.93778	-1.54505	1.23287	-1.25321	0.210128	0.999683
ENSMUSG00000022160	Mettl3	5.60222	-1.37487	1.09774	-1.25246	0.210402	0.999683
ENSMUSG00000024334	H2-Oa	2.36619	-4.94916	3.9517	-1.25241	0.21042	0.999683
ENSMUSG00000079242	C730034F03Rik	2.36619	-4.94916	3.9517	-1.25241	0.21042	0.999683
ENSMUSG00000106032	Gm42463	2.36619	-4.94916	3.9517	-1.25241	0.21042	0.999683
ENSMUSG00000113722	Snhg10	2.36619	-4.94916	3.9517	-1.25241	0.21042	0.999683
ENSMUSG00000005982	Naa60	4.13513	1.57468	1.25755	1.25218	0.210505	0.999683
ENSMUSG00000041688	Amot	1.25772	-2.76845	2.21129	-1.25196	0.210584	0.999683
ENSMUSG00000020775	Mrpl38	5.16532	1.48162	1.18397	1.2514	0.210789	0.999683
ENSMUSG00000021891	Mettl6	2.99876	1.66216	1.32901	1.25067	0.211053	0.999683
ENSMUSG00000039018	Mtg1	3.82048	1.62433	1.29888	1.25056	0.211095	0.999683
ENSMUSG00000033306	Lpp	7.14742	1.30247	1.04177	1.25024	0.211211	0.999683
ENSMUSG00000024083	Pja2	12.165	-1.01379	0.810971	-1.25009	0.211265	0.999683
ENSMUSG00000028409	Smu1	10.1844	0.971654	0.777351	1.24995	0.211316	0.999683
ENSMUSG00000034994	Eef2	121.498	0.502089	0.402224	1.24828	0.211928	0.999683
ENSMUSG00000055172	C1ra	1.09416	-2.8394	2.27584	-1.24762	0.212169	0.999683
ENSMUSG00000028124	Gclm	65.8595	0.668074	0.535652	1.24722	0.212318	0.999683
ENSMUSG00000000058	Cav2	3.96608	-1.45604	1.16777	-1.24685	0.212451	0.999683
ENSMUSG00000021124	Vti1b	20.5814	0.720176	0.577692	1.24664	0.212529	0.999683
ENSMUSG00000021464	Ror2	3.06024	-2.04738	1.64278	-1.24629	0.212658	0.999683
ENSMUSG00000021417	Eci2	16.7291	0.81159	0.651542	1.24564	0.212895	0.999683
ENSMUSG00000024222	Fkbp5	5.53755	1.34007	1.07582	1.24562	0.212903	0.999683
ENSMUSG00000107451	Gm44421	1.18942	2.64886	2.12832	1.24457	0.213288	0.999683
ENSMUSG00000028937	Acot7	22.4372	0.860527	0.691578	1.24429	0.213391	0.999683
ENSMUSG00000003344	Btbd2	2.66473	1.84904	1.48615	1.24418	0.213433	0.999683
ENSMUSG00000037563	Rps16	6.79778	-1.23538	0.9933	-1.24371	0.213605	0.999683
ENSMUSG00000037697	Ddhd1	1.56474	-2.42848	1.95357	-1.2431	0.213832	0.999683
ENSMUSG00000086841	2410006H16Rik	3.74457	-1.61638	1.30063	-1.24277	0.213954	0.999683
ENSMUSG00000044627	Swi5	24.797	0.717854	0.577701	1.2426	0.214014	0.999683
ENSMUSG00000028104	Polr3gl	4.91158	-1.35764	1.09319	-1.24191	0.214271	0.999683
ENSMUSG00000033386	Frrs1	1.95016	-2.20892	1.779	-1.24166	0.214361	0.999683
ENSMUSG00000066687	Zbtb16	1.38389	2.57127	2.07111	1.2415	0.214423	0.999683
ENSMUSG00000029502	Golga3	2.67823	1.82162	1.46775	1.2411	0.214569	0.999683
ENSMUSG00000006299	Aamp	9.24829	-0.98416	0.793491	-1.24029	0.214867	0.999683
ENSMUSG00000025967	Eef1b2	84.1695	-0.518937	0.418442	-1.24016	0.214915	0.999683
ENSMUSG00000022435	Upk3a	3.26718	-1.71516	1.38303	-1.24015	0.214919	0.999683
ENSMUSG00000036781	Rps27l	42.2531	-0.773289	0.623717	-1.23981	0.215046	0.999683
ENSMUSG00000006050	Sra1	14.9917	0.885338	0.714431	1.23922	0.215263	0.999683
ENSMUSG00000016946	Kctd5	3.6239	-1.81362	1.46397	-1.23883	0.215407	0.999683
ENSMUSG00000029084	Cd38	3.51826	-3.3862	2.73711	-1.23715	0.216032	0.999683
ENSMUSG00000025491	Ifitm1	5.85417	1.25063	1.01096	1.23707	0.216061	0.999683
ENSMUSG00000031303	Map3k15	3.16294	1.72403	1.39371	1.23701	0.216084	0.999683
ENSMUSG00000021224	Numb	2.31098	-1.8936	1.53128	-1.23661	0.216232	0.999683
ENSMUSG00000024576	Csnk1a1	17.4406	0.846898	0.68488	1.23656	0.216249	0.999683
ENSMUSG00000028031	Dkk2	2.62742	-1.75884	1.423	-1.23601	0.216454	0.999683
ENSMUSG00000040385	Ppp1ca	6.34483	1.19566	0.967428	1.23592	0.21649	0.999683
ENSMUSG00000022090	Pdlim2	2.78156	-1.8216	1.47395	-1.23586	0.216512	0.999683
ENSMUSG00000068739	Sars	16.2296	-0.854496	0.69146	-1.23579	0.216538	0.999683
ENSMUSG00000005763	Cd247	0.757891	-3.46895	2.80712	-1.23577	0.216545	0.999683
ENSMUSG00000023047	Amhr2	0.757891	-3.46895	2.80712	-1.23577	0.216545	0.999683
ENSMUSG00000024420	Zfp521	0.757891	-3.46895	2.80712	-1.23577	0.216545	0.999683
ENSMUSG00000042570	Mier2	0.757891	-3.46895	2.80712	-1.23577	0.216545	0.999683
ENSMUSG00000048218	Amigo2	0.757891	-3.46895	2.80712	-1.23577	0.216545	0.999683
ENSMUSG00000087578	Ccdc142os	0.757891	-3.46895	2.80712	-1.23577	0.216545	0.999683
ENSMUSG00000097855	A930007I19Rik	0.757891	-3.46895	2.80712	-1.23577	0.216545	0.999683
ENSMUSG00000102059	Gm20257	0.757891	-3.46895	2.80712	-1.23577	0.216545	0.999683
ENSMUSG00000116776	Gm46544	0.757891	-3.46895	2.80712	-1.23577	0.216545	0.999683
ENSMUSG00000042831	Alkbh6	7.13031	1.16255	0.940887	1.23559	0.216611	0.999683
ENSMUSG00000046818	Ddit4l	3.0118	1.60344	1.29783	1.23548	0.216652	0.999683
ENSMUSG00000030587	2200002D01Rik	3.55553	-1.55397	1.25798	-1.2353	0.216721	0.999683
ENSMUSG00000028416	Bag1	92.1521	0.511677	0.41424	1.23522	0.216749	0.999683
ENSMUSG00000037443	Cep85	7.53866	-1.35372	1.0961	-1.23503	0.216818	0.999683
ENSMUSG00000024077	Strn	1.72078	-2.31989	1.8787	-1.23484	0.21689	0.999683
ENSMUSG00000057762	Gm6169	1.1601	-2.79428	2.26472	-1.23383	0.217266	0.999683
ENSMUSG00000031479	Vps36	10.4262	0.959122	0.777368	1.23381	0.217275	0.999683
ENSMUSG00000025178	Pi4k2a	7.85689	-1.09338	0.886436	-1.23346	0.217404	0.999683
ENSMUSG00000018819	Lsp1	1.85258	-2.37146	1.92359	-1.23283	0.217638	0.999683
ENSMUSG00000020948	Klhl28	1.2998	2.39002	1.93959	1.23223	0.217863	0.999683
ENSMUSG00000074211	Sdhaf1	7.43556	-1.0898	0.884586	-1.23199	0.217955	0.999683
ENSMUSG00000027937	Jtb	10.4669	1.07275	0.872351	1.22973	0.218799	0.999683
ENSMUSG00000037600	Kdf1	2.63328	1.8128	1.47451	1.22943	0.218912	0.999683
ENSMUSG00000045216	Hs6st1	9.95305	-0.93721	0.762515	-1.2291	0.219033	0.999683
ENSMUSG00000055239	Kcmf1	11.6395	0.958923	0.781273	1.22738	0.219678	0.999683
ENSMUSG00000032803	Cdv3	4.27473	1.38049	1.12489	1.22722	0.219739	0.999683
ENSMUSG00000075296	Aldh3b2	1.02941	-2.84862	2.32444	-1.22551	0.220384	0.999683
ENSMUSG00000020605	Hs1bp3	1.60294	-2.28036	1.86275	-1.22419	0.220881	0.999683
ENSMUSG00000053297	AI854703	2.19096	1.94813	1.59154	1.22405	0.220934	0.999683
ENSMUSG00000045576	St7l	2.52776	1.83292	1.49799	1.22358	0.221109	0.999683
ENSMUSG00000015575	Atp6v0e	42.3644	0.612365	0.500557	1.22337	0.221191	0.999683
ENSMUSG00000049957	Ccdc137	1.54647	2.19857	1.80051	1.22108	0.222057	0.999683
ENSMUSG00000034557	Zfyve9	3.11845	1.76595	1.44639	1.22094	0.22211	0.999683
ENSMUSG00000060477	Irak2	2.2561	-2.08741	1.70981	-1.22084	0.222146	0.999683
ENSMUSG00000005656	Snx6	14.8334	-0.790333	0.647521	-1.22055	0.222256	0.999683
ENSMUSG00000038544	Inip	1.90471	2.30145	1.88695	1.21967	0.22259	0.999683
ENSMUSG00000038393	Txnip	32.4233	-0.658958	0.540294	-1.21963	0.222606	0.999683
ENSMUSG00000044712	Slc38a6	2.09756	-2.16197	1.77351	-1.21904	0.22283	0.999683
ENSMUSG00000079260	Tmppe	1.85508	-2.46934	2.02601	-1.21882	0.222912	0.999683
ENSMUSG00000054309	Cpsf3	6.91839	-1.19785	0.982997	-1.21856	0.223009	0.999683
ENSMUSG00000034729	Mrps10	2.37302	-1.97309	1.61939	-1.21841	0.223068	0.999683
ENSMUSG00000028716	Pdzk1ip1	61.0577	-0.600563	0.493562	-1.21679	0.223683	0.999683
ENSMUSG00000022018	Rgcc	13.6583	0.933829	0.767963	1.21598	0.223992	0.999683
ENSMUSG00000032182	Yipf2	6.69691	-1.2384	1.01848	-1.21593	0.224012	0.999683
ENSMUSG00000041740	Rnf10	9.16714	1.08338	0.89102	1.21589	0.224029	0.999683
ENSMUSG00000004056	Akt2	3.43457	1.69216	1.39331	1.21449	0.224561	0.999683
ENSMUSG00000020250	Txnrd1	10.9866	0.996859	0.820895	1.21436	0.224612	0.999683
ENSMUSG00000005882	Uqcc1	7.14427	1.16508	0.959714	1.21398	0.224754	0.999683
ENSMUSG00000026922	Agpat2	6.8621	-1.30841	1.07798	-1.21376	0.224839	0.999683
ENSMUSG00000060126	Tpt1	4.45629	-1.42086	1.17097	-1.2134	0.224976	0.999683
ENSMUSG00000034940	Synrg	3.60291	1.60034	1.31916	1.21315	0.225073	0.999683
ENSMUSG00000029273	Sult1d1	87.2751	0.632366	0.52147	1.21266	0.225259	0.999683
ENSMUSG00000034160	Ogt	6.73727	-1.13819	0.9396	-1.21136	0.225758	0.999683
ENSMUSG00000032536	Trak1	5.27687	1.40821	1.1632	1.21063	0.226035	0.999683
ENSMUSG00000040025	Ythdf2	6.23717	1.13581	0.938255	1.21056	0.226066	0.999683
ENSMUSG00000046722	Cdc42se1	7.64823	1.15164	0.952269	1.20936	0.226525	0.999683
ENSMUSG00000042249	Grk3	2.29159	-2.11949	1.75338	-1.2088	0.226741	0.999683
ENSMUSG00000089678	Agxt2	6.31665	-1.20486	0.997381	-1.20802	0.227039	0.999683
ENSMUSG00000034459	Ifit1	1.53819	-2.37778	1.96876	-1.20776	0.22714	0.999683
ENSMUSG00000049792	Bag5	4.38111	-1.53938	1.27469	-1.20765	0.227183	0.999683
ENSMUSG00000027599	Armc1	12.3409	-0.916362	0.7588	-1.20765	0.227184	0.999683
ENSMUSG00000034854	Mfsd12	2.04049	1.96385	1.62646	1.20744	0.227262	0.999683
ENSMUSG00000023039	Krt7	38.0954	0.660802	0.547297	1.20739	0.227281	0.999683
ENSMUSG00000031737	Irx5	2.85547	-1.74468	1.44509	-1.20732	0.22731	0.999683
ENSMUSG00000028081	Rps3a1	56.4663	-0.59136	0.489846	-1.20724	0.227341	0.999683
ENSMUSG00000026925	Inpp5e	1.94178	2.25757	1.87035	1.20703	0.227421	0.999683
ENSMUSG00000046721	Rpl14-ps1	11.4326	-0.937207	0.77681	-1.20648	0.227632	0.999683
ENSMUSG00000004945	Tmem242	14.9513	0.840964	0.697116	1.20635	0.227684	0.999683
ENSMUSG00000025612	Bach1	7.705	-1.34087	1.11285	-1.2049	0.228242	0.999683
ENSMUSG00000070031	Sp140	0.921445	-3.11719	2.58744	-1.20474	0.228304	0.999683
ENSMUSG00000106978	N4bp2os	0.921445	-3.11719	2.58744	-1.20474	0.228304	0.999683
ENSMUSG00000040850	Psme4	9.82153	0.95585	0.793619	1.20442	0.228427	0.999683
ENSMUSG00000032244	Fem1b	4.45053	1.38973	1.15421	1.20406	0.228569	0.999683
ENSMUSG00000033770	Clcnka	7.67502	1.1559	0.96033	1.20365	0.228726	0.999683
ENSMUSG00000037905	Bri3bp	2.47421	2.00868	1.66905	1.20348	0.22879	0.999683
ENSMUSG00000051978	Erich1	1.46593	-2.37872	1.9779	-1.20265	0.229112	0.999683
ENSMUSG00000042363	Lgalsl	4.00524	1.40244	1.16648	1.20228	0.229254	0.999683
ENSMUSG00000030847	Bag3	4.78833	1.33854	1.11366	1.20193	0.229392	0.999683
ENSMUSG00000070348	Ccnd1	32.8563	0.78212	0.65122	1.20101	0.229748	0.999683
ENSMUSG00000009633	G0s2	2.0885	1.85893	1.54792	1.20092	0.229782	0.999683
ENSMUSG00000019433	Gipc1	9.24216	1.00701	0.838795	1.20054	0.229929	0.999683
ENSMUSG00000020922	Lsm12	2.10151	1.99024	1.65882	1.19979	0.230221	0.999683
ENSMUSG00000004032	Gstm5	17.3556	0.817645	0.68154	1.1997	0.230255	0.999683
ENSMUSG00000032376	Usp3	7.16649	-1.0948	0.913027	-1.19908	0.230495	0.999683
ENSMUSG00000029616	Erp29	25.259	-0.642207	0.535904	-1.19836	0.230776	0.999683
ENSMUSG00000001891	Ugp2	14.6786	-0.920407	0.768953	-1.19696	0.231322	0.999683
ENSMUSG00000058240	Cryzl1	9.49801	-0.96989	0.810374	-1.19684	0.231368	0.999683
ENSMUSG00000009894	Snap47	12.7711	0.898261	0.750801	1.1964	0.231539	0.999683
ENSMUSG00000071177	Serpina1d	7.9974	-1.07493	0.898756	-1.19602	0.23169	0.999683
ENSMUSG00000000159	Igsf5	5.89718	-1.22777	1.0267	-1.19584	0.23176	0.999683
ENSMUSG00000058443	Rpl10-ps3	31.9124	-0.782397	0.654274	-1.19582	0.231765	0.999683
ENSMUSG00000028861	Mrps15	11.1368	1.00692	0.842031	1.19582	0.231766	0.999683
ENSMUSG00000042032	Mat2b	12.6541	0.90438	0.756612	1.1953	0.231969	0.999683
ENSMUSG00000038086	Hspb2	2.91069	-1.93428	1.61898	-1.19475	0.232183	0.999683
ENSMUSG00000020986	Sec23a	1.62053	2.0839	1.74451	1.19455	0.232264	0.999683
ENSMUSG00000039067	Psmd7	13.7422	0.849832	0.711588	1.19427	0.23237	0.999683
ENSMUSG00000024485	Slc4a9	1.00287	-2.80337	2.34796	-1.19396	0.232493	0.999683
ENSMUSG00000037601	Nme1	31.4319	-0.641216	0.537183	-1.19366	0.23261	0.999683
ENSMUSG00000079043	Fastkd5	3.0253	1.57683	1.32112	1.19356	0.232651	0.999683
ENSMUSG00000024190	Dusp1	4.18104	1.39889	1.17244	1.19314	0.232814	0.999683
ENSMUSG00000020267	Hint1	50.6011	-0.577758	0.484325	-1.19291	0.232904	0.999683
ENSMUSG00000062410	Hsd3b3	10.1078	0.957772	0.803106	1.19259	0.233032	0.999683
ENSMUSG00000025364	Pa2g4	7.36817	1.05241	0.882982	1.19188	0.233307	0.999683
ENSMUSG00000005625	Psmd4	14.2597	0.85476	0.717336	1.19158	0.233428	0.999683
ENSMUSG00000040747	Cd53	1.58495	-2.30187	1.9318	-1.19157	0.23343	0.999683
ENSMUSG00000034471	Caskin2	5.56572	1.27586	1.07185	1.19033	0.233917	0.999683
ENSMUSG00000032402	Smad3	4.58357	-1.53536	1.29006	-1.19015	0.233987	0.999683
ENSMUSG00000022656	Nectin3	9.97047	0.972576	0.81807	1.18887	0.234492	0.999683
ENSMUSG00000053768	Chchd3	30.3024	0.656013	0.551889	1.18867	0.23457	0.999683
ENSMUSG00000018750	Zbtb4	4.59023	1.46926	1.23647	1.18826	0.23473	0.999683
ENSMUSG00000009907	Vps4b	9.29714	-1.04705	0.881689	-1.18755	0.235011	0.999683
ENSMUSG00000030591	Psmd8	13.6376	0.904081	0.761671	1.18697	0.235239	0.999683
ENSMUSG00000014164	Klhl3	5.90803	1.31814	1.11055	1.18692	0.23526	0.999683
ENSMUSG00000074754	Smim26	4.98583	-1.39829	1.17868	-1.18632	0.235496	0.999683
ENSMUSG00000003200	Sh3gl1	1.45656	2.16356	1.82392	1.18621	0.235539	0.999683
ENSMUSG00000025780	Itih5	2.45391	1.82489	1.53845	1.18619	0.235547	0.999683
ENSMUSG00000053094	Tmem248	7.89423	-1.00056	0.843645	-1.18599	0.235626	0.999683
ENSMUSG00000069237	Fam8a1	5.96379	1.2221	1.03087	1.1855	0.235821	0.999683
ENSMUSG00000020308	Tpgs1	9.61674	0.963064	0.812538	1.18525	0.235917	0.999683
ENSMUSG00000094870	Zfp131	3.33086	1.5992	1.34949	1.18504	0.236002	0.999683
ENSMUSG00000035762	Tmem161b	1.04108	-2.74802	2.31915	-1.18493	0.236047	0.999683
ENSMUSG00000020629	Adi1	5.27277	-1.25614	1.06047	-1.18451	0.23621	0.999683
ENSMUSG00000027947	Il6ra	1.82854	-2.43095	2.05283	-1.18419	0.236336	0.999683
ENSMUSG00000036745	Ttll7	1.82854	-2.43095	2.05283	-1.18419	0.236336	0.999683
ENSMUSG00000025795	Rassf3	10.0841	-0.897949	0.758437	-1.18395	0.236434	0.999683
ENSMUSG00000046756	Mrps7	23.3301	0.71762	0.606207	1.18379	0.236497	0.999683
ENSMUSG00000064284	Cdpf1	3.54608	1.56631	1.32446	1.1826	0.236967	0.999683
ENSMUSG00000063694	Cycs	15.1892	-0.884495	0.747938	-1.18258	0.236976	0.999683
ENSMUSG00000000826	Dnajc5	12.4371	0.884421	0.748005	1.18237	0.237058	0.999683
ENSMUSG00000026435	Slc45a3	3.33064	1.67429	1.41621	1.18223	0.237113	0.999683
ENSMUSG00000020823	Sec14l1	6.60858	1.12051	0.948035	1.18193	0.237234	0.999683
ENSMUSG00000038349	Plcl1	1.20732	2.29669	1.94318	1.18192	0.237238	0.999683
ENSMUSG00000032733	Snx33	1.78671	-2.12927	1.8022	-1.18148	0.237412	0.999683
ENSMUSG00000035638	Muc20	3.1185	-1.79593	1.52288	-1.1793	0.238279	0.999683
ENSMUSG00000024378	Stard4	9.74257	-1.05551	0.895267	-1.17899	0.238402	0.999683
ENSMUSG00000029145	Eif2b4	5.12735	1.38947	1.17878	1.17874	0.238503	0.999683
ENSMUSG00000031299	Pdha1	59.696	0.511337	0.433863	1.17857	0.23857	0.999683
ENSMUSG00000020340	Cyfip2	21.7481	0.779188	0.661147	1.17854	0.238581	0.999683
ENSMUSG00000005198	Polr2a	1.45816	-2.28505	1.93898	-1.17848	0.238605	0.999683
ENSMUSG00000048027	Rgmb	1.45816	-2.28505	1.93898	-1.17848	0.238605	0.999683
ENSMUSG00000032578	Cish	4.54355	1.38472	1.17718	1.17631	0.239472	0.999683
ENSMUSG00000021838	Samd4	1.30609	2.21984	1.88774	1.17593	0.239624	0.999683
ENSMUSG00000018698	Lhx1	4.89918	1.34039	1.13998	1.1758	0.239674	0.999683
ENSMUSG00000041351	Rap1gap	5.70193	1.33384	1.13466	1.17555	0.239776	0.999683
ENSMUSG00000028980	H6pd	8.87023	-1.12658	0.958627	-1.1752	0.239914	0.999683
ENSMUSG00000070056	Mfhas1	6.1049	1.32129	1.12442	1.17508	0.239964	0.999683
ENSMUSG00000051910	Sox6	3.12428	1.6988	1.44583	1.17497	0.240007	0.999683
ENSMUSG00000021149	Gtpbp4	5.89291	1.31457	1.11882	1.17496	0.240011	0.999683
ENSMUSG00000020802	Ube2o	1.3154	2.24178	1.90879	1.17446	0.240213	0.999683
ENSMUSG00000028140	Mrpl9	8.42741	1.09995	0.936599	1.17441	0.240231	0.999683
ENSMUSG00000037364	Srrt	4.43255	1.44396	1.2303	1.17366	0.24053	0.999683
ENSMUSG00000037852	Cpe	2.20088	-1.8572	1.58247	-1.1736	0.240554	0.999683
ENSMUSG00000083380	Ndufb4c	1.18274	-2.96123	2.52341	-1.1735	0.240595	0.999683
ENSMUSG00000028463	Car9	0.631104	-3.38173	2.88219	-1.17332	0.240669	0.999683
ENSMUSG00000060591	Ifitm2	8.04286	-1.04623	0.892027	-1.17287	0.24085	0.999683
ENSMUSG00000038745	Nlrp6	2.13111	-1.83862	1.56768	-1.17283	0.240865	0.999683
ENSMUSG00000032575	Manf	9.08427	1.19952	1.02277	1.17282	0.240866	0.999683
ENSMUSG00000086290	Snhg12	1.89468	-1.95812	1.67008	-1.17247	0.24101	0.999683
ENSMUSG00000009681	Bcr	1.97272	1.9714	1.68209	1.17199	0.241201	0.999683
ENSMUSG00000040331	Nsmce4a	15.1928	-0.769183	0.656453	-1.17173	0.241307	0.999683
ENSMUSG00000027018	Hat1	3.13454	1.50398	1.28376	1.17154	0.241381	0.999683
ENSMUSG00000030216	Wbp11	6.83379	-1.18094	1.00807	-1.17149	0.241401	0.999683
ENSMUSG00000096472	Cdkn2d	1.56882	2.08764	1.78211	1.17144	0.241422	0.999683
ENSMUSG00000022150	Dab2	19.3612	-0.700848	0.598329	-1.17134	0.241461	0.999683
ENSMUSG00000039715	Dync2i2	1.62728	2.0675	1.76511	1.17132	0.241471	0.999683
ENSMUSG00000028345	Tex10	3.41052	-1.84232	1.5729	-1.17129	0.241481	0.999683
ENSMUSG00000024143	Rhoq	4.72183	1.4094	1.2035	1.17109	0.241564	0.999683
ENSMUSG00000063179	Pstk	4.00122	1.37319	1.17275	1.17091	0.241634	0.999683
ENSMUSG00000020949	Fkbp3	23.9506	0.745527	0.637147	1.1701	0.24196	0.999683
ENSMUSG00000104682	Gm42636	1.43939	-2.33658	1.99898	-1.16889	0.242449	0.999683
ENSMUSG00000039763	Dnajc28	2.32977	1.81232	1.55103	1.16847	0.242619	0.999683
ENSMUSG00000039286	Fndc3b	3.29265	1.58349	1.35522	1.16844	0.242628	0.999683
ENSMUSG00000028910	Mecr	6.33786	1.20244	1.02946	1.16803	0.242795	0.999683
ENSMUSG00000025024	Smndc1	7.83346	-1.04002	0.890563	-1.16782	0.242879	0.999683
ENSMUSG00000025646	Atrip	1.48545	2.17807	1.86509	1.16781	0.242885	0.999683
ENSMUSG00000021039	Snw1	11.0198	0.918343	0.786387	1.1678	0.242887	0.999683
ENSMUSG00000020287	Mpg	3.75729	-1.51549	1.29829	-1.1673	0.243091	0.999683
ENSMUSG00000045257	Morn2	8.08559	-1.06814	0.915304	-1.16698	0.24322	0.999683
ENSMUSG00000029675	Eln	1.26667	-2.61197	2.23921	-1.16647	0.243426	0.999683
ENSMUSG00000004951	Hspb1	3.1161	1.69919	1.45799	1.16544	0.243842	0.999683
ENSMUSG00000066621	Tecpr1	3.1161	1.69919	1.45799	1.16544	0.243842	0.999683
ENSMUSG00000007837	Prrg2	2.87501	-1.61041	1.38345	-1.16406	0.2444	0.999683
ENSMUSG00000046707	Csnk2a2	5.2928	1.33553	1.14812	1.16324	0.244734	0.999683
ENSMUSG00000037720	Tmem33	17.1246	-0.743143	0.638973	-1.16303	0.244818	0.999683
ENSMUSG00000022889	Mrpl39	8.43009	1.07926	0.928487	1.16239	0.245079	0.999683
ENSMUSG00000021494	Ddx41	5.26881	1.22401	1.05309	1.1623	0.245114	0.999683
ENSMUSG00000026197	Zfand2b	3.81322	1.49918	1.29014	1.16203	0.245224	0.999683
ENSMUSG00000063015	Ccni	35.6321	0.631828	0.543799	1.16188	0.245285	0.999683
ENSMUSG00000067818	Myl9	9.29106	0.994051	0.855774	1.16158	0.245406	0.999683
ENSMUSG00000039110	Mycbpap	0.976329	-2.75672	2.37346	-1.16148	0.245447	0.999683
ENSMUSG00000022594	Lynx1	4.11071	1.39027	1.1973	1.16117	0.245572	0.999683
ENSMUSG00000055771	Gm7936	1.22095	-2.89938	2.49777	-1.16079	0.245729	0.999683
ENSMUSG00000044447	Dock5	1.3126	-2.31763	1.99859	-1.15963	0.246198	0.999683
ENSMUSG00000030096	Slc6a6	27.7404	0.827834	0.714088	1.15929	0.246338	0.999683
ENSMUSG00000031875	Cmtm3	3.73782	-1.56441	1.35004	-1.15879	0.246543	0.999683
ENSMUSG00000038305	Spats2l	0.663576	-3.55827	3.07109	-1.15864	0.246605	0.999683
ENSMUSG00000019883	Echdc1	5.07585	1.35896	1.17295	1.15858	0.246629	0.999683
ENSMUSG00000061838	Suclg2	12.8144	0.798713	0.689622	1.15819	0.246787	0.999683
ENSMUSG00000021257	Angel1	1.32496	2.67311	2.30811	1.15814	0.246809	0.999683
ENSMUSG00000001794	Capns1	42.6089	0.607978	0.52511	1.15781	0.246941	0.999683
ENSMUSG00000026972	Arrdc1	3.26984	1.60275	1.38533	1.15695	0.247292	0.999683
ENSMUSG00000063334	Krr1	3.49181	1.55713	1.34621	1.15668	0.247405	0.999683
ENSMUSG00000017009	Sdc4	56.4721	-0.503043	0.435005	-1.15641	0.247515	0.999683
ENSMUSG00000034621	Gpatch8	2.60066	1.94562	1.68381	1.15548	0.247893	0.999683
ENSMUSG00000042116	Vwa1	10.3885	0.970532	0.839994	1.1554	0.247925	0.999683
ENSMUSG00000037235	Mxd4	12.5695	0.963312	0.833851	1.15526	0.247985	0.999683
ENSMUSG00000100104	Gm5644	1.39735	-2.54386	2.2037	-1.15436	0.248354	0.999683
ENSMUSG00000042331	Specc1	3.99734	-1.34639	1.16665	-1.15406	0.248474	0.999683
ENSMUSG00000040701	Ap1g2	0.940834	-2.74895	2.38231	-1.1539	0.24854	0.999683
ENSMUSG00000100153	Ppp1ccb	4.86904	-1.32044	1.14446	-1.15377	0.248593	0.999683
ENSMUSG00000033684	Qsox1	1.2744	-2.44794	2.12257	-1.15329	0.248792	0.999683
ENSMUSG00000038260	Trpm4	1.454	2.12233	1.8419	1.15225	0.24922	0.999683
ENSMUSG00000028673	Fuca1	28.0959	-0.668125	0.579853	-1.15223	0.249226	0.999683
ENSMUSG00000053799	Exoc6	3.5717	-1.36963	1.18917	-1.15175	0.249422	0.999683
ENSMUSG00000058355	Abce1	4.20591	1.469	1.27546	1.15174	0.249427	0.999683
ENSMUSG00000083716	Gm13436	2.02147	-1.96518	1.7072	-1.15111	0.249685	0.999683
ENSMUSG00000009376	Met	10.5594	-0.945731	0.822019	-1.1505	0.249939	0.999683
ENSMUSG00000066637	Ttc32	4.50786	1.26097	1.09614	1.15037	0.24999	0.999683
ENSMUSG00000039745	Htatip2	6.58532	-1.12977	0.982293	-1.15014	0.250088	0.999683
ENSMUSG00000073616	Cops9	18.7215	-0.776167	0.67494	-1.14998	0.250152	0.999683
ENSMUSG00000008859	Rala	14.9784	0.752589	0.654519	1.14983	0.250212	0.999683
ENSMUSG00000008822	Acyp1	7.55165	-1.03672	0.901874	-1.14952	0.25034	0.999683
ENSMUSG00000029705	Cux1	11.2146	0.872743	0.759309	1.14939	0.250394	0.999683
ENSMUSG00000055862	Izumo4	3.60601	-1.45524	1.26657	-1.14896	0.250574	0.999683
ENSMUSG00000009112	Bcl2l13	3.14804	1.47717	1.28586	1.14878	0.250648	0.999683
ENSMUSG00000047126	Cltc	17.9829	-0.736352	0.641179	-1.14844	0.250789	0.999683
ENSMUSG00000025995	Wdr75	3.89366	-1.49511	1.30256	-1.14782	0.251041	0.999683
ENSMUSG00000008140	Emc10	14.3868	-0.849977	0.740607	-1.14768	0.251102	0.999683
ENSMUSG00000029247	Paics	30.2985	0.64314	0.560441	1.14756	0.25115	0.999683
ENSMUSG00000015126	Tsr3	4.09532	1.36116	1.18619	1.14751	0.25117	0.999683
ENSMUSG00000038697	Taf5l	1.29677	2.19376	1.91252	1.14705	0.25136	0.999683
ENSMUSG00000001227	Sema6b	4.90382	-4.47167	3.89948	-1.14674	0.251491	0.999683
ENSMUSG00000066406	Akap13	4.86794	-1.36965	1.19516	-1.146	0.251795	0.999683
ENSMUSG00000031465	Angpt2	3.96146	-1.37691	1.2017	-1.1458	0.251876	0.999683
ENSMUSG00000035944	Ttc38	8.35681	-1.04144	0.908976	-1.14573	0.251909	0.999683
ENSMUSG00000010914	Pdhx	4.55529	1.40553	1.22681	1.14568	0.251929	0.999683
ENSMUSG00000005980	Dnase1	39.3871	-0.710791	0.620526	-1.14547	0.252016	0.999683
ENSMUSG00000002059	Rab34	5.09975	1.19711	1.04518	1.14536	0.25206	0.999683
ENSMUSG00000044807	Zfp354c	1.13988	-2.61437	2.28465	-1.14432	0.252491	0.999683
ENSMUSG00000032123	Dpagt1	1.86814	-1.92185	1.68019	-1.14383	0.252695	0.999683
ENSMUSG00000063511	Snrnp70	13.0821	-0.814977	0.712661	-1.14357	0.252803	0.999683
ENSMUSG00000017412	Cacnb4	2.9109	1.62251	1.41902	1.1434	0.252874	0.999683
ENSMUSG00000038733	Wdr26	16.8749	0.724296	0.633463	1.14339	0.252876	0.999683
ENSMUSG00000024963	Dnajc4	3.23163	1.58523	1.38736	1.14262	0.253197	0.999683
ENSMUSG00000047675	Rps8	16.0464	-0.925922	0.810429	-1.14251	0.253243	0.999683
ENSMUSG00000043518	Rai2	1.37464	-2.44394	2.13948	-1.14231	0.253327	0.999683
ENSMUSG00000008090	Fgfrl1	4.20726	-1.30785	1.1454	-1.14183	0.253524	0.999683
ENSMUSG00000005575	Ube2m	9.02421	0.927446	0.812312	1.14174	0.253564	0.999683
ENSMUSG00000056596	Trnp1	1.00258	2.35485	2.06307	1.14143	0.253692	0.999683
ENSMUSG00000033276	Stk36	0.894902	-2.99521	2.62439	-1.1413	0.253746	0.999683
ENSMUSG00000042496	Prdm10	0.894902	-2.99521	2.62439	-1.1413	0.253746	0.999683
ENSMUSG00000015759	Cnih1	8.75975	0.960027	0.841339	1.14107	0.25384	0.999683
ENSMUSG00000026489	Coq8a	10.6701	-0.917125	0.803826	-1.14095	0.253891	0.999683
ENSMUSG00000021460	Auh	26.182	-0.617486	0.541213	-1.14093	0.253899	0.999683
ENSMUSG00000029207	Apbb2	3.72288	1.38911	1.21755	1.14091	0.253909	0.999683
ENSMUSG00000026032	Ndufb3	35.982	-0.644871	0.565626	-1.1401	0.254244	0.999683
ENSMUSG00000021959	Lats2	3.93852	1.46969	1.28961	1.13964	0.254435	0.999683
ENSMUSG00000027122	Arl14ep	2.04697	-2.153	1.88984	-1.13925	0.2546	0.999683
ENSMUSG00000001663	Gstt1	38.4191	0.567481	0.498515	1.13834	0.254978	0.999683
ENSMUSG00000062203	Gspt1	6.04576	1.17804	1.03505	1.13815	0.255057	0.999683
ENSMUSG00000042371	Slc5a10	45.5023	0.625351	0.549785	1.13745	0.255352	0.999683
ENSMUSG00000025656	Arhgef9	2.68628	-1.73152	1.52311	-1.13683	0.255608	0.999683
ENSMUSG00000022102	Dok2	1.15305	2.24437	1.97455	1.13665	0.255684	0.999683
ENSMUSG00000023707	Ogfod2	2.67961	1.67536	1.47495	1.13587	0.25601	0.999683
ENSMUSG00000031429	Psmd10	0.604561	-3.32557	2.92873	-1.1355	0.256166	0.999683
ENSMUSG00000043067	Dpy19l1	0.604561	-3.32557	2.92873	-1.1355	0.256166	0.999683
ENSMUSG00000046761	Fam83h	0.604561	-3.32557	2.92873	-1.1355	0.256166	0.999683
ENSMUSG00000041712	Ubr7	3.74288	1.48958	1.31186	1.13547	0.256178	0.999683
ENSMUSG00000058833	Rex1bd	10.1114	0.910931	0.802651	1.1349	0.256416	0.999683
ENSMUSG00000039063	Echdc3	7.44951	1.07964	0.951421	1.13477	0.256472	0.999683
ENSMUSG00000007739	Cct4	19.9333	-0.722198	0.636913	-1.1339	0.256835	0.999683
ENSMUSG00000038806	Sde2	3.24559	1.59988	1.41101	1.13385	0.256856	0.999683
ENSMUSG00000031880	Rrad	1.41285	-2.29355	2.02303	-1.13372	0.256914	0.999683
ENSMUSG00000021765	Fst	7.24118	1.02181	0.90164	1.13328	0.257097	0.999683
ENSMUSG00000010025	Aldh3a2	7.38204	1.0477	0.925045	1.13259	0.257387	0.999683
ENSMUSG00000014444	Piezo1	4.07204	1.36583	1.2065	1.13206	0.257611	0.999683
ENSMUSG00000050188	Lsm10	2.79444	1.69061	1.49412	1.13151	0.257841	0.999683
ENSMUSG00000084128	Esrp2	2.35656	-1.92119	1.6981	-1.13138	0.257897	0.999683
ENSMUSG00000029359	Tesc	14.6925	0.757983	0.670005	1.13131	0.257925	0.999683
ENSMUSG00000026159	Agfg1	4.75931	1.345	1.18896	1.13124	0.257952	0.999683
ENSMUSG00000020427	Igfbp3	14.4708	-0.853238	0.754443	-1.13095	0.258076	0.999683
ENSMUSG00000048424	Ranbp3l	1.16912	2.2474	1.98774	1.13063	0.258212	0.999683
ENSMUSG00000049751	Rpl36al	1.95672	-2.03976	1.80413	-1.13061	0.258221	0.999683
ENSMUSG00000020894	Vamp2	2.95329	1.61582	1.42974	1.13015	0.258413	0.999683
ENSMUSG00000031901	Dus2	2.39455	-2.00226	1.77183	-1.13005	0.258454	0.999683
ENSMUSG00000042046	Dstyk	2.89483	1.62912	1.44184	1.12989	0.258522	0.999683
ENSMUSG00000040466	Blvrb	4.02922	1.322	1.17065	1.12929	0.258776	0.999683
ENSMUSG00000026380	Tfcp2l1	17.7775	0.773769	0.685648	1.12852	0.2591	0.999683
ENSMUSG00000059142	Zfp945	4.38619	-1.34956	1.19597	-1.12843	0.259141	0.999683
ENSMUSG00000015023	Ddx19a	1.56863	-2.18649	1.93773	-1.12837	0.259162	0.999683
ENSMUSG00000079477	Rab7	16.2552	0.815369	0.722927	1.12787	0.259374	0.999683
ENSMUSG00000002870	Mcm2	1.61962	-2.20056	1.95136	-1.12771	0.259444	0.999683
ENSMUSG00000024044	Epb41l3	1.61962	-2.20056	1.95136	-1.12771	0.259444	0.999683
ENSMUSG00000024548	Setbp1	3.51881	1.53172	1.35849	1.12752	0.259525	0.999683
ENSMUSG00000054091	1810037I17Rik	22.3864	-0.667381	0.59206	-1.12722	0.25965	0.999683
ENSMUSG00000032418	Me1	14.5764	-0.824258	0.7315	-1.12681	0.259824	0.999683
ENSMUSG00000034501	Pcnx4	1.24785	-2.40897	2.13892	-1.12625	0.260058	0.999683
ENSMUSG00000047412	Zbtb44	6.11259	-1.16421	1.03394	-1.12599	0.260169	0.999683
ENSMUSG00000024570	Rbfa	5.50557	1.27523	1.13291	1.12563	0.260322	0.999683
ENSMUSG00000025935	Tram1	8.66183	-0.956651	0.8499	-1.1256	0.260333	0.999683
ENSMUSG00000031078	Cttn	6.81896	1.07226	0.952761	1.12542	0.26041	0.999683
ENSMUSG00000044708	Kcnj10	4.72534	1.2358	1.09964	1.12382	0.261089	0.999683
ENSMUSG00000029004	Kmt2e	9.91699	1.03439	0.92102	1.1231	0.261396	0.999683
ENSMUSG00000039910	Cited2	16.3104	-0.717565	0.63912	-1.12274	0.261548	0.999683
ENSMUSG00000062761	Zfp512	1.51938	-2.2057	1.96474	-1.12264	0.261589	0.999683
ENSMUSG00000029405	G3bp2	9.87719	0.94513	0.842148	1.12228	0.261741	0.999683
ENSMUSG00000038764	Ptpn3	3.09466	1.55208	1.38328	1.12204	0.261847	0.999683
ENSMUSG00000022601	Zbtb11	3.30483	-1.51046	1.34624	-1.12198	0.26187	0.999683
ENSMUSG00000042055	Wdr11	3.41032	1.45709	1.29874	1.12192	0.261896	0.999683
ENSMUSG00000024845	Tmem134	3.55634	1.37902	1.22935	1.12174	0.261971	0.999683
ENSMUSG00000025790	Slco3a1	5.87315	1.14769	1.02342	1.12142	0.26211	0.999683
ENSMUSG00000005615	Pcyt1a	5.71254	1.14095	1.01802	1.12075	0.262396	0.999683
ENSMUSG00000036504	Phpt1	19.7208	-0.810016	0.723032	-1.12031	0.262584	0.999683
ENSMUSG00000048787	Dcun1d3	2.19145	1.74698	1.55984	1.11997	0.262726	0.999683
ENSMUSG00000010057	Nprl2	4.1875	1.41373	1.26322	1.11915	0.263075	0.999683
ENSMUSG00000040268	Plekha1	5.64724	-1.13314	1.01291	-1.1187	0.263268	0.999683
ENSMUSG00000027860	Vangl1	1.8043	1.90684	1.70478	1.11852	0.263343	0.999683
ENSMUSG00000038801	Scgb1c1	2.732	-1.65112	1.47616	-1.11852	0.263344	0.999683
ENSMUSG00000029335	Bmp3	0.987991	-2.65065	2.37057	-1.11815	0.263505	0.999683
ENSMUSG00000026843	Fubp3	2.64141	1.65552	1.48108	1.11778	0.263662	0.999683
ENSMUSG00000090394	4930523C07Rik	4.90877	-1.30322	1.16643	-1.11727	0.26388	0.999683
ENSMUSG00000036114	Rpp25l	5.80256	-1.20283	1.07721	-1.11662	0.264156	0.999683
ENSMUSG00000027678	Ncoa3	3.1839	1.42091	1.27267	1.11648	0.264216	0.999683
ENSMUSG00000045948	Mrps12	9.35435	0.917336	0.821944	1.11606	0.264398	0.999683
ENSMUSG00000023064	Sncg	2.31278	-1.74433	1.56317	-1.11589	0.264468	0.999683
ENSMUSG00000031153	Gripap1	2.72808	1.50974	1.35295	1.11589	0.264468	0.999683
ENSMUSG00000022472	Desi1	2.32067	1.72566	1.54659	1.11578	0.264515	0.999683
ENSMUSG00000030527	Crtc3	1.74144	2.09396	1.87766	1.1152	0.264766	0.999683
ENSMUSG00000037652	Phc3	2.52914	1.67604	1.50295	1.11516	0.264781	0.999683
ENSMUSG00000033685	Ucp2	2.11153	1.83327	1.64403	1.11511	0.264804	0.999683
ENSMUSG00000030861	Acadsb	16.5437	0.765013	0.686286	1.11472	0.264972	0.999683
ENSMUSG00000079197	Psme2	8.39955	1.0282	0.922493	1.11459	0.265026	0.999683
ENSMUSG00000022110	Sucla2	30.5453	0.69059	0.619648	1.11449	0.26507	0.999683
ENSMUSG00000062270	Morf4l1	4.57395	1.35151	1.21313	1.11407	0.265251	0.999683
ENSMUSG00000019179	Mdh2	80.7927	0.436613	0.392009	1.11378	0.265372	0.999683
ENSMUSG00000034088	Hdlbp	10.4659	1.02692	0.922337	1.11338	0.265544	0.999683
ENSMUSG00000039148	Sart1	8.19881	0.92245	0.82867	1.11317	0.265636	0.999683
ENSMUSG00000000567	Sox9	0.731348	-3.43667	3.08744	-1.11311	0.265659	0.999683
ENSMUSG00000015947	Fcgr1	0.731348	-3.43667	3.08744	-1.11311	0.265659	0.999683
ENSMUSG00000022758	P2rx6	0.731348	-3.43667	3.08744	-1.11311	0.265659	0.999683
ENSMUSG00000029915	Clec5a	0.731348	-3.43667	3.08744	-1.11311	0.265659	0.999683
ENSMUSG00000031444	F10	0.731348	-3.43667	3.08744	-1.11311	0.265659	0.999683
ENSMUSG00000031845	Bco1	0.731348	-3.43667	3.08744	-1.11311	0.265659	0.999683
ENSMUSG00000034116	Vav1	0.731348	-3.43667	3.08744	-1.11311	0.265659	0.999683
ENSMUSG00000038860	Garnl3	0.731348	-3.43667	3.08744	-1.11311	0.265659	0.999683
ENSMUSG00000040264	Gbp2b	0.731348	-3.43667	3.08744	-1.11311	0.265659	0.999683
ENSMUSG00000043621	Ubxn10	0.731348	-3.43667	3.08744	-1.11311	0.265659	0.999683
ENSMUSG00000047466	8030462N17Rik	0.731348	-3.43667	3.08744	-1.11311	0.265659	0.999683
ENSMUSG00000047528	Flacc1	0.731348	-3.43667	3.08744	-1.11311	0.265659	0.999683
ENSMUSG00000048450	Msx1	0.731348	-3.43667	3.08744	-1.11311	0.265659	0.999683
ENSMUSG00000064141	Zfp69	0.731348	-3.43667	3.08744	-1.11311	0.265659	0.999683
ENSMUSG00000096960	A230028O05Rik	0.731348	-3.43667	3.08744	-1.11311	0.265659	0.999683
ENSMUSG00000004341	Gpx6	22.3423	0.761495	0.684414	1.11262	0.26587	0.999683
ENSMUSG00000028779	Pef1	7.71187	0.969534	0.871403	1.11261	0.265875	0.999683
ENSMUSG00000049106	Dcaf5	4.80316	-1.15954	1.04224	-1.11254	0.265905	0.999683
ENSMUSG00000017776	Crk	10.7532	0.899178	0.808229	1.11253	0.265911	0.999683
ENSMUSG00000064210	Ano6	2.63316	-1.57538	1.41604	-1.11252	0.265913	0.999683
ENSMUSG00000000326	Comt	2.20819	1.85866	1.67181	1.11176	0.26624	0.999683
ENSMUSG00000022204	Ngdn	7.60136	1.05571	0.949591	1.11175	0.266246	0.999683
ENSMUSG00000025423	Pias2	7.57298	1.01989	0.917435	1.11168	0.266276	0.999683
ENSMUSG00000021241	Isca2	8.1036	1.01364	0.911866	1.11161	0.266306	0.999683
ENSMUSG00000029840	Mtpn	23.1407	0.749024	0.673946	1.1114	0.266396	0.999683
ENSMUSG00000026667	Uhmk1	5.96931	1.24525	1.1206	1.11123	0.266468	0.999683
ENSMUSG00000001134	Uxt	4.52656	-1.32657	1.1943	-1.11074	0.266679	0.999683
ENSMUSG00000035828	Pim3	14.0766	0.910423	0.819729	1.11064	0.266724	0.999683
ENSMUSG00000101111	Gm28437	232.242	-1.11567	1.0048	-1.11034	0.266853	0.999683
ENSMUSG00000039648	Kyat1	3.99552	-1.44534	1.30174	-1.11031	0.266866	0.999683
ENSMUSG00000025127	Gcgr	5.83107	-1.1065	0.996637	-1.11023	0.266898	0.999683
ENSMUSG00000094483	Purb	9.56497	1.06844	0.962607	1.10994	0.267024	0.999683
ENSMUSG00000082465	Rps6-ps3	1.73362	-2.02782	1.82762	-1.10954	0.267197	0.999683
ENSMUSG00000022893	Adamts1	2.72761	-1.68085	1.51494	-1.10951	0.26721	0.999683
ENSMUSG00000020280	Pus10	4.03914	-1.70528	1.53728	-1.10928	0.267308	0.999683
ENSMUSG00000029167	Ppargc1a	26.584	0.591799	0.533511	1.10925	0.267321	0.999683
ENSMUSG00000040725	Hnrnpul1	3.73894	1.40729	1.2696	1.10845	0.267668	0.999683
ENSMUSG00000022663	Atg3	12.0923	0.813106	0.733647	1.10831	0.267729	0.999683
ENSMUSG00000024146	Cript	13.3717	0.82179	0.741655	1.10805	0.267841	0.999683
ENSMUSG00000107788	Gm6266	1.41139	2.30549	2.08162	1.10755	0.268058	0.999683
ENSMUSG00000037295	Ldlrap1	1.63128	-2.04176	1.8437	-1.10743	0.26811	0.999683
ENSMUSG00000034252	Senp6	14.0803	0.781518	0.705843	1.10721	0.268202	0.999683
ENSMUSG00000022552	Sharpin	4.3708	1.35428	1.22337	1.10701	0.268288	0.999683
ENSMUSG00000024400	Wdr33	5.86854	1.07936	0.975229	1.10678	0.268391	0.999683
ENSMUSG00000035992	Fnip1	3.12288	1.41457	1.27846	1.10646	0.268528	0.999683
ENSMUSG00000037896	Rcor1	3.96674	1.32633	1.19882	1.10637	0.268568	0.999683
ENSMUSG00000036835	Psenen	3.14008	1.62465	1.46867	1.10621	0.268637	0.999683
ENSMUSG00000097321	1700028E10Rik	1.48924	-4.3583	3.94042	-1.10605	0.268705	0.999683
ENSMUSG00000027665	Pik3ca	7.1612	1.04829	0.94802	1.10577	0.268825	0.999683
ENSMUSG00000024566	Atp9b	2.58784	-1.60606	1.45301	-1.10533	0.269015	0.999683
ENSMUSG00000006289	Osgep	4.61051	1.21829	1.10258	1.10495	0.269182	0.999683
ENSMUSG00000036880	Acaa2	47.6651	0.571086	0.516934	1.10476	0.269265	0.999683
ENSMUSG00000022708	Zbtb20	13.7273	0.848456	0.768066	1.10467	0.269305	0.999683
ENSMUSG00000087497	2810001G20Rik	3.14018	-1.75727	1.59117	-1.10439	0.269424	0.999683
ENSMUSG00000056579	Tug1	2.76626	1.90312	1.72429	1.10372	0.269716	0.999683
ENSMUSG00000013822	Elof1	10.0347	0.941107	0.85311	1.10315	0.269962	0.999683
ENSMUSG00000029199	Lias	6.00516	1.21731	1.1035	1.10314	0.269968	0.999683
ENSMUSG00000060657	Marf1	2.08985	1.86496	1.69066	1.1031	0.269984	0.999683
ENSMUSG00000062054	Iah1	63.0377	0.477193	0.432702	1.10282	0.270104	0.999683
ENSMUSG00000053253	Ndfip2	18.9651	-0.665089	0.603356	-1.10232	0.270324	0.999683
ENSMUSG00000046027	Stard5	8.20475	0.946801	0.8595	1.10157	0.270648	0.999683
ENSMUSG00000018848	Rars	8.6773	-0.927693	0.842971	-1.1005	0.271113	0.999683
ENSMUSG00000024516	Sec11c	8.86442	-0.933184	0.847998	-1.10045	0.271134	0.999683
ENSMUSG00000036591	Arhgap21	2.51039	-1.84991	1.68158	-1.1001	0.271288	0.999683
ENSMUSG00000001020	S100a4	1.05392	-2.59637	2.36078	-1.09979	0.271422	0.999683
ENSMUSG00000038900	Rpl12	1.05392	-2.59637	2.36078	-1.09979	0.271422	0.999683
ENSMUSG00000024941	Scyl1	4.89556	1.30109	1.18323	1.09961	0.271503	0.999683
ENSMUSG00000041220	Elovl6	9.78491	-0.872532	0.793675	-1.09936	0.271613	0.999683
ENSMUSG00000032932	Hspa13	5.89895	-1.2609	1.14768	-1.09865	0.27192	0.999683
ENSMUSG00000024826	Dpf2	2.66166	1.62019	1.47509	1.09837	0.272042	0.999683
ENSMUSG00000023043	Krt18	7.30578	-0.98206	0.894151	-1.09831	0.272067	0.999683
ENSMUSG00000012405	Rpl15	7.13078	-1.09613	0.998491	-1.09779	0.272297	0.999683
ENSMUSG00000026965	Anapc2	3.95046	1.37405	1.25169	1.09776	0.272311	0.999683
ENSMUSG00000003420	Fcgrt	24.0483	0.647586	0.589989	1.09762	0.272369	0.999683
ENSMUSG00000032105	Pdzd3	7.72439	-0.935398	0.852287	-1.09752	0.272416	0.999683
ENSMUSG00000034707	Gns	12.912	-0.772591	0.704342	-1.0969	0.272686	0.999683
ENSMUSG00000002014	Ssr4	21.4257	0.702024	0.640033	1.09686	0.272704	0.999683
ENSMUSG00000078771	Evi2a	0.578018	-3.26707	2.97887	-1.09675	0.272753	0.999683
ENSMUSG00000079602	9230102O04Rik	0.578018	-3.26707	2.97887	-1.09675	0.272753	0.999683
ENSMUSG00000030031	Kbtbd8	1.604	-4.35738	3.97327	-1.09667	0.272784	0.999683
ENSMUSG00000070574	2310016G11Rik	1.604	-4.35738	3.97327	-1.09667	0.272784	0.999683
ENSMUSG00000110360	Gm45380	1.604	-4.35738	3.97327	-1.09667	0.272784	0.999683
ENSMUSG00000111897	Gm19810	1.604	-4.35738	3.97327	-1.09667	0.272784	0.999683
ENSMUSG00000112941	Gm48623	1.604	-4.35738	3.97327	-1.09667	0.272784	0.999683
ENSMUSG00000054702	Ap1s3	2.4304	-1.79798	1.64012	-1.09625	0.27297	0.999683
ENSMUSG00000027712	Anxa5	35.6898	0.608083	0.554826	1.09599	0.273083	0.999683
ENSMUSG00000017631	Abr	7.32627	-1.01411	0.9254	-1.09586	0.273139	0.999683
ENSMUSG00000074358	Ccdc61	2.59326	-1.71558	1.56595	-1.09555	0.273274	0.999683
ENSMUSG00000024325	Ring1	4.32731	1.27919	1.16766	1.09551	0.273292	0.999683
ENSMUSG00000059897	Zfp930	1.74328	1.89217	1.72857	1.09465	0.273671	0.999683
ENSMUSG00000028936	Rpl22	24.0348	-0.701515	0.640869	-1.09463	0.273678	0.999683
ENSMUSG00000019866	Crybg1	0.887748	-2.65541	2.4259	-1.09461	0.273688	0.999683
ENSMUSG00000060716	Plekhh1	0.887748	-2.65541	2.4259	-1.09461	0.273688	0.999683
ENSMUSG00000028211	Trp53inp1	3.15245	1.60712	1.46881	1.09417	0.273882	0.999683
ENSMUSG00000018974	Sart3	2.45927	1.69247	1.54707	1.09399	0.273961	0.999683
ENSMUSG00000003992	Ssbp2	2.71291	1.58913	1.45283	1.09382	0.274034	0.999683
ENSMUSG00000034361	Cpne2	4.53152	-3.09924	2.83423	-1.09351	0.274172	0.999683
ENSMUSG00000020186	Csrp2	33.8517	0.545528	0.498899	1.09346	0.27419	0.999683
ENSMUSG00000022130	Tgds	5.20543	-1.41418	1.29452	-1.09243	0.274644	0.999683
ENSMUSG00000034636	Zyg11b	3.08581	1.59747	1.46239	1.09237	0.274672	0.999683
ENSMUSG00000086503	Xist	7.03694	0.982211	0.899181	1.09234	0.274684	0.999683
ENSMUSG00000027466	Rbck1	3.52254	1.49568	1.37039	1.09142	0.275086	0.999683
ENSMUSG00000020307	Cdc34	11.9904	0.772696	0.708395	1.09077	0.275374	0.999683
ENSMUSG00000029581	Fscn1	1.22711	2.0866	1.913	1.09075	0.275384	0.999683
ENSMUSG00000022885	St6gal1	4.61482	-1.35934	1.24641	-1.09061	0.275446	0.999683
ENSMUSG00000038784	Cnot4	2.38542	1.66138	1.52363	1.09041	0.275533	0.999683
ENSMUSG00000021097	Clmn	12.4641	0.849972	0.77958	1.09029	0.275584	0.999683
ENSMUSG00000074826	Gm10767	2.9576	-1.7482	1.60354	-1.09021	0.275621	0.999683
ENSMUSG00000035161	Ints6	1.4966	1.95686	1.79533	1.08997	0.275727	0.999683
ENSMUSG00000020311	Erlec1	10.4022	-0.878808	0.806309	-1.08991	0.275751	0.999683
ENSMUSG00000026156	B3gat2	6.22785	-1.02503	0.940685	-1.08967	0.275859	0.999683
ENSMUSG00000027886	Cfap276	1.4627	-4.33058	3.97445	-1.0896	0.275887	0.999683
ENSMUSG00000029054	Gabrd	1.4627	-4.33058	3.97445	-1.0896	0.275887	0.999683
ENSMUSG00000036334	Igsf10	1.4627	-4.33058	3.97445	-1.0896	0.275887	0.999683
ENSMUSG00000058006	Mdn1	1.37853	-2.15544	1.97918	-1.08906	0.276129	0.999683
ENSMUSG00000036442	Thap11	3.40352	1.51395	1.39048	1.0888	0.276242	0.999683
ENSMUSG00000008658	Rbfox1	1.57746	-4.32751	3.97459	-1.0888	0.276244	0.999683
ENSMUSG00000037020	Wdr62	1.57746	-4.32751	3.97459	-1.0888	0.276244	0.999683
ENSMUSG00000082746	Rps12-ps1	1.57746	-4.32751	3.97459	-1.0888	0.276244	0.999683
ENSMUSG00000106209	Gm42918	1.57746	-4.32751	3.97459	-1.0888	0.276244	0.999683
ENSMUSG00000029428	Stx2	2.15414	1.73039	1.58942	1.08869	0.276289	0.999683
ENSMUSG00000055531	Cpsf6	3.44915	1.49376	1.37288	1.08805	0.276575	0.999683
ENSMUSG00000042770	Hebp1	6.69269	-0.998845	0.918422	-1.08757	0.276787	0.999683
ENSMUSG00000022471	Xrcc6	3.44262	-1.39988	1.28798	-1.08688	0.277091	0.999683
ENSMUSG00000056671	Prelid2	3.94968	1.41643	1.30427	1.086	0.277481	0.999683
ENSMUSG00000028150	Rorc	3.4211	1.46892	1.35267	1.08594	0.277507	0.999683
ENSMUSG00000025880	Smad7	3.54724	1.32902	1.22396	1.08583	0.277555	0.999683
ENSMUSG00000001424	Snd1	3.83631	1.32248	1.21805	1.08573	0.277596	0.999683
ENSMUSG00000027533	Fabp5	1.64078	2.05093	1.88917	1.08562	0.277646	0.999683
ENSMUSG00000035595	Fam174c	1.77545	-2.32002	2.13759	-1.08534	0.277771	0.999683
ENSMUSG00000018931	Natd1	2.85453	1.64041	1.5121	1.08486	0.277984	0.999683
ENSMUSG00000034403	Pja1	8.29776	1.01249	0.933607	1.0845	0.278144	0.999683
ENSMUSG00000025025	Mxi1	8.66845	0.92612	0.854425	1.08391	0.278405	0.999683
ENSMUSG00000034211	Mrps17	14.0689	-0.748897	0.690991	-1.0838	0.278453	0.999683
ENSMUSG00000041308	Sntb2	2.16601	1.78926	1.65136	1.08351	0.278582	0.999683
ENSMUSG00000038268	Ovca2	2.36836	-1.76118	1.62561	-1.0834	0.278632	0.999683
ENSMUSG00000038844	Kif16b	3.8281	1.40018	1.29251	1.0833	0.278674	0.999683
ENSMUSG00000033411	Ctdspl2	1.64335	2.09209	1.93162	1.08307	0.278776	0.999683
ENSMUSG00000026577	Blzf1	2.32486	1.68843	1.55982	1.08245	0.279052	0.999683
ENSMUSG00000030410	Dmwd	2.74855	1.59664	1.47562	1.08201	0.279247	0.999683
ENSMUSG00000029729	Zkscan1	7.05942	1.01669	0.939998	1.08159	0.279434	0.999683
ENSMUSG00000045503	Sys1	12.4193	0.754535	0.69767	1.08151	0.279472	0.999683
ENSMUSG00000011960	Ccnt1	3.34318	1.45913	1.35014	1.08073	0.279818	0.999683
ENSMUSG00000035342	Lzts2	5.39565	1.14686	1.06165	1.08027	0.280024	0.999683
ENSMUSG00000028948	Nol9	2.10964	1.76612	1.63555	1.07984	0.280215	0.999683
ENSMUSG00000102234	Gm37885	0.98954	2.65319	2.45784	1.07948	0.280372	0.999683
ENSMUSG00000042505	Sdhaf3	3.18134	1.39705	1.29503	1.07878	0.280684	0.999683
ENSMUSG00000001229	Dpp9	1.75561	2.03639	1.88981	1.07756	0.28123	0.999683
ENSMUSG00000030811	Fbxl19	1.60474	-2.00356	1.85958	-1.07743	0.281289	0.999683
ENSMUSG00000028648	Ndufs5	7.1359	-1.035	0.961325	-1.07664	0.281641	0.999683
ENSMUSG00000020656	Grhl1	0.868359	-2.86925	2.66532	-1.07651	0.281698	0.999683
ENSMUSG00000025227	Mfsd13a	0.868359	-2.86925	2.66532	-1.07651	0.281698	0.999683
ENSMUSG00000026856	Dolpp1	0.868359	-2.86925	2.66532	-1.07651	0.281698	0.999683
ENSMUSG00000029188	Slc34a2	0.868359	-2.86925	2.66532	-1.07651	0.281698	0.999683
ENSMUSG00000062078	Qki	8.43606	1.09112	1.01368	1.0764	0.281748	0.999683
ENSMUSG00000009630	Ppp2cb	3.29147	1.46244	1.35921	1.07595	0.281949	0.999683
ENSMUSG00000063229	Ldha	49.8342	0.522923	0.486012	1.07594	0.281952	0.999683
ENSMUSG00000018211	Wfdc15b	177.553	-0.49682	0.461854	-1.07571	0.282058	0.999683
ENSMUSG00000020798	Spns3	1.32155	-2.37259	2.20583	-1.0756	0.282107	0.999683
ENSMUSG00000057147	Dph6	2.25709	1.6901	1.57191	1.07519	0.282291	0.999683
ENSMUSG00000079465	Col4a3	5.82197	-1.01069	0.940274	-1.07489	0.282424	0.999683
ENSMUSG00000037032	Apbb1	4.5265	-1.39323	1.29655	-1.07457	0.282567	0.999683
ENSMUSG00000029657	Hsph1	8.27524	0.980236	0.912418	1.07433	0.282676	0.999683
ENSMUSG00000019797	Mtres1	9.22927	0.890534	0.828937	1.07431	0.282684	0.999683
ENSMUSG00000027102	Hoxd8	22.9381	0.726712	0.676958	1.0735	0.283049	0.999683
ENSMUSG00000020456	Ogdh	32.3303	0.534532	0.498959	1.07129	0.284037	0.999683
ENSMUSG00000038982	Bloc1s5	2.32802	-1.76922	1.65172	-1.07114	0.284106	0.999683
ENSMUSG00000031667	Aktip	25.753	0.623696	0.582585	1.07057	0.284364	0.999683
ENSMUSG00000030878	Cdr2	8.8636	0.952642	0.889993	1.07039	0.284443	0.999683
ENSMUSG00000032224	Fam81a	6.84685	1.01689	0.950489	1.06986	0.284682	0.999683
ENSMUSG00000042364	Snx18	5.56084	1.06236	0.993033	1.06981	0.284703	0.999683
ENSMUSG00000002307	Daxx	2.51119	1.62213	1.51628	1.06981	0.284706	0.999683
ENSMUSG00000106943	Dancr	2.13255	-1.79798	1.68102	-1.06958	0.284809	0.999683
ENSMUSG00000022837	Iqcb1	2.65837	-1.58556	1.48302	-1.06914	0.285005	0.999683
ENSMUSG00000024694	Keg1	109.71	0.424193	0.396837	1.06894	0.285098	0.999683
ENSMUSG00000027684	Mecom	7.11409	1.0335	0.96715	1.06861	0.285247	0.999683
ENSMUSG00000091509	Gm17066	1.95242	1.77859	1.66473	1.06839	0.285342	0.999683
ENSMUSG00000006476	Nsmf	1.77284	1.86486	1.74602	1.06807	0.28549	0.999683
ENSMUSG00000003437	Paf1	12.6872	-0.772728	0.723934	-1.0674	0.285791	0.999683
ENSMUSG00000037993	Dhx38	2.25034	1.71199	1.6043	1.06713	0.285915	0.999683
ENSMUSG00000032977	Fam207a	3.746	-1.26276	1.18375	-1.06675	0.286087	0.999683
ENSMUSG00000042198	Chchd7	20.4582	-0.779287	0.73053	-1.06674	0.286089	0.999683
ENSMUSG00000030494	Rhpn2	2.24302	-1.68686	1.58233	-1.06606	0.286398	0.999683
ENSMUSG00000020537	Drg2	3.36793	-1.50668	1.41434	-1.06529	0.286745	0.999683
ENSMUSG00000020132	Rab21	9.94269	0.948825	0.890724	1.06523	0.286772	0.999683
ENSMUSG00000038871	Bpgm	9.55461	0.948779	0.890891	1.06498	0.286886	0.999683
ENSMUSG00000036820	Amdhd2	7.01295	-1.09555	1.03003	-1.06361	0.287506	0.999683
ENSMUSG00000017715	Pgs1	3.65187	1.27174	1.19618	1.06317	0.287706	0.999683
ENSMUSG00000020630	Rnaseh1	1.24926	2.12294	1.99754	1.06278	0.287882	0.999683
ENSMUSG00000110545	Gm7730	1.02738	-2.54285	2.39343	-1.06243	0.28804	0.999683
ENSMUSG00000062997	Rpl35	4.59848	-1.32707	1.24922	-1.06232	0.28809	0.999683
ENSMUSG00000027472	Pdrg1	6.72266	0.969829	0.913035	1.0622	0.288143	0.999683
ENSMUSG00000070520	Nsmce3	4.57757	-1.15989	1.09197	-1.06219	0.288149	0.999683
ENSMUSG00000039382	Wdr45	5.34162	-1.11756	1.05241	-1.06191	0.288275	0.999683
ENSMUSG00000003812	Dnase2a	2.31668	-1.55587	1.46553	-1.06164	0.288398	0.999683
ENSMUSG00000031393	Mecp2	3.28262	1.4859	1.40046	1.06101	0.288685	0.999683
ENSMUSG00000027668	Mfn1	6.79337	0.982816	0.926376	1.06093	0.288724	0.999683
ENSMUSG00000029922	Mkrn1	13.2199	0.775639	0.731257	1.06069	0.288829	0.999683
ENSMUSG00000023089	Ndufa5	64.7973	-0.555073	0.523339	-1.06064	0.288855	0.999683
ENSMUSG00000026107	Nabp1	5.88054	1.29106	1.21741	1.0605	0.288918	0.999683
ENSMUSG00000027573	Gid8	5.49769	1.11448	1.05093	1.06047	0.288931	0.999683
ENSMUSG00000029684	Wasl	11.6319	0.8449	0.79683	1.06033	0.288996	0.999683
ENSMUSG00000027829	Ccnl1	4.4332	1.29251	1.21918	1.06015	0.289077	0.999683
ENSMUSG00000032590	Apeh	8.975	0.918785	0.867047	1.05967	0.289294	0.999683
ENSMUSG00000026222	Sp100	2.76415	1.5827	1.49407	1.05932	0.289454	0.999683
ENSMUSG00000025917	Cops5	12.7236	0.837152	0.790496	1.05902	0.28959	0.999683
ENSMUSG00000026393	Nek7	16.5317	0.697593	0.658725	1.059	0.289597	0.999683
ENSMUSG00000039826	Trub2	1.77913	1.78991	1.69032	1.05892	0.289638	0.999683
ENSMUSG00000054408	Spcs3	3.61958	-1.24941	1.18018	-1.05866	0.289753	0.999683
ENSMUSG00000001604	Tcea3	17.2475	-1.56403	1.47756	-1.05852	0.289816	0.999683
ENSMUSG00000003418	St8sia6	2.98901	-1.45514	1.37484	-1.0584	0.289873	0.999683
ENSMUSG00000028049	Scamp3	6.17454	1.09681	1.03692	1.05775	0.290169	0.999683
ENSMUSG00000057329	Bcl2	3.07369	1.46773	1.38799	1.05745	0.290306	0.999683
ENSMUSG00000015943	Bola1	8.31549	1.00169	0.947273	1.05745	0.290307	0.999683
ENSMUSG00000025185	Loxl4	0.551475	-3.20599	3.03315	-1.05699	0.290518	0.999683
ENSMUSG00000030731	Syt3	0.551475	-3.20599	3.03315	-1.05699	0.290518	0.999683
ENSMUSG00000038383	Pigu	0.551475	-3.20599	3.03315	-1.05699	0.290518	0.999683
ENSMUSG00000041679	Fbxl9	0.551475	-3.20599	3.03315	-1.05699	0.290518	0.999683
ENSMUSG00000097261	4930532G15Rik	0.8967	-2.60832	2.46901	-1.05642	0.290774	0.999683
ENSMUSG00000040387	Klhl32	1.27882	2.08409	1.97296	1.05633	0.290819	0.999683
ENSMUSG00000030720	Cln3	3.43006	1.46431	1.38629	1.05628	0.29084	0.999683
ENSMUSG00000031886	Ces2e	1.4584	1.92059	1.81941	1.05561	0.291146	0.999683
ENSMUSG00000029701	Rbm28	5.10381	1.15619	1.09628	1.05465	0.291588	0.999683
ENSMUSG00000029466	Anapc7	3.72887	1.3808	1.30938	1.05455	0.291632	0.999683
ENSMUSG00000031351	Zfp185	1.0868	-2.45135	2.32498	-1.05435	0.291722	0.999683
ENSMUSG00000026617	Bpnt1	22.672	0.63488	0.602292	1.05411	0.291834	0.999683
ENSMUSG00000027357	Crls1	5.92192	1.02494	0.972522	1.0539	0.291931	0.999683
ENSMUSG00000050552	Lamtor4	15.4213	-0.800238	0.759847	-1.05316	0.292269	0.999683
ENSMUSG00000022019	Tdrd3	2.79116	1.52317	1.44665	1.0529	0.292388	0.999683
ENSMUSG00000035585	Tsen34	6.25556	1.04967	0.997315	1.0525	0.292571	0.999683
ENSMUSG00000040883	Tmem205	37.7076	-0.602107	0.57222	-1.05223	0.292694	0.999683
ENSMUSG00000031059	Ndufb11	86.098	-0.480275	0.456485	-1.05211	0.292747	0.999683
ENSMUSG00000020235	Fzr1	1.25182	2.16197	2.05518	1.05196	0.292819	0.999683
ENSMUSG00000032449	Slc25a36	6.39438	-1.03147	0.980712	-1.05175	0.292913	0.999683
ENSMUSG00000022051	Bnip3l	18.1125	-0.636568	0.605405	-1.05147	0.293041	0.999683
ENSMUSG00000074909	Ranbp6	2.20261	1.57365	1.49743	1.0509	0.293305	0.999683
ENSMUSG00000025937	Lactb2	26.182	-0.568607	0.541248	-1.05055	0.293466	0.999683
ENSMUSG00000028756	Pink1	41.0062	-0.524154	0.499014	-1.05038	0.293544	0.999683
ENSMUSG00000039615	Stub1	12.7853	-0.785837	0.748417	-1.05	0.293719	0.999683
ENSMUSG00000025494	Sigirr	9.71534	-0.820908	0.781988	-1.04977	0.293823	0.999683
ENSMUSG00000028167	Bdh2	27.3229	-0.613797	0.584731	-1.04971	0.293852	0.999683
ENSMUSG00000026798	Coq4	3.24395	1.43739	1.36975	1.04938	0.294002	0.999683
ENSMUSG00000040170	Fmo2	13.5733	0.93314	0.889594	1.04895	0.294201	0.999683
ENSMUSG00000026544	Dusp23	7.71658	-1.09174	1.04097	-1.04878	0.294282	0.999683
ENSMUSG00000020326	Ccng1	15.4707	0.741241	0.706791	1.04874	0.294297	0.999683
ENSMUSG00000051853	Arf3	8.14494	0.978548	0.933271	1.04851	0.294402	0.999683
ENSMUSG00000048490	Nrip1	4.71741	1.16552	1.11241	1.04774	0.294759	0.999683
ENSMUSG00000022828	Gtf2e1	1.33007	1.9796	1.89059	1.04708	0.295063	0.999683
ENSMUSG00000032883	Acsl3	3.54071	-1.44804	1.38401	-1.04626	0.295441	0.999683
ENSMUSG00000007207	Stx1a	0.934905	-2.54716	2.43583	-1.0457	0.295698	0.999683
ENSMUSG00000025358	Cdk2	1.16823	-2.29063	2.19102	-1.04546	0.295809	0.999683
ENSMUSG00000028715	Cyp4a14	6.60123	-1.13509	1.08578	-1.04542	0.295829	0.999683
ENSMUSG00000037060	Cavin3	11.0843	-0.868301	0.830875	-1.04504	0.296003	0.999683
ENSMUSG00000024177	Nme4	1.53999	-2.09246	2.00265	-1.04485	0.296093	0.999683
ENSMUSG00000026659	Dusp12	1.53999	-2.09246	2.00265	-1.04485	0.296093	0.999683
ENSMUSG00000000399	Ndufa9	64.5956	0.433264	0.415071	1.04383	0.296564	0.999683
ENSMUSG00000001053	N4bp3	2.01717	1.70355	1.63309	1.04314	0.296883	0.999683
ENSMUSG00000091537	Tma7	14.612	-0.847077	0.812234	-1.0429	0.296995	0.999683
ENSMUSG00000067367	Lyar	3.69536	1.29245	1.23968	1.04257	0.297149	0.999683
ENSMUSG00000032018	Sc5d	4.20267	-1.20519	1.15646	-1.04214	0.297348	0.999683
ENSMUSG00000051256	Jagn1	15.9547	0.784268	0.752682	1.04197	0.297428	0.999683
ENSMUSG00000105135	Gm43667	1.125	-2.39512	2.29911	-1.04176	0.297525	0.999683
ENSMUSG00000040029	Ipo8	2.93253	1.4714	1.41271	1.04154	0.297624	0.999683
ENSMUSG00000022811	Zfp148	4.75766	1.28085	1.22991	1.04142	0.297681	0.999683
ENSMUSG00000027601	Mtfr1	7.58966	0.891958	0.856555	1.04133	0.297722	0.999683
ENSMUSG00000038816	Ctnnal1	3.73306	1.34859	1.29518	1.04124	0.297763	0.999683
ENSMUSG00000032353	Tmed3	15.3687	-0.737628	0.708523	-1.04108	0.297839	0.999683
ENSMUSG00000022236	Ropn1l	1.78497	-1.9265	1.85067	-1.04097	0.297887	0.999683
ENSMUSG00000038398	Upf3a	7.35687	0.925454	0.889149	1.04083	0.297954	0.999683
ENSMUSG00000014361	Mertk	3.28115	-1.32688	1.27536	-1.0404	0.298156	0.999683
ENSMUSG00000067847	Romo1	21.7201	-0.667083	0.641232	-1.04031	0.298194	0.999683
ENSMUSG00000032959	Pebp1	44.6337	-0.532657	0.512179	-1.03998	0.298348	0.999683
ENSMUSG00000090019	Gimap1	0.796457	-2.61186	2.51385	-1.03899	0.298811	0.999683
ENSMUSG00000041241	Mul1	5.81363	0.99786	0.960454	1.03895	0.298829	0.999683
ENSMUSG00000027281	Slx4ip	1.10135	2.22386	2.14096	1.03872	0.298935	0.999683
ENSMUSG00000034192	Lsm3	3.75587	-1.24688	1.20192	-1.03741	0.299545	0.999683
ENSMUSG00000007656	Arpp19	17.3274	-0.709095	0.683717	-1.03712	0.29968	0.999683
ENSMUSG00000018882	Mrpl45	6.59622	1.0061	0.970362	1.03683	0.299813	0.999683
ENSMUSG00000038538	Ubn2	3.10279	1.43575	1.38475	1.03682	0.299819	0.999683
ENSMUSG00000021830	Txndc16	1.87533	1.76564	1.70346	1.03651	0.299966	0.999683
ENSMUSG00000007411	Mark3	7.74595	0.985306	0.951082	1.03598	0.300209	0.999683
ENSMUSG00000028729	Ebna1bp2	8.8382	0.868837	0.838769	1.03585	0.300273	0.999683
ENSMUSG00000001870	Ltbp1	2.64107	-1.61418	1.55866	-1.03562	0.300378	0.999683
ENSMUSG00000034990	Otoa	1.29501	-2.34086	2.26132	-1.03518	0.300586	0.999683
ENSMUSG00000049881	2810025M15Rik	4.06503	1.30991	1.26547	1.03512	0.300615	0.999683
ENSMUSG00000025702	Marchf8	15.1983	-0.709724	0.685713	-1.03502	0.300662	0.999683
ENSMUSG00000024927	Rela	7.46659	-2.12668	2.0551	-1.03483	0.300748	0.999683
ENSMUSG00000037902	Sirpa	2.67575	-1.69165	1.63488	-1.03473	0.300796	0.999683
ENSMUSG00000034254	Agpat1	2.95975	-1.48879	1.43911	-1.03452	0.300892	0.999683
ENSMUSG00000022744	Cldnd1	7.77217	0.937098	0.905996	1.03433	0.300983	0.999683
ENSMUSG00000040459	Arglu1	14.907	-0.783679	0.758188	-1.03362	0.301313	0.999683
ENSMUSG00000034484	Snx2	10.0909	-0.764117	0.73964	-1.03309	0.301561	0.999683
ENSMUSG00000024472	Dcp2	3.40613	-1.43574	1.38981	-1.03305	0.301582	0.999683
ENSMUSG00000017307	Acot8	4.6792	1.15337	1.11674	1.0328	0.301697	0.999683
ENSMUSG00000067851	Arfgef1	8.35525	0.954267	0.924087	1.03266	0.301763	0.999683
ENSMUSG00000101878	Gm8203	1.43118	2.13504	2.06753	1.03265	0.301767	0.999683
ENSMUSG00000062619	2310039H08Rik	6.6522	1.01234	0.980407	1.03258	0.301803	0.999683
ENSMUSG00000046330	Rpl37a	7.38428	-0.96695	0.937826	-1.03106	0.302515	0.999683
ENSMUSG00000028284	Map3k7	3.20742	1.32412	1.28442	1.03091	0.302583	0.999683
ENSMUSG00000067825	Pex26	3.01502	1.34133	1.30112	1.0309	0.302585	0.999683
ENSMUSG00000009733	Tfcp2	1.62866	1.79278	1.73934	1.03072	0.30267	0.999683
ENSMUSG00000024299	Adamts10	2.90451	-1.72371	1.67358	-1.02995	0.303032	0.999683
ENSMUSG00000058173	Smco4	7.02041	0.915545	0.888934	1.02994	0.30304	0.999683
ENSMUSG00000039795	Zfand1	5.57478	-1.13851	1.10595	-1.02944	0.303271	0.999683
ENSMUSG00000009090	Ap1b1	6.51741	0.977469	0.94956	1.02939	0.303296	0.999683
ENSMUSG00000031360	Ctps2	9.75086	-0.946516	0.919546	-1.02933	0.303325	0.999683
ENSMUSG00000028478	Clta	42.9501	0.542022	0.526643	1.0292	0.303385	0.999683
ENSMUSG00000022462	Slc38a2	4.53527	1.14904	1.11653	1.02912	0.303424	0.999683
ENSMUSG00000052397	Ezr	36.3126	0.554061	0.538496	1.0289	0.303525	0.999683
ENSMUSG00000040997	Abhd4	3.30195	1.42336	1.38386	1.02855	0.303692	0.999683
ENSMUSG00000037275	Gemin5	1.91411	-1.98581	1.93092	-1.02842	0.303751	0.999683
ENSMUSG00000027540	Ptpn1	4.72365	1.23344	1.19949	1.0283	0.303808	0.999683
ENSMUSG00000055053	Nfic	5.04929	1.11417	1.08359	1.02822	0.303845	0.999683
ENSMUSG00000054435	Gimap4	5.73706	0.996707	0.969519	1.02804	0.30393	0.999683
ENSMUSG00000005732	Ranbp1	2.71731	1.51331	1.47213	1.02798	0.30396	0.999683
ENSMUSG00000078517	Emc1	6.43286	-1.10229	1.0725	-1.02778	0.304056	0.999683
ENSMUSG00000033446	Lpar6	1.76114	-1.75332	1.70627	-1.02758	0.30415	0.999683
ENSMUSG00000042390	Gatad2b	3.00659	1.44919	1.41076	1.02724	0.304307	0.999683
ENSMUSG00000017418	Arl5b	2.21632	1.64359	1.60067	1.02681	0.30451	0.999683
ENSMUSG00000026766	Mmadhc	16.2138	0.658985	0.641972	1.0265	0.304656	0.999683
ENSMUSG00000047866	Lonp2	11.1893	0.791835	0.771532	1.02632	0.304743	0.999683
ENSMUSG00000014859	E2f4	3.30136	-1.27326	1.24082	-1.02614	0.304825	0.999683
ENSMUSG00000022808	Snx4	3.96132	1.31462	1.28181	1.0256	0.30508	0.999683
ENSMUSG00000018042	Cyb5r3	11.3541	0.819868	0.799482	1.0255	0.305128	0.999683
ENSMUSG00000038528	Mfsd4b5	19.3451	-0.608984	0.594028	-1.02518	0.30528	0.999683
ENSMUSG00000010064	Slc38a3	2.40714	-1.54736	1.50956	-1.02504	0.305342	0.999683
ENSMUSG00000026478	Lamc1	0.557404	-3.35898	3.27747	-1.02487	0.305425	0.999683
ENSMUSG00000032014	Oaf	7.30936	0.908848	0.887254	1.02434	0.305676	0.999683
ENSMUSG00000037916	Ndufv1	65.6695	0.426879	0.416754	1.02429	0.305696	0.999683
ENSMUSG00000038495	Otud7b	4.90536	1.10576	1.0798	1.02404	0.305817	0.999683
ENSMUSG00000022365	Derl1	9.60581	-0.807459	0.789	-1.0234	0.30612	0.999683
ENSMUSG00000021639	Gtf2h2	1.74768	1.74216	1.70342	1.02274	0.30643	0.999683
ENSMUSG00000078486	Perm1	2.09055	1.70553	1.66768	1.0227	0.30645	0.999683
ENSMUSG00000030671	Pde3b	2.18813	-1.87845	1.83746	-1.02231	0.306634	0.999683
ENSMUSG00000086549	Gm13648	1.00084	-2.48824	2.43415	-1.02222	0.306676	0.999683
ENSMUSG00000041841	Rpl37	7.9977	-1.01486	0.992943	-1.02207	0.306746	0.999683
ENSMUSG00000027375	Mal	77.0579	0.443208	0.433818	1.02165	0.306949	0.999683
ENSMUSG00000039068	Zzz3	3.98346	1.34692	1.31876	1.02136	0.307085	0.999683
ENSMUSG00000001211	Agpat3	30.4949	0.587933	0.57572	1.02121	0.307153	0.999683
ENSMUSG00000063882	Uqcrh	94.5406	-0.525581	0.514987	-1.02057	0.307457	0.999683
ENSMUSG00000041058	Wwp1	9.94137	0.921198	0.90278	1.0204	0.307538	0.999683
ENSMUSG00000030738	Eif3c	28.8513	-0.543148	0.532311	-1.02036	0.307559	0.999683
ENSMUSG00000003813	Rad23a	4.47073	1.1525	1.1297	1.02018	0.307641	0.999683
ENSMUSG00000036138	Acaa1a	18.7657	-0.649736	0.636889	-1.02017	0.307648	0.999683
ENSMUSG00000029723	Spacdr	8.01431	-0.957347	0.939046	-1.01949	0.307971	0.999683
ENSMUSG00000021850	ccdc198	49.5063	0.519342	0.509536	1.01924	0.308087	0.999683
ENSMUSG00000022912	Pros1	3.92382	-1.37942	1.35338	-1.01924	0.308091	0.999683
ENSMUSG00000083563	Gm13340	2.41804	1.62892	1.59848	1.01905	0.308181	0.999683
ENSMUSG00000039660	Spout1	1.63541	1.77392	1.74177	1.01845	0.308463	0.999683
ENSMUSG00000034566	Atp5h	82.9603	-0.546911	0.537058	-1.01835	0.308513	0.999683
ENSMUSG00000000751	Rpa1	7.9375	-0.884535	0.868667	-1.01827	0.308551	0.999683
ENSMUSG00000041650	Pcca	22.5112	0.656567	0.645233	1.01757	0.308884	0.999683
ENSMUSG00000019210	Atp6v1e1	58.193	0.442253	0.434675	1.01743	0.308947	0.999683
ENSMUSG00000022982	Sod1	175.68	-0.419197	0.412076	-1.01728	0.309019	0.999683
ENSMUSG00000057842	Zfp595	0.870157	-2.55672	2.51356	-1.01717	0.309071	0.999683
ENSMUSG00000087367	Gm15491	0.870157	-2.55672	2.51356	-1.01717	0.309071	0.999683
ENSMUSG00000057531	Dtnbp1	12.691	0.819793	0.806321	1.01671	0.309292	0.999683
ENSMUSG00000038984	Tspyl5	0.524932	-3.14208	3.09125	-1.01644	0.309419	0.999683
ENSMUSG00000039899	Fgl2	0.524932	-3.14208	3.09125	-1.01644	0.309419	0.999683
ENSMUSG00000073490	Ifi207	0.524932	-3.14208	3.09125	-1.01644	0.309419	0.999683
ENSMUSG00000075012	Fjx1	0.524932	-3.14208	3.09125	-1.01644	0.309419	0.999683
ENSMUSG00000020357	Flt4	1.51345	-2.05458	2.02283	-1.01569	0.309775	0.999683
ENSMUSG00000030685	Kctd13	1.51345	-2.05458	2.02283	-1.01569	0.309775	0.999683
ENSMUSG00000020018	Snrpf	1.68867	-1.80924	1.78176	-1.01542	0.309905	0.999683
ENSMUSG00000067148	Polr1c	10.0462	-0.780289	0.768495	-1.01535	0.30994	0.999683
ENSMUSG00000005947	Itgae	2.46264	-1.45697	1.43539	-1.01503	0.31009	0.999683
ENSMUSG00000066640	Fbxl18	1.45223	-2.08403	2.05324	-1.01499	0.310109	0.999683
ENSMUSG00000024212	Mllt1	1.55166	-1.924	1.89587	-1.01484	0.310183	0.999683
ENSMUSG00000020818	Mfsd11	1.91165	1.72049	1.69639	1.01421	0.310484	0.999683
ENSMUSG00000003355	Fkbp11	1.14395	2.01747	1.98921	1.01421	0.310485	0.999683
ENSMUSG00000060935	Tmem263	1.03844	2.09016	2.06095	1.01417	0.310501	0.999683
ENSMUSG00000027995	Tlr2	0.841816	-2.74848	2.71076	-1.01391	0.310624	0.999683
ENSMUSG00000055676	Gm5069	0.841816	-2.74848	2.71076	-1.01391	0.310624	0.999683
ENSMUSG00000061815	Rufy4	0.841816	-2.74848	2.71076	-1.01391	0.310624	0.999683
ENSMUSG00000100599	1700120C14Rik	0.841816	-2.74848	2.71076	-1.01391	0.310624	0.999683
ENSMUSG00000027257	Pacsin3	2.14504	1.65673	1.63409	1.01385	0.310652	0.999683
ENSMUSG00000028228	Cpne3	9.40921	0.870231	0.858353	1.01384	0.31066	0.999683
ENSMUSG00000052105	Mtcl1	1.17989	-2.10383	2.07549	-1.01365	0.310747	0.999683
ENSMUSG00000054720	Lrrc8c	1.17989	-2.10383	2.07549	-1.01365	0.310747	0.999683
ENSMUSG00000046897	Zfp740	3.10698	1.40478	1.38611	1.01347	0.310835	0.999683
ENSMUSG00000028712	Cyp4a31	14.0786	-0.708929	0.699745	-1.01313	0.311	0.999683
ENSMUSG00000022747	St3gal6	7.43691	-0.898773	0.887136	-1.01312	0.311004	0.999683
ENSMUSG00000000078	Klf6	5.98496	1.04507	1.03159	1.01307	0.311028	0.999683
ENSMUSG00000017390	Aldoc	9.06733	0.894266	0.883302	1.01241	0.311341	0.999683
ENSMUSG00000024758	Rtn3	29.0432	0.627445	0.619771	1.01238	0.311356	0.999683
ENSMUSG00000086859	Snhg20	5.54272	-1.12489	1.11235	-1.01128	0.311884	0.999683
ENSMUSG00000037960	Card19	3.63383	1.33096	1.31646	1.01101	0.312009	0.999683
ENSMUSG00000023861	Mpc1	11.3398	0.776928	0.769213	1.01003	0.312481	0.999683
ENSMUSG00000032081	Apoc3	2.40311	1.63161	1.61618	1.00954	0.312713	0.999683
ENSMUSG00000028488	Sh3gl2	3.75939	1.37413	1.3613	1.00943	0.31277	0.999683
ENSMUSG00000047036	Zfp445	6.70059	0.968252	0.959572	1.00905	0.312953	0.999683
ENSMUSG00000036169	Sostdc1	29.2991	0.625155	0.619906	1.00847	0.31323	0.999683
ENSMUSG00000028522	Mier1	5.57158	1.04418	1.03562	1.00827	0.313327	0.999683
ENSMUSG00000026500	Cox20	6.60305	-1.07532	1.067	-1.0078	0.313551	0.999683
ENSMUSG00000022680	Pdxdc1	4.92767	1.19418	1.18537	1.00743	0.313728	0.999683
ENSMUSG00000068523	Gng5	7.79286	-0.978556	0.971482	-1.00728	0.313799	0.999683
ENSMUSG00000001435	Col18a1	6.46221	-0.924264	0.918251	-1.00655	0.314152	0.999683
ENSMUSG00000020440	Arf5	9.04814	0.820059	0.814987	1.00622	0.314308	0.999683
ENSMUSG00000028689	Ccdc163	1.6126	1.79563	1.78498	1.00597	0.314431	0.999683
ENSMUSG00000054434	Tmem120b	0.908362	-2.49366	2.47914	-1.00586	0.314485	0.999683
ENSMUSG00000083424	Rpl35a-ps4	0.908362	-2.49366	2.47914	-1.00586	0.314485	0.999683
ENSMUSG00000039176	Polg	2.65373	1.4704	1.46185	1.00585	0.314487	0.999683
ENSMUSG00000024588	Fech	8.89698	0.930321	0.924948	1.00581	0.314507	0.999683
ENSMUSG00000031807	Pgls	11.1425	0.76069	0.756947	1.00494	0.314924	0.999683
ENSMUSG00000087590	Epb41l4aos	1.06025	-2.35934	2.34776	-1.00493	0.314929	0.999683
ENSMUSG00000021413	Prpf4b	5.32318	1.09303	1.0879	1.00472	0.315031	0.999683
ENSMUSG00000004018	Fancl	1.70272	1.73041	1.72308	1.00425	0.315256	0.999683
ENSMUSG00000024319	Vps52	3.09092	1.41244	1.40682	1.004	0.31538	0.999683
ENSMUSG00000059013	Sh2d3c	2.38003	-1.65376	1.64744	-1.00384	0.315457	0.999683
ENSMUSG00000074165	Zfp788	1.29861	1.91368	1.90658	1.00372	0.315512	0.999683
ENSMUSG00000020570	Sypl	32.5278	-0.579577	0.577537	-1.00353	0.315604	0.999683
ENSMUSG00000030532	Hddc3	2.4674	1.52107	1.51587	1.00343	0.315654	0.999683
ENSMUSG00000018567	Gabarap	72.8378	-0.488811	0.48719	-1.00333	0.315703	0.999683
ENSMUSG00000053279	Aldh1a1	3.71008	1.36933	1.36482	1.0033	0.315716	0.999683
ENSMUSG00000021243	Fcf1	6.84674	0.940607	0.938611	1.00213	0.316283	0.999683
ENSMUSG00000028273	Pdlim5	6.8379	0.912621	0.910838	1.00196	0.316364	0.999683
ENSMUSG00000027012	Dync1i2	19.3937	0.653257	0.652277	1.0015	0.316584	0.999683
ENSMUSG00000047804	Akap10	1.94683	1.67994	1.67822	1.00103	0.316813	0.999683
ENSMUSG00000026269	Rnpepl1	5.67868	0.986729	0.985902	1.00084	0.316905	0.999683
ENSMUSG00000029916	Agk	0.808119	-2.50197	2.5005	-1.00059	0.317025	0.999683
ENSMUSG00000024900	Cpt1a	16.3846	0.747582	0.747201	1.00051	0.317064	0.999683
ENSMUSG00000082035	Rpl17-ps8	5.33482	-1.21098	1.21151	-0.999563	0.317522	0.999683
ENSMUSG00000020546	Stxbp4	1.93401	1.66881	1.66957	0.999543	0.317532	0.999683
ENSMUSG00000043162	Pyurf	5.27969	1.0137	1.01419	0.999513	0.317546	0.999683
ENSMUSG00000037966	Ninj1	17.6655	0.651964	0.652355	0.9994	0.317601	0.999683
ENSMUSG00000034617	Mtrr	2.27136	-1.58961	1.59099	-0.999134	0.31773	0.999683
ENSMUSG00000032290	Ptpn9	1.81755	1.74801	1.74952	0.999133	0.31773	0.999683
ENSMUSG00000003166	Dgcr2	4.83147	1.19578	1.19689	0.999066	0.317763	0.999683
ENSMUSG00000060538	Tmem219	5.58499	1.05401	1.05502	0.999042	0.317774	0.999683
ENSMUSG00000030545	Pex11a	11.955	0.70959	0.710297	0.999006	0.317792	0.999683
ENSMUSG00000036503	Rnf13	26.6294	-0.614446	0.615063	-0.998997	0.317796	0.999683
ENSMUSG00000028101	Pias3	1.07964	-2.1273	2.13023	-0.998623	0.317978	0.999683
ENSMUSG00000028837	Psmb2	14.5572	0.716197	0.71753	0.998142	0.31821	0.999683
ENSMUSG00000029571	Tmem106b	26.3932	0.613588	0.615116	0.997515	0.318514	0.999683
ENSMUSG00000031575	Ash2l	3.89166	1.27126	1.27466	0.997332	0.318603	0.999683
ENSMUSG00000002058	Unc119	1.2043	2.09303	2.10186	0.995801	0.319347	0.999683
ENSMUSG00000040795	Iqcc	2.08867	1.62724	1.63426	0.995701	0.319395	0.999683
ENSMUSG00000032702	Kank1	4.27253	1.13526	1.14051	0.995398	0.319543	0.999683
ENSMUSG00000036450	Hif1an	2.02089	1.62491	1.6325	0.99535	0.319566	0.999683
ENSMUSG00000032373	Car12	5.9056	-0.976873	0.981631	-0.995152	0.319662	0.999683
ENSMUSG00000032279	Idh3a	17.1682	0.698703	0.702215	0.994998	0.319737	0.999683
ENSMUSG00000029201	Ugdh	18.3059	-0.64862	0.651938	-0.994911	0.31978	0.999683
ENSMUSG00000039770	Ypel5	4.31346	1.22544	1.23262	0.994173	0.320139	0.999683
ENSMUSG00000022010	Tsc22d1	36.8378	0.505667	0.508685	0.994067	0.32019	0.999683
ENSMUSG00000026634	Angel2	4.91182	1.1622	1.16924	0.993978	0.320233	0.999683
ENSMUSG00000047721	Bola2	10.7529	-0.85242	0.857769	-0.993764	0.320338	0.999683
ENSMUSG00000040860	Crocc	1.83484	-1.69483	1.70551	-0.993736	0.320352	0.999683
ENSMUSG00000029722	Agfg2	1.69341	1.70896	1.72051	0.993291	0.320568	0.999683
ENSMUSG00000021190	Lgmn	14.9046	-0.676439	0.681249	-0.992938	0.32074	0.999683
ENSMUSG00000043991	Pura	9.34772	0.878559	0.88505	0.992666	0.320873	0.999683
ENSMUSG00000009828	Cilk1	1.09846	-2.30203	2.3211	-0.991783	0.321303	0.999683
ENSMUSG00000003421	Nosip	2.42244	1.51211	1.52517	0.991436	0.321473	0.999683
ENSMUSG00000027371	Fahd2a	10.1964	-0.813272	0.820545	-0.991136	0.321619	0.999683
ENSMUSG00000025235	Bbs4	2.80839	1.46354	1.47708	0.990836	0.321766	0.999683
ENSMUSG00000035770	Dync1li2	5.41477	1.01345	1.02291	0.990748	0.321809	0.999683
ENSMUSG00000018932	Map2k3	4.14001	1.17675	1.18785	0.990655	0.321854	0.999683
ENSMUSG00000033478	Fhip2a	2.04371	1.60979	1.62525	0.990488	0.321936	0.999683
ENSMUSG00000033671	Cep350	2.22329	1.55951	1.57477	0.99031	0.322023	0.999683
ENSMUSG00000044465	Fhip1b	1.78332	1.75314	1.77102	0.9899	0.322223	0.999683
ENSMUSG00000036751	Cox6b1	112.389	-0.475018	0.479972	-0.989679	0.322331	0.999683
ENSMUSG00000067547	Gm7666	2.85627	1.4841	1.49985	0.9895	0.322418	0.999683
ENSMUSG00000031776	Arl2bp	7.25227	0.930536	0.940527	0.989377	0.322479	0.999683
ENSMUSG00000031458	Coprs	6.33519	0.983294	0.994032	0.989198	0.322566	0.999683
ENSMUSG00000032523	Hhatl	3.32637	-3.86851	3.91082	-0.989179	0.322575	0.999683
ENSMUSG00000027459	Fam110a	1.60863	-1.72561	1.74456	-0.989138	0.322595	0.999683
ENSMUSG00000025781	Atp5c1	113.377	0.388429	0.392699	0.989125	0.322602	0.999683
ENSMUSG00000027429	Sec23b	6.2928	0.996964	1.00825	0.988802	0.32276	0.999683
ENSMUSG00000040269	Mrps28	13.2543	0.670874	0.678616	0.988591	0.322863	0.999683
ENSMUSG00000061906	Ugt2b38	2.66732	-1.6245	1.64358	-0.988393	0.32296	0.999683
ENSMUSG00000097431	Gm26782	1.95358	1.66684	1.68653	0.988323	0.322994	0.999683
ENSMUSG00000019897	Ccdc59	9.016	-0.897136	0.907766	-0.98829	0.32301	0.999683
ENSMUSG00000028657	Ppt1	5.64119	-0.971151	0.983253	-0.987691	0.323304	0.999683
ENSMUSG00000038708	Golga4	22.4222	0.63651	0.644617	0.987424	0.323435	0.999683
ENSMUSG00000002748	Baz1b	6.62809	0.942975	0.955976	0.9864	0.323937	0.999683
ENSMUSG00000037573	Tob1	10.2369	0.765561	0.776215	0.986275	0.323998	0.999683
ENSMUSG00000021779	Thrb	3.00357	1.42831	1.4485	0.98606	0.324104	0.999683
ENSMUSG00000025049	Taf5	1.58114	1.73864	1.76385	0.985709	0.324276	0.999683
ENSMUSG00000005204	Senp3	2.27172	-1.50528	1.52713	-0.985692	0.324284	0.999683
ENSMUSG00000055024	Ep300	3.73726	-1.22333	1.24113	-0.985659	0.324301	0.999683
ENSMUSG00000027227	Sord	42.4187	0.521232	0.529236	0.984877	0.324684	0.999683
ENSMUSG00000020149	Rab1a	21.7391	0.644695	0.654658	0.984781	0.324731	0.999683
ENSMUSG00000008305	Tle1	3.23583	-1.35199	1.37307	-0.984647	0.324798	0.999683
ENSMUSG00000063802	Hspbp1	4.64946	1.08682	1.10377	0.984645	0.324798	0.999683
ENSMUSG00000027365	Trpm7	7.49048	0.909949	0.924258	0.984519	0.32486	0.999683
ENSMUSG00000018770	Atp5g3	286.677	-0.430555	0.437335	-0.984497	0.324871	0.999683
ENSMUSG00000069601	Ank3	10.7143	0.782337	0.79476	0.984368	0.324935	0.999683
ENSMUSG00000033863	Klf9	15.5448	0.840265	0.853741	0.984215	0.32501	0.999683
ENSMUSG00000038740	Mvb12b	2.22936	1.59426	1.61984	0.984208	0.325013	0.999683
ENSMUSG00000010307	Tmem86a	4.87409	-1.06524	1.08249	-0.984069	0.325082	0.999683
ENSMUSG00000027088	Phospho2	4.91266	1.11574	1.13496	0.983072	0.325572	0.999683
ENSMUSG00000059482	Cfap418	1.15334	-2.05721	2.09372	-0.982562	0.325823	0.999683
ENSMUSG00000025809	Itgb1	19.046	-0.59813	0.608795	-0.982482	0.325863	0.999683
ENSMUSG00000003778	Brd8	3.90858	-1.2571	1.27955	-0.982448	0.325879	0.999683
ENSMUSG00000064344	mt-Tm	0.921981	2.28175	2.32352	0.982023	0.326089	0.999683
ENSMUSG00000019868	Vta1	3.84209	1.15672	1.17819	0.981772	0.326212	0.999683
ENSMUSG00000030611	Mrps11	9.74995	0.801917	0.817019	0.981515	0.326339	0.999683
ENSMUSG00000036594	H2-Aa	15.195	-0.686935	0.700274	-0.980952	0.326616	0.999683
ENSMUSG00000020475	Pgam2	10.5105	0.837781	0.854338	0.980619	0.32678	0.999683
ENSMUSG00000038520	Tbc1d17	3.97672	-1.22972	1.25462	-0.980159	0.327007	0.999683
ENSMUSG00000028581	Laptm5	2.69636	-1.55918	1.59099	-0.980002	0.327085	0.999683
ENSMUSG00000099632	2900093K20Rik	0.759635	2.36047	2.40893	0.979883	0.327144	0.999683
ENSMUSG00000052911	Lamb2	7.97991	-0.867667	0.885683	-0.979658	0.327255	0.999683
ENSMUSG00000000740	Rpl13	14.2112	-0.829982	0.847951	-0.978808	0.327675	0.999683
ENSMUSG00000101970	Chaserr	4.3315	1.10746	1.13149	0.978761	0.327698	0.999683
ENSMUSG00000032898	Fbxo21	2.0882	1.59753	1.63268	0.978468	0.327843	0.999683
ENSMUSG00000096768	Gm47283	1.10553	2.15211	2.19972	0.978353	0.3279	0.999683
ENSMUSG00000022280	Rnf19a	2.74062	1.46944	1.50259	0.977941	0.328104	0.999683
ENSMUSG00000046982	Tshz1	7.24586	-0.937929	0.959278	-0.977745	0.3282	0.999683
ENSMUSG00000030781	Slc5a2	12.7863	-0.808845	0.827503	-0.977453	0.328345	0.999683
ENSMUSG00000046402	Rbp1	3.11939	-1.29608	1.32607	-0.977381	0.328381	0.999683
ENSMUSG00000056895	H2bc27	0.974294	-2.43434	2.49414	-0.976021	0.329054	0.999683
ENSMUSG00000084289	Fth1-ps	1.57116	1.71634	1.75918	0.975647	0.32924	0.999683
ENSMUSG00000015222	Map2	0.99348	2.06014	2.11353	0.974741	0.329689	0.999683
ENSMUSG00000020627	Klhl29	0.498389	-3.07503	3.15476	-0.974728	0.329695	0.999683
ENSMUSG00000037053	Azgp1	0.498389	-3.07503	3.15476	-0.974728	0.329695	0.999683
ENSMUSG00000044795	Cyb5d1	0.498389	-3.07503	3.15476	-0.974728	0.329695	0.999683
ENSMUSG00000052248	Zeb2os	0.498389	-3.07503	3.15476	-0.974728	0.329695	0.999683
ENSMUSG00000058298	Mcm9	0.498389	-3.07503	3.15476	-0.974728	0.329695	0.999683
ENSMUSG00000060671	Atp8b2	0.498389	-3.07503	3.15476	-0.974728	0.329695	0.999683
ENSMUSG00000104340	Gm10522	0.498389	-3.07503	3.15476	-0.974728	0.329695	0.999683
ENSMUSG00000029815	Malsu1	11.1166	-0.823552	0.845018	-0.974597	0.32976	0.999683
ENSMUSG00000081855	Rpl17-ps5	2.69602	-1.58868	1.63031	-0.974468	0.329824	0.999683
ENSMUSG00000032565	Nudt16	4.37698	-1.15111	1.18131	-0.974432	0.329842	0.999683
ENSMUSG00000022838	Eaf2	4.4854	1.08282	1.11202	0.973735	0.330188	0.999683
ENSMUSG00000029192	Tbc1d14	2.92123	1.34547	1.38371	0.972369	0.330867	0.999683
ENSMUSG00000037816	Fbxw17	0.843614	-2.50608	2.57753	-0.972279	0.330912	0.999683
ENSMUSG00000091366	Gm17040	0.843614	-2.50608	2.57753	-0.972279	0.330912	0.999683
ENSMUSG00000031109	Enox2	1.88649	1.61718	1.66336	0.972237	0.330932	0.999683
ENSMUSG00000031958	Ldhd	24.8657	0.655632	0.674509	0.972014	0.331044	0.999683
ENSMUSG00000017950	Hnf4a	22.4085	0.641544	0.660171	0.971785	0.331158	0.999683
ENSMUSG00000032440	Tgfbr2	2.85333	-1.37225	1.41233	-0.971622	0.331238	0.999683
ENSMUSG00000001285	Myg1	7.21764	0.876599	0.902489	0.971313	0.331393	0.999683
ENSMUSG00000043190	Rfesd	1.76866	-1.83067	1.88497	-0.971193	0.331452	0.999683
ENSMUSG00000107002	0610012G03Rik	21.3997	0.569342	0.586441	0.970843	0.331626	0.999683
ENSMUSG00000029364	Wsb2	13.8887	0.715007	0.736543	0.970761	0.331667	0.999683
ENSMUSG00000037210	Fam193a	2.87129	1.31973	1.35991	0.97046	0.331817	0.999683
ENSMUSG00000036061	Smug1	3.49861	-1.34569	1.38699	-0.970221	0.331936	0.999683
ENSMUSG00000024007	Ppil1	2.39099	1.47113	1.51711	0.969686	0.332203	0.999683
ENSMUSG00000032320	Rcn2	8.03592	-0.821362	0.847576	-0.969072	0.332509	0.999683
ENSMUSG00000073684	Faap20	5.5867	-0.929796	0.959508	-0.969034	0.332528	0.999683
ENSMUSG00000026853	Crat	8.00927	0.866051	0.894088	0.968642	0.332724	0.999683
ENSMUSG00000020156	Pwwp3a	4.57827	-1.12747	1.16398	-0.968632	0.332729	0.999683
ENSMUSG00000052837	Junb	3.67738	-1.14566	1.18281	-0.968596	0.332747	0.999683
ENSMUSG00000031633	Slc25a4	123.897	0.451987	0.466723	0.968426	0.332832	0.999683
ENSMUSG00000032085	Tagln	6.1985	-0.927665	0.957915	-0.968421	0.332834	0.999683
ENSMUSG00000041261	Car8	1.6552	1.67659	1.73135	0.968374	0.332858	0.999683
ENSMUSG00000026610	Esrrg	3.98808	1.25999	1.30123	0.968307	0.332891	0.999683
ENSMUSG00000019969	Psen1	3.14027	1.3481	1.39241	0.968177	0.332956	0.999683
ENSMUSG00000013495	Tmem175	4.54392	-1.12743	1.16468	-0.968022	0.333034	0.999683
ENSMUSG00000024383	Map3k2	2.57732	1.42975	1.47738	0.96776	0.333164	0.999683
ENSMUSG00000031696	Vps35	13.3085	-0.670896	0.693431	-0.967502	0.333293	0.999683
ENSMUSG00000058492	Scp2-ps2	5.23161	-0.95487	0.987437	-0.967019	0.333534	0.999683
ENSMUSG00000040174	Alkbh3	2.32368	1.49923	1.55193	0.966042	0.334023	0.999683
ENSMUSG00000034371	Tkfc	9.81484	0.863532	0.893935	0.96599	0.334049	0.999683
ENSMUSG00000004268	Emg1	14.358	0.66685	0.690359	0.965946	0.334071	0.999683
ENSMUSG00000039081	Zfp503	15.1899	-0.639654	0.662322	-0.965775	0.334157	0.999683
ENSMUSG00000027907	S100a11	8.33548	-0.815173	0.844218	-0.965596	0.334247	0.999683
ENSMUSG00000035311	Gnptab	1.0149	-2.2142	2.29415	-0.965149	0.33447	0.999683
ENSMUSG00000065990	Aurkaip1	30.5952	0.502101	0.520242	0.965131	0.334479	0.999683
ENSMUSG00000068874	Selenbp1	45.0622	-0.479355	0.49675	-0.964982	0.334554	0.999683
ENSMUSG00000022960	Donson	1.97901	-1.79412	1.85923	-0.964978	0.334556	0.999683
ENSMUSG00000055447	Cd47	8.41998	-0.823056	0.853224	-0.964643	0.334724	0.999683
ENSMUSG00000019189	Rnf145	6.96566	-0.859265	0.890881	-0.964512	0.334789	0.999683
ENSMUSG00000027763	Mbnl1	3.53109	1.33698	1.38623	0.964471	0.33481	0.999683
ENSMUSG00000003039	Fam32a	9.11703	0.799566	0.829886	0.963464	0.335314	0.999683
ENSMUSG00000030059	Tmf1	11.4132	0.745673	0.774031	0.963363	0.335366	0.999683
ENSMUSG00000059248	Septin9	2.85099	1.39648	1.44973	0.963271	0.335411	0.999683
ENSMUSG00000040414	Slc25a28	5.81463	0.983756	1.02148	0.963074	0.335511	0.999683
ENSMUSG00000039367	Sec24c	9.45102	0.781047	0.811449	0.962534	0.335781	0.999683
ENSMUSG00000056749	Nfil3	1.64891	1.75103	1.81935	0.962447	0.335825	0.999683
ENSMUSG00000023460	Rab12	4.66825	-1.13718	1.18168	-0.962343	0.335877	0.999683
ENSMUSG00000038417	Fig4	1.54389	-1.77567	1.84553	-0.962149	0.335975	0.999683
ENSMUSG00000048376	F2r	6.58946	-0.913746	0.95051	-0.961322	0.33639	0.999683
ENSMUSG00000038967	Pdk2	3.74315	-1.1055	1.15005	-0.961264	0.33642	0.999683
ENSMUSG00000044442	N6amt1	5.32195	1.10855	1.15351	0.961026	0.336539	0.999683
ENSMUSG00000028414	Fktn	4.56621	1.06244	1.10562	0.96094	0.336583	0.999683
ENSMUSG00000036748	Cuedc2	10.272	0.796849	0.829518	0.960616	0.336745	0.999683
ENSMUSG00000063235	Ptpmt1	4.8053	-1.08165	1.12638	-0.960294	0.336907	0.999683
ENSMUSG00000042010	Acacb	2.04375	-1.74986	1.82239	-0.960202	0.336954	0.999683
ENSMUSG00000017428	Psmd11	6.73572	1.01611	1.05851	0.959939	0.337086	0.999683
ENSMUSG00000040195	Nemp1	0.847507	-2.39209	2.49215	-0.959853	0.337129	0.999683
ENSMUSG00000008200	Fnbp4	2.49098	-1.40332	1.46209	-0.959799	0.337156	0.999683
ENSMUSG00000044864	Ankrd50	1.3169	-1.95607	2.03822	-0.959696	0.337208	0.999683
ENSMUSG00000030815	Phkg2	2.85053	1.38088	1.4392	0.959481	0.337316	0.999683
ENSMUSG00000031532	Saraf	20.3736	0.643975	0.671239	0.959382	0.337367	0.999683
ENSMUSG00000071415	Rpl23	18.3282	-0.647067	0.674471	-0.959369	0.337373	0.999683
ENSMUSG00000003573	Homer3	1.0886	-2.16105	2.25323	-0.95909	0.337513	0.999683
ENSMUSG00000067430	Zfp763	1.0886	-2.16105	2.25323	-0.95909	0.337513	0.999683
ENSMUSG00000028156	Eif4e	3.50991	1.27382	1.3289	0.958554	0.337783	0.999683
ENSMUSG00000029596	Sdsl	4.70272	1.09966	1.14742	0.95838	0.337871	0.999683
ENSMUSG00000043131	Mob1a	3.95809	1.12791	1.17693	0.958354	0.337884	0.999683
ENSMUSG00000020205	Phlda1	1.54306	-1.75021	1.82684	-0.958051	0.338037	0.999683
ENSMUSG00000066551	Hmgb1	3.28684	-1.162	1.21303	-0.957933	0.338096	0.999683
ENSMUSG00000015536	Mocs2	14.0818	0.676812	0.706862	0.957488	0.338321	0.999683
ENSMUSG00000033487	Fndc3a	4.90405	1.04712	1.09416	0.957007	0.338564	0.999683
ENSMUSG00000074024	4632427E13Rik	1.98828	1.7372	1.81567	0.956779	0.338679	0.999683
ENSMUSG00000037608	Bclaf1	8.70386	0.882483	0.922406	0.956718	0.33871	0.999683
ENSMUSG00000070565	Rasal2	1.60396	1.72997	1.80829	0.956689	0.338724	0.999683
ENSMUSG00000070730	Rmdn3	7.43075	0.866645	0.906043	0.956516	0.338812	0.999683
ENSMUSG00000020687	Cdc27	1.66196	1.65761	1.73385	0.95603	0.339057	0.999683
ENSMUSG00000062526	Mppe1	1.70888	-1.67885	1.75736	-0.955324	0.339414	0.999683
ENSMUSG00000012429	Mplkip	4.54386	1.0791	1.12959	0.955303	0.339425	0.999683
ENSMUSG00000024427	Spry4	1.46036	-1.97644	2.07108	-0.954306	0.339929	0.999683
ENSMUSG00000019494	Cops6	31.207	0.535765	0.561452	0.95425	0.339957	0.999683
ENSMUSG00000043144	Aqp6	4.58177	-1.05724	1.10798	-0.954199	0.339983	0.999683
ENSMUSG00000038600	Atp6v0a4	10.1798	-0.722212	0.757296	-0.953673	0.340249	0.999683
ENSMUSG00000057880	Abat	19.2978	-0.562054	0.589935	-0.952738	0.340723	0.999683
ENSMUSG00000022177	Haus4	1.81816	-1.72942	1.81552	-0.952577	0.340804	0.999683
ENSMUSG00000030087	Klf15	8.90802	-0.821015	0.862518	-0.951882	0.341157	0.999683
ENSMUSG00000047514	Tspyl1	4.41763	1.10233	1.15872	0.95134	0.341432	0.999683
ENSMUSG00000042724	Map3k9	0.977878	2.21609	2.32976	0.951209	0.341498	0.999683
ENSMUSG00000031513	Leprotl1	4.79091	1.16156	1.22127	0.951104	0.341552	0.999683
ENSMUSG00000031229	Atrx	19.6283	-0.649682	0.683117	-0.951054	0.341577	0.999683
ENSMUSG00000020717	Pecam1	1.49713	-1.92489	2.02443	-0.950832	0.34169	0.999683
ENSMUSG00000084319	Tpt1-ps3	2.52388	1.4728	1.54903	0.950785	0.341713	0.999683
ENSMUSG00000019923	Zwint	6.55846	-0.881304	0.926926	-0.950781	0.341715	0.999683
ENSMUSG00000024807	Syvn1	1.1268	-2.00895	2.11341	-0.950577	0.341819	0.999683
ENSMUSG00000002981	Clptm1	7.78255	0.85496	0.899471	0.950514	0.341851	0.999683
ENSMUSG00000042444	Mindy2	7.70439	0.841611	0.885497	0.950439	0.341889	0.999683
ENSMUSG00000021377	Dek	15.0164	0.70501	0.741857	0.950332	0.341944	0.999683
ENSMUSG00000061731	Ext1	5.28086	0.978957	1.03094	0.949581	0.342325	0.999683
ENSMUSG00000027223	Mapk8ip1	8.18099	-0.915713	0.964522	-0.949396	0.342419	0.999683
ENSMUSG00000034575	Tent4a	1.01562	2.09338	2.20507	0.949348	0.342444	0.999683
ENSMUSG00000027620	Rbm39	30.7411	-0.572147	0.602867	-0.949044	0.342598	0.999683
ENSMUSG00000037824	Tspan14	3.00308	-1.30637	1.37669	-0.94892	0.342661	0.999683
ENSMUSG00000061143	Maml3	1.49857	-1.84127	1.94132	-0.948463	0.342894	0.999683
ENSMUSG00000030265	Kras	5.47969	1.05197	1.10917	0.948434	0.342908	0.999683
ENSMUSG00000032849	Abcc4	2.56386	-1.40252	1.47898	-0.948302	0.342976	0.999683
ENSMUSG00000000531	Tamalin	0.932922	2.1839	2.30418	0.947797	0.343233	0.999683
ENSMUSG00000015962	1700016C15Rik	3.60703	1.34147	1.41543	0.947753	0.343255	0.999683
ENSMUSG00000026878	Rab14	31.0867	0.523815	0.552771	0.947617	0.343324	0.999683
ENSMUSG00000030177	Ccdc77	1.62286	1.68937	1.78276	0.947613	0.343327	0.999683
ENSMUSG00000007880	Arid1a	3.49384	1.2841	1.35526	0.947494	0.343387	0.999683
ENSMUSG00000024414	Mrpl27	13.2017	-0.668718	0.705788	-0.947477	0.343396	0.999683
ENSMUSG00000021782	Dlg5	2.42479	1.40328	1.48108	0.947473	0.343398	0.999683
ENSMUSG00000028179	Cth	25.3307	0.69846	0.738327	0.946003	0.344147	0.999683
ENSMUSG00000028036	Ptgfr	2.13081	1.50872	1.5953	0.945725	0.344289	0.999683
ENSMUSG00000025940	Tmem70	10.4764	0.794892	0.840662	0.945555	0.344375	0.999683
ENSMUSG00000044018	Mrpl50	12.3641	0.759529	0.803621	0.945133	0.344591	0.999683
ENSMUSG00000028776	Tinagl1	15.2399	0.700319	0.741274	0.944751	0.344786	0.999683
ENSMUSG00000039218	Srrm2	11.2949	0.743885	0.787395	0.944742	0.344791	0.999683
ENSMUSG00000024242	Map4k3	4.4716	1.17718	1.24665	0.944281	0.345026	0.999683
ENSMUSG00000050079	Rspry1	3.57465	1.24816	1.32192	0.944197	0.345069	0.999683
ENSMUSG00000038007	Acer2	2.197	-1.52092	1.61108	-0.944034	0.345152	0.999683
ENSMUSG00000025175	Fn3k	4.56575	1.07809	1.14222	0.943849	0.345247	0.999683
ENSMUSG00000044715	Gskip	2.26266	1.49483	1.58394	0.943741	0.345302	0.999683
ENSMUSG00000062397	Zfp706	23.3118	0.5966	0.632267	0.943589	0.34538	0.999683
ENSMUSG00000019809	Pex3	6.92567	0.928766	0.984583	0.943309	0.345523	0.999683
ENSMUSG00000063428	Ddo	4.79464	1.11482	1.18234	0.942892	0.345736	0.999683
ENSMUSG00000037234	Hook3	7.17827	0.906197	0.961315	0.942663	0.345853	0.999683
ENSMUSG00000109511	Nup62	3.21131	1.29585	1.3748	0.942574	0.345899	0.999683
ENSMUSG00000035000	Dpp4	7.2144	-0.822708	0.872994	-0.942398	0.345989	0.999683
ENSMUSG00000039771	Polr2j	5.73391	0.979538	1.03961	0.942214	0.346083	0.999683
ENSMUSG00000020116	Pno1	6.35939	0.940494	0.998903	0.941527	0.346435	0.999683
ENSMUSG00000002104	Rapsn	0.815273	-2.61287	2.77659	-0.941037	0.346686	0.999683
ENSMUSG00000003526	Prodh	0.815273	-2.61287	2.77659	-0.941037	0.346686	0.999683
ENSMUSG00000041886	Macc1	0.815273	-2.61287	2.77659	-0.941037	0.346686	0.999683
ENSMUSG00000052776	Oas1a	0.815273	-2.61287	2.77659	-0.941037	0.346686	0.999683
ENSMUSG00000081239	Gm11836	0.815273	-2.61287	2.77659	-0.941037	0.346686	0.999683
ENSMUSG00000084845	Tmem240	0.815273	-2.61287	2.77659	-0.941037	0.346686	0.999683
ENSMUSG00000085696	Hoxaas3	0.815273	-2.61287	2.77659	-0.941037	0.346686	0.999683
ENSMUSG00000092116	Gm10320	0.815273	-2.61287	2.77659	-0.941037	0.346686	0.999683
ENSMUSG00000095168	Gm4795	0.815273	-2.61287	2.77659	-0.941037	0.346686	0.999683
ENSMUSG00000110791	Gm47508	0.815273	-2.61287	2.77659	-0.941037	0.346686	0.999683
ENSMUSG00000036218	Pdzrn4	0.716827	-2.44934	2.60366	-0.940729	0.346844	0.999683
ENSMUSG00000058325	Dock1	6.62102	-0.95148	1.01193	-0.940264	0.347082	0.999683
ENSMUSG00000030315	Vgll4	3.04575	1.23483	1.31346	0.940138	0.347147	0.999683
ENSMUSG00000053897	Slc39a8	12.7525	-0.805886	0.857249	-0.940083	0.347175	0.999683
ENSMUSG00000047648	Fbxo30	1.87305	-1.61291	1.71651	-0.939649	0.347397	0.999683
ENSMUSG00000029661	Col1a2	6.25948	-0.934754	0.994796	-0.939644	0.3474	0.999683
ENSMUSG00000028945	Rheb	14.5944	0.742301	0.790197	0.939387	0.347532	0.999683
ENSMUSG00000048100	Taf13	3.47845	1.24557	1.32615	0.93924	0.347608	0.999683
ENSMUSG00000029776	Hibadh	38.7374	0.573285	0.610648	0.938814	0.347826	0.999683
ENSMUSG00000028367	Txn1	90.1055	-0.473092	0.503979	-0.938713	0.347878	0.999683
ENSMUSG00000020608	Smc6	4.62648	1.14333	1.21816	0.938571	0.347951	0.999683
ENSMUSG00000047547	Cltb	8.94848	0.741255	0.789841	0.938486	0.347995	0.999683
ENSMUSG00000032596	Uba7	2.94529	-1.35904	1.44858	-0.938188	0.348148	0.999683
ENSMUSG00000019913	Sim1	3.22169	-1.20237	1.28205	-0.937851	0.348321	0.999683
ENSMUSG00000063953	Amd2	1.53921	1.83927	1.96124	0.937808	0.348343	0.999683
ENSMUSG00000048920	Fkrp	3.31427	1.29282	1.37893	0.937553	0.348474	0.999683
ENSMUSG00000057156	Homez	2.81446	1.25937	1.34338	0.937464	0.34852	0.999683
ENSMUSG00000027333	Smox	1.69085	1.68475	1.79722	0.937422	0.348542	0.999683
ENSMUSG00000028064	Sema4a	3.3969	-1.14825	1.22502	-0.937328	0.34859	0.999683
ENSMUSG00000043923	Ccdc84	3.08567	1.33171	1.42111	0.937088	0.348713	0.999683
ENSMUSG00000039481	Nrtn	4.54746	1.07763	1.15024	0.936874	0.348823	0.999683
ENSMUSG00000024335	Brd2	12.8432	0.674061	0.719534	0.936802	0.34886	0.999683
ENSMUSG00000020544	Cox11	3.38833	1.26886	1.35452	0.936762	0.348881	0.999683
ENSMUSG00000000171	Sdhd	57.4111	0.428208	0.457292	0.9364	0.349067	0.999683
ENSMUSG00000003233	Dvl3	1.83897	1.56766	1.67416	0.936389	0.349073	0.999683
ENSMUSG00000061518	Cox5b	127.775	-0.499232	0.533168	-0.93635	0.349093	0.999683
ENSMUSG00000005907	Pex1	2.38121	-1.48177	1.58363	-0.935683	0.349436	0.999683
ENSMUSG00000068917	Clk2	2.85221	1.28126	1.36935	0.935676	0.34944	0.999683
ENSMUSG00000031399	Fam3a	2.26941	1.48092	1.58275	0.935667	0.349445	0.999683
ENSMUSG00000021807	Rtraf	22.9297	-0.557992	0.596456	-0.935512	0.349525	0.999683
ENSMUSG00000002847	Pla1a	12.9535	0.667587	0.713616	0.935499	0.349531	0.999683
ENSMUSG00000006269	Atp6v1b1	5.87959	0.962689	1.0294	0.935194	0.349688	0.999683
ENSMUSG00000063605	Ccdc102a	0.945962	1.97517	2.11245	0.935009	0.349784	0.999683
ENSMUSG00000028445	Enho	1.20241	1.99507	2.1355	0.934239	0.35018	0.999683
ENSMUSG00000084883	Ccdc85c	1.20241	1.99507	2.1355	0.934239	0.35018	0.999683
ENSMUSG00000029101	Rgs12	0.840447	2.06532	2.21076	0.934215	0.350193	0.999683
ENSMUSG00000003810	Mast2	0.755033	-2.38909	2.55789	-0.934006	0.350301	0.999683
ENSMUSG00000040441	Slc26a10	0.755033	-2.38909	2.55789	-0.934006	0.350301	0.999683
ENSMUSG00000009076	Zmat5	2.82583	1.3309	1.42501	0.933958	0.350326	0.999683
ENSMUSG00000027879	Sec22b	6.06335	0.947263	1.01446	0.933761	0.350427	0.999683
ENSMUSG00000026797	Stxbp1	1.26905	1.95322	2.09249	0.933444	0.350591	0.999683
ENSMUSG00000026866	Kynu	1.33447	1.77924	1.90613	0.933431	0.350598	0.999683
ENSMUSG00000041408	Wapl	8.26097	-0.835735	0.895427	-0.933337	0.350646	0.999683
ENSMUSG00000036309	Skp1	49.1076	0.440622	0.472277	0.932974	0.350833	0.999683
ENSMUSG00000032840	Spring1	1.51734	-1.73361	1.8582	-0.93295	0.350846	0.999683
ENSMUSG00000038459	Abhd17c	9.23991	0.768859	0.824169	0.93289	0.350877	0.999683
ENSMUSG00000040152	Thbs1	3.44927	-1.20527	1.29233	-0.932632	0.35101	0.999683
ENSMUSG00000036959	Bcorl1	0.471846	-3.00455	3.22503	-0.931634	0.351526	0.999683
ENSMUSG00000037005	Xpnpep2	0.471846	-3.00455	3.22503	-0.931634	0.351526	0.999683
ENSMUSG00000040329	Il7	0.471846	-3.00455	3.22503	-0.931634	0.351526	0.999683
ENSMUSG00000042129	Rassf4	0.471846	-3.00455	3.22503	-0.931634	0.351526	0.999683
ENSMUSG00000053063	Clec12a	0.471846	-3.00455	3.22503	-0.931634	0.351526	0.999683
ENSMUSG00000069171	Nr2f1	0.471846	-3.00455	3.22503	-0.931634	0.351526	0.999683
ENSMUSG00000074219	Gm10644	0.471846	-3.00455	3.22503	-0.931634	0.351526	0.999683
ENSMUSG00000085395	Gm13056	0.471846	-3.00455	3.22503	-0.931634	0.351526	0.999683
ENSMUSG00000086606	Gm13205	0.471846	-3.00455	3.22503	-0.931634	0.351526	0.999683
ENSMUSG00000024914	Drap1	31.9078	0.462074	0.496334	0.930974	0.351867	0.999683
ENSMUSG00000025508	Rplp2	7.71988	-0.839128	0.901514	-0.930799	0.351958	0.999683
ENSMUSG00000025059	Gk	53.1526	-0.429965	0.461954	-0.930753	0.351981	0.999683
ENSMUSG00000024142	Mlst8	1.86279	1.58943	1.70798	0.930592	0.352065	0.999683
ENSMUSG00000029227	Fip1l1	5.69744	-0.945551	1.01628	-0.930408	0.35216	0.999683
ENSMUSG00000042628	Zfyve1	1.80017	-1.66335	1.78802	-0.930277	0.352228	0.999683
ENSMUSG00000037499	Nenf	9.36692	-0.840247	0.903649	-0.929837	0.352455	0.999683
ENSMUSG00000027099	Mtx2	10.0601	0.734835	0.790873	0.929144	0.352815	0.999683
ENSMUSG00000031714	Gab1	1.89953	1.56463	1.68433	0.928935	0.352923	0.999683
ENSMUSG00000030259	Rassf8	3.53691	1.24522	1.34064	0.92883	0.352977	0.999683
ENSMUSG00000025374	Nabp2	2.22445	1.4659	1.57838	0.928736	0.353026	0.999683
ENSMUSG00000026790	Odf2	1.06205	-2.1151	2.2774	-0.928732	0.353028	0.999683
ENSMUSG00000031378	Abcd1	1.06205	-2.1151	2.2774	-0.928732	0.353028	0.999683
ENSMUSG00000037355	Uvssa	1.06205	-2.1151	2.2774	-0.928732	0.353028	0.999683
ENSMUSG00000002015	Bcap31	22.156	-0.5278	0.568307	-0.928724	0.353032	0.999683
ENSMUSG00000045775	Slc16a5	3.66978	1.16519	1.25462	0.92872	0.353034	0.999683
ENSMUSG00000005547	Cyp2a5	4.08628	-1.19785	1.29073	-0.928039	0.353387	0.999683
ENSMUSG00000002227	Mov10	1.37142	-2.05969	2.21941	-0.928038	0.353388	0.999683
ENSMUSG00000038179	Slamf7	1.37142	-2.05969	2.21941	-0.928038	0.353388	0.999683
ENSMUSG00000025019	Lcor	1.45537	1.82171	1.96309	0.927978	0.353419	0.999683
ENSMUSG00000021038	Vipas39	3.82095	1.10888	1.19509	0.927858	0.353481	0.999683
ENSMUSG00000021033	Gstz1	38.0528	-0.459286	0.495008	-0.927834	0.353494	0.999683
ENSMUSG00000040435	Ppp1r15a	2.41823	-1.61546	1.74153	-0.927612	0.353609	0.999683
ENSMUSG00000030824	Nucb1	8.26399	0.893084	0.962793	0.927597	0.353616	0.999683
ENSMUSG00000038312	Edem2	2.59757	1.41193	1.52246	0.927403	0.353718	0.999683
ENSMUSG00000002985	Apoe	43.8387	-0.572491	0.617514	-0.927089	0.353881	0.999683
ENSMUSG00000068798	Rap1a	10.9665	0.739221	0.797427	0.927007	0.353923	0.999683
ENSMUSG00000009545	Kcnq1	2.00923	1.5058	1.62444	0.926967	0.353944	0.999683
ENSMUSG00000036275	9530068E07Rik	23.2665	-0.525079	0.566753	-0.926469	0.354202	0.999683
ENSMUSG00000000976	Heatr6	1.98202	1.44808	1.56391	0.925938	0.354478	0.999683
ENSMUSG00000025220	Oga	8.32354	0.801358	0.86552	0.925869	0.354514	0.999683
ENSMUSG00000028668	Eloa	2.2177	1.48867	1.60822	0.925661	0.354622	0.999683
ENSMUSG00000025878	Uimc1	2.19812	1.49525	1.61539	0.925623	0.354642	0.999683
ENSMUSG00000028383	Hsdl2	8.56166	0.813851	0.879359	0.925505	0.354703	0.999683
ENSMUSG00000053175	Bcl3	0.820964	-2.33101	2.5191	-0.925334	0.354792	0.999683
ENSMUSG00000074892	B3galt5	0.820964	-2.33101	2.5191	-0.925334	0.354792	0.999683
ENSMUSG00000011831	Evi5	8.41115	0.753845	0.815083	0.924868	0.355035	0.999683
ENSMUSG00000046447	Camk2n1	20.3829	0.605263	0.654449	0.924843	0.355047	0.999683
ENSMUSG00000019872	Smpdl3a	37.0078	-0.4741	0.512747	-0.924627	0.35516	0.999683
ENSMUSG00000022636	Alcam	3.26323	1.25978	1.36263	0.924521	0.355215	0.999683
ENSMUSG00000024668	Sdhaf2	6.95531	0.847086	0.916458	0.924305	0.355328	0.999683
ENSMUSG00000028381	Ugcg	1.43382	-1.94055	2.09979	-0.924163	0.355402	0.999683
ENSMUSG00000030630	Fah	58.054	-0.440907	0.477117	-0.924105	0.355431	0.999683
ENSMUSG00000016252	Atp5e	55.8045	-0.553202	0.598755	-0.92392	0.355528	0.999683
ENSMUSG00000022607	Ptk2	2.15551	1.59417	1.72593	0.923656	0.355665	0.999683
ENSMUSG00000024513	Mbd2	10.4373	0.760565	0.823437	0.923647	0.35567	0.999683
ENSMUSG00000025538	Sumf2	2.99836	-1.50669	1.63205	-0.923193	0.355906	0.999683
ENSMUSG00000020315	Sptbn1	38.4692	0.53019	0.57437	0.923081	0.355965	0.999683
ENSMUSG00000021774	Ube2e1	14.7648	0.651613	0.705926	0.923061	0.355975	0.999683
ENSMUSG00000029439	Sfswap	2.58779	1.37034	1.48512	0.922717	0.356155	0.999683
ENSMUSG00000036270	Edc4	1.81615	1.59471	1.72828	0.922717	0.356155	0.999683
ENSMUSG00000025812	Pard3	4.5546	1.17181	1.27021	0.92253	0.356252	0.999683
ENSMUSG00000078350	Smim1	9.9797	0.742962	0.805519	0.92234	0.356351	0.999683
ENSMUSG00000020288	Ahsa2	2.45589	-1.34903	1.46293	-0.922143	0.356454	0.999683
ENSMUSG00000028458	Tesk1	1.74626	-1.59988	1.73569	-0.921754	0.356657	0.999683
ENSMUSG00000021936	Mapk8	1.85692	1.67422	1.81698	0.921431	0.356825	0.999683
ENSMUSG00000023243	Kcnk5	2.07701	1.51324	1.64304	0.921001	0.35705	0.999683
ENSMUSG00000051319	Mtln	16.8851	-0.670863	0.728553	-0.920815	0.357147	0.999683
ENSMUSG00000021376	Tpmt	10.1917	0.816681	0.887308	0.920403	0.357362	0.999683
ENSMUSG00000036764	Dnajc12	10.9524	-0.690882	0.750757	-0.920247	0.357444	0.999683
ENSMUSG00000034708	Grn	14.25	-0.645113	0.701034	-0.920231	0.357452	0.999683
ENSMUSG00000022479	Vdr	11.1906	0.730324	0.793825	0.920006	0.35757	0.999683
ENSMUSG00000037458	Azin1	9.37082	0.778747	0.84672	0.919722	0.357718	0.999683
ENSMUSG00000031711	Zfp330	4.99632	0.963676	1.04846	0.919134	0.358026	0.999683
ENSMUSG00000017548	Suz12	7.41087	-0.826334	0.899049	-0.91912	0.358033	0.999683
ENSMUSG00000013663	Pten	6.06109	0.889113	0.967592	0.918893	0.358152	0.999683
ENSMUSG00000022772	Senp5	3.36236	-1.37609	1.49777	-0.918757	0.358223	0.999683
ENSMUSG00000039168	Dap	6.69433	0.938272	1.02132	0.918683	0.358261	0.999683
ENSMUSG00000008393	Carhsp1	4.67298	1.03321	1.12469	0.918661	0.358273	0.999683
ENSMUSG00000036123	Slc9a3	3.94265	1.21402	1.32153	0.91865	0.358279	0.999683
ENSMUSG00000038880	Mrps34	10.6859	0.76236	0.830121	0.918373	0.358424	0.999683
ENSMUSG00000044950	Pwwp2a	1.94751	1.68101	1.8309	0.918132	0.35855	0.999683
ENSMUSG00000000355	Mcts1	1.80866	-1.55429	1.69291	-0.918118	0.358557	0.999683
ENSMUSG00000032261	Sh3bgrl2	3.53372	1.18978	1.29657	0.917634	0.35881	0.999683
ENSMUSG00000083012	Fam220a	2.21162	1.46355	1.59589	0.917073	0.359104	0.999683
ENSMUSG00000022383	Ppara	1.40178	1.72588	1.88196	0.917064	0.359109	0.999683
ENSMUSG00000051439	Cd14	1.797	-1.66477	1.81636	-0.916543	0.359382	0.999683
ENSMUSG00000026755	Arpc5l	28.7695	-0.62935	0.686845	-0.916291	0.359515	0.999683
ENSMUSG00000028333	Anp32b	7.95468	-0.802311	0.875672	-0.916223	0.35955	0.999683
ENSMUSG00000028907	Utp11	9.03375	-0.739036	0.806685	-0.916139	0.359594	0.999683
ENSMUSG00000039536	Stau1	3.08114	1.18866	1.29756	0.916073	0.359629	0.999683
ENSMUSG00000015597	Zfp318	2.90157	1.1964	1.3068	0.915518	0.35992	0.999683
ENSMUSG00000035248	Tut7	5.49087	0.964812	1.05405	0.915333	0.360017	0.999683
ENSMUSG00000095440	Fignl2	1.51148	1.64846	1.80105	0.915276	0.360047	0.999683
ENSMUSG00000038612	Mcl1	15.4376	-0.603055	0.659008	-0.915095	0.360142	0.999683
ENSMUSG00000037643	Prkci	2.60994	1.41251	1.54382	0.914944	0.360221	0.999683
ENSMUSG00000029634	Rnf6	8.67913	0.845321	0.924707	0.914151	0.360638	0.999683
ENSMUSG00000005125	Ndrg1	69.451	0.434078	0.474927	0.913988	0.360723	0.999683
ENSMUSG00000059796	Eif4a1	9.56986	0.743351	0.813825	0.913404	0.36103	0.999683
ENSMUSG00000024132	Eci1	31.2175	-0.508271	0.5568	-0.912843	0.361325	0.999683
ENSMUSG00000021024	Psma6	35.9174	0.491163	0.538158	0.912674	0.361414	0.999683
ENSMUSG00000029472	Anapc5	17.3074	0.570246	0.624863	0.912594	0.361456	0.999683
ENSMUSG00000018326	Ywhab	33.2635	0.484841	0.531348	0.912473	0.36152	0.999683
ENSMUSG00000004100	Ppan	1.8465	-1.57672	1.72882	-0.912016	0.36176	0.999683
ENSMUSG00000074743	Thbd	2.11568	-1.56432	1.71548	-0.911884	0.36183	0.999683
ENSMUSG00000045954	Cavin2	8.92069	0.788461	0.864774	0.911753	0.361899	0.999683
ENSMUSG00000012114	Med15	1.49542	1.64622	1.80631	0.911372	0.3621	0.999683
ENSMUSG00000004263	Atn1	3.12354	1.16136	1.27477	0.911033	0.362278	0.999683
ENSMUSG00000058301	Upf1	1.80076	1.53853	1.68906	0.910878	0.36236	0.999683
ENSMUSG00000021537	Cetn3	9.56788	-0.739846	0.812328	-0.910773	0.362415	0.999683
ENSMUSG00000002797	Ggct	6.75742	-0.871998	0.957803	-0.910415	0.362604	0.999683
ENSMUSG00000031703	Itfg1	15.0932	0.626066	0.687681	0.910402	0.362611	0.999683
ENSMUSG00000024687	Osbp	4.7306	-0.994397	1.09248	-0.910223	0.362705	0.999683
ENSMUSG00000041765	Ubac2	6.20896	0.887892	0.97611	0.909623	0.363022	0.999683
ENSMUSG00000056938	Acbd4	3.73372	1.17861	1.29657	0.909028	0.363336	0.999683
ENSMUSG00000068284	Usf3	4.30381	1.08786	1.1978	0.908214	0.363765	0.999683
ENSMUSG00000040054	Baz2a	2.381	1.28891	1.4194	0.908071	0.363841	0.999683
ENSMUSG00000021270	Hsp90aa1	16.2917	-0.576512	0.634904	-0.90803	0.363862	0.999683
ENSMUSG00000047635	Mtrfr	2.26441	-1.45423	1.60238	-0.907542	0.36412	0.999683
ENSMUSG00000014601	Strip1	4.49731	-1.08122	1.19152	-0.907427	0.364181	0.999683
ENSMUSG00000018809	Smyd4	1.90372	1.50598	1.66038	0.907012	0.3644	0.999683
ENSMUSG00000033216	Eefsec	2.43789	-1.34359	1.48181	-0.906724	0.364553	0.999683
ENSMUSG00000037134	Prmt9	1.42136	1.71862	1.89619	0.906353	0.364749	0.999683
ENSMUSG00000078439	Smim24	13.206	0.674224	0.743912	0.906322	0.364765	0.999683
ENSMUSG00000051705	Senp8	0.690284	-2.39047	2.63765	-0.90629	0.364782	0.999683
ENSMUSG00000035517	Tdrd7	3.34846	-1.19273	1.31624	-0.906167	0.364847	0.999683
ENSMUSG00000031921	Terf2	1.97103	1.47809	1.63197	0.905706	0.365091	0.999683
ENSMUSG00000017288	Vps53	12.026	-0.789592	0.871893	-0.905607	0.365144	0.999683
ENSMUSG00000032086	Bace1	2.54959	1.34801	1.48916	0.905215	0.365351	0.999683
ENSMUSG00000043445	Pgp	16.0296	0.626229	0.692459	0.904356	0.365807	0.999683
ENSMUSG00000039512	Uhrf1bp1	2.16578	1.33599	1.4774	0.90429	0.365842	0.999683
ENSMUSG00000022295	Atp6v1c1	2.31369	1.30769	1.44634	0.904137	0.365923	0.999683
ENSMUSG00000039183	Nubp2	5.20249	-0.999449	1.106	-0.90366	0.366176	0.999683
ENSMUSG00000022427	Tomm22	19.0559	0.553919	0.612976	0.903656	0.366178	0.999683
ENSMUSG00000023286	Ube2j2	4.32327	1.01683	1.1253	0.903602	0.366206	0.999683
ENSMUSG00000029056	Pank4	2.35257	1.58124	1.75007	0.90353	0.366245	0.999683
ENSMUSG00000049606	Zfp644	4.06225	-1.06669	1.1807	-0.903435	0.366295	0.999683
ENSMUSG00000016386	Mpped2	2.26031	1.40299	1.55297	0.903423	0.366301	0.999683
ENSMUSG00000078941	Ak6	6.14601	0.832854	0.922302	0.903017	0.366517	0.999683
ENSMUSG00000022698	Naa50	7.62344	0.828839	0.917879	0.902993	0.366529	0.999683
ENSMUSG00000007338	Mrpl49	5.22373	0.992439	1.09913	0.902928	0.366564	0.999683
ENSMUSG00000028085	Gatb	7.34568	-0.781386	0.865687	-0.90262	0.366728	0.999683
ENSMUSG00000050074	Spink8	3.78291	1.06853	1.18385	0.902594	0.366742	0.999683
ENSMUSG00000022678	Nde1	2.51541	1.30418	1.44511	0.90248	0.366802	0.999683
ENSMUSG00000016319	Slc25a5	113.103	0.37497	0.415518	0.902416	0.366836	0.999683
ENSMUSG00000020592	Sdc1	1.40999	-1.71801	1.90514	-0.901775	0.367176	0.999683
ENSMUSG00000030447	Cyfip1	5.15005	1.03796	1.15137	0.901501	0.367322	0.999683
ENSMUSG00000034525	Ice1	1.56273	1.61167	1.78781	0.901476	0.367335	0.999683
ENSMUSG00000045690	Wdr89	2.03569	-1.55945	1.73024	-0.901287	0.367436	0.999683
ENSMUSG00000040731	Eif4h	10.0868	0.717852	0.796576	0.901172	0.367497	0.999683
ENSMUSG00000027667	Zfp639	2.54284	1.37186	1.52358	0.900413	0.3679	0.999683
ENSMUSG00000025950	Idh1	17.3767	-0.603344	0.670096	-0.900385	0.367916	0.999683
ENSMUSG00000031012	Cask	1.56948	1.58783	1.76368	0.900298	0.367962	0.999683
ENSMUSG00000045038	Prkce	2.07398	1.45056	1.61233	0.89967	0.368296	0.999683
ENSMUSG00000028133	Rwdd3	1.53677	-1.72961	1.92269	-0.89958	0.368344	0.999683
ENSMUSG00000001062	Vps9d1	0.72849	-2.32886	2.58944	-0.899367	0.368457	0.999683
ENSMUSG00000024665	Fads2	0.72849	-2.32886	2.58944	-0.899367	0.368457	0.999683
ENSMUSG00000055436	Srsf11	9.65651	-0.783427	0.871587	-0.898851	0.368732	0.999683
ENSMUSG00000030963	Umod	614.222	0.457027	0.508744	0.898344	0.369002	0.999683
ENSMUSG00000006134	Crkl	2.06723	1.47405	1.64155	0.897961	0.369206	0.999683
ENSMUSG00000068264	Ap5s1	2.9211	-1.25398	1.39657	-0.897901	0.369238	0.999683
ENSMUSG00000032952	Ap4b1	1.46653	1.63381	1.81984	0.897773	0.369307	0.999683
ENSMUSG00000028619	Tceanc2	2.65868	-1.29126	1.43856	-0.897606	0.369396	0.999683
ENSMUSG00000026602	Nphs2	1.03551	-2.06772	2.304	-0.897447	0.369481	0.999683
ENSMUSG00000078652	Psme3	7.81321	0.760807	0.848004	0.897173	0.369626	0.999683
ENSMUSG00000032606	Nicn1	3.65312	1.18045	1.31614	0.896906	0.369769	0.999683
ENSMUSG00000021945	Zmym2	3.93036	1.08007	1.2044	0.896773	0.36984	0.999683
ENSMUSG00000028086	Fbxw7	2.74942	1.29452	1.44583	0.895351	0.370599	0.999683
ENSMUSG00000027011	Ube2e3	6.60253	0.890602	0.995007	0.895071	0.370749	0.999683
ENSMUSG00000020130	Tbc1d15	4.69997	-1.01327	1.13243	-0.894769	0.37091	0.999683
ENSMUSG00000030766	Arhgap17	1.75581	1.52808	1.70809	0.894612	0.370994	0.999683
ENSMUSG00000100862	Gm10925	1.22561	-1.96522	2.19675	-0.894604	0.370999	0.999683
ENSMUSG00000036932	Aifm1	15.3039	-0.608475	0.680239	-0.894502	0.371053	0.999683
ENSMUSG00000012017	Scarf2	2.10795	-1.53615	1.71738	-0.894475	0.371068	0.999683
ENSMUSG00000029064	Gnb1	16.2939	0.615885	0.688693	0.894281	0.371171	0.999683
ENSMUSG00000040389	Wdr47	1.6035	1.69659	1.89733	0.894198	0.371216	0.999683
ENSMUSG00000024552	Slc14a2	1.00717	-2.14642	2.40083	-0.89403	0.371306	0.999683
ENSMUSG00000048796	Cyb561d1	1.00717	-2.14642	2.40083	-0.89403	0.371306	0.999683
ENSMUSG00000002319	Ipo4	2.37001	1.3669	1.5295	0.893688	0.371489	0.999683
ENSMUSG00000062981	Mrpl42	32.2105	0.472093	0.528315	0.893582	0.371546	0.999683
ENSMUSG00000064337	mt-Rnr1	904.721	0.446922	0.500216	0.893457	0.371612	0.999683
ENSMUSG00000041594	Tmtc4	2.82439	-1.17641	1.31809	-0.892507	0.372121	0.999683
ENSMUSG00000021918	Nek4	3.15243	1.18039	1.32271	0.892403	0.372177	0.999683
ENSMUSG00000036446	Lum	1.40728	-1.90677	2.13669	-0.892394	0.372182	0.999683
ENSMUSG00000001672	Marveld3	2.14804	1.41167	1.5819	0.892386	0.372186	0.999683
ENSMUSG00000079562	Maea	9.90303	0.777434	0.871296	0.892273	0.372246	0.999683
ENSMUSG00000031355	Arhgap6	1.79145	1.52148	1.70531	0.8922	0.372286	0.999683
ENSMUSG00000036892	Prodh2	6.86261	-0.870559	0.975848	-0.892105	0.372337	0.999683
ENSMUSG00000046807	Lrrc75b	1.48189	-1.81634	2.03634	-0.891963	0.372413	0.999683
ENSMUSG00000039831	Arhgap29	11.3815	-0.716871	0.803748	-0.891909	0.372442	0.999683
ENSMUSG00000006019	Dhx34	2.62448	1.28531	1.4411	0.891895	0.372449	0.999683
ENSMUSG00000040521	Tsfm	6.16798	0.860094	0.96465	0.891612	0.372601	0.999683
ENSMUSG00000040620	Dhx33	1.52012	1.73604	1.94795	0.891212	0.372816	0.999683
ENSMUSG00000021500	Ddx46	5.64223	0.970946	1.08964	0.891074	0.37289	0.999683
ENSMUSG00000005893	Nr2c2	3.24931	1.13699	1.27667	0.890591	0.373149	0.999683
ENSMUSG00000028127	Abcd3	37.0868	0.486084	0.545929	0.890379	0.373263	0.999683
ENSMUSG00000022332	Khdrbs3	3.08109	1.25297	1.40746	0.890232	0.373341	0.999683
ENSMUSG00000030793	Pycard	4.69306	1.06573	1.19714	0.89023	0.373342	0.999683
ENSMUSG00000069744	Psmb3	21.9884	0.551142	0.619428	0.889761	0.373594	0.999683
ENSMUSG00000024388	Myo7b	0.794421	-2.26685	2.54787	-0.889705	0.373624	0.999683
ENSMUSG00000034687	Fras1	0.794421	-2.26685	2.54787	-0.889705	0.373624	0.999683
ENSMUSG00000049553	Polr1a	0.794421	-2.26685	2.54787	-0.889705	0.373624	0.999683
ENSMUSG00000020644	Id2	23.5146	0.545724	0.613463	0.889579	0.373692	0.999683
ENSMUSG00000026409	Pfkfb2	1.01306	2.03545	2.28916	0.889168	0.373913	0.999683
[truncated: 49,356 more rows]

## Sheet: PCT
gene_id	gene_name	baseMean	log2FoldChange	lfcSE	stat	pvalue	padj
ENSMUSG00000019970	Sgk1	120.513	2.37045	0.453665	5.22512	1.74046e-07	0.00339216
ENSMUSG00000076617	Ighm	14.3014	-3.12234	0.795074	-3.9271	8.59754e-05	0.837831
ENSMUSG00000058317	Ube2e2	17.7656	-2.9328	0.808967	-3.62537	0.00028855	0.99969
ENSMUSG00000030750	Nsmce1	66.7152	-2.18018	0.601666	-3.62358	0.000290555	0.99969
ENSMUSG00000048489	Depp1	8.53367	-3.72575	1.03747	-3.59118	0.000329184	0.99969
ENSMUSG00000069972	Rps13-ps2	4.41843	-4.93142	1.45794	-3.38245	0.000718414	0.99969
ENSMUSG00000026385	Dbi	739.749	-1.17726	0.349575	-3.36768	0.000758041	0.99969
ENSMUSG00000027628	Aar2	17.1835	-2.68294	0.797183	-3.36553	0.000763977	0.99969
ENSMUSG00000028234	Rps20	128.569	-1.79025	0.545441	-3.28221	0.00102998	0.99969
ENSMUSG00000039001	Rps21	127.822	-1.70331	0.526332	-3.23619	0.00121137	0.99969
ENSMUSG00000020326	Ccng1	59.9952	1.26484	0.393084	3.21772	0.00129212	0.99969
ENSMUSG00000095079	Igha	3.73483	-4.64248	1.44361	-3.21589	0.00130042	0.99969
ENSMUSG00000024503	Spink1	623.519	-1.52529	0.482911	-3.15853	0.00158567	0.99969
ENSMUSG00000020038	Cry1	6.49845	3.84502	1.22361	3.14235	0.00167599	0.99969
ENSMUSG00000049436	Upk1b	3.42686	-4.75857	1.55226	-3.06557	0.00217253	0.99969
ENSMUSG00000022435	Upk3a	3.66001	-4.56235	1.51026	-3.0209	0.00252025	0.99969
ENSMUSG00000040952	Rps19	147.311	-1.54689	0.516933	-2.99243	0.00276765	0.99969
ENSMUSG00000097125	Gm26885	3.74688	-5.16439	1.73118	-2.98316	0.00285293	0.99969
ENSMUSG00000022132	Cldn10	133.995	-1.0135	0.341402	-2.96863	0.00299131	0.99969
ENSMUSG00000027762	Sucnr1	13.8321	-2.0435	0.6925	-2.9509	0.00316851	0.99969
ENSMUSG00000042541	Sem1	107.72	-1.35905	0.474234	-2.86577	0.00415995	0.99969
ENSMUSG00000020429	Igfbp1	6.30476	-2.92021	1.01956	-2.86419	0.0041808	0.99969
ENSMUSG00000075279	Mrpl23-ps1	34.5588	-1.66068	0.579894	-2.86377	0.00418637	0.99969
ENSMUSG00000034634	Ly6d	3.07053	-4.74843	1.65911	-2.86202	0.00420944	0.99969
ENSMUSG00000083621	Gm14586	48.8773	-1.79429	0.633023	-2.83448	0.00459003	0.99969
ENSMUSG00000038418	Egr1	6.9123	-3.11563	1.11104	-2.80425	0.0050434	0.99969
ENSMUSG00000060636	Rpl35a	81.4131	-1.64227	0.588911	-2.78865	0.00529285	0.99969
ENSMUSG00000040097	Flywch1	17.0089	2.01544	0.73315	2.74902	0.00597743	0.99969
ENSMUSG00000046434	Hnrnpa1	16.0392	-1.87332	0.684977	-2.73487	0.00624052	0.99969
ENSMUSG00000031294	D630029K05Rik	26.7336	-1.40009	0.514746	-2.71996	0.00652892	0.99969
ENSMUSG00000109509	Rps12-ps4	13.1409	-2.3103	0.857259	-2.69499	0.00703916	0.99969
ENSMUSG00000069862	Rps12-ps9	33.3525	-1.95116	0.726542	-2.68555	0.00724112	0.99969
ENSMUSG00000048728	Zfp454	7.27029	-3.20566	1.2011	-2.66893	0.00760939	0.99969
ENSMUSG00000037152	Ndufc1	178.191	-1.14029	0.427891	-2.66492	0.00770074	0.99969
ENSMUSG00000005982	Naa60	19.0194	1.75488	0.661795	2.6517	0.00800882	0.99969
ENSMUSG00000055827	Gsdmc3	1.97031	-5.11455	1.93766	-2.63955	0.00830167	0.99969
ENSMUSG00000090877	Hspa1b	5.55966	-2.93713	1.11954	-2.62352	0.00870275	0.99969
ENSMUSG00000079641	Rpl39	33.9896	-1.61647	0.616167	-2.62343	0.00870494	0.99969
ENSMUSG00000026116	Tmem131	9.57629	-2.65785	1.01351	-2.62242	0.00873078	0.99969
ENSMUSG00000044468	Tent5c	5.28844	3.41499	1.3069	2.61305	0.00897374	0.99969
ENSMUSG00000043461	Sptssb	3.49946	-3.99707	1.54237	-2.59152	0.00955535	0.99969
ENSMUSG00000007892	Rplp1	144.721	-1.33749	0.516412	-2.58997	0.0095983	0.99969
ENSMUSG00000046330	Rpl37a	50.2408	-1.69885	0.659836	-2.57466	0.0100338	0.99969
ENSMUSG00000021822	Plau	23.0566	-1.52462	0.594631	-2.56397	0.0103482	0.99969
ENSMUSG00000042102	Dmgdh	52.3138	-1.1146	0.435006	-2.56225	0.0103996	0.99969
ENSMUSG00000030364	Clec2h	77.551	-1.02481	0.402307	-2.54733	0.0108551	0.99969
ENSMUSG00000086503	Xist	26.9631	1.35022	0.532394	2.53613	0.0112085	0.99969
ENSMUSG00000021036	Sptlc2	43.5341	-1.14369	0.452159	-2.52938	0.0114263	0.99969
ENSMUSG00000024955	Esrra	46.7831	1.12579	0.44528	2.52828	0.0114622	0.99969
ENSMUSG00000022407	Adsl	32.0809	-1.39312	0.552503	-2.52147	0.0116864	0.99969
ENSMUSG00000106678	Gm43457	2.39225	-4.51556	1.79915	-2.50983	0.0120791	0.99969
ENSMUSG00000062006	Rpl34	78.6486	-1.46089	0.584537	-2.49922	0.0124467	0.99969
ENSMUSG00000016427	Ndufa1	242.924	-1.15366	0.464273	-2.48488	0.0129593	0.99969
ENSMUSG00000087351	Gm11464	2.56149	-4.60612	1.85814	-2.47889	0.0131793	0.99969
ENSMUSG00000031626	Sorbs2	11.4699	-2.05303	0.828828	-2.47703	0.013248	0.99969
ENSMUSG00000067847	Romo1	151.333	-1.2125	0.489882	-2.47509	0.0133201	0.99969
ENSMUSG00000025290	Rps24	134.063	-1.29954	0.52538	-2.47353	0.0133787	0.99969
ENSMUSG00000020889	Nr1d1	13.4267	-1.98914	0.808274	-2.46097	0.0138562	0.99969
ENSMUSG00000107176	Gm9794	58.6042	-1.47549	0.601546	-2.45284	0.0141735	0.99969
ENSMUSG00000029657	Hsph1	45.7577	1.0729	0.4377	2.45123	0.014237	0.99969
ENSMUSG00000040543	Pitpnm3	2.2234	-4.36313	1.78319	-2.44682	0.0144125	0.99969
ENSMUSG00000014313	Cox6c	543.348	-1.17681	0.481854	-2.44226	0.0145955	0.99969
ENSMUSG00000029145	Eif2b4	20.6706	1.45846	0.603967	2.4148	0.015744	0.99969
ENSMUSG00000049421	Zfp260	15.0825	1.87995	0.779438	2.41193	0.0158684	0.99969
ENSMUSG00000074800	Gm4149	13.0845	-2.0748	0.86027	-2.4118	0.0158741	0.99969
ENSMUSG00000006763	Saal1	9.77628	-2.70799	1.12356	-2.41019	0.0159442	0.99969
ENSMUSG00000062488	Ifit3b	7.16606	-2.43816	1.01441	-2.40353	0.0162377	0.99969
ENSMUSG00000048279	Sacs	4.62887	-3.57779	1.48916	-2.40255	0.0162812	0.99969
ENSMUSG00000028998	Tomm7	71.4777	-1.31809	0.549618	-2.39819	0.0164765	0.99969
ENSMUSG00000040850	Psme4	36.9967	1.31572	0.549696	2.39354	0.0166868	0.99969
ENSMUSG00000034334	Fam151b	3.8269	-2.99009	1.25141	-2.38937	0.0168772	0.99969
ENSMUSG00000021243	Fcf1	41.5772	-1.30871	0.54843	-2.38629	0.0170195	0.99969
ENSMUSG00000028539	Artn	2.20856	-4.40739	1.84967	-2.38279	0.0171818	0.99969
ENSMUSG00000021235	Coq6	14.7359	-1.84013	0.772649	-2.38159	0.0172383	0.99969
ENSMUSG00000046516	Cox17	40.613	-1.49705	0.630351	-2.37495	0.0175515	0.99969
ENSMUSG00000039706	Ldb2	15.9859	-1.95282	0.823429	-2.37157	0.0177126	0.99969
ENSMUSG00000079523	Tmsb10	10.3339	-2.15276	0.909815	-2.36615	0.0179741	0.99969
ENSMUSG00000042178	Armc5	8.26393	-2.2859	0.967921	-2.36166	0.0181931	0.99969
ENSMUSG00000051373	Plpp7	3.69294	-3.71808	1.57912	-2.35453	0.0185461	0.99969
ENSMUSG00000025362	Rps26	95.0598	-1.2077	0.514744	-2.34622	0.0189649	0.99969
ENSMUSG00000055866	Per2	8.06969	2.23225	0.952956	2.34245	0.0191575	0.99969
ENSMUSG00000030224	Strap	33.8406	1.20838	0.51608	2.34145	0.0192088	0.99969
ENSMUSG00000031931	Ankrd49	12.8037	-1.61052	0.691375	-2.32945	0.0198352	0.99969
ENSMUSG00000041895	Wipi1	20.9737	-1.33203	0.572874	-2.32517	0.0200631	0.99969
ENSMUSG00000000787	Ddx3x	85.7404	0.912218	0.393997	2.31529	0.0205971	0.99969
ENSMUSG00000022018	Rgcc	46.4005	1.06497	0.460865	2.31081	0.0208436	0.99969
ENSMUSG00000073640	Rpl27-ps3	17.9123	-1.84929	0.80086	-2.30913	0.0209363	0.99969
ENSMUSG00000022562	Oplah	62.5211	0.950137	0.411489	2.30902	0.0209424	0.99969
ENSMUSG00000036242	Armh4	18.9827	-1.8551	0.804003	-2.30733	0.0210366	0.99969
ENSMUSG00000041841	Rpl37	33.5818	-1.39368	0.606507	-2.29788	0.0215687	0.99969
ENSMUSG00000087687	Pet100	36.7364	-1.37485	0.599541	-2.29317	0.0218383	0.99969
ENSMUSG00000021611	Tert	1.64914	-4.62215	2.01744	-2.29109	0.021958	0.99969
ENSMUSG00000021681	Aggf1	20.4654	1.49883	0.657484	2.27965	0.0226287	0.99969
ENSMUSG00000010080	Epn3	11.8161	-1.68454	0.741191	-2.27275	0.0230411	0.99969
ENSMUSG00000043964	Orai3	13.0961	-1.5634	0.688233	-2.27162	0.0231093	0.99969
ENSMUSG00000027203	Dut	17.4286	-1.43672	0.633891	-2.26651	0.02342	0.99969
ENSMUSG00000035674	Ndufa3	127.077	-1.08574	0.479672	-2.26352	0.0236038	0.99969
ENSMUSG00000039958	Etfbkmt	14.468	-1.66723	0.736605	-2.26339	0.0236116	0.99969
ENSMUSG00000057841	Rpl32	232.35	-1.10331	0.48789	-2.26139	0.0237354	0.99969
ENSMUSG00000042737	Dpm3	24.5285	-1.41386	0.626794	-2.2557	0.0240893	0.99969
ENSMUSG00000016252	Atp5e	280.584	-1.10278	0.491334	-2.24447	0.0248023	0.99969
ENSMUSG00000025381	Cnpy2	154.146	-0.742619	0.33102	-2.24343	0.0248693	0.99969
ENSMUSG00000069682	Gm10275	27.9366	-1.69387	0.757065	-2.23741	0.0252594	0.99969
ENSMUSG00000009995	Tafazzin	24.4202	-1.26942	0.567377	-2.23735	0.0252638	0.99969
ENSMUSG00000035868	Zfp983	5.80232	-2.71439	1.21451	-2.23497	0.0254191	0.99969
ENSMUSG00000030048	Gkn3	2.78915	-3.60711	1.61469	-2.23394	0.0254873	0.99969
ENSMUSG00000078963	Hsbp1l1	6.743	-2.13241	0.954733	-2.23351	0.0255152	0.99969
ENSMUSG00000021384	Susd3	32.4492	1.27196	0.570234	2.23059	0.0257082	0.99969
ENSMUSG00000031431	Tsc22d3	35.8298	1.25569	0.564823	2.22315	0.0262057	0.99969
ENSMUSG00000106019	Gm43672	7.40038	-2.30019	1.03488	-2.22266	0.026239	0.99969
ENSMUSG00000046550	Spin2c	3.19881	-3.854	1.73793	-2.21758	0.0265837	0.99969
ENSMUSG00000029190	D5Ertd579e	22.7933	-1.59978	0.72194	-2.21595	0.0266951	0.99969
ENSMUSG00000037563	Rps16	33.7013	-1.38126	0.62409	-2.21324	0.0268813	0.99969
ENSMUSG00000020778	Ten1	13.194	1.7581	0.795202	2.21089	0.0270438	0.99969
ENSMUSG00000047721	Bola2	43.7783	-1.22279	0.553834	-2.20786	0.0272539	0.99969
ENSMUSG00000032308	Ulk3	7.27708	-2.15004	0.976373	-2.20206	0.0276608	0.99969
ENSMUSG00000037904	Ankrd9	4.97314	2.77553	1.26076	2.20148	0.027702	0.99969
ENSMUSG00000025268	Maged2	24.0052	-1.37971	0.627269	-2.19955	0.0278386	0.99969
ENSMUSG00000115570	Gm48986	1.97371	-4.87853	2.22621	-2.19141	0.0284225	0.99969
ENSMUSG00000101682	Gm29228	1.60725	-4.54711	2.07561	-2.19073	0.0284714	0.99969
ENSMUSG00000021665	Hexb	95.9036	-0.769427	0.351392	-2.18965	0.0285495	0.99969
ENSMUSG00000034875	Nudt19	92.3122	0.793685	0.362562	2.1891	0.0285894	0.99969
ENSMUSG00000060126	Tpt1	28.654	-1.41988	0.649996	-2.18445	0.0289293	0.99969
ENSMUSG00000021290	Atp5mpl	175.405	-1.00388	0.46067	-2.17917	0.0293191	0.99969
ENSMUSG00000044092	C130050O18Rik	2.91187	-3.44702	1.58215	-2.17869	0.0293549	0.99969
ENSMUSG00000038527	C1rl	14.1016	-1.5133	0.694674	-2.17844	0.0293735	0.99969
ENSMUSG00000084854	Gm12678	11.3331	1.71251	0.787546	2.17449	0.0296683	0.99969
ENSMUSG00000084830	Gm14539	15.1592	-1.74943	0.804643	-2.17417	0.0296922	0.99969
ENSMUSG00000002980	Bcam	13.4086	-1.49689	0.689977	-2.16947	0.030047	0.99969
ENSMUSG00000008683	Rps15a	43.7403	-1.2018	0.554019	-2.16923	0.0300652	0.99969
ENSMUSG00000025269	Apex2	8.5642	2.81222	1.29844	2.16584	0.0303237	0.99969
ENSMUSG00000010406	Mrpl52	25.3946	-1.43347	0.66257	-2.1635	0.0305029	0.99969
ENSMUSG00000033499	Larp4b	50.3284	0.988228	0.456822	2.16327	0.0305206	0.99969
ENSMUSG00000026649	Cfap126	6.9461	-2.44288	1.13233	-2.1574	0.0309745	0.99969
ENSMUSG00000104960	Snhg8	14.4769	-1.57737	0.731695	-2.15577	0.0311015	0.99969
ENSMUSG00000087590	Epb41l4aos	12.0582	-1.77527	0.824088	-2.15423	0.0312223	0.99969
ENSMUSG00000047547	Cltb	52.0668	0.908716	0.422185	2.15241	0.0313651	0.99969
ENSMUSG00000026915	Strbp	22.4952	1.29418	0.601626	2.15113	0.0314657	0.99969
ENSMUSG00000038235	F11r	43.1065	-0.94951	0.441538	-2.15046	0.0315189	0.99969
ENSMUSG00000030802	Bckdk	58.6738	-0.927898	0.431489	-2.15046	0.031519	0.99969
ENSMUSG00000017679	Ttpal	4.65933	2.85313	1.32695	2.15015	0.0315437	0.99969
ENSMUSG00000031377	Bmx	4.42664	-3.0717	1.42968	-2.14852	0.0316722	0.99969
ENSMUSG00000032523	Hhatl	18.9252	-1.58859	0.73989	-2.14706	0.0317882	0.99969
ENSMUSG00000032014	Oaf	22.0956	1.34361	0.627632	2.14076	0.0322934	0.99969
ENSMUSG00000042851	Zc3h6	5.01424	-2.53333	1.18448	-2.13876	0.032455	0.99969
ENSMUSG00000032431	Crtap	18.3745	-1.2937	0.60639	-2.13344	0.0328887	0.99969
ENSMUSG00000060143	Gm10076	17.0595	-1.68628	0.790622	-2.13286	0.0329364	0.99969
ENSMUSG00000036181	H1f2	49.7809	-0.896293	0.420611	-2.13093	0.0330948	0.99969
ENSMUSG00000028367	Txn1	417.267	-0.894281	0.419757	-2.13047	0.0331327	0.99969
ENSMUSG00000001741	Il16	3.56713	-2.95358	1.39141	-2.12272	0.0337769	0.99969
ENSMUSG00000020156	Pwwp3a	13.0352	-1.65536	0.780036	-2.12215	0.0338249	0.99969
ENSMUSG00000005774	Rfx5	5.58635	-2.40894	1.13546	-2.12154	0.033876	0.99969
ENSMUSG00000066366	Serpina1a	1.64318	-4.12502	1.94436	-2.12153	0.0338773	0.99969
ENSMUSG00000029178	Klf3	21.6391	1.49031	0.702644	2.12101	0.0339213	0.99969
ENSMUSG00000113581	Dio3os	4.10632	-3.08012	1.45241	-2.12069	0.0339475	0.99969
ENSMUSG00000038954	Supt3	9.76771	-1.69715	0.801009	-2.11876	0.0341103	0.99969
ENSMUSG00000095597	Rps7-ps3	18.18	-1.53639	0.725357	-2.11812	0.0341653	0.99969
ENSMUSG00000071632	2510002D24Rik	18.7525	1.42201	0.67181	2.11669	0.0342866	0.99969
ENSMUSG00000021319	Sfrp4	3.78806	-2.82934	1.34185	-2.10854	0.0349847	0.99969
ENSMUSG00000027239	Mdk	58.3338	-0.936184	0.444117	-2.10797	0.035034	0.99969
ENSMUSG00000026404	Ddx59	6.1178	-2.32406	1.10397	-2.10519	0.0352745	0.99969
ENSMUSG00000029781	Fkbp9	34.5238	-1.05764	0.50242	-2.10509	0.0352835	0.99969
ENSMUSG00000085241	Snhg3	12.4284	-1.58772	0.754624	-2.10398	0.0353799	0.99969
ENSMUSG00000086849	Gm13840	2.19706	-3.82018	1.8158	-2.10386	0.0353909	0.99969
ENSMUSG00000090394	4930523C07Rik	9.09224	-2.03389	0.969735	-2.09737	0.0359612	0.99969
ENSMUSG00000097180	2700038G22Rik	2.32403	-3.90644	1.86305	-2.09679	0.036012	0.99969
ENSMUSG00000071528	Atp5md	93.6274	-0.971733	0.463998	-2.09426	0.0362368	0.99969
ENSMUSG00000046352	Gjb2	27.7816	-1.05589	0.504319	-2.0937	0.0362865	0.99969
ENSMUSG00000085772	D630024D03Rik	10.4789	-1.59454	0.762344	-2.09162	0.0364722	0.99969
ENSMUSG00000062997	Rpl35	24.2862	-1.41621	0.677311	-2.09094	0.0365337	0.99969
ENSMUSG00000073542	Cep76	5.96033	-2.57072	1.23037	-2.08939	0.0366728	0.99969
ENSMUSG00000022525	Plaat1	5.86266	-2.52291	1.20753	-2.08932	0.0366791	0.99969
ENSMUSG00000026687	Aldh9a1	201.608	0.692516	0.331521	2.08891	0.0367163	0.99969
ENSMUSG00000034898	Filip1	2.49162	-3.54798	1.70131	-2.08545	0.0370289	0.99969
ENSMUSG00000032602	Slc25a20	24.4521	1.14482	0.549017	2.08521	0.0370501	0.99969
ENSMUSG00000067288	Rps28	25.3795	-1.39377	0.668414	-2.08519	0.0370524	0.99969
ENSMUSG00000083012	Fam220a	8.95468	1.9204	0.921178	2.08472	0.0370943	0.99969
ENSMUSG00000024982	Zdhhc6	36.2339	-1.04105	0.499952	-2.0823	0.0373151	0.99969
ENSMUSG00000096967	Gm26621	1.70161	-3.96796	1.90605	-2.08178	0.0373628	0.99969
ENSMUSG00000041881	Ndufa7	156.458	-0.922817	0.443352	-2.08145	0.0373924	0.99969
ENSMUSG00000060639	H4c9	3.92758	2.91587	1.40303	2.07826	0.0376851	0.99969
ENSMUSG00000024566	Atp9b	8.79818	-2.05756	0.992865	-2.07235	0.038233	0.99969
ENSMUSG00000039050	Osbpl2	15.9598	1.70305	0.823107	2.06905	0.0385412	0.99969
ENSMUSG00000068823	Csde1	154.643	0.639596	0.309465	2.06678	0.0387547	0.99969
ENSMUSG00000106258	Rpl7a-ps7	34.0071	-1.41091	0.682968	-2.06585	0.0388431	0.99969
ENSMUSG00000031902	Nfatc3	12.7578	1.74303	0.843998	2.0652	0.0389041	0.99969
ENSMUSG00000030042	Pole4	39.2024	-1.19751	0.580077	-2.06441	0.0389791	0.99969
ENSMUSG00000017009	Sdc4	185.462	-0.611804	0.296471	-2.06362	0.0390535	0.99969
ENSMUSG00000057069	Ero1b	6.28105	-2.34448	1.13626	-2.06334	0.0390808	0.99969
ENSMUSG00000029445	Hpd	137.644	-0.936121	0.453866	-2.06255	0.0391552	0.99969
ENSMUSG00000093674	Rpl41	111.511	-1.05927	0.513703	-2.06202	0.0392054	0.99969
ENSMUSG00000016918	Sulf1	4.45969	-2.79629	1.35674	-2.06104	0.0392994	0.99969
ENSMUSG00000024525	Impa2	12.2685	1.91625	0.929806	2.06091	0.0393117	0.99969
ENSMUSG00000005125	Ndrg1	963.164	0.710656	0.346176	2.05287	0.0400848	0.99969
ENSMUSG00000063172	Hspb11	12.4134	-1.56242	0.761104	-2.05284	0.0400882	0.99969
ENSMUSG00000029802	Abcg2	180.906	-0.612605	0.298667	-2.05113	0.0402542	0.99969
ENSMUSG00000068877	Selenbp2	7.1481	-1.99854	0.975753	-2.0482	0.0405403	0.99969
ENSMUSG00000026032	Ndufb3	154.893	-0.895198	0.437553	-2.04592	0.0407642	0.99969
ENSMUSG00000022257	Laptm4b	34.6995	-1.02568	0.502077	-2.04287	0.0410652	0.99969
ENSMUSG00000028559	Osbpl9	135.595	0.686561	0.336318	2.0414	0.0412106	0.99969
ENSMUSG00000028937	Acot7	16.5893	1.44176	0.70666	2.04024	0.0413261	0.99969
ENSMUSG00000043192	Gpi-ps	2.76416	3.26064	1.59906	2.0391	0.0414397	0.99969
ENSMUSG00000110545	Gm7730	10.3998	-1.91435	0.939617	-2.03737	0.0416125	0.99969
ENSMUSG00000049775	Tmsb4x	269.87	-0.709601	0.348492	-2.0362	0.04173	0.99969
ENSMUSG00000022995	Enah	16.8844	1.35744	0.66671	2.03603	0.0417477	0.99969
ENSMUSG00000038148	Cldn16	13.6425	1.87028	0.92004	2.03282	0.0420708	0.99969
ENSMUSG00000074768	Bhmt	14.513	-1.42196	0.699726	-2.03216	0.0421371	0.99969
ENSMUSG00000032607	Amt	21.5695	-1.13422	0.558994	-2.02903	0.0424551	0.99969
ENSMUSG00000029769	Ccdc136	3.33654	-3.20679	1.5811	-2.0282	0.0425398	0.99969
ENSMUSG00000036461	Elf1	22.0011	1.22756	0.605615	2.02696	0.0426664	0.99969
ENSMUSG00000072964	Bhlhb9	6.93341	-1.95938	0.967527	-2.02514	0.042853	0.99969
ENSMUSG00000022220	Adcy4	5.07398	-2.47042	1.22187	-2.02184	0.0431929	0.99969
ENSMUSG00000107390	Gm43323	3.99921	-2.76589	1.36907	-2.02028	0.0433545	0.99969
ENSMUSG00000024313	Mep1b	21.0786	-1.1349	0.561779	-2.02019	0.0433633	0.99969
ENSMUSG00000060419	Rps16-ps2	19.1947	-1.62484	0.804533	-2.0196	0.0434244	0.99969
ENSMUSG00000035476	Tab3	7.68412	-2.14659	1.06406	-2.01736	0.0436581	0.99969
ENSMUSG00000027860	Vangl1	9.42324	-1.70497	0.845818	-2.01577	0.0438243	0.99969
ENSMUSG00000020823	Sec14l1	24.0812	1.13275	0.561979	2.01564	0.0438376	0.99969
ENSMUSG00000084319	Tpt1-ps3	21.4087	-1.58511	0.788898	-2.00927	0.044508	0.99969
ENSMUSG00000050368	Hoxd10	10.951	1.7917	0.892071	2.00847	0.0445929	0.99969
ENSMUSG00000070394	Tmem256	103.754	-1.01756	0.506995	-2.00705	0.0447446	0.99969
ENSMUSG00000026942	Traf2	4.34613	2.74363	1.36822	2.00526	0.0449356	0.99969
ENSMUSG00000020289	Nprl3	10.946	-1.70972	0.853121	-2.00408	0.0450616	0.99969
ENSMUSG00000018697	Aatf	10.1383	-1.59655	0.797005	-2.00319	0.0451569	0.99969
ENSMUSG00000056268	Dennd1b	8.28501	1.79283	0.895027	2.0031	0.0451663	0.99969
ENSMUSG00000061518	Cox5b	498.8	-0.927704	0.463374	-2.00206	0.0452779	0.99969
ENSMUSG00000075012	Fjx1	4.73817	-2.7215	1.36205	-1.9981	0.045706	0.99969
ENSMUSG00000030059	Tmf1	42.8278	0.850941	0.426369	1.99579	0.045957	0.99969
ENSMUSG00000083992	Gm11478	212.972	-0.989171	0.495702	-1.99549	0.045989	0.99969
ENSMUSG00000023272	Creld2	23.6389	1.233	0.61839	1.99389	0.0461636	0.99969
ENSMUSG00000043987	Cep164	6.11867	2.38759	1.19773	1.99343	0.0462143	0.99969
ENSMUSG00000021661	Ankra2	13.2534	-1.69828	0.853189	-1.99051	0.0465345	0.99969
ENSMUSG00000069324	Bhmt1b	2.9502	-2.73032	1.37194	-1.99012	0.0465773	0.99969
ENSMUSG00000019843	Fyn	10.1011	-1.56828	0.788165	-1.98979	0.0466144	0.99969
ENSMUSG00000033434	Gtpbp6	7.47239	-1.96085	0.986291	-1.98811	0.0468	0.99969
ENSMUSG00000113237	Gm6109	1.53701	-4.46435	2.24704	-1.98677	0.0469481	0.99969
ENSMUSG00000038690	Atp5j2	396.534	-0.839898	0.423704	-1.98228	0.0474481	0.99969
ENSMUSG00000036099	Vezt	8.84308	-1.60957	0.81226	-1.98159	0.0475249	0.99969
ENSMUSG00000097863	1010001B22Rik	2.43196	-3.19822	1.6141	-1.98142	0.0475436	0.99969
ENSMUSG00000039254	Pomt1	7.33402	-2.13106	1.07674	-1.97918	0.0477959	0.99969
ENSMUSG00000020018	Snrpf	9.92803	-1.77102	0.895197	-1.97836	0.0478878	0.99969
ENSMUSG00000022802	Lmln	3.00555	3.03672	1.53642	1.9765	0.0480985	0.99969
ENSMUSG00000083337	Gm11539	21.4435	-1.47635	0.747338	-1.97547	0.0482143	0.99969
ENSMUSG00000071454	Dtnb	15.7962	-1.45873	0.738883	-1.97424	0.0483544	0.99969
ENSMUSG00000030008	Pradc1	6.42034	2.16841	1.0985	1.97396	0.0483862	0.99969
ENSMUSG00000079018	Ly6c1	85.5872	1.05501	0.53469	1.97312	0.0484814	0.99969
ENSMUSG00000050856	Atp5k	149.332	-0.811614	0.411752	-1.97112	0.0487101	0.99969
ENSMUSG00000047003	Zfp41	1.89457	-3.7405	1.89772	-1.97105	0.0487177	0.99969
ENSMUSG00000030800	Prss8	94.8844	-0.85266	0.432931	-1.96951	0.048895	0.99969
ENSMUSG00000005823	Gpr108	21.1153	-1.14064	0.579614	-1.96793	0.0490758	0.99969
ENSMUSG00000036304	Zdhhc23	3.88117	-2.53233	1.28791	-1.96623	0.0492719	0.99969
ENSMUSG00000024048	Myl12a	134.453	-0.652865	0.332078	-1.966	0.049299	0.99969
ENSMUSG00000074578	Zfas1	28.4967	-1.17778	0.599236	-1.96547	0.0493594	0.99969
ENSMUSG00000038801	Scgb1c1	2.10701	-3.8372	1.95241	-1.96536	0.0493727	0.99969
ENSMUSG00000030872	Gga2	34.6823	1.08815	0.553781	1.96495	0.0494196	0.99969
ENSMUSG00000034158	Lrrc58	27.0835	1.07731	0.548439	1.96432	0.0494935	0.99969
ENSMUSG00000057342	Sphk2	18.7062	-1.16654	0.594473	-1.9623	0.0497272	0.99969
ENSMUSG00000026819	Slc25a25	18.3586	1.25823	0.642359	1.95877	0.0501403	0.99969
ENSMUSG00000050621	Rps27rt	10.2865	-1.64882	0.842467	-1.95713	0.0503316	0.99969
ENSMUSG00000025508	Rplp2	39.645	-1.11261	0.568819	-1.95601	0.0504644	0.99969
ENSMUSG00000036854	Hspb6	1.64488	-3.95441	2.02289	-1.95483	0.0506037	0.99969
ENSMUSG00000060938	Rpl26	85.7022	-0.918337	0.470581	-1.9515	0.0509978	0.99969
ENSMUSG00000023087	Noct	5.6333	2.12532	1.08961	1.95052	0.0511136	0.99969
ENSMUSG00000074247	Dda1	22.1535	1.18907	0.609706	1.95024	0.0511472	0.99969
ENSMUSG00000020515	Cnot8	21.7973	-1.06241	0.544848	-1.94992	0.051186	0.99969
ENSMUSG00000049470	Aff4	22.0806	1.37748	0.707543	1.94685	0.0515524	0.99969
ENSMUSG00000043602	Zfp3	1.90124	3.5658	1.83173	1.94668	0.0515732	0.99969
ENSMUSG00000036323	Srp72	48.6343	0.816358	0.419456	1.94623	0.0516274	0.99969
ENSMUSG00000039782	Cpeb2	9.37093	-1.72164	0.884705	-1.946	0.0516544	0.99969
ENSMUSG00000076609	Igkc	18.1308	-3.84857	1.97988	-1.94384	0.0519142	0.99969
ENSMUSG00000060019	Gm10073	17.8244	-1.51356	0.779251	-1.94233	0.0520977	0.99969
ENSMUSG00000049764	Zfp280b	2.18785	3.60943	1.85885	1.94175	0.0521677	0.99969
ENSMUSG00000109644	0610005C13Rik	160.089	0.602838	0.31054	1.94126	0.0522272	0.99969
ENSMUSG00000045694	Gm4997	17.9977	-1.42621	0.735379	-1.93942	0.0524507	0.99969
ENSMUSG00000017404	Rpl19	9.81279	-1.72297	0.888614	-1.93894	0.0525088	0.99969
ENSMUSG00000039145	Camk1d	3.22347	-2.68003	1.38467	-1.93551	0.0529279	0.99969
ENSMUSG00000038508	Gdf15	6.15357	2.40082	1.241	1.93459	0.0530412	0.99969
ENSMUSG00000061111	Mcrip1	30.8112	1.07405	0.555394	1.93385	0.0531317	0.99969
ENSMUSG00000018899	Irf1	11.7567	-1.35108	0.699366	-1.93187	0.0533761	0.99969
ENSMUSG00000027506	Tpd52	49.7137	0.900562	0.4664	1.93088	0.0534979	0.99969
ENSMUSG00000031007	Atp6ap2	78.1582	-0.725988	0.376449	-1.92852	0.0537909	0.99969
ENSMUSG00000052428	Tmco1	106.663	-0.65234	0.338667	-1.9262	0.0540798	0.99969
ENSMUSG00000090247	Bloc1s1	12.0419	-1.58826	0.826026	-1.92277	0.0545091	0.99969
ENSMUSG00000033054	Npat	7.54849	-1.84517	0.959755	-1.92254	0.0545381	0.99969
ENSMUSG00000061527	Krt5	1.66729	-3.70489	1.92821	-1.92142	0.054679	0.99969
ENSMUSG00000025227	Mfsd13a	1.97409	-3.51826	1.83373	-1.91864	0.0550297	0.99969
ENSMUSG00000062906	Hdac10	9.00604	-1.67563	0.873507	-1.91828	0.0550758	0.99969
ENSMUSG00000060730	Gm10086	13.784	-1.44043	0.752525	-1.91413	0.0556036	0.99969
ENSMUSG00000026617	Bpnt1	85.4051	0.76365	0.398967	1.91407	0.0556118	0.99969
ENSMUSG00000027708	Dcun1d1	23.2175	1.05244	0.550101	1.91318	0.0557247	0.99969
ENSMUSG00000046082	Tmem174	178.908	-0.57913	0.302831	-1.91239	0.0558266	0.99969
ENSMUSG00000098234	Snhg6	11.4897	-1.55519	0.814052	-1.91043	0.0560783	0.99969
ENSMUSG00000081413	Uqcrh-ps2	2.72093	-3.18884	1.6704	-1.90903	0.0562587	0.99969
ENSMUSG00000019952	Poc1b	15.2753	-1.74339	0.91406	-1.9073	0.0564817	0.99969
ENSMUSG00000028527	Ak4	102.388	0.708119	0.371356	1.90685	0.0565402	0.99969
ENSMUSG00000041343	Ankrd42	3.3662	-2.90442	1.52778	-1.90108	0.0572922	0.99969
ENSMUSG00000036282	Naa30	13.0246	1.4093	0.741564	1.90044	0.057375	0.99969
ENSMUSG00000037999	Arap2	16.4395	1.38167	0.72718	1.90004	0.0574284	0.99969
ENSMUSG00000053985	Zfp14	2.48869	-3.26411	1.71957	-1.89821	0.0576682	0.99969
ENSMUSG00000067161	Gm5560	4.91739	2.6762	1.41009	1.89789	0.0577104	0.99969
ENSMUSG00000032487	Ptgs2	1.65972	-3.91823	2.06637	-1.89619	0.0579351	0.99969
ENSMUSG00000046387	Pcdhb17	1.65972	-3.91823	2.06637	-1.89619	0.0579351	0.99969
ENSMUSG00000089665	Fcor	1.82432	-3.66513	1.93621	-1.89294	0.0583663	0.99969
ENSMUSG00000033985	Tesk2	7.35627	1.80553	0.953928	1.89274	0.0583931	0.99969
ENSMUSG00000033883	Zfp267	15.812	-1.6933	0.895813	-1.89024	0.0587254	0.99969
ENSMUSG00000097890	4930547M16Rik	4.3041	-2.67653	1.41616	-1.88999	0.0587589	0.99969
ENSMUSG00000016946	Kctd5	13.4014	-1.57193	0.832038	-1.88926	0.0588576	0.99969
ENSMUSG00000009772	Nuak2	42.4273	0.926914	0.49073	1.88885	0.0589123	0.99969
ENSMUSG00000024413	Npc1	4.1291	2.64922	1.40295	1.88832	0.0589827	0.99969
ENSMUSG00000089812	Gm15867	1.56537	-4.49673	2.38192	-1.88786	0.0590444	0.99969
ENSMUSG00000027425	Kat14	12.7016	-1.35746	0.720423	-1.88425	0.0595306	0.99969
ENSMUSG00000016559	H3f3b	170.847	-0.559876	0.297208	-1.88379	0.0595941	0.99969
ENSMUSG00000053929	Cyhr1	60.0479	-0.744169	0.395735	-1.88048	0.0600434	0.99969
ENSMUSG00000006411	Nectin4	2.72556	-2.88783	1.5365	-1.87948	0.0601786	0.99969
ENSMUSG00000082926	Gm8172	2.69203	-3.07647	1.63777	-1.87845	0.0603194	0.99969
ENSMUSG00000030264	Thumpd3	18.7506	-1.16147	0.61856	-1.8777	0.0604218	0.99969
ENSMUSG00000109311	AI314278	79.8807	-0.811045	0.432151	-1.87676	0.0605505	0.99969
ENSMUSG00000034075	Zdhhc5	14.1525	-1.27558	0.680193	-1.87533	0.0607477	0.99969
ENSMUSG00000059552	Trp53	9.5765	-1.5287	0.815712	-1.87407	0.0609205	0.99969
ENSMUSG00000047084	Ngrn	29.1988	-0.974112	0.520225	-1.87248	0.0611399	0.99969
ENSMUSG00000006442	Srm	9.27505	1.64786	0.881284	1.86984	0.0615056	0.99969
ENSMUSG00000021282	Eif5	109.965	0.664356	0.35532	1.86974	0.0615199	0.99969
ENSMUSG00000053613	Notumos	3.41436	-2.80297	1.50234	-1.86574	0.0620782	0.99969
ENSMUSG00000042682	Selenok	128.136	-0.588183	0.315484	-1.86439	0.0622675	0.99969
ENSMUSG00000054146	Krt15	2.08915	-3.31599	1.77937	-1.86358	0.0623808	0.99969
ENSMUSG00000074807	Gm10762	2.34385	3.06273	1.64364	1.86338	0.0624087	0.99969
ENSMUSG00000021288	Klc1	12.1242	1.46083	0.784107	1.86305	0.062455	0.99969
ENSMUSG00000115099	1700087I21Rik	1.69735	-3.52981	1.89546	-1.86224	0.0625693	0.99969
ENSMUSG00000113902	Ndufb1	41.7226	-0.941402	0.505563	-1.86208	0.0625911	0.99969
ENSMUSG00000063802	Hspbp1	11.5706	1.64924	0.88575	1.86197	0.0626071	0.99969
ENSMUSG00000112858	Rnf212b	4.4747	-2.35679	1.26637	-1.86107	0.0627347	0.99969
ENSMUSG00000037526	Atg14	5.58484	-1.94337	1.04426	-1.861	0.0627439	0.99969
ENSMUSG00000039740	Alg2	7.83063	-1.651	0.888133	-1.85896	0.0630329	0.99969
ENSMUSG00000094772	Rpl29-ps2	4.73956	-2.40816	1.29705	-1.85665	0.063361	0.99969
ENSMUSG00000016481	Cr1l	55.244	-0.740033	0.398772	-1.85578	0.0634847	0.99969
ENSMUSG00000038388	Pals2	54.1252	0.842397	0.453986	1.85556	0.0635168	0.99969
ENSMUSG00000091811	Inafm1	12.8891	-1.52948	0.825934	-1.85182	0.0640523	0.99969
ENSMUSG00000054452	Tle5	146.768	0.614303	0.332056	1.85	0.0643142	0.99969
ENSMUSG00000100228	Gm29257	1.25432	-4.2405	2.29252	-1.84971	0.0643553	0.99969
ENSMUSG00000031107	Rbmx2	5.39686	2.84583	1.5386	1.84963	0.064367	0.99969
ENSMUSG00000000056	Narf	18.1049	1.23644	0.669075	1.84799	0.0646039	0.99969
ENSMUSG00000035133	Arhgap5	72.1382	0.702171	0.380072	1.84747	0.0646793	0.99969
ENSMUSG00000054091	1810037I17Rik	97.3107	-0.765876	0.414555	-1.84746	0.06468	0.99969
ENSMUSG00000038776	Ephx1	30.9376	0.982139	0.532466	1.84451	0.0651087	0.99969
ENSMUSG00000034947	Tmem106a	29.3464	-0.95071	0.515813	-1.84313	0.0653104	0.99969
ENSMUSG00000036875	Dna2	3.08623	2.88376	1.56571	1.84182	0.0655018	0.99969
ENSMUSG00000030717	Nupr1	19.2376	-1.35174	0.733986	-1.84164	0.0655285	0.99969
ENSMUSG00000032786	Alas1	105.136	0.766871	0.416472	1.84135	0.0655699	0.99969
ENSMUSG00000032238	Rora	35.2913	0.92107	0.500239	1.84126	0.0655837	0.99969
ENSMUSG00000053964	Lgals4	8.82624	-1.69683	0.921607	-1.84117	0.0655968	0.99969
ENSMUSG00000030218	Mgp	126.666	-0.697975	0.379606	-1.83869	0.0659615	0.99969
ENSMUSG00000042613	Pbxip1	49.6499	-0.80654	0.438674	-1.83859	0.065976	0.99969
ENSMUSG00000026755	Arpc5l	53.2742	0.883941	0.480893	1.83812	0.0660443	0.99969
ENSMUSG00000066877	Nck2	10.4212	-1.60041	0.870739	-1.83799	0.066064	0.99969
ENSMUSG00000029047	Pex10	3.97433	2.46379	1.3415	1.8366	0.0662691	0.99969
ENSMUSG00000027566	Psma7	312.304	-0.606873	0.330649	-1.8354	0.0664471	0.99969
ENSMUSG00000029032	Arhgef16	22.3814	1.1921	0.649653	1.83498	0.0665094	0.99969
ENSMUSG00000010554	Mettl16	14.9112	1.29988	0.708545	1.83458	0.0665686	0.99969
ENSMUSG00000066626	Gm5121	5.11354	-2.59532	1.41511	-1.834	0.0666544	0.99969
ENSMUSG00000000197	Nalcn	1.48028	-4.43426	2.41928	-1.83288	0.0668199	0.99969
ENSMUSG00000105659	4930509H03Rik	1.48028	-4.43426	2.41928	-1.83288	0.0668199	0.99969
ENSMUSG00000016257	Prelid3b	31.7125	0.895403	0.488522	1.83288	0.0668203	0.99969
ENSMUSG00000024921	Smarca2	75.2574	0.71041	0.388004	1.83093	0.0671104	0.99969
ENSMUSG00000024131	Slc3a1	179.204	-0.628325	0.343688	-1.82818	0.0675222	0.99969
ENSMUSG00000030772	Dkk3	12.8474	-1.23237	0.67431	-1.8276	0.0676094	0.99969
ENSMUSG00000086841	2410006H16Rik	13.6824	-1.40598	0.769527	-1.82707	0.0676887	0.99969
ENSMUSG00000002227	Mov10	5.88185	-1.82798	1.00095	-1.82624	0.0678136	0.99969
ENSMUSG00000039163	Cmc1	25.3341	-1.08986	0.597049	-1.82542	0.0679382	0.99969
ENSMUSG00000024780	Cdc37l1	26.9812	1.02879	0.563931	1.82432	0.0681037	0.99969
ENSMUSG00000035828	Pim3	66.8454	0.790349	0.433297	1.82404	0.0681465	0.99969
ENSMUSG00000021725	Parp8	4.94288	-1.9192	1.05241	-1.82363	0.0682083	0.99969
ENSMUSG00000022512	Cldn1	7.23139	-1.71371	0.94033	-1.82246	0.0683854	0.99969
ENSMUSG00000029196	Tada2b	12.4749	1.42697	0.783255	1.82184	0.0684788	0.99969
ENSMUSG00000015090	Ptgds	7.99432	-1.62485	0.892085	-1.82141	0.0685448	0.99969
ENSMUSG00000072553	Gm525	1.15571	-4.09455	2.25056	-1.81935	0.0688581	0.99969
ENSMUSG00000050530	Fam171a1	9.08291	-1.69747	0.933085	-1.81921	0.06888	0.99969
ENSMUSG00000054426	A930005H10Rik	5.81472	-2.08815	1.14994	-1.81587	0.0693905	0.99969
ENSMUSG00000084416	Rpl10a-ps1	112.246	-0.84375	0.464787	-1.81535	0.0694704	0.99969
ENSMUSG00000041530	Ago1	11.8849	1.57628	0.869149	1.81359	0.0697414	0.99969
ENSMUSG00000001383	Zmat2	54.0537	-0.790831	0.43622	-1.81292	0.0698445	0.99969
ENSMUSG00000017697	Ada	9.19743	-2.02433	1.1169	-1.81246	0.0699154	0.99969
ENSMUSG00000019866	Crybg1	7.15089	-1.93255	1.06695	-1.81129	0.0700965	0.99969
ENSMUSG00000026817	Ak1	11.7346	1.72059	0.950108	1.81095	0.0701494	0.99969
ENSMUSG00000028150	Rorc	10.8153	1.53967	0.850514	1.81029	0.0702514	0.99969
ENSMUSG00000030967	Zranb1	17.0527	1.24791	0.689656	1.80947	0.0703774	0.99969
ENSMUSG00000026854	Usp20	13.8691	-1.39885	0.773091	-1.80943	0.0703843	0.99969
ENSMUSG00000041540	Sox5	3.37177	-3.04725	1.68461	-1.80888	0.0704697	0.99969
ENSMUSG00000022708	Zbtb20	69.1516	0.773708	0.428045	1.80754	0.070678	0.99969
ENSMUSG00000027371	Fahd2a	71.7442	-0.7402	0.409921	-1.80572	0.0709628	0.99969
ENSMUSG00000027248	Pdia3	108.534	-0.623492	0.345779	-1.80315	0.0713642	0.99969
ENSMUSG00000005610	Eif4g2	162.255	0.631969	0.350811	1.80145	0.0716315	0.99969
ENSMUSG00000038717	Atp5l	15.286	-1.40515	0.780086	-1.80128	0.0716592	0.99969
ENSMUSG00000063787	Chchd1	69.8235	-0.828399	0.459935	-1.80112	0.0716836	0.99969
ENSMUSG00000023089	Ndufa5	311.127	-0.805635	0.447355	-1.80088	0.0717213	0.99969
ENSMUSG00000046916	Myct1	7.47171	-1.60446	0.892577	-1.79756	0.0722465	0.99969
ENSMUSG00000050666	Vstm4	4.90753	-2.12262	1.18278	-1.7946	0.0727178	0.99969
ENSMUSG00000044098	Rsbn1	9.68172	-1.62382	0.905732	-1.79283	0.0729999	0.99969
ENSMUSG00000059326	Csf2ra	6.46382	-1.872	1.04426	-1.79266	0.0730271	0.99969
ENSMUSG00000094955	Gm3699	1.56111	-3.80749	2.12437	-1.79229	0.0730868	0.99969
ENSMUSG00000024395	Lims2	15.1672	1.20978	0.675422	1.79115	0.0732689	0.99969
ENSMUSG00000026728	Vim	28.7212	-0.879442	0.491134	-1.79063	0.0733521	0.99969
ENSMUSG00000005674	Tomm40l	21.1959	1.10544	0.618139	1.78833	0.0737227	0.99969
ENSMUSG00000002504	Slc9a3r2	41.5191	0.81014	0.453165	1.78774	0.0738183	0.99969
ENSMUSG00000021902	Phf7	10.3832	-1.4959	0.837411	-1.78634	0.0740436	0.99969
ENSMUSG00000033307	Mif	92.8141	-0.9118	0.510448	-1.78628	0.0740547	0.99969
ENSMUSG00000098169	Gm5205	2.0432	3.48091	1.95324	1.78212	0.0747294	0.99969
ENSMUSG00000041115	Iqsec2	18.2684	1.06698	0.598943	1.78144	0.0748405	0.99969
ENSMUSG00000029632	Ndufa4	528.64	-0.681428	0.382696	-1.7806	0.0749783	0.99969
ENSMUSG00000021546	Hnrnpk	135.532	-0.577867	0.324547	-1.78053	0.074989	0.99969
ENSMUSG00000030917	Tmem159	21.0774	-1.02524	0.575866	-1.78034	0.0750207	0.99969
ENSMUSG00000023150	Ivns1abp	229.313	-0.538309	0.302599	-1.77895	0.0752477	0.99969
ENSMUSG00000032330	Cox7a2	425.002	-0.744173	0.418364	-1.77877	0.0752775	0.99969
ENSMUSG00000033623	Pcgf3	9.06383	1.56654	0.880967	1.77821	0.0753695	0.99969
ENSMUSG00000019295	Tmem129	6.56473	-1.74668	0.983029	-1.77683	0.0755962	0.99969
ENSMUSG00000031951	Tmem231	5.19258	-2.05496	1.15656	-1.77678	0.0756039	0.99969
ENSMUSG00000080848	Gm9385	7.79078	-1.8549	1.04458	-1.77574	0.0757752	0.99969
ENSMUSG00000066235	Pomgnt2	4.83512	2.259	1.27232	1.7755	0.0758146	0.99969
ENSMUSG00000021496	Pcbd2	66.0017	-0.790864	0.445627	-1.77472	0.0759438	0.99969
ENSMUSG00000011832	Evi5l	1.60152	3.42495	1.9306	1.77403	0.0760574	0.99969
ENSMUSG00000047583	Tyw3	6.52087	-1.81465	1.02295	-1.77394	0.0760728	0.99969
ENSMUSG00000051721	Wdcp	4.41563	-2.46013	1.38731	-1.7733	0.0761783	0.99969
ENSMUSG00000023067	Cdkn1a	7.58988	1.78581	1.00719	1.77307	0.0762179	0.99969
ENSMUSG00000003421	Nosip	17.5946	-1.18744	0.669755	-1.77295	0.0762377	0.99969
ENSMUSG00000110841	Gpx4-ps2	189.535	-0.913324	0.515171	-1.77285	0.0762528	0.99969
ENSMUSG00000021240	Abcd4	19.9078	-1.18954	0.671612	-1.77117	0.076533	0.99969
ENSMUSG00000038503	Mesd	34.4882	-0.812856	0.459044	-1.77076	0.0766011	0.99969
ENSMUSG00000001289	Pfdn5	226.716	-0.694033	0.39207	-1.77018	0.0766975	0.99969
ENSMUSG00000032288	Imp3	25.6928	-1.01077	0.571231	-1.76946	0.0768167	0.99969
ENSMUSG00000006313	Upk1a	1.61945	-3.45017	1.95146	-1.768	0.0770613	0.99969
ENSMUSG00000029449	Rhof	2.60619	3.08178	1.74423	1.76684	0.0772549	0.99969
ENSMUSG00000042207	Kdm5b	8.89003	1.52905	0.865457	1.76675	0.0772698	0.99969
ENSMUSG00000037112	Sik2	5.49015	-2.07519	1.17489	-1.76628	0.0773487	0.99969
ENSMUSG00000023348	Trip6	26.5739	-1.04265	0.590353	-1.76614	0.0773721	0.99969
ENSMUSG00000051557	Pusl1	6.45019	-1.91373	1.08408	-1.7653	0.0775134	0.99969
ENSMUSG00000024812	Tjp2	19.8875	-1.06217	0.601803	-1.76499	0.0775662	0.99969
ENSMUSG00000034245	Hdac11	20.6167	1.36836	0.775316	1.76491	0.0775788	0.99969
ENSMUSG00000007458	M6pr	87.6021	-0.645764	0.36611	-1.76385	0.0777569	0.99969
ENSMUSG00000026361	Cdc73	12.7123	1.42731	0.809352	1.76352	0.0778126	0.99969
ENSMUSG00000021477	Ctsl	305.755	-0.541974	0.307332	-1.76348	0.0778195	0.99969
ENSMUSG00000050891	Tatdn1	11.9177	-1.35261	0.767068	-1.76335	0.0778416	0.99969
ENSMUSG00000022811	Zfp148	13.7923	1.51049	0.856821	1.76291	0.0779165	0.99969
ENSMUSG00000026602	Nphs2	17.959	-1.01014	0.573147	-1.76245	0.0779931	0.99969
ENSMUSG00000007411	Mark3	31.0711	0.941955	0.534575	1.76206	0.0780587	0.99969
ENSMUSG00000091625	Lsm5	2.81475	-2.89095	1.64104	-1.76166	0.0781269	0.99969
ENSMUSG00000018166	Erbb3	10.1975	-1.50896	0.856585	-1.7616	0.0781364	0.99969
ENSMUSG00000107134	Gm42528	1.34867	-3.70643	2.10409	-1.76153	0.0781482	0.99969
ENSMUSG00000039210	Gpatch2	4.42757	2.31712	1.31908	1.75661	0.0789842	0.99969
ENSMUSG00000062456	Rpl9-ps6	57.0015	-1.05535	0.600852	-1.75642	0.0790173	0.99969
ENSMUSG00000050052	Tdrp	18.5914	-1.33623	0.760863	-1.7562	0.0790545	0.99969
ENSMUSG00000020097	Sgpl1	13.1865	-1.25534	0.714953	-1.75583	0.0791171	0.99969
ENSMUSG00000041353	Tmem29	11.0768	1.35354	0.771054	1.75545	0.0791828	0.99969
ENSMUSG00000061315	Naca	100.591	-0.861113	0.490607	-1.7552	0.0792251	0.99969
ENSMUSG00000028057	Rit1	21.3494	-1.03788	0.591396	-1.75497	0.0792638	0.99969
ENSMUSG00000024844	Banf1	75.328	-0.698257	0.397897	-1.75487	0.0792816	0.99969
ENSMUSG00000001794	Capns1	112.959	0.66935	0.381586	1.75413	0.0794085	0.99969
ENSMUSG00000042659	Arrdc4	10.2092	-1.38061	0.787451	-1.75326	0.0795566	0.99969
ENSMUSG00000109827	Gm6213	2.52743	-3.25016	1.85523	-1.75189	0.0797922	0.99969
ENSMUSG00000020409	Slu7	27.9744	-0.968633	0.552983	-1.75165	0.0798342	0.99969
ENSMUSG00000052062	Pard3b	5.18156	2.17253	1.24034	1.75156	0.0798502	0.99969
ENSMUSG00000049969	Plekhf2	22.4017	1.11942	0.639626	1.75012	0.0800983	0.99969
ENSMUSG00000020407	Upp1	9.73015	1.38389	0.790798	1.74999	0.0801198	0.99969
ENSMUSG00000005698	Ctcf	29.9618	1.05298	0.601774	1.74979	0.0801549	0.99969
ENSMUSG00000029125	Stx18	22.4202	-1.27502	0.729465	-1.74789	0.0804837	0.99969
ENSMUSG00000063882	Uqcrh	367.571	-0.73554	0.421039	-1.74697	0.0806433	0.99969
ENSMUSG00000027288	Zfp106	27.7607	0.950671	0.544215	1.74687	0.0806604	0.99969
ENSMUSG00000031545	Gpat4	36.3377	0.996801	0.570886	1.74606	0.0808006	0.99969
ENSMUSG00000024095	Hnrnpll	15.6369	-1.1601	0.664438	-1.74599	0.0808119	0.99969
ENSMUSG00000051212	Gpr183	1.18407	-4.1214	2.36068	-1.74586	0.0808357	0.99969
ENSMUSG00000035863	Palm	24.0185	1.0033	0.574745	1.74564	0.0808731	0.99969
ENSMUSG00000025804	Ccr1	1.84843	-3.34378	1.91569	-1.74548	0.080902	0.99969
ENSMUSG00000071661	Zbtb3	1.84843	-3.34378	1.91569	-1.74548	0.080902	0.99969
ENSMUSG00000028614	Ndc1	5.29752	-2.10257	1.20539	-1.74431	0.0811057	0.99969
ENSMUSG00000036398	Ppp1r11	56.574	-0.766507	0.439618	-1.74358	0.0812329	0.99969
ENSMUSG00000006344	Ggt5	4.61994	-2.14379	1.22962	-1.74345	0.0812548	0.99969
ENSMUSG00000069662	Marcks	34.2549	-0.831423	0.476901	-1.74339	0.0812661	0.99969
ENSMUSG00000020992	4930512B01Rik	4.5719	-2.56443	1.47133	-1.74294	0.0813446	0.99969
ENSMUSG00000015095	Fbxw5	17.3518	1.11209	0.638343	1.74216	0.0814808	0.99969
ENSMUSG00000059895	Ptp4a3	6.68834	2.10424	1.20784	1.74215	0.0814824	0.99969
ENSMUSG00000107451	Gm44421	5.22884	2.32965	1.33742	1.74189	0.0815272	0.99969
ENSMUSG00000006301	Tmbim1	20.4723	-1.15522	0.663735	-1.74048	0.081774	0.99969
ENSMUSG00000042784	Muc1	5.25867	-1.88158	1.08181	-1.73928	0.0819851	0.99969
ENSMUSG00000021876	Rnase4	9.67211	1.60388	0.922596	1.73845	0.0821321	0.99969
ENSMUSG00000031691	Tnpo2	13.5614	-1.50231	0.864686	-1.7374	0.082316	0.99969
ENSMUSG00000034936	Arl4d	7.65718	-1.6011	0.921612	-1.73729	0.0823369	0.99969
ENSMUSG00000054717	Hmgb2	7.19032	-1.58738	0.914179	-1.7364	0.0824932	0.99969
ENSMUSG00000086688	Gm11560	4.247	2.7009	1.55584	1.73598	0.0825681	0.99969
ENSMUSG00000031668	Eif2ak3	8.19062	-1.54048	0.887572	-1.73561	0.0826325	0.99969
ENSMUSG00000108207	1810059H22Rik	13.4946	-1.22141	0.703957	-1.73507	0.0827292	0.99969
ENSMUSG00000090841	Myl6	191.166	-0.72419	0.417426	-1.7349	0.0827591	0.99969
ENSMUSG00000047501	Cldn4	4.65589	-1.86883	1.07921	-1.73167	0.0833328	0.99969
ENSMUSG00000035266	Helq	5.71351	-1.9688	1.13694	-1.73166	0.0833347	0.99969
ENSMUSG00000042854	Trp53rkb	1.61479	3.50684	2.02722	1.72988	0.0836526	0.99969
ENSMUSG00000027429	Sec23b	28.8348	0.885793	0.512226	1.7293	0.0837552	0.99969
ENSMUSG00000042705	Commd10	16.6509	-1.03576	0.599036	-1.72905	0.0838008	0.99969
ENSMUSG00000040824	Snrpd2	49.7124	-1.04872	0.606539	-1.72902	0.0838057	0.99969
ENSMUSG00000065126	Snord104	1.79799	-3.0841	1.78379	-1.72896	0.083816	0.99969
ENSMUSG00000001918	Slc1a5	12.6074	-1.22487	0.708878	-1.7279	0.0840062	0.99969
ENSMUSG00000074634	Tmem267	6.20468	1.90269	1.10118	1.72786	0.0840125	0.99969
ENSMUSG00000032527	Pccb	190.385	-0.588732	0.340916	-1.72691	0.0841838	0.99969
ENSMUSG00000029815	Malsu1	41.1153	-0.838521	0.485591	-1.72681	0.0842026	0.99969
ENSMUSG00000048264	Dip2c	2.83523	2.58052	1.49634	1.72456	0.0846073	0.99969
ENSMUSG00000032216	Nedd4	57.0221	0.737176	0.427572	1.7241	0.0846902	0.99969
ENSMUSG00000038539	Atf5	15.1271	-1.16398	0.675758	-1.72248	0.0849831	0.99969
ENSMUSG00000035547	Capn5	3.95388	-2.16641	1.25818	-1.72186	0.0850956	0.99969
ENSMUSG00000074639	Rdh16f2	279.749	-0.527315	0.30632	-1.72145	0.0851692	0.99969
ENSMUSG00000002963	Pnkp	11.3628	1.29749	0.753777	1.72132	0.0851929	0.99969
ENSMUSG00000020541	Tom1l1	14.1151	-1.3318	0.774354	-1.71988	0.0854545	0.99969
ENSMUSG00000033983	Coil	5.80829	-1.80968	1.05282	-1.7189	0.0856327	0.99969
ENSMUSG00000073559	Gm8618	1.58948	-3.85109	2.24231	-1.71746	0.0858943	0.99969
ENSMUSG00000103972	Gm37466	1.58948	-3.85109	2.24231	-1.71746	0.0858943	0.99969
ENSMUSG00000036751	Cox6b1	464.437	-0.67789	0.394862	-1.71678	0.0860198	0.99969
ENSMUSG00000021207	Akr1c21	1298.35	-0.450517	0.262837	-1.71405	0.0865189	0.99969
ENSMUSG00000042709	Atpaf2	8.03885	1.78156	1.0398	1.71337	0.0866454	0.99969
ENSMUSG00000020680	Taf15	18.0531	-1.11947	0.654437	-1.71058	0.0871584	0.99969
ENSMUSG00000071719	Nalf2	1.68383	-3.50896	2.0522	-1.70985	0.0872929	0.99969
ENSMUSG00000045039	Megf8	8.76379	-1.39688	0.817444	-1.70884	0.0874802	0.99969
ENSMUSG00000038679	Trps1	9.56019	1.55382	0.909637	1.70817	0.0876044	0.99969
ENSMUSG00000028861	Mrps15	35.7437	0.981919	0.575145	1.70725	0.087775	0.99969
ENSMUSG00000097303	3110083C13Rik	2.53392	3.03453	1.77833	1.7064	0.0879345	0.99969
ENSMUSG00000004929	Thop1	6.00033	2.0762	1.21689	1.70616	0.0879792	0.99969
ENSMUSG00000042043	Tbca	90.258	-0.74128	0.435081	-1.70378	0.088423	0.99969
ENSMUSG00000006219	Fblim1	6.39021	1.7209	1.01009	1.70371	0.0884349	0.99969
ENSMUSG00000060708	Bloc1s4	27.0014	-0.981479	0.57624	-1.70325	0.0885221	0.99969
ENSMUSG00000110185	Igip	7.56847	-1.47525	0.866399	-1.70274	0.0886173	0.99969
ENSMUSG00000058351	Smim4	29.8899	-0.969462	0.569644	-1.70187	0.0887791	0.99969
ENSMUSG00000024334	H2-Oa	1.12735	-4.07414	2.39493	-1.70116	0.0889135	0.99969
ENSMUSG00000022354	Ndufb9	361.774	-0.616999	0.362696	-1.70115	0.0889155	0.99969
ENSMUSG00000075266	Cenpw	2.65015	-3.00391	1.76587	-1.7011	0.088925	0.99969
ENSMUSG00000017950	Hnf4a	154.232	0.544822	0.32029	1.70103	0.0889378	0.99969
ENSMUSG00000038046	Mrm3	6.14351	1.84275	1.08344	1.70084	0.0889732	0.99969
ENSMUSG00000002846	Timmdc1	16.6321	-1.19267	0.701387	-1.70044	0.0890481	0.99969
ENSMUSG00000027720	Il2	2.9361	-2.35484	1.38496	-1.70029	0.089077	0.99969
ENSMUSG00000038546	Ranbp9	10.518	1.35043	0.794871	1.69893	0.0893317	0.99969
ENSMUSG00000019874	Fabp7	8.30987	-1.49733	0.881349	-1.69891	0.0893368	0.99969
ENSMUSG00000090553	Snrpe	25.7358	-1.15019	0.677046	-1.69884	0.0893493	0.99969
ENSMUSG00000025257	Ribc1	3.07892	-2.61919	1.54256	-1.69795	0.0895165	0.99969
ENSMUSG00000048636	A730049H05Rik	2.78702	2.5508	1.50301	1.69713	0.0896725	0.99969
ENSMUSG00000071415	Rpl23	99.2101	-0.690699	0.407134	-1.69649	0.089793	0.99969
ENSMUSG00000026049	Tex30	9.99454	-1.41943	0.837075	-1.6957	0.0899431	0.99969
ENSMUSG00000108084	Gm7932	4.20433	-2.03208	1.1986	-1.69538	0.0900026	0.99969
ENSMUSG00000003541	Ier3	30.5815	0.870042	0.513551	1.69417	0.0902335	0.99969
ENSMUSG00000039456	Morc3	4.24879	2.19567	1.29619	1.69394	0.0902769	0.99969
ENSMUSG00000081064	Gm6071	1.08546	-3.9581	2.33767	-1.69318	0.0904216	0.99969
ENSMUSG00000048707	Tprn	7.68074	1.70051	1.0048	1.69238	0.0905727	0.99969
ENSMUSG00000030342	Cd9	55.6962	-0.669683	0.395829	-1.69185	0.0906745	0.99969
ENSMUSG00000057101	Zfp180	6.58596	1.81193	1.07114	1.69159	0.0907249	0.99969
ENSMUSG00000010307	Tmem86a	11.9157	-1.34217	0.793749	-1.69093	0.090851	0.99969
ENSMUSG00000028318	Polr1e	5.76058	1.79667	1.06282	1.69048	0.0909365	0.99969
ENSMUSG00000025871	4833439L19Rik	203.863	0.523194	0.309688	1.68942	0.0911383	0.99969
ENSMUSG00000005718	Tfap4	4.75321	-1.9131	1.13244	-1.68936	0.0911502	0.99969
ENSMUSG00000024560	Cxxc1	24.0131	1.02281	0.605735	1.68855	0.0913052	0.99969
ENSMUSG00000020212	Mdm1	4.56557	-1.88076	1.11386	-1.68851	0.0913141	0.99969
ENSMUSG00000072235	Tuba1a	17.6122	-1.01421	0.601141	-1.68715	0.0915747	0.99969
ENSMUSG00000031483	Erlin2	26.9316	-0.838445	0.497094	-1.68669	0.0916625	0.99969
ENSMUSG00000031549	Ido2	1.84418	-3.02901	1.79669	-1.68588	0.091818	0.99969
ENSMUSG00000074034	Gm5921	7.36354	1.77301	1.05263	1.68437	0.0921109	0.99969
ENSMUSG00000021458	Aopep	38.9311	0.903747	0.536621	1.68414	0.0921539	0.99969
ENSMUSG00000107881	Gm44250	7.7706	-1.496	0.888564	-1.68361	0.0922568	0.99969
ENSMUSG00000068240	Gm11808	15.0965	-1.29146	0.767312	-1.68309	0.0923574	0.99969
ENSMUSG00000061898	Rbak	3.74357	2.49254	1.48143	1.68253	0.0924664	0.99969
ENSMUSG00000044881	Coa4	12.5058	-1.17962	0.701304	-1.68203	0.0925621	0.99969
ENSMUSG00000024426	Atat1	6.51135	-1.66135	0.987738	-1.68197	0.0925742	0.99969
ENSMUSG00000031783	Polr2c	26.9828	0.871892	0.51845	1.68173	0.0926215	0.99969
ENSMUSG00000034248	Slc25a37	11.9357	1.33847	0.795948	1.6816	0.0926459	0.99969
ENSMUSG00000058835	Abi1	21.5001	-0.986049	0.586882	-1.68015	0.0929282	0.99969
ENSMUSG00000019929	Dcn	52.1707	-0.927434	0.552032	-1.68004	0.0929502	0.99969
ENSMUSG00000001930	Vwf	3.01736	-2.3323	1.38893	-1.6792	0.0931133	0.99969
ENSMUSG00000036372	Tmem258	30.8855	-0.909946	0.541954	-1.67901	0.09315	0.99969
ENSMUSG00000025907	Rb1cc1	31.1671	0.923369	0.550324	1.67787	0.0933734	0.99969
ENSMUSG00000031731	Ap1g1	31.0986	0.88144	0.525358	1.67779	0.093388	0.99969
ENSMUSG00000062078	Qki	25.8738	0.942423	0.561755	1.67764	0.0934176	0.99969
ENSMUSG00000020329	Polrmt	7.7814	1.56068	0.931555	1.67535	0.0938661	0.99969
ENSMUSG00000051169	Rpusd3	10.5294	1.34076	0.800926	1.67401	0.0941282	0.99969
ENSMUSG00000074466	Gm15417	7.277	-1.60143	0.956648	-1.674	0.0941298	0.99969
ENSMUSG00000026499	Acbd3	10.5961	1.27677	0.762797	1.6738	0.0941706	0.99969
ENSMUSG00000038990	Cables2	2.91798	2.52224	1.50727	1.67338	0.0942519	0.99969
ENSMUSG00000039356	Exosc2	8.36654	1.4499	0.866455	1.67337	0.0942539	0.99969
ENSMUSG00000024420	Zfp521	1.14976	-3.67388	2.19679	-1.67238	0.0944491	0.99969
ENSMUSG00000019969	Psen1	11.8315	-1.2313	0.736425	-1.672	0.0945249	0.99969
ENSMUSG00000066687	Zbtb16	4.97053	2.21442	1.32525	1.67095	0.0947322	0.99969
ENSMUSG00000067149	Jchain	1.60763	-3.256	1.9494	-1.67026	0.0948682	0.99969
ENSMUSG00000086666	Gm12249	1.50439	-3.79318	2.27486	-1.66743	0.0954288	0.99969
ENSMUSG00000062609	Kcnj15	129.593	0.583716	0.350237	1.66663	0.0955874	0.99969
ENSMUSG00000079215	Zfp664	19.9143	1.1439	0.686463	1.66636	0.0956411	0.99969
ENSMUSG00000056749	Nfil3	5.82026	1.72671	1.03685	1.66535	0.0958433	0.99969
ENSMUSG00000037321	Tap1	3.76848	-2.21034	1.32948	-1.66255	0.0964016	0.99969
ENSMUSG00000020869	Lrrc59	16.62	1.04286	0.627427	1.66213	0.0964869	0.99969
ENSMUSG00000021134	Srsf5	52.3853	-0.695542	0.418515	-1.66193	0.0965269	0.99969
ENSMUSG00000071172	Srsf3	54.2057	-0.696555	0.41914	-1.66187	0.0965396	0.99969
ENSMUSG00000028403	Zdhhc21	5.29817	1.81713	1.09358	1.66164	0.0965857	0.99969
ENSMUSG00000029640	Usp12	5.63294	1.83958	1.10713	1.66157	0.0965997	0.99969
ENSMUSG00000070368	Prok1	3.43297	-2.51	1.5109	-1.66126	0.0966613	0.99969
ENSMUSG00000006288	Ttc5	7.87132	1.66217	1.00165	1.65943	0.0970301	0.99969
ENSMUSG00000074024	4632427E13Rik	3.93763	2.33294	1.40651	1.65867	0.097182	0.99969
ENSMUSG00000037646	Vps13b	8.48035	-1.42929	0.86189	-1.65832	0.0972532	0.99969
ENSMUSG00000040605	Bace2	4.92842	-1.87455	1.13123	-1.65708	0.0975027	0.99969
ENSMUSG00000056973	Ces1d	480.9	0.490373	0.296182	1.65565	0.0977936	0.99969
ENSMUSG00000024654	Asrgl1	15.6801	-1.18539	0.716357	-1.65475	0.0979759	0.99969
ENSMUSG00000039041	Adrm1	17.689	1.13851	0.688055	1.65468	0.0979886	0.99969
ENSMUSG00000039221	Rpl22l1	16.4053	-1.23772	0.748652	-1.65327	0.0982764	0.99969
ENSMUSG00000046329	Slc25a23	19.4411	1.00681	0.609129	1.65287	0.0983572	0.99969
ENSMUSG00000025730	Rab40c	5.16253	1.83415	1.1106	1.6515	0.0986375	0.99969
ENSMUSG00000019762	Iyd	49.8677	-0.665655	0.403125	-1.65124	0.0986903	0.99969
ENSMUSG00000052752	Traf7	10.3498	1.36246	0.826175	1.64911	0.0991245	0.99969
ENSMUSG00000044231	Nhlrc1	2.73025	-2.88679	1.7519	-1.64781	0.0993925	0.99969
ENSMUSG00000005413	Hmox1	2.33104	2.63069	1.59661	1.64768	0.0994187	0.99969
ENSMUSG00000100807	Gm29521	3.39899	-2.15782	1.30964	-1.64764	0.0994262	0.99969
ENSMUSG00000029836	Cbx3	3.79943	-2.33704	1.41843	-1.64762	0.0994297	0.99969
ENSMUSG00000027806	Tsc22d2	5.2281	1.9273	1.17021	1.64697	0.0995649	0.99969
ENSMUSG00000024142	Mlst8	2.46231	2.63085	1.59805	1.64629	0.0997042	0.99969
ENSMUSG00000026473	Glul	419.23	0.595551	0.361865	1.64578	0.0998091	0.99969
ENSMUSG00000042770	Hebp1	62.2502	-0.775296	0.471343	-1.64486	0.0999977	0.99969
ENSMUSG00000047656	Trpt1	5.20348	2.00114	1.21768	1.6434	0.100301	0.99969
ENSMUSG00000075054	Yae1d1	10.2338	-1.30495	0.795029	-1.64139	0.100716	0.99969
ENSMUSG00000026621	Mtarc1	3.36002	2.63098	1.60332	1.64096	0.100806	0.99969
ENSMUSG00000010110	Stx5a	24.8845	-0.94639	0.57701	-1.64016	0.100971	0.99969
ENSMUSG00000086610	Gm15408	2.99052	-2.73281	1.66751	-1.63886	0.101242	0.99969
ENSMUSG00000020634	Ubxn2a	39.5519	0.738419	0.450612	1.6387	0.101276	0.99969
ENSMUSG00000019883	Echdc1	31.2311	0.85765	0.523783	1.63741	0.101544	0.99969
ENSMUSG00000056167	Cnot10	15.4976	-1.14667	0.70049	-1.63696	0.101639	0.99969
ENSMUSG00000054074	Skida1	4.48441	-2.02959	1.24012	-1.63661	0.101712	0.99969
ENSMUSG00000041629	Fam104a	35.6925	0.768478	0.469705	1.63609	0.101821	0.99969
ENSMUSG00000026836	Acvr1	6.77957	-1.74227	1.06505	-1.63586	0.101869	0.99969
ENSMUSG00000033323	Ctdp1	6.66108	1.6365	1.00091	1.63501	0.102047	0.99969
ENSMUSG00000020340	Cyfip2	43.8048	0.731218	0.447345	1.63457	0.102138	0.99969
ENSMUSG00000039218	Srrm2	40.9748	0.757517	0.463495	1.63436	0.102184	0.99969
ENSMUSG00000015217	Hmgb3	22.8831	-0.854937	0.523145	-1.63423	0.102212	0.99969
ENSMUSG00000030062	Rpn1	76.9871	-0.631727	0.386749	-1.63343	0.102379	0.99969
ENSMUSG00000103711	Tstd1	45.0388	-0.791851	0.484853	-1.63318	0.102432	0.99969
ENSMUSG00000030795	Fus	98.2975	-0.550634	0.337307	-1.63244	0.102586	0.99969
ENSMUSG00000029684	Wasl	50.3341	0.684758	0.419481	1.63239	0.102596	0.99969
ENSMUSG00000001542	Ell2	18.3029	0.959852	0.588091	1.63215	0.102648	0.99969
ENSMUSG00000034329	Brip1	4.12598	-2.35868	1.44532	-1.63194	0.102693	0.99969
ENSMUSG00000044197	Gpr146	10.5799	-1.32018	0.809043	-1.63178	0.102725	0.99969
ENSMUSG00000116652	B830017H08Rik	3.98314	2.18956	1.34252	1.63094	0.102904	0.99969
ENSMUSG00000067870	Rpl31-ps8	70.5121	-1.63791	1.00435	-1.63082	0.102929	0.99969
ENSMUSG00000010914	Pdhx	20.3258	0.974429	0.59757	1.63065	0.102964	0.99969
ENSMUSG00000022185	Acin1	36.5515	0.753371	0.462027	1.63058	0.102979	0.99969
ENSMUSG00000067656	Slc22a27	1.2217	-3.55674	2.18281	-1.62943	0.103222	0.99969
ENSMUSG00000062867	Impdh2	5.59053	-1.72965	1.06186	-1.62889	0.103337	0.99969
ENSMUSG00000010095	Slc3a2	107.805	-0.584356	0.358759	-1.62883	0.10335	0.99969
ENSMUSG00000050359	Sprr1a	6.40039	-4.32714	2.65682	-1.62869	0.103378	0.99969
ENSMUSG00000035048	Anapc13	89.8971	-0.753554	0.462786	-1.6283	0.103462	0.99969
ENSMUSG00000026921	Egfl7	33.0897	-0.765365	0.470087	-1.62814	0.103496	0.99969
ENSMUSG00000001403	Ube2c	3.89229	2.61405	1.60556	1.62812	0.103498	0.99969
ENSMUSG00000035455	Fignl1	1.11383	-3.99321	2.45304	-1.62786	0.103554	0.99969
ENSMUSG00000044296	Zfp879	1.11383	-3.99321	2.45304	-1.62786	0.103554	0.99969
ENSMUSG00000102037	Bcl2a1a	1.11383	-3.99321	2.45304	-1.62786	0.103554	0.99969
ENSMUSG00000090862	Rps13	5.62581	-1.81114	1.11309	-1.62713	0.10371	0.99969
ENSMUSG00000019734	Tmc4	7.46751	-1.51403	0.930716	-1.62674	0.103792	0.99969
ENSMUSG00000049488	Tmem67	3.47552	-2.09172	1.28585	-1.62672	0.103796	0.99969
ENSMUSG00000019761	Krt10	16.6708	-1.08225	0.665837	-1.6254	0.104078	0.99969
ENSMUSG00000041671	Pyroxd1	16.1969	-1.05708	0.650921	-1.62398	0.104381	0.99969
ENSMUSG00000098332	Pigbos1	15.7938	-1.10067	0.678415	-1.62242	0.104713	0.99969
ENSMUSG00000034007	Scaper	11.6352	1.27144	0.783918	1.6219	0.104825	0.99969
ENSMUSG00000025355	Mmp19	1.6931	-3.22393	1.98785	-1.62181	0.104844	0.99969
ENSMUSG00000037573	Tob1	42.6546	0.743811	0.459183	1.61986	0.105263	0.99969
ENSMUSG00000047866	Lonp2	60.02	-0.668743	0.412842	-1.61985	0.105264	0.99969
ENSMUSG00000050043	Tmx2	32.1929	-0.76769	0.473963	-1.61973	0.105291	0.99969
ENSMUSG00000001506	Col1a1	3.56167	-2.26507	1.39853	-1.61961	0.105316	0.99969
ENSMUSG00000025872	Thoc3	20.3002	0.980591	0.606053	1.618	0.105664	0.99969
ENSMUSG00000085702	Mecomos	1.72774	-2.98149	1.8433	-1.61747	0.105776	0.99969
ENSMUSG00000051977	Prdm9	4.13786	2.3974	1.48319	1.61638	0.106011	0.99969
ENSMUSG00000001211	Agpat3	94.5755	0.712928	0.441114	1.6162	0.106051	0.99969
ENSMUSG00000038525	Armc10	9.10042	-1.32859	0.822049	-1.61619	0.106052	0.99969
ENSMUSG00000064326	Siva1	12.6596	-1.32992	0.823368	-1.61522	0.106264	0.99969
ENSMUSG00000025190	Got1	39.3408	0.745968	0.461888	1.61504	0.106302	0.99969
ENSMUSG00000039105	Atp6v1g1	168.997	-0.527817	0.32682	-1.61501	0.106309	0.99969
ENSMUSG00000020362	Cnot6	24.9489	0.952278	0.589661	1.61496	0.10632	0.99969
ENSMUSG00000031158	Timm17b	40.9016	0.738592	0.457466	1.61453	0.106412	0.99969
ENSMUSG00000086922	Gm13835	21.2748	-1.04634	0.648197	-1.61424	0.106476	0.99969
ENSMUSG00000032788	Pdxk	55.6316	0.697106	0.432009	1.61364	0.106606	0.99969
ENSMUSG00000064367	mt-Nd5	757.829	0.614913	0.381224	1.613	0.106745	0.99969
ENSMUSG00000040441	Slc26a10	3.95684	-2.38723	1.48026	-1.61271	0.106807	0.99969
ENSMUSG00000078193	Gm2000	102.045	-1.54429	0.958297	-1.61149	0.107072	0.99969
ENSMUSG00000042726	Trafd1	17.0772	-0.966658	0.60002	-1.61104	0.107171	0.99969
ENSMUSG00000084105	Gm13252	1.8986	3.3567	2.08445	1.61035	0.107321	0.99969
ENSMUSG00000062352	Itgb1bp1	31.0706	-0.804106	0.499615	-1.60945	0.107517	0.99969
ENSMUSG00000078974	Sec61g	3.9575	-2.01899	1.25467	-1.60917	0.107579	0.99969
ENSMUSG00000018160	Med1	14.1184	1.09026	0.677553	1.60911	0.107593	0.99969
ENSMUSG00000001052	Sec24b	10.5315	1.27509	0.792681	1.60858	0.107709	0.99969
ENSMUSG00000000085	Scmh1	5.34753	-1.75115	1.08947	-1.60735	0.107978	0.99969
ENSMUSG00000022247	Brix1	22.9315	-0.946682	0.589044	-1.60715	0.108021	0.99969
ENSMUSG00000035439	Haus8	3.10821	2.50221	1.55734	1.60672	0.108115	0.99969
ENSMUSG00000021453	Gadd45g	25.4149	0.876891	0.545856	1.60645	0.108175	0.99969
ENSMUSG00000047153	Khnyn	7.77806	-1.49235	0.929148	-1.60615	0.10824	0.99969
ENSMUSG00000020911	Krt19	3.59905	-2.34146	1.458	-1.60594	0.108287	0.99969
ENSMUSG00000001948	Spa17	16.4888	-1.19516	0.744276	-1.6058	0.108318	0.99969
ENSMUSG00000032402	Smad3	14.1877	-1.09555	0.682259	-1.60577	0.108325	0.99969
ENSMUSG00000096215	Smim22	53.7669	-0.90589	0.564509	-1.60474	0.108551	0.99969
ENSMUSG00000056131	Pgm3	12.9496	1.31376	0.8187	1.60469	0.108561	0.99969
ENSMUSG00000042510	AA986860	6.76116	-1.50085	0.935498	-1.60433	0.108642	0.99969
ENSMUSG00000036499	Eea1	30.7325	0.809403	0.504603	1.60404	0.108705	0.99969
ENSMUSG00000020910	Adprm	13.792	-1.08718	0.677842	-1.60388	0.10874	0.99969
ENSMUSG00000032578	Cish	9.6607	1.49611	0.932819	1.60386	0.108745	0.99969
ENSMUSG00000038515	Grtp1	37.9137	-0.819663	0.511197	-1.60342	0.108842	0.99969
ENSMUSG00000091449	Gm10269	4.25738	-2.01876	1.25926	-1.60313	0.108905	0.99969
ENSMUSG00000056698	Elmod3	6.48404	1.58821	0.991133	1.60242	0.109063	0.99969
ENSMUSG00000048285	Frmd6	4.77066	-1.93319	1.20685	-1.60186	0.109187	0.99969
ENSMUSG00000002343	Armc6	5.40036	1.90051	1.18714	1.60092	0.109395	0.99969
ENSMUSG00000105135	Gm43667	6.90038	1.56949	0.980399	1.60087	0.109406	0.99969
ENSMUSG00000111151	Gm5120	1.77393	-2.94994	1.84282	-1.60078	0.109426	0.99969
ENSMUSG00000034729	Mrps10	2.10942	-2.66775	1.66699	-1.60034	0.109523	0.99969
ENSMUSG00000040263	Klhdc4	8.65128	1.37252	0.857762	1.60012	0.109572	0.99969
ENSMUSG00000024044	Epb41l3	29.166	0.857654	0.535996	1.60011	0.109573	0.99969
ENSMUSG00000102758	Naaladl2	1.83562	-2.87415	1.7964	-1.59995	0.109609	0.99969
ENSMUSG00000029061	Mmp23	7.21357	-1.42285	0.889934	-1.59883	0.109859	0.99969
ENSMUSG00000026623	Lpgat1	17.5857	1.08089	0.676428	1.59793	0.110058	0.99969
ENSMUSG00000022863	Btg3	2.13347	-2.72967	1.70875	-1.59747	0.110162	0.99969
ENSMUSG00000026500	Cox20	29.5694	-0.985415	0.61687	-1.59744	0.110167	0.99969
ENSMUSG00000083863	Gm13341	14.2511	-1.27785	0.800371	-1.59657	0.110361	0.99969
ENSMUSG00000021147	Wdr37	8.49169	1.38649	0.869154	1.59522	0.110664	0.99969
ENSMUSG00000020608	Smc6	32.243	0.810081	0.508109	1.5943	0.110868	0.99969
ENSMUSG00000026087	Mrpl30	52.9197	0.686401	0.430967	1.5927	0.111227	0.99969
ENSMUSG00000025935	Tram1	32.3482	-0.782455	0.491308	-1.5926	0.111251	0.99969
ENSMUSG00000024911	Fibp	23.7186	-0.909493	0.571438	-1.59159	0.111477	0.99969
ENSMUSG00000026135	Zfp142	5.21926	-2.1365	1.3442	-1.58942	0.111967	0.99969
ENSMUSG00000024963	Dnajc4	29.8019	-0.915865	0.576315	-1.58917	0.112021	0.99969
ENSMUSG00000021072	Tmx1	19.538	-0.893969	0.562663	-1.58882	0.112102	0.99969
ENSMUSG00000074890	Lcmt2	9.99776	-1.24362	0.782813	-1.58866	0.112138	0.99969
ENSMUSG00000006542	Prkag3	4.38734	2.06927	1.30266	1.5885	0.112173	0.99969
ENSMUSG00000073236	2500004C02Rik	2.81774	-2.26088	1.42448	-1.58717	0.112475	0.99969
ENSMUSG00000031985	Gnpat	21.7487	0.915586	0.577433	1.58561	0.112827	0.99969
ENSMUSG00000030616	Sytl2	2.63627	-2.59842	1.64005	-1.58435	0.113114	0.99969
ENSMUSG00000063457	Rps15	133.421	-0.757931	0.478695	-1.58333	0.113347	0.99969
ENSMUSG00000114863	Gm48824	1.0571	-3.94166	2.49117	-1.58225	0.113592	0.99969
ENSMUSG00000115391	Gm49123	1.0571	-3.94166	2.49117	-1.58225	0.113592	0.99969
ENSMUSG00000072809	9330160F10Rik	2.17078	-2.83058	1.78921	-1.58203	0.113642	0.99969
ENSMUSG00000024885	Aldh3b1	16.1537	-1.26419	0.799553	-1.58112	0.113851	0.99969
ENSMUSG00000041133	Smc1a	25.3194	0.892595	0.564628	1.58085	0.113911	0.99969
ENSMUSG00000055322	Tns1	241.959	0.55917	0.35392	1.57993	0.114122	0.99969
ENSMUSG00000078515	Ddi2	17.188	1.05579	0.668279	1.57986	0.114138	0.99969
ENSMUSG00000052406	Rexo4	15.939	1.24705	0.789358	1.57984	0.114145	0.99969
ENSMUSG00000026383	Epb41l5	29.6268	0.834535	0.528723	1.5784	0.114475	0.99969
ENSMUSG00000025917	Cops5	49.1891	0.707887	0.448614	1.57794	0.114578	0.99969
ENSMUSG00000050017	Pitpnb	16.9477	1.05359	0.667729	1.57787	0.114596	0.99969
ENSMUSG00000021009	Ptpn21	9.5827	1.27037	0.805274	1.57756	0.114666	0.99969
ENSMUSG00000068735	Trp53i11	3.60221	-2.20598	1.39961	-1.57614	0.114994	0.99969
ENSMUSG00000054986	Sec14l3	1.64689	3.17046	2.01192	1.57584	0.115063	0.99969
ENSMUSG00000028048	Gba	12.3004	-1.11077	0.705	-1.57557	0.115126	0.99969
ENSMUSG00000068762	Gstm6	3.75844	-2.20504	1.40045	-1.57453	0.115366	0.99969
ENSMUSG00000072640	Lyrm9	10.7698	-1.2039	0.764877	-1.57397	0.115494	0.99969
ENSMUSG00000017817	Jph2	1.70794	-3.19387	2.03221	-1.57162	0.116038	0.99969
ENSMUSG00000032415	Ube2cbp	1.70794	-3.19387	2.03221	-1.57162	0.116038	0.99969
ENSMUSG00000025511	Tspan4	26.3685	0.889816	0.566298	1.57129	0.116116	0.99969
ENSMUSG00000028688	Toe1	9.14499	-1.28402	0.817927	-1.56985	0.11645	0.99969
ENSMUSG00000042215	Bag2	5.4545	1.79229	1.14174	1.5698	0.116463	0.99969
ENSMUSG00000026154	Sdhaf4	55.0714	-0.694966	0.44272	-1.56976	0.11647	0.99969
ENSMUSG00000105547	Iglc3	4.66774	-6.11893	3.89906	-1.56933	0.11657	0.99969
ENSMUSG00000021606	Ndufs6	221.629	-0.611252	0.38951	-1.56928	0.116582	0.99969
ENSMUSG00000031059	Ndufb11	351.534	-0.575917	0.367031	-1.56912	0.116619	0.99969
ENSMUSG00000027447	Cst3	421.949	-0.431188	0.274857	-1.56877	0.1167	0.99969
ENSMUSG00000073678	Pgap1	8.06377	-1.30337	0.831309	-1.56785	0.116916	0.99969
ENSMUSG00000051379	Flrt3	4.21192	-2.06564	1.31833	-1.56686	0.117146	0.99969
ENSMUSG00000028648	Ndufs5	26.0978	-1.08083	0.689846	-1.56677	0.117168	0.99969
ENSMUSG00000059866	Tnip2	3.28718	-1.98993	1.27171	-1.56477	0.117638	0.99969
ENSMUSG00000094320	Chchd2-ps	6.61059	2.31209	1.47762	1.56474	0.117643	0.99969
ENSMUSG00000042579	4632404H12Rik	5.70484	-1.55681	0.995299	-1.56417	0.117778	0.99969
ENSMUSG00000042492	Tbc1d10b	15.6006	1.19671	0.7651	1.56412	0.117789	0.99969
ENSMUSG00000024539	Ptpn2	15.1078	-1.18159	0.755572	-1.56383	0.117857	0.99969
ENSMUSG00000022037	Clu	185.16	-0.489572	0.313288	-1.56269	0.118126	0.99969
ENSMUSG00000026939	Tmem141	17.5334	-0.916607	0.586707	-1.56229	0.118219	0.99969
ENSMUSG00000029345	Tfip11	8.26896	1.47242	0.94258	1.56212	0.118259	0.99969
ENSMUSG00000032531	Amotl2	23.0024	0.963232	0.616888	1.56144	0.11842	0.99969
ENSMUSG00000026222	Sp100	12.4842	-1.41201	0.904412	-1.56124	0.118466	0.99969
ENSMUSG00000051319	Mtln	88.5084	-0.708434	0.453851	-1.56094	0.118538	0.99969
ENSMUSG00000069835	Sat2	18.306	-1.0305	0.660623	-1.55988	0.118787	0.99969
ENSMUSG00000079450	Cldn34c1	1.7561	-3.00646	1.92767	-1.55963	0.118846	0.99969
ENSMUSG00000078784	Rbis	21.2171	-0.963562	0.618164	-1.55875	0.119056	0.99969
ENSMUSG00000052557	Gan	3.34121	2.16023	1.38611	1.55848	0.11912	0.99969
ENSMUSG00000068860	Gm128	5.07325	-1.86352	1.1961	-1.55799	0.119236	0.99969
ENSMUSG00000033728	Lrrc14	5.69212	1.84877	1.187	1.55752	0.119347	0.99969
ENSMUSG00000085227	6330418K02Rik	1.4675	3.11184	1.99796	1.5575	0.119351	0.99969
ENSMUSG00000062713	Sim2	3.73015	2.49166	1.60035	1.55694	0.119484	0.99969
ENSMUSG00000042133	Ppig	49.379	0.711456	0.457081	1.55652	0.119584	0.99969
ENSMUSG00000029165	Agbl5	2.56994	2.39657	1.53986	1.55636	0.119623	0.99969
ENSMUSG00000058952	Cfi	9.05921	-1.2481	0.802333	-1.55559	0.119805	0.99969
ENSMUSG00000031660	Brd7	19.063	0.977129	0.628552	1.55457	0.120048	0.99969
ENSMUSG00000101111	Gm28437	1105.19	-1.4599	0.939376	-1.55412	0.120157	0.99969
ENSMUSG00000027831	Veph1	15.6295	1.15453	0.742925	1.55403	0.120177	0.99969
ENSMUSG00000025142	Aspscr1	6.24814	-1.60821	1.03493	-1.55393	0.120201	0.99969
ENSMUSG00000030605	Mfge8	31.3383	0.784821	0.505167	1.55359	0.120283	0.99969
ENSMUSG00000100164	2610306M01Rik	8.90922	-1.36165	0.876754	-1.55306	0.120408	0.99969
ENSMUSG00000020709	Adap2	12.2198	1.2773	0.822594	1.55277	0.120479	0.99969
ENSMUSG00000087286	Gm9013	8.58727	1.78846	1.15235	1.55201	0.120659	0.99969
ENSMUSG00000047040	Prr15l	36.962	0.713544	0.460248	1.55035	0.121058	0.99969
ENSMUSG00000021468	Sptlc1	25.709	-0.887957	0.572787	-1.55024	0.121084	0.99969
ENSMUSG00000048701	Ccdc6	20.8969	0.98953	0.638373	1.55008	0.121122	0.99969
ENSMUSG00000054293	P2ry10b	1.61358	-3.4547	2.23014	-1.5491	0.121358	0.99969
ENSMUSG00000038000	Acd	7.83848	1.47951	0.95549	1.54843	0.121518	0.99969
ENSMUSG00000052296	Ppp6r1	5.90454	1.66371	1.07464	1.54816	0.121585	0.99969
ENSMUSG00000027650	Tti1	6.91964	-1.47763	0.954633	-1.54785	0.121658	0.99969
ENSMUSG00000017760	Ctsa	114.405	-0.59366	0.383541	-1.54784	0.12166	0.99969
ENSMUSG00000069184	Zfp72	3.85599	2.04899	1.32442	1.54709	0.121842	0.99969
ENSMUSG00000018189	Uchl5	33.7745	0.752851	0.486694	1.54687	0.121895	0.99969
ENSMUSG00000041229	Phf8	2.56988	2.3922	1.5467	1.54665	0.121949	0.99969
ENSMUSG00000021716	Srek1ip1	30.6856	-0.749708	0.484945	-1.54596	0.122113	0.99969
ENSMUSG00000103009	Gm56350	1.62278	3.14167	2.03259	1.54565	0.122189	0.99969
ENSMUSG00000099689	Zfp383	2.83249	2.40698	1.55834	1.54458	0.122448	0.99969
ENSMUSG00000025410	Dctn2	36.1012	0.825102	0.534297	1.54428	0.122521	0.99969
ENSMUSG00000017764	Zswim1	3.68311	2.11077	1.36788	1.5431	0.122807	0.99969
ENSMUSG00000000811	Txnrd3	11.9653	-1.0859	0.704243	-1.54193	0.12309	0.99969
ENSMUSG00000060402	Chst8	2.37732	-2.68098	1.73898	-1.54169	0.123148	0.99969
ENSMUSG00000029458	Brap	23.3799	0.919905	0.596688	1.54168	0.12315	0.99969
ENSMUSG00000000740	Rpl13	52.8167	-0.831699	0.539492	-1.54163	0.123163	0.99969
ENSMUSG00000066979	Bub3	22.4832	0.884818	0.574029	1.54142	0.123216	0.99969
ENSMUSG00000027907	S100a11	16.9526	-1.02162	0.662837	-1.54128	0.123248	0.99969
ENSMUSG00000031969	Acad8	48.7103	-0.728165	0.472566	-1.54087	0.123347	0.99969
ENSMUSG00000020297	Nsg2	1.82689	2.71008	1.75888	1.5408	0.123365	0.99969
ENSMUSG00000097305	Gm17276	4.56577	4.77848	3.10167	1.54062	0.12341	0.99969
ENSMUSG00000020792	Exoc7	19.8623	-0.963731	0.625838	-1.53991	0.123583	0.99969
ENSMUSG00000017778	Cox7c	22.0145	-1.06577	0.692107	-1.53989	0.123587	0.99969
ENSMUSG00000029821	Gsdme	2.67705	2.3717	1.54019	1.53987	0.123592	0.99969
ENSMUSG00000025986	Slc39a10	6.59587	-1.59203	1.03476	-1.53855	0.123914	0.99969
ENSMUSG00000100075	1700018L02Rik	1.85044	3.32544	2.16224	1.53796	0.124058	0.99969
ENSMUSG00000024245	Tmem178	22.2555	0.865616	0.563028	1.53743	0.124188	0.99969
ENSMUSG00000047965	Rpl9-ps7	4.07723	-2.17843	1.41743	-1.53689	0.124321	0.99969
ENSMUSG00000020182	Ddc	60.0144	-0.643224	0.418684	-1.5363	0.124465	0.99969
ENSMUSG00000022010	Tsc22d1	137.028	0.605957	0.394805	1.53483	0.124826	0.99969
ENSMUSG00000042670	Immp1l	59.0137	-0.748568	0.487782	-1.53464	0.124873	0.99969
ENSMUSG00000040413	Timd2	10.058	-1.15203	0.751138	-1.53371	0.125102	0.99969
ENSMUSG00000029918	Mrps33	23.1252	-0.99663	0.650134	-1.53296	0.125285	0.99969
ENSMUSG00000073888	Ccl27a	5.91166	-1.56824	1.02341	-1.53237	0.125431	0.99969
ENSMUSG00000078941	Ak6	26.4819	0.807886	0.52753	1.53145	0.125658	0.99969
ENSMUSG00000021474	Sfxn1	176.756	0.527566	0.344504	1.53138	0.125676	0.99969
ENSMUSG00000006818	Sod2	277.263	0.467146	0.305142	1.53091	0.125791	0.99969
ENSMUSG00000017677	Wsb1	26.1445	-0.823408	0.53801	-1.53047	0.125901	0.99969
ENSMUSG00000045538	Ddx28	7.38906	1.59544	1.04261	1.53023	0.125959	0.99969
ENSMUSG00000056313	Tcim	19.3414	0.896077	0.585632	1.5301	0.125991	0.99969
ENSMUSG00000041571	Selenow	47.5267	-0.863968	0.564662	-1.53006	0.126001	0.99969
ENSMUSG00000012187	Mogat1	27.2514	-0.825424	0.539636	-1.5296	0.126117	0.99969
ENSMUSG00000022820	Ndufb4	110.231	-1.54824	1.01273	-1.52877	0.126321	0.99969
ENSMUSG00000040164	Kcns1	1.62285	-3.14569	2.05801	-1.52851	0.126386	0.99969
ENSMUSG00000088185	Scarna2	1.62285	-3.14569	2.05801	-1.52851	0.126386	0.99969
ENSMUSG00000000600	Krit1	6.36159	1.65751	1.08442	1.52848	0.126394	0.99969
ENSMUSG00000019810	Fuca2	143.908	-0.488386	0.319764	-1.52733	0.126678	0.99969
ENSMUSG00000038843	Gcnt1	96.3507	-0.546514	0.357866	-1.52715	0.126724	0.99969
ENSMUSG00000031937	Vstm5	5.11435	-1.6982	1.11229	-1.52676	0.12682	0.99969
ENSMUSG00000043671	Dpy19l3	1.89665	-2.85892	1.87288	-1.52649	0.126888	0.99969
ENSMUSG00000022898	Vps26c	13.7075	1.12465	0.736765	1.52646	0.126894	0.99969
ENSMUSG00000106593	Gm7048	1.98153	-3.2358	2.12025	-1.52614	0.126975	0.99969
ENSMUSG00000068391	Chrac1	52.2564	-0.719461	0.471701	-1.52525	0.127198	0.99969
ENSMUSG00000008958	Vps72	12.6941	-1.08901	0.714309	-1.52456	0.127369	0.99969
ENSMUSG00000066724	Gm10175	3.57615	-1.95974	1.28634	-1.5235	0.127632	0.99969
ENSMUSG00000022109	Med4	13.4195	-1.07636	0.706723	-1.52303	0.127751	0.99969
ENSMUSG00000031594	Fgl1	2.31203	-2.28191	1.49845	-1.52285	0.127796	0.99969
ENSMUSG00000044674	Fzd1	11.9197	-1.08672	0.714146	-1.5217	0.128083	0.99969
ENSMUSG00000029156	Sgcb	10.6306	-1.17391	0.771743	-1.52112	0.128231	0.99969
ENSMUSG00000038496	Slc19a3	3.87748	-1.77652	1.16794	-1.52106	0.128244	0.99969
ENSMUSG00000066443	Gm10163	20.1528	-1.04974	0.690205	-1.52092	0.128281	0.99969
ENSMUSG00000050730	Arhgap42	15.998	1.04759	0.689112	1.5202	0.12846	0.99969
ENSMUSG00000046822	Slc39a3	13.616	-1.1609	0.763695	-1.52011	0.128484	0.99969
ENSMUSG00000024785	Rcl1	12.6806	-1.07975	0.710331	-1.52006	0.128495	0.99969
ENSMUSG00000028655	Mfsd2a	2.7536	2.56046	1.6845	1.52001	0.128509	0.99969
ENSMUSG00000042116	Vwa1	13.4825	1.18215	0.778241	1.519	0.128763	0.99969
ENSMUSG00000030538	Cib1	86.2235	0.598739	0.394188	1.51892	0.128783	0.99969
ENSMUSG00000009394	Syn2	2.47646	2.53246	1.66763	1.5186	0.128863	0.99969
ENSMUSG00000066515	Klk1b3	1.44334	3.0699	2.0234	1.5172	0.129216	0.99969
ENSMUSG00000031939	Taf1d	9.29072	1.29788	0.855605	1.51692	0.129287	0.99969
ENSMUSG00000020674	Pxdn	7.78272	-1.38289	0.911696	-1.51683	0.129309	0.99969
ENSMUSG00000053550	Shisa7	2.31367	-2.24775	1.48286	-1.51582	0.129564	0.99969
ENSMUSG00000015882	Lcorl	7.82764	-1.41362	0.932613	-1.51576	0.129579	0.99969
ENSMUSG00000040562	Gstm2	28.8063	-0.860539	0.567779	-1.51562	0.129615	0.99969
ENSMUSG00000025731	Mettl26	217.657	-0.510788	0.337051	-1.51546	0.129655	0.99969
ENSMUSG00000021285	Ppp1r13b	2.83305	2.24835	1.48414	1.51492	0.129792	0.99969
ENSMUSG00000064065	Ipcef1	2.85968	-2.24429	1.48202	-1.51435	0.129938	0.99969
ENSMUSG00000070737	Tmem35b	12.3802	-1.1576	0.764556	-1.51409	0.130004	0.99969
ENSMUSG00000032392	Parp16	2.77405	2.29462	1.51587	1.51373	0.130094	0.99969
ENSMUSG00000050855	Zfp940	2.32616	-2.76807	1.82987	-1.51271	0.130353	0.99969
ENSMUSG00000022223	Sdr39u1	31.9276	0.768872	0.508296	1.51265	0.130369	0.99969
ENSMUSG00000040269	Mrps28	51.691	-0.632991	0.418514	-1.51247	0.130413	0.99969
ENSMUSG00000029269	Sult1b1	2.78427	2.3726	1.56874	1.51243	0.130426	0.99969
ENSMUSG00000074794	Arrdc3	17.1869	-0.881356	0.582757	-1.51239	0.130435	0.99969
ENSMUSG00000090817	Hsd3b9	29.5869	-0.871515	0.576271	-1.51234	0.130448	0.99969
ENSMUSG00000083633	Gm13312	1.95317	-3.21509	2.12695	-1.5116	0.130636	0.99969
ENSMUSG00000038774	Ascc3	5.97245	1.66165	1.10032	1.51015	0.131005	0.99969
ENSMUSG00000050299	Gm9843	66.7977	-0.892951	0.591569	-1.50946	0.131181	0.99969
ENSMUSG00000021643	Serf1	11.5499	-1.08315	0.717712	-1.50917	0.131255	0.99969
ENSMUSG00000022123	Scel	1.71721	-2.95808	1.96347	-1.50655	0.131925	0.99969
ENSMUSG00000021540	Smad5	17.8456	0.90559	0.601356	1.50591	0.13209	0.99969
ENSMUSG00000089872	Rps6kc1	11.504	-1.2444	0.826582	-1.50548	0.132201	0.99969
ENSMUSG00000039959	Hip1	2.96448	2.27684	1.51238	1.50547	0.132203	0.99969
ENSMUSG00000078636	Gm7336	87.6229	-0.726596	0.48275	-1.50512	0.132294	0.99969
ENSMUSG00000000303	Cdh1	17.2991	-0.963605	0.640838	-1.50366	0.132668	0.99969
ENSMUSG00000044477	Zfand3	24.4783	-0.880403	0.585527	-1.50361	0.132682	0.99969
ENSMUSG00000028476	Reck	2.70065	2.69212	1.79045	1.5036	0.132684	0.99969
ENSMUSG00000071451	Psmg4	17.5801	-0.973684	0.647667	-1.50337	0.132743	0.99969
ENSMUSG00000020190	Mknk2	18.7739	0.893857	0.594758	1.50289	0.132867	0.99969
ENSMUSG00000020063	Sirt1	5.72681	1.84321	1.22648	1.50285	0.132879	0.99969
ENSMUSG00000090231	Cfb	2.68981	-2.35839	1.56964	-1.50251	0.132966	0.99969
ENSMUSG00000052310	Slc39a1	8.38857	-1.37308	0.91404	-1.50221	0.133044	0.99969
ENSMUSG00000026656	Fcgr2b	14.8506	-1.00408	0.66939	-1.5	0.133616	0.99969
ENSMUSG00000038279	Nop2	6.02811	1.55737	1.03826	1.49998	0.13362	0.99969
ENSMUSG00000018848	Rars	27.7856	-0.785779	0.524093	-1.49931	0.133793	0.99969
ENSMUSG00000022433	Csnk1e	6.64281	1.47575	0.984326	1.49925	0.133809	0.99969
ENSMUSG00000029287	Tgfbr3	9.52591	-1.17803	0.786128	-1.49852	0.133998	0.99969
ENSMUSG00000033845	Mrpl15	32.1	0.7376	0.492254	1.49841	0.134026	0.99969
ENSMUSG00000074635	3110070M22Rik	1.57462	3.08956	2.06199	1.49834	0.134046	0.99969
ENSMUSG00000028433	Ubap2	7.34007	1.63062	1.0891	1.49721	0.134337	0.99969
ENSMUSG00000098113	Gm2445	1.10957	-3.30513	2.20753	-1.49721	0.134339	0.99969
ENSMUSG00000105943	Gm2965	1.10957	-3.30513	2.20753	-1.49721	0.134339	0.99969
ENSMUSG00000032594	Ip6k1	35.9431	0.894953	0.598065	1.49641	0.134546	0.99969
ENSMUSG00000105854	Gm8925	2.7558	-2.25707	1.50931	-1.49543	0.134801	0.99969
ENSMUSG00000107927	Gm44090	5.22945	-1.71752	1.1487	-1.49519	0.134866	0.99969
ENSMUSG00000022272	Myo10	20.0282	0.849357	0.568392	1.49432	0.135093	0.99969
ENSMUSG00000028024	Enpep	39.6234	-0.679241	0.454618	-1.49409	0.135152	0.99969
ENSMUSG00000025439	Clns1a	30.3494	-0.835645	0.560069	-1.49204	0.135689	0.99969
ENSMUSG00000071302	2610044O15Rik8	7.20015	-1.38084	0.925572	-1.49188	0.135731	0.99969
ENSMUSG00000030275	Etnk1	55.4235	0.665596	0.446161	1.49183	0.135744	0.99969
ENSMUSG00000057541	Pus7	5.10553	1.74935	1.17274	1.49168	0.135784	0.99969
ENSMUSG00000015568	Lpl	59.5561	-0.652925	0.438017	-1.49064	0.136057	0.99969
ENSMUSG00000041096	Tspyl2	3.24763	-2.10965	1.41566	-1.49023	0.136165	0.99969
ENSMUSG00000020527	Myo19	7.19127	1.42282	0.955488	1.48911	0.136459	0.99969
ENSMUSG00000063689	H2ac21	1.01522	-3.82546	2.56992	-1.48855	0.136606	0.99969
ENSMUSG00000069188	Gm13192	1.01522	-3.82546	2.56992	-1.48855	0.136606	0.99969
ENSMUSG00000105357	Gm42647	1.01522	-3.82546	2.56992	-1.48855	0.136606	0.99969
ENSMUSG00000114122	Gm48712	1.01522	-3.82546	2.56992	-1.48855	0.136606	0.99969
ENSMUSG00000116873	Gm49577	1.01522	-3.82546	2.56992	-1.48855	0.136606	0.99969
ENSMUSG00000022451	Twf1	36.5719	0.722496	0.485698	1.48754	0.136872	0.99969
ENSMUSG00000100865	Gm9320	15.3451	-0.971868	0.653511	-1.48715	0.136976	0.99969
ENSMUSG00000066456	Hmgn3	12.8858	-1.16094	0.78106	-1.48637	0.137182	0.99969
ENSMUSG00000040410	Fbxl4	17.5113	-0.984192	0.662256	-1.48612	0.137248	0.99969
ENSMUSG00000096006	Gm21596	9.32407	-1.45445	0.9789	-1.4858	0.137332	0.99969
ENSMUSG00000022419	Deptor	24.951	0.94969	0.639236	1.48566	0.137368	0.99969
ENSMUSG00000081824	Ndufs5-ps	1.72349	-2.68651	1.8086	-1.48541	0.137436	0.99969
ENSMUSG00000062981	Mrpl42	147.157	0.504697	0.339782	1.48535	0.13745	0.99969
ENSMUSG00000028468	Rgp1	9.87217	1.40536	0.946246	1.4852	0.137491	0.99969
ENSMUSG00000107160	Gm42666	11.465	-1.23984	0.835867	-1.48329	0.137996	0.99969
ENSMUSG00000060579	Fhit	16.9768	-1.03708	0.699181	-1.48327	0.138002	0.99969
ENSMUSG00000027660	Skil	7.26239	1.34543	0.907284	1.48292	0.138096	0.99969
ENSMUSG00000037363	Letm2	4.17374	-1.8599	1.25429	-1.48283	0.138119	0.99969
ENSMUSG00000079043	Fastkd5	4.42407	1.84636	1.24543	1.4825	0.138207	0.99969
ENSMUSG00000022369	Mtbp	2.3411	2.92787	1.97546	1.48212	0.138309	0.99969
ENSMUSG00000089712	Gm15889	12.6193	1.20361	0.812175	1.48196	0.138351	0.99969
ENSMUSG00000025197	Cyp2c23	42.6233	-0.639825	0.431888	-1.48146	0.138484	0.99969
ENSMUSG00000028073	Pear1	6.51626	-1.36719	0.922872	-1.48146	0.138485	0.99969
ENSMUSG00000075028	Prdm11	2.04844	-2.47284	1.66951	-1.48117	0.13856	0.99969
ENSMUSG00000091694	Apol11b	1.62288	3.18461	2.15114	1.48043	0.138759	0.99969
ENSMUSG00000020412	Ascc2	9.50969	1.28942	0.870989	1.48041	0.138763	0.99969
ENSMUSG00000035509	Fbxl21	5.32066	-1.7842	1.20525	-1.48035	0.138779	0.99969
ENSMUSG00000024613	Tcof1	5.94775	1.46548	0.990238	1.47993	0.138892	0.99969
ENSMUSG00000040170	Fmo2	223.261	0.475971	0.321629	1.47988	0.138906	0.99969
ENSMUSG00000062627	Mysm1	5.23731	1.71221	1.15831	1.4782	0.139354	0.99969
ENSMUSG00000081406	Rps6-ps4	6.80889	-1.54054	1.04258	-1.47763	0.139508	0.99969
ENSMUSG00000025016	Tm9sf3	70.1619	-0.549235	0.37182	-1.47715	0.139634	0.99969
ENSMUSG00000051444	Bbs12	3.817	-1.94608	1.31746	-1.47715	0.139637	0.99969
ENSMUSG00000040043	Rbms2	6.90011	1.48402	1.00509	1.47651	0.139808	0.99969
ENSMUSG00000019478	Rab4a	18.0428	-1.0232	0.693171	-1.47611	0.139914	0.99969
ENSMUSG00000024867	Pip5k1b	8.77352	-1.56368	1.05958	-1.47575	0.14001	0.99969
ENSMUSG00000101878	Gm8203	4.41145	2.33081	1.57953	1.47563	0.140042	0.99969
ENSMUSG00000022574	Naprt	38.7502	-0.764625	0.518204	-1.47553	0.14007	0.99969
ENSMUSG00000109225	4930513N20Rik	3.65252	-5.76071	3.90485	-1.47527	0.140139	0.99969
ENSMUSG00000030203	Dusp16	5.45165	1.6975	1.15067	1.47522	0.140152	0.99969
ENSMUSG00000019797	Mtres1	36.1036	-0.673003	0.456307	-1.47489	0.140242	0.99969
ENSMUSG00000048874	Phf3	17.6568	0.963608	0.653601	1.47431	0.140399	0.99969
ENSMUSG00000003031	Cdkn1b	14.189	-0.982608	0.666698	-1.47384	0.140524	0.99969
ENSMUSG00000028639	Ybx1	343.76	0.443021	0.300804	1.47279	0.140808	0.99969
ENSMUSG00000031592	Pcm1	15.3799	-1.05636	0.717406	-1.47247	0.140894	0.99969
ENSMUSG00000022139	Mbnl2	40.266	0.716192	0.486418	1.47238	0.140918	0.99969
ENSMUSG00000082035	Rpl17-ps8	20.8493	-1.10536	0.75096	-1.47193	0.141041	0.99969
ENSMUSG00000004897	Hdgf	79.2412	0.544152	0.36973	1.47176	0.141087	0.99969
ENSMUSG00000074577	Ripor3	5.87971	-1.59069	1.08082	-1.47175	0.141088	0.99969
ENSMUSG00000028837	Psmb2	53.578	0.592049	0.402337	1.47152	0.141149	0.99969
ENSMUSG00000070319	Eif3g	58.9486	0.622426	0.423209	1.47073	0.141364	0.99969
ENSMUSG00000070953	Rabepk	12.2532	1.1706	0.796062	1.47049	0.141429	0.99969
ENSMUSG00000029761	Cald1	49.1416	0.658048	0.447524	1.47042	0.141448	0.99969
ENSMUSG00000022218	Tgm1	4.42863	-1.79752	1.2225	-1.47036	0.141463	0.99969
ENSMUSG00000027770	Dhx36	19.3291	0.910751	0.619443	1.47027	0.141488	0.99969
ENSMUSG00000084883	Ccdc85c	10.204	-1.39808	0.950992	-1.47013	0.141527	0.99969
ENSMUSG00000031853	Map3k21	4.03653	-1.69737	1.1548	-1.46985	0.141603	0.99969
ENSMUSG00000079555	Haus3	4.01934	-1.82307	1.24077	-1.46931	0.141749	0.99969
ENSMUSG00000029763	Exoc4	18.3775	0.92266	0.628007	1.46919	0.141782	0.99969
ENSMUSG00000029428	Stx2	7.26741	-1.40109	0.954422	-1.468	0.142103	0.99969
ENSMUSG00000051316	Taf7	3.09601	2.1222	1.44614	1.46749	0.142242	0.99969
ENSMUSG00000025232	Hexa	39.9444	-0.723201	0.492953	-1.46708	0.142354	0.99969
ENSMUSG00000006517	Mvd	9.93953	1.27061	0.866124	1.467	0.142375	0.99969
ENSMUSG00000106918	Mrpl33	51.8232	-0.756023	0.515378	-1.46693	0.142395	0.99969
ENSMUSG00000029189	Sel1l3	12.1881	-0.997396	0.679942	-1.46688	0.142408	0.99969
ENSMUSG00000030034	Ino80b	4.90219	1.73825	1.18502	1.46685	0.142416	0.99969
ENSMUSG00000053289	Ddx10	5.42424	1.61592	1.10196	1.46641	0.142537	0.99969
ENSMUSG00000021974	Fgf9	11.388	-1.11546	0.760806	-1.46616	0.142604	0.99969
ENSMUSG00000036504	Phpt1	45.0669	-0.769557	0.524975	-1.46589	0.142678	0.99969
ENSMUSG00000048486	Fitm2	9.1943	1.31712	0.898668	1.46564	0.142746	0.99969
ENSMUSG00000054302	Eapp	33.49	-0.736141	0.502271	-1.46563	0.14275	0.99969
ENSMUSG00000025630	Hprt	73.5051	0.54776	0.373769	1.46551	0.142783	0.99969
ENSMUSG00000025880	Smad7	11.2576	1.13254	0.77286	1.46538	0.142817	0.99969
ENSMUSG00000038400	Pmepa1	23.59	-0.826123	0.563841	-1.46517	0.142875	0.99969
ENSMUSG00000039063	Echdc3	30.5478	-0.758107	0.517692	-1.4644	0.143085	0.99969
ENSMUSG00000068749	Psma5	62.0565	-0.680169	0.464565	-1.4641	0.143167	0.99969
ENSMUSG00000059430	Actg2	1.00756	-3.6063	2.46382	-1.46371	0.143274	0.99969
ENSMUSG00000007659	Bcl2l1	21.8333	0.838945	0.573167	1.4637	0.143275	0.99969
ENSMUSG00000057367	Birc2	8.13017	1.29338	0.884835	1.46172	0.143817	0.99969
ENSMUSG00000044066	Cep68	6.93353	1.5203	1.04047	1.46117	0.14397	0.99969
ENSMUSG00000041523	Upk2	1.31638	-2.8964	1.98268	-1.46085	0.144055	0.99969
ENSMUSG00000038844	Kif16b	10.8773	1.11336	0.762164	1.46079	0.144073	0.99969
ENSMUSG00000078995	Zfp456	3.07153	-2.07561	1.42089	-1.46078	0.144075	0.99969
ENSMUSG00000015766	Eps8	49.8873	0.689472	0.472029	1.46066	0.14411	0.99969
ENSMUSG00000102602	A930004J17Rik	2.49279	-2.39352	1.63983	-1.45961	0.144398	0.99969
ENSMUSG00000089889	0610040B10Rik	2.06528	2.7079	1.85575	1.45919	0.144512	0.99969
ENSMUSG00000029819	Npy	2.52649	-2.06731	1.4169	-1.45904	0.144556	0.99969
ENSMUSG00000003233	Dvl3	6.30614	1.49293	1.02377	1.45827	0.144767	0.99969
ENSMUSG00000041308	Sntb2	12.4571	1.02658	0.704287	1.45762	0.144946	0.99969
ENSMUSG00000046798	Cldn12	31.5021	-0.721205	0.494896	-1.45729	0.145037	0.99969
ENSMUSG00000064281	Rpl19-ps1	1.66175	-3.24662	2.2282	-1.45706	0.145099	0.99969
ENSMUSG00000099764	Rps10-ps2	8.98172	-1.33658	0.917333	-1.45703	0.145108	0.99969
ENSMUSG00000001707	Eef1e1	13.9146	1.03156	0.708437	1.45611	0.145363	0.99969
ENSMUSG00000021710	Nln	11.9601	-1.00517	0.690445	-1.45583	0.145438	0.99969
ENSMUSG00000020205	Phlda1	5.14633	-1.56101	1.0724	-1.45561	0.145499	0.99969
ENSMUSG00000030279	C2cd5	6.23346	-1.5358	1.05533	-1.45528	0.145592	0.99969
ENSMUSG00000006335	Tfpt	5.13435	-1.6132	1.10876	-1.45496	0.14568	0.99969
ENSMUSG00000022634	Yaf2	17.8645	0.94577	0.650103	1.4548	0.145724	0.99969
ENSMUSG00000018770	Atp5g3	1214.21	-0.540685	0.371666	-1.45476	0.145735	0.99969
ENSMUSG00000022617	Chkb	12.249	-1.14244	0.785845	-1.45377	0.146009	0.99969
ENSMUSG00000043801	Oaz1-ps	19.5656	1.16695	0.802767	1.45366	0.146041	0.99969
ENSMUSG00000044339	Alkbh2	3.7504	-1.83501	1.26293	-1.45298	0.14623	0.99969
ENSMUSG00000056458	Mok	3.77695	2.05175	1.41226	1.45281	0.146276	0.99969
ENSMUSG00000028936	Rpl22	99.8734	-0.581831	0.400536	-1.45263	0.146326	0.99969
ENSMUSG00000036814	Slc6a20a	4.89069	-1.55275	1.069	-1.45252	0.146356	0.99969
ENSMUSG00000054203	Ifi205	1.13793	-3.34838	2.30534	-1.45245	0.146378	0.99969
ENSMUSG00000015437	Gzmb	1.78021	-2.73722	1.88671	-1.45079	0.146839	0.99969
ENSMUSG00000029238	Clock	13.6206	-1.14621	0.790442	-1.45009	0.147034	0.99969
ENSMUSG00000082465	Rps6-ps3	11.9041	-1.19634	0.825149	-1.44984	0.147102	0.99969
ENSMUSG00000021990	Spata13	9.62021	-1.22414	0.844558	-1.44944	0.147214	0.99969
ENSMUSG00000045954	Cavin2	37.2345	-0.639065	0.441171	-1.44856	0.147459	0.99969
ENSMUSG00000025203	Scd2	36.2706	-0.737581	0.509236	-1.44841	0.147503	0.99969
ENSMUSG00000058443	Rpl10-ps3	147.788	-0.706459	0.487796	-1.44827	0.147542	0.99969
ENSMUSG00000024392	Bag6	34.0096	-0.654565	0.452072	-1.44792	0.147638	0.99969
ENSMUSG00000027108	Ola1	26.1062	-0.750892	0.518611	-1.44789	0.147648	0.99969
ENSMUSG00000028716	Pdzk1ip1	476.283	-0.493387	0.340792	-1.44777	0.147683	0.99969
ENSMUSG00000075273	Ttc30b	6.77288	-1.29197	0.892559	-1.44749	0.147759	0.99969
ENSMUSG00000007833	Aldh16a1	27.5833	-0.766764	0.529957	-1.44684	0.147941	0.99969
ENSMUSG00000015112	Slc25a13	83.87	0.538313	0.372067	1.44682	0.147948	0.99969
ENSMUSG00000090952	Gm17251	5.13304	-1.58974	1.09889	-1.44668	0.147988	0.99969
ENSMUSG00000032808	Cyp2c38	2.30403	-2.74538	1.89788	-1.44655	0.148022	0.99969
ENSMUSG00000086924	Gm11766	3.48316	-2.10715	1.45727	-1.44595	0.148191	0.99969
ENSMUSG00000024082	Ndufaf7	47.6498	-0.616643	0.42658	-1.44555	0.148303	0.99969
ENSMUSG00000031465	Angpt2	1.97682	-2.39428	1.65786	-1.4442	0.148682	0.99969
ENSMUSG00000039633	Lonrf1	13.0456	1.22865	0.851133	1.44354	0.148868	0.99969
ENSMUSG00000087412	Gm15501	46.8529	-0.822992	0.570516	-1.44254	0.14915	0.99969
ENSMUSG00000057286	St6galnac2	24.8868	0.810659	0.56236	1.44153	0.149435	0.99969
ENSMUSG00000029161	Cgref1	97.8509	-0.477746	0.3315	-1.44116	0.149539	0.99969
ENSMUSG00000095041		21.6548	-0.982865	0.682434	-1.44023	0.149801	0.99969
ENSMUSG00000109254	Gm44588	1.20393	-3.03329	2.1084	-1.43867	0.150244	0.99969
ENSMUSG00000058444	Map2k5	11.2225	-1.14995	0.799317	-1.43867	0.150245	0.99969
ENSMUSG00000068523	Gng5	28.5303	-1.06207	0.738318	-1.4385	0.150292	0.99969
ENSMUSG00000027130	Slc12a6	7.81907	1.25891	0.875542	1.43786	0.150473	0.99969
ENSMUSG00000020427	Igfbp3	133.426	-0.53194	0.370384	-1.43618	0.15095	0.99969
ENSMUSG00000002416	Ndufb2	111.3	-0.659099	0.459529	-1.43429	0.151489	0.99969
ENSMUSG00000086583	Gm15500	46.3427	-0.810826	0.56549	-1.43385	0.151616	0.99969
ENSMUSG00000024927	Rela	15.7398	-1.03228	0.720509	-1.4327	0.151943	0.99969
ENSMUSG00000036197	Gxylt1	9.54348	-1.31275	0.916396	-1.43252	0.151996	0.99969
ENSMUSG00000050628	Ubald2	28.2615	-0.736109	0.513887	-1.43243	0.15202	0.99969
ENSMUSG00000026356	Dars	38.8697	-0.648441	0.452692	-1.43241	0.152026	0.99969
ENSMUSG00000030742	Lat	2.92104	-2.39205	1.67018	-1.4322	0.152085	0.99969
ENSMUSG00000027752	Exosc8	13.6964	-1.02824	0.717944	-1.4322	0.152086	0.99969
ENSMUSG00000005949	Ctns	5.55818	-1.5193	1.06098	-1.43198	0.152148	0.99969
ENSMUSG00000031155	Pim2	4.8714	-1.79079	1.25143	-1.43099	0.152432	0.99969
ENSMUSG00000020741	Cluh	59.0641	0.557736	0.389995	1.43011	0.152685	0.99969
ENSMUSG00000022607	Ptk2	12.173	-0.983358	0.687782	-1.42975	0.152788	0.99969
ENSMUSG00000034930	Rtkn	6.8623	1.51125	1.05739	1.42923	0.152938	0.99969
ENSMUSG00000033350	Chst2	5.19056	-1.81858	1.27245	-1.4292	0.152947	0.99969
ENSMUSG00000023043	Krt18	9.52785	-1.23649	0.865338	-1.42891	0.153031	0.99969
ENSMUSG00000045211	Nudt18	7.38126	1.27995	0.896212	1.42818	0.153241	0.99969
ENSMUSG00000029027	Dffb	2.19707	2.39958	1.68025	1.42811	0.153261	0.99969
ENSMUSG00000035521	Gnptg	76.9485	-0.498952	0.349837	-1.42624	0.153799	0.99969
ENSMUSG00000049536	Tceal1	9.0633	-1.1831	0.829699	-1.42594	0.153887	0.99969
ENSMUSG00000045482	Trrap	6.81215	-1.4258	1.0001	-1.42567	0.153965	0.99969
ENSMUSG00000054387	Mdm4	13.2058	0.98511	0.690984	1.42566	0.153966	0.99969
ENSMUSG00000027350	Chgb	1.04358	-3.86952	2.71576	-1.42484	0.154203	0.99969
ENSMUSG00000042821	Snai1	1.04358	-3.86952	2.71576	-1.42484	0.154203	0.99969
ENSMUSG00000049396	Gemin4	1.04358	-3.86952	2.71576	-1.42484	0.154203	0.99969
ENSMUSG00000050711	Scg2	1.04358	-3.86952	2.71576	-1.42484	0.154203	0.99969
ENSMUSG00000074149	Gm10634	1.04358	-3.86952	2.71576	-1.42484	0.154203	0.99969
ENSMUSG00000081244	Gm13529	1.04358	-3.86952	2.71576	-1.42484	0.154203	0.99969
ENSMUSG00000082870	Gm12165	1.04358	-3.86952	2.71576	-1.42484	0.154203	0.99969
ENSMUSG00000086191	Zfp652os	1.04358	-3.86952	2.71576	-1.42484	0.154203	0.99969
ENSMUSG00000086474	9130204K15Rik	1.04358	-3.86952	2.71576	-1.42484	0.154203	0.99969
ENSMUSG00000097470	Gm26587	1.04358	-3.86952	2.71576	-1.42484	0.154203	0.99969
ENSMUSG00000109632	Gm31479	1.04358	-3.86952	2.71576	-1.42484	0.154203	0.99969
ENSMUSG00000110279	Gm45552	1.04358	-3.86952	2.71576	-1.42484	0.154203	0.99969
ENSMUSG00000114608	Gm36161	1.04358	-3.86952	2.71576	-1.42484	0.154203	0.99969
ENSMUSG00000117060	Gm7253	1.04358	-3.86952	2.71576	-1.42484	0.154203	0.99969
ENSMUSG00000021171	Esyt2	9.26396	-1.11007	0.779147	-1.42473	0.154236	0.99969
ENSMUSG00000034269	Setd5	9.82599	1.1438	0.802831	1.42471	0.154242	0.99969
ENSMUSG00000068263	Efcc1	4.2906	-4.09888	2.87737	-1.42452	0.154296	0.99969
ENSMUSG00000031101	Sash3	1.63769	-3.14868	2.21065	-1.42432	0.154353	0.99969
ENSMUSG00000009647	Mcu	10.4845	-1.14552	0.804302	-1.42424	0.154376	0.99969
ENSMUSG00000059070	Rpl18	41.1355	-0.834838	0.586372	-1.42373	0.154523	0.99969
ENSMUSG00000015461	Atf6b	13.4633	-1.03954	0.730154	-1.42372	0.154527	0.99969
ENSMUSG00000008668	Rps18	58.1294	-0.808332	0.567792	-1.42364	0.154551	0.99969
ENSMUSG00000037242	Clic4	57.9904	0.583389	0.409788	1.42364	0.154552	0.99969
ENSMUSG00000033793	Atp6v1h	58.4664	-0.583747	0.410068	-1.42354	0.154581	0.99969
ENSMUSG00000075267	Pjvk	2.06523	2.72352	1.91388	1.42304	0.154725	0.99969
ENSMUSG00000037640	Zfp60	4.8306	-1.62202	1.1399	-1.42295	0.154751	0.99969
ENSMUSG00000101892	9130401M01Rik	3.77114	-1.82236	1.28076	-1.42288	0.154772	0.99969
ENSMUSG00000033355	Rtp4	6.22155	1.38352	0.97251	1.42263	0.154845	0.99969
ENSMUSG00000039176	Polg	16.9134	-0.962148	0.676372	-1.42251	0.154877	0.99969
ENSMUSG00000030870	Ubfd1	11.6005	1.01421	0.713113	1.42223	0.15496	0.99969
ENSMUSG00000023942	Slc29a1	8.0151	1.3164	0.925798	1.42191	0.155053	0.99969
ENSMUSG00000002900	Lamb1	30.373	-0.673705	0.474002	-1.42131	0.155225	0.99969
ENSMUSG00000063952	Brpf3	5.38552	1.60225	1.12906	1.4191	0.15587	0.99969
ENSMUSG00000059447	Hadhb	58.8643	-0.629674	0.443839	-1.4187	0.155986	0.99969
ENSMUSG00000052688	Rab7b	2.61424	-2.34592	1.65411	-1.41824	0.15612	0.99969
ENSMUSG00000046402	Rbp1	14.8608	-0.969226	0.683476	-1.41808	0.156166	0.99969
ENSMUSG00000050490	Psma5-ps	2.3524	2.43587	1.71859	1.41736	0.156377	0.99969
ENSMUSG00000044149	Nkrf	2.45372	2.40781	1.69881	1.41735	0.15638	0.99969
ENSMUSG00000013833	Med16	8.28922	1.36729	0.964872	1.41707	0.156462	0.99969
ENSMUSG00000022969	Il10rb	33.3817	-0.659966	0.465732	-1.41705	0.156468	0.99969
ENSMUSG00000039103	Nexn	1.94831	2.55779	1.80606	1.41623	0.156708	0.99969
ENSMUSG00000028207	Asph	21.1824	-0.866937	0.612172	-1.41617	0.156727	0.99969
ENSMUSG00000029705	Cux1	35.8347	0.781612	0.551933	1.41614	0.156736	0.99969
ENSMUSG00000101172	Gm28535	3.13074	-5.53517	3.90928	-1.41591	0.156803	0.99969
ENSMUSG00000067369	Trmt2b	13.0188	1.00057	0.706667	1.4159	0.156806	0.99969
ENSMUSG00000066071	Cyp4a12a	1.50509	-2.61428	1.84705	-1.41539	0.156956	0.99969
ENSMUSG00000041438	Utp4	6.43241	1.4779	1.04438	1.4151	0.15704	0.99969
ENSMUSG00000021959	Lats2	11.9353	1.27863	0.903678	1.41491	0.157094	0.99969
ENSMUSG00000028581	Laptm5	3.5493	1.98775	1.40508	1.41469	0.15716	0.99969
ENSMUSG00000001313	Rnd2	12.1634	1.06317	0.751667	1.41442	0.157238	0.99969
ENSMUSG00000097073	9430037G07Rik	1.3507	-3.02096	2.13662	-1.41389	0.157393	0.99969
ENSMUSG00000046034	Otulin	28.6473	-0.819792	0.579924	-1.41362	0.157473	0.99969
ENSMUSG00000044934	Zfp367	7.45427	-1.25635	0.888881	-1.4134	0.157537	0.99969
ENSMUSG00000048138	Dmrt2	1.55123	2.5989	1.83888	1.4133	0.157566	0.99969
ENSMUSG00000024014	Pim1	4.52773	-1.59088	1.12581	-1.4131	0.157626	0.99969
ENSMUSG00000033970	Rfc3	10.2785	-1.26378	0.894735	-1.41246	0.157813	0.99969
ENSMUSG00000024112	Cacna1h	1.08121	-3.30199	2.33826	-1.41216	0.157903	0.99969
ENSMUSG00000110754	4930405J17Rik	1.78948	-2.56536	1.81675	-1.41206	0.157932	0.99969
ENSMUSG00000039286	Fndc3b	8.35512	1.40915	0.997951	1.41204	0.157939	0.99969
ENSMUSG00000012519	Mlkl	2.33118	-2.50131	1.77397	-1.41	0.158539	0.99969
ENSMUSG00000001025	S100a6	11.4425	-1.09242	0.774948	-1.40967	0.158636	0.99969
ENSMUSG00000025869	Nop16	21.3356	0.799156	0.567091	1.40922	0.15877	0.99969
ENSMUSG00000025264	Tsr2	12.9299	-0.992457	0.704475	-1.40879	0.158897	0.99969
ENSMUSG00000029415	Sdad1	10.3393	-1.19822	0.850606	-1.40867	0.158934	0.99969
ENSMUSG00000087128	Gm12655	1.50229	2.99574	2.12671	1.40863	0.158944	0.99969
ENSMUSG00000028364	Tnc	1.97819	-2.39534	1.70104	-1.40817	0.159082	0.99969
ENSMUSG00000026065	Slc9a4	2.61125	-2.23489	1.58718	-1.40809	0.159105	0.99969
ENSMUSG00000044573	Acp1	22.7723	0.803535	0.570828	1.40767	0.15923	0.99969
ENSMUSG00000071866	Ppia	14.3454	-1.05359	0.748481	-1.40764	0.159237	0.99969
ENSMUSG00000035275	Raver2	2.53184	2.53597	1.80176	1.4075	0.15928	0.99969
ENSMUSG00000042293	Gm5617	33.6748	-0.870587	0.619078	-1.40626	0.159646	0.99969
ENSMUSG00000052031	Tagap1	4.03953	-1.66349	1.18298	-1.40618	0.15967	0.99969
ENSMUSG00000024360	Etf1	48.7279	0.630128	0.44834	1.40547	0.159882	0.99969
ENSMUSG00000021583	Erap1	10.9008	-1.20945	0.860802	-1.40503	0.160012	0.99969
ENSMUSG00000071178	Serpina1b	1.90789	-2.51679	1.79129	-1.40501	0.160017	0.99969
ENSMUSG00000031386	Hcfc1	12.0267	1.07216	0.763341	1.40457	0.16015	0.99969
ENSMUSG00000010054	Tusc2	21.6818	0.77322	0.550819	1.40376	0.160389	0.99969
ENSMUSG00000036646	Man1b1	5.68851	1.49088	1.06221	1.40356	0.16045	0.99969
ENSMUSG00000020546	Stxbp4	3.39423	2.01523	1.43605	1.40331	0.160525	0.99969
ENSMUSG00000028560	Usp1	12.2291	1.04191	0.742483	1.40327	0.160535	0.99969
ENSMUSG00000028284	Map3k7	13.642	1.07299	0.764946	1.4027	0.160708	0.99969
ENSMUSG00000042694	Stn1	3.17979	-1.89311	1.34985	-1.40246	0.160779	0.99969
ENSMUSG00000014303	Glis2	33.8533	0.721524	0.514501	1.40238	0.160803	0.99969
ENSMUSG00000060802	B2m	331.726	-0.380349	0.271291	-1.402	0.160916	0.99969
ENSMUSG00000053168	9030619P08Rik	22.6522	1.03937	0.741568	1.40158	0.161039	0.99969
ENSMUSG00000010362	Rdm1	24.087	0.905843	0.646484	1.40118	0.161159	0.99969
ENSMUSG00000005465	Il27ra	1.29828	-2.83821	2.02567	-1.40112	0.161178	0.99969
ENSMUSG00000028690	Mmachc	7.69578	-1.20425	0.859641	-1.40088	0.16125	0.99969
ENSMUSG00000031078	Cttn	21.9976	0.87341	0.623498	1.40082	0.161267	0.99969
ENSMUSG00000020687	Cdc27	8.78814	-1.21305	0.866247	-1.40034	0.16141	0.99969
ENSMUSG00000042903	Foxo4	7.65683	-1.244	0.8885	-1.40012	0.161478	0.99969
ENSMUSG00000052446	Zfp961	7.41685	1.3514	0.965238	1.40006	0.161494	0.99969
ENSMUSG00000002031	Ift46	16.917	-0.861263	0.615222	-1.39992	0.161537	0.99969
ENSMUSG00000074582	Arfgef2	8.99775	1.36283	0.973851	1.39943	0.161685	0.99969
ENSMUSG00000051723	Rpl31-ps13	9.11873	-1.31653	0.941025	-1.39903	0.161803	0.99969
ENSMUSG00000040883	Tmem205	120.814	-0.447523	0.32012	-1.39799	0.162117	0.99969
ENSMUSG00000061104	Sap18b	31.5103	-0.716417	0.51256	-1.39772	0.162196	0.99969
ENSMUSG00000074384	AI429214	1.23229	-3.07564	2.20331	-1.39592	0.162739	0.99969
ENSMUSG00000054889	Dsp	4.86702	-1.51349	1.0843	-1.39582	0.162769	0.99969
ENSMUSG00000031652	N4bp1	12.0266	1.05918	0.758843	1.39578	0.162781	0.99969
ENSMUSG00000028636	Ppcs	30.5644	0.747769	0.535769	1.39569	0.162807	0.99969
ENSMUSG00000058587	Tmod3	15.2492	0.984954	0.705984	1.39515	0.16297	0.99969
ENSMUSG00000029772	Ahcyl2	67.0658	0.646597	0.463478	1.3951	0.162987	0.99969
ENSMUSG00000026584	Scyl3	6.43515	-1.34262	0.96239	-1.39509	0.162989	0.99969
ENSMUSG00000014301	Pam16	8.11358	-1.53529	1.1007	-1.39483	0.163066	0.99969
ENSMUSG00000024236	Svil	6.62654	-1.24632	0.893618	-1.3947	0.163108	0.99969
ENSMUSG00000034341	Wbp2	34.0514	0.674592	0.484129	1.39342	0.163494	0.99969
ENSMUSG00000048772	Tmem53	30.7878	-0.794268	0.570129	-1.39314	0.163578	0.99969
ENSMUSG00000015363	Trabd	17.0499	0.895227	0.642675	1.39297	0.163629	0.99969
ENSMUSG00000106676	Gm42895	1.39507	3.00485	2.15719	1.39295	0.163636	0.99969
ENSMUSG00000038538	Ubn2	11.4646	1.08156	0.776526	1.39282	0.163674	0.99969
ENSMUSG00000041997	Tlk1	15.5797	0.93708	0.673144	1.39209	0.163894	0.99969
ENSMUSG00000010122	Slc47a1	93.9549	-0.553626	0.397728	-1.39197	0.163931	0.99969
ENSMUSG00000047613	A430005L14Rik	21.4643	0.812713	0.583869	1.39194	0.163939	0.99969
ENSMUSG00000032348	Gsta4	350.504	0.413112	0.296862	1.3916	0.164044	0.99969
ENSMUSG00000028140	Mrpl9	33.6852	0.736402	0.529382	1.39106	0.164207	0.99969
ENSMUSG00000060572	Mfap2	3.29319	-1.86815	1.3431	-1.39093	0.164248	0.99969
ENSMUSG00000021037	Ahsa1	28.7321	0.680069	0.488962	1.39084	0.164273	0.99969
ENSMUSG00000024393	Prrc2a	9.92338	-1.07027	0.769527	-1.39081	0.164282	0.99969
ENSMUSG00000027356	Fermt1	8.30487	1.30337	0.937378	1.39044	0.164396	0.99969
ENSMUSG00000020572	Nampt	90.6882	0.46847	0.336939	1.39037	0.164417	0.99969
ENSMUSG00000042814	Mcts2	8.78596	-1.10525	0.795024	-1.39022	0.164464	0.99969
ENSMUSG00000036334	Igsf10	1.64212	-2.97932	2.1433	-1.39006	0.16451	0.99969
ENSMUSG00000053977	Cd8a	1.32285	2.90785	2.09261	1.38958	0.164657	0.99969
ENSMUSG00000028974	Dffa	9.66064	-1.10391	0.795041	-1.38849	0.164987	0.99969
ENSMUSG00000021102	Glrx5	211.4	0.409055	0.294716	1.38796	0.165148	0.99969
ENSMUSG00000032911	Cspg4	4.75728	1.67573	1.20735	1.38794	0.165156	0.99969
ENSMUSG00000050379	Septin6	3.65652	2.01202	1.44979	1.38781	0.165196	0.99969
ENSMUSG00000086938	4930481A15Rik	9.4063	-1.30557	0.94122	-1.3871	0.165411	0.99969
ENSMUSG00000037348	Paqr7	25.1441	-0.913611	0.658954	-1.38645	0.165608	0.99969
ENSMUSG00000025289	Prdx4	34.4995	-0.634502	0.457883	-1.38573	0.16583	0.99969
ENSMUSG00000061859	Patj	14.8982	-0.898255	0.648229	-1.38571	0.165836	0.99969
ENSMUSG00000023951	Vegfa	33.8527	-0.680515	0.491181	-1.38547	0.16591	0.99969
ENSMUSG00000032633	Flcn	10.6171	1.14645	0.827777	1.38497	0.16606	0.99969
ENSMUSG00000022706	Mrpl40	36.1824	-0.678721	0.490452	-1.38387	0.166399	0.99969
ENSMUSG00000070697	Utp3	27.2415	-0.762307	0.551125	-1.38318	0.166609	0.99969
ENSMUSG00000028857	Tmem222	12.7333	-0.99017	0.715904	-1.3831	0.166633	0.99969
ENSMUSG00000022677	Cep20	25.3267	-0.753449	0.545069	-1.3823	0.16688	0.99969
ENSMUSG00000026974	Zmynd19	3.34575	1.94865	1.41007	1.38195	0.166988	0.99969
ENSMUSG00000028035	Dnajb4	16.1716	1.03985	0.752731	1.38144	0.167145	0.99969
ENSMUSG00000023809	Rps6ka2	2.54303	-2.40926	1.74552	-1.38026	0.167507	0.99969
ENSMUSG00000030878	Cdr2	25.035	0.741141	0.536982	1.3802	0.167526	0.99969
ENSMUSG00000061079	Zfp143	2.43607	2.20082	1.59541	1.37946	0.167751	0.99969
ENSMUSG00000064080	Fbln2	1.43452	-2.78469	2.01874	-1.37942	0.167766	0.99969
ENSMUSG00000037266	Rsrp1	166.377	-0.454089	0.32923	-1.37924	0.167819	0.99969
ENSMUSG00000025262	Fam120c	2.37438	-2.50274	1.81465	-1.37919	0.167837	0.99969
ENSMUSG00000018585	Atox1	191.851	-0.64154	0.465194	-1.37908	0.167871	0.99969
ENSMUSG00000024052	Lpin2	15.3239	0.949037	0.688223	1.37897	0.167905	0.99969
ENSMUSG00000079037	Prnp	51.114	0.592796	0.430146	1.37813	0.168163	0.99969
ENSMUSG00000022538	Lsg1	8.05377	1.25773	0.912824	1.37785	0.16825	0.99969
ENSMUSG00000025480	Syce1	0.986855	-3.80947	2.76509	-1.3777	0.168295	0.99969
ENSMUSG00000037239	Spred3	0.986855	-3.80947	2.76509	-1.3777	0.168295	0.99969
ENSMUSG00000042788	Fam166b	0.986855	-3.80947	2.76509	-1.3777	0.168295	0.99969
ENSMUSG00000078588	Ccdc24	0.986855	-3.80947	2.76509	-1.3777	0.168295	0.99969
ENSMUSG00000081394	Gm13215	0.986855	-3.80947	2.76509	-1.3777	0.168295	0.99969
ENSMUSG00000085010	Gssos1	0.986855	-3.80947	2.76509	-1.3777	0.168295	0.99969
ENSMUSG00000085091	Egfros	0.986855	-3.80947	2.76509	-1.3777	0.168295	0.99969
ENSMUSG00000086670	Gm13194	0.986855	-3.80947	2.76509	-1.3777	0.168295	0.99969
ENSMUSG00000097251	5033417F24Rik	0.986855	-3.80947	2.76509	-1.3777	0.168295	0.99969
ENSMUSG00000100155	Gm2109	0.986855	-3.80947	2.76509	-1.3777	0.168295	0.99969
ENSMUSG00000015837	Sqstm1	215.619	0.406428	0.295027	1.3776	0.168327	0.99969
ENSMUSG00000027364	Usp50	10.8352	-1.15268	0.836736	-1.3776	0.168328	0.99969
ENSMUSG00000031714	Gab1	6.32884	1.38818	1.00793	1.37726	0.168432	0.99969
ENSMUSG00000089694	Nat8f7	3.05201	-1.99839	1.45136	-1.3769	0.168542	0.99969
ENSMUSG00000018167	Stard3	10.9841	-1.05529	0.76643	-1.37689	0.168547	0.99969
ENSMUSG00000020956	Dtd2	19.6085	-0.773616	0.561875	-1.37685	0.168559	0.99969
ENSMUSG00000056209	Npm3	5.44906	1.53534	1.11551	1.37636	0.168709	0.99969
ENSMUSG00000028645	Slc2a1	18.5062	-0.930334	0.676297	-1.37563	0.168936	0.99969
ENSMUSG00000030869	Ndufab1	113.777	-0.526641	0.382894	-1.37542	0.169	0.99969
ENSMUSG00000038604	Ripor1	16.575	0.898266	0.653174	1.37523	0.169059	0.99969
ENSMUSG00000041747	Utp15	3.60886	1.86992	1.36029	1.37465	0.16924	0.99969
ENSMUSG00000021486	Prelid1	55.4348	0.562253	0.409045	1.37455	0.169271	0.99969
ENSMUSG00000090213	Peds1	27.5098	0.853703	0.621155	1.37438	0.169324	0.99969
ENSMUSG00000024177	Nme4	10.6819	1.07729	0.783962	1.37415	0.169394	0.99969
ENSMUSG00000037992	Rara	2.71679	2.10843	1.5346	1.37392	0.169466	0.99969
ENSMUSG00000082900	Gm11557	1.47818	2.96614	2.15927	1.37368	0.169542	0.99969
ENSMUSG00000047879	Usp14	18.4136	0.817088	0.594978	1.37331	0.169656	0.99969
ENSMUSG00000111897	Gm19810	5.16287	-1.50261	1.09468	-1.37265	0.169862	0.99969
ENSMUSG00000057135	Scimp	2.18174	-2.24314	1.63424	-1.37259	0.169881	0.99969
ENSMUSG00000000690	Hoxb6	22.9533	-0.91157	0.664279	-1.37227	0.169979	0.99969
ENSMUSG00000071647	Eml3	10.3955	1.12954	0.823261	1.37203	0.170054	0.99969
ENSMUSG00000025050	Pcgf6	2.23511	2.35477	1.71932	1.36959	0.170814	0.99969
ENSMUSG00000051343	Rab11fip5	37.507	-0.656831	0.479684	-1.3693	0.170905	0.99969
ENSMUSG00000032068	Plet1	6.05015	-1.25704	0.918293	-1.36889	0.171035	0.99969
ENSMUSG00000033059	Pygb	4.26631	1.74927	1.27807	1.36868	0.171099	0.99969
ENSMUSG00000021929	Kpna3	7.14567	1.35032	0.986777	1.36841	0.171183	0.99969
ENSMUSG00000097882	0610038B21Rik	1.63344	-2.8252	2.0659	-1.36754	0.171456	0.99969
ENSMUSG00000052675	Zfp112	1.99303	-2.3527	1.72062	-1.36735	0.171515	0.99969
ENSMUSG00000049489	Ccnq	12.4294	-0.982887	0.719065	-1.3669	0.171658	0.99969
ENSMUSG00000055334	Snupn	5.69737	-1.3781	1.00823	-1.36686	0.171669	0.99969
ENSMUSG00000079557	Marchf2	48.2285	0.619868	0.453596	1.36656	0.171762	0.99969
ENSMUSG00000061118	Dnajc30	15.0267	0.936828	0.685582	1.36647	0.171792	0.99969
ENSMUSG00000048572	Tmem252	52.0695	-0.607073	0.44438	-1.36611	0.171904	0.99969
ENSMUSG00000037857	Nufip2	16.9578	0.904459	0.662226	1.36578	0.172007	0.99969
ENSMUSG00000031016	Wee1	13.2941	0.959437	0.70251	1.36573	0.172025	0.99969
ENSMUSG00000028356	Ambp	1.85051	-2.60083	1.90456	-1.36558	0.172069	0.99969
ENSMUSG00000055932	Fto	8.37578	1.23578	0.904992	1.36552	0.172091	0.99969
ENSMUSG00000002881	Nab1	15.2364	0.982722	0.719672	1.36551	0.172092	0.99969
ENSMUSG00000045210	Vcpip1	8.71327	1.19054	0.872675	1.36424	0.172492	0.99969
ENSMUSG00000035021	Baz1a	7.34948	1.30917	0.960059	1.36363	0.172683	0.99969
ENSMUSG00000031634	Ufsp2	41.7726	-0.67851	0.497794	-1.36303	0.172872	0.99969
ENSMUSG00000054770	Kctd18	1.5029	2.5249	1.85248	1.36299	0.172886	0.99969
ENSMUSG00000004591	Pkn2	19.7766	0.778426	0.571419	1.36227	0.173113	0.99969
ENSMUSG00000035354	Uvrag	7.44498	1.37747	1.01127	1.36212	0.173159	0.99969
ENSMUSG00000013663	Pten	16.5808	0.980806	0.720131	1.36198	0.173203	0.99969
ENSMUSG00000021693	Kif2a	6.42771	1.37332	1.00838	1.36191	0.173228	0.99969
ENSMUSG00000025060	Slk	33.2564	0.678072	0.497949	1.36173	0.173283	0.99969
ENSMUSG00000024404	Riok3	31.455	0.676464	0.496768	1.36173	0.173283	0.99969
ENSMUSG00000021051	Ppp2r5e	31.1051	0.715445	0.525412	1.36168	0.173298	0.99969
ENSMUSG00000114184	Gm7143	4.18919	1.71717	1.26118	1.36156	0.173337	0.99969
ENSMUSG00000058638	Zfp110	7.49181	1.43145	1.05147	1.36138	0.173392	0.99969
ENSMUSG00000038467	Chmp4b	39.0227	0.633132	0.465215	1.36094	0.173532	0.99969
ENSMUSG00000092274	Neat1	133.046	-0.452728	0.332701	-1.36077	0.173588	0.99969
ENSMUSG00000028145	Them4	13.7879	0.919059	0.675575	1.36041	0.1737	0.99969
ENSMUSG00000038170	Pde4dip	33.6357	0.690287	0.507506	1.36016	0.17378	0.99969
ENSMUSG00000048481	Mypop	2.25674	2.18607	1.60755	1.35987	0.17387	0.99969
ENSMUSG00000037465	Klf10	11.6364	-1.14854	0.844632	-1.35981	0.173889	0.99969
ENSMUSG00000047507	Baiap3	1.76575	-2.34485	1.72478	-1.3595	0.173987	0.99969
ENSMUSG00000057388	Mrpl18	69.6804	0.526315	0.387255	1.35909	0.174117	0.99969
ENSMUSG00000021610	Clptm1l	25.4659	-0.68293	0.502786	-1.35829	0.174372	0.99969
ENSMUSG00000027185	Nat10	3.87131	1.88556	1.38869	1.3578	0.174526	0.99969
ENSMUSG00000041712	Ubr7	14.1267	-1.07209	0.789635	-1.3577	0.174558	0.99969
ENSMUSG00000055053	Nfic	24.969	0.766768	0.564791	1.35761	0.174587	0.99969
ENSMUSG00000037740	Mrps26	78.3038	0.521631	0.38445	1.35683	0.174836	0.99969
ENSMUSG00000044867	Gimap1os	2.56506	-2.17122	1.60033	-1.35673	0.174867	0.99969
ENSMUSG00000029202	Pds5a	9.76107	1.18109	0.870852	1.35625	0.175019	0.99969
ENSMUSG00000035671	Zswim4	2.40345	-2.23599	1.64873	-1.35619	0.17504	0.99969
ENSMUSG00000059183	Mtfmt	7.21199	1.22477	0.903479	1.35562	0.175221	0.99969
ENSMUSG00000057982	Zfp809	8.98744	1.33172	0.982683	1.35518	0.175359	0.99969
ENSMUSG00000060206	Zfp462	9.09017	-1.19707	0.883368	-1.35512	0.175378	0.99969
ENSMUSG00000098180	Gm5430	2.10069	2.31428	1.70782	1.3551	0.175384	0.99969
ENSMUSG00000026439	Rbbp5	5.67123	1.41355	1.04343	1.35472	0.175508	0.99969
ENSMUSG00000018659	Pnpo	28.7909	0.785668	0.580232	1.35406	0.175718	0.99969
ENSMUSG00000033096	Apmap	36.2583	-0.643851	0.475504	-1.35404	0.175724	0.99969
ENSMUSG00000056025	Clca3a1	2.7791	2.07397	1.53216	1.35362	0.175857	0.99969
ENSMUSG00000004849	Ap1s1	27.9358	0.75374	0.557077	1.35303	0.176048	0.99969
ENSMUSG00000015748	Prpf3	8.47416	1.193	0.882079	1.35248	0.17622	0.99969
ENSMUSG00000017723	Wfdc2	87.0253	-0.538443	0.398354	-1.35167	0.176481	0.99969
ENSMUSG00000046470	Sox18	7.7339	-1.16565	0.862474	-1.35152	0.176529	0.99969
ENSMUSG00000014294	Ndufa2	199.912	-0.611068	0.452214	-1.35128	0.176605	0.99969
ENSMUSG00000044894	Uqcrq	731.496	-0.58127	0.430261	-1.35097	0.176705	0.99969
ENSMUSG00000022014	Epsti1	3.88348	-1.83935	1.36184	-1.35064	0.176811	0.99969
ENSMUSG00000021962	Dcp1a	2.72546	-1.97547	1.46288	-1.3504	0.176889	0.99969
ENSMUSG00000048756	Foxo3	25.851	0.749401	0.554995	1.35028	0.176925	0.99969
ENSMUSG00000110331	Nudc-ps1	1.6816	-2.61913	1.94003	-1.35005	0.177002	0.99969
ENSMUSG00000001576	Ergic1	34.6475	-0.713345	0.528523	-1.3497	0.177114	0.99969
ENSMUSG00000039599	Fam149b	30.876	0.800364	0.593113	1.34943	0.177199	0.99969
ENSMUSG00000052396	Mogat2	6.81143	1.51021	1.11917	1.3494	0.177208	0.99969
ENSMUSG00000002210	Smg9	4.30018	-1.6135	1.19632	-1.34871	0.177429	0.99969
ENSMUSG00000075044	Slc22a29	24.9477	0.838271	0.621602	1.34856	0.177477	0.99969
ENSMUSG00000043733	Ptpn11	22.8837	0.736448	0.546362	1.34791	0.177686	0.99969
ENSMUSG00000005547	Cyp2a5	40.8015	0.723492	0.536832	1.34771	0.177753	0.99969
ENSMUSG00000019872	Smpdl3a	230.604	-0.401928	0.298236	-1.34769	0.177759	0.99969
ENSMUSG00000049832	Rbx1-ps	1.76535	2.49965	1.8549	1.34759	0.17779	0.99969
ENSMUSG00000024038	Ndufv3	137.407	-0.571036	0.42392	-1.34704	0.177968	0.99969
ENSMUSG00000055541	Lair1	1.7654	2.51588	1.86828	1.34663	0.1781	0.99969
ENSMUSG00000060923	Acyp2	49.6266	-0.597265	0.443529	-1.34662	0.178103	0.99969
ENSMUSG00000030417	Pdcd5	27.6528	-0.850941	0.632489	-1.34538	0.178501	0.99969
ENSMUSG00000003746	Man1a	46.1503	-0.691478	0.514028	-1.34522	0.178556	0.99969
ENSMUSG00000038784	Cnot4	16.0394	0.920372	0.684184	1.34521	0.178557	0.99969
ENSMUSG00000018411	Mapt	38.0981	0.645285	0.479701	1.34518	0.178566	0.99969
ENSMUSG00000032252	Glce	10.6288	-1.25122	0.930645	-1.34447	0.178797	0.99969
ENSMUSG00000045284	Dcaf12l1	4.26559	1.83727	1.36668	1.34433	0.178842	0.99969
ENSMUSG00000003438	Timm50	42.0498	0.58494	0.435408	1.34343	0.179133	0.99969
ENSMUSG00000022864	D16Ertd472e	2.19101	-2.16866	1.61485	-1.34295	0.179287	0.99969
ENSMUSG00000036644	Tbc1d9b	20.573	-0.796033	0.59302	-1.34234	0.179486	0.99969
ENSMUSG00000026279	Thap4	98.0885	-0.5156	0.38412	-1.34229	0.179502	0.99969
ENSMUSG00000045103	Dmd	3.27342	1.90892	1.42264	1.34182	0.179655	0.99969
ENSMUSG00000040268	Plekha1	22.8624	0.814749	0.607259	1.34168	0.179699	0.99969
ENSMUSG00000014778	Fhod1	10.0678	-0.996244	0.742549	-1.34165	0.179708	0.99969
ENSMUSG00000030909	Anks4b	28.8721	0.765315	0.570459	1.34158	0.179733	0.99969
ENSMUSG00000033671	Cep350	10.0022	1.10495	0.823796	1.34129	0.179826	0.99969
ENSMUSG00000038622	Med30	16.7557	-0.809775	0.603772	-1.34119	0.179858	0.99969
ENSMUSG00000003948	Mmd	6.20189	1.44393	1.0766	1.34119	0.179859	0.99969
ENSMUSG00000042675	Ypel3	52.392	-0.59184	0.441289	-1.34116	0.179868	0.99969
ENSMUSG00000032171	Pin1	45.8327	0.614488	0.458706	1.33961	0.180372	0.99969
ENSMUSG00000052911	Lamb2	17.6222	-0.808359	0.603966	-1.33842	0.180761	0.99969
ENSMUSG00000063506	Arhgap22	2.81159	-1.79642	1.34324	-1.33738	0.181099	0.99969
ENSMUSG00000055897	Ppp4r1l-ps	9.60517	-1.09107	0.816115	-1.33691	0.181252	0.99969
ENSMUSG00000047146	Tet1	2.26093	-2.45171	1.83474	-1.33627	0.18146	0.99969
ENSMUSG00000015214	Mtmr1	5.3048	1.46135	1.09476	1.33487	0.18192	0.99969
ENSMUSG00000043770	Gm12481	4.05585	-1.74637	1.30879	-1.33434	0.182091	0.99969
ENSMUSG00000079562	Maea	33.9019	0.6692	0.501554	1.33425	0.182121	0.99969
ENSMUSG00000024400	Wdr33	24.4964	0.746979	0.560046	1.33378	0.182275	0.99969
ENSMUSG00000082762	Gm12366	1.60997	2.46998	1.85214	1.33358	0.18234	0.99969
ENSMUSG00000029265	Dr1	13.6605	0.928447	0.696309	1.33338	0.182406	0.99969
ENSMUSG00000040811	Eml2	4.11675	-1.52589	1.14458	-1.33315	0.182482	0.99969
ENSMUSG00000042082	Arsb	32.5156	-0.675392	0.506678	-1.33298	0.182538	0.99969
ENSMUSG00000085342	Gm12254	2.04327	-2.50333	1.87811	-1.3329	0.182565	0.99969
ENSMUSG00000116571	Gm49741	2.47071	-2.22329	1.66837	-1.33261	0.18266	0.99969
ENSMUSG00000040242	Fgfr1op2	24.05	0.714699	0.536499	1.33215	0.18281	0.99969
ENSMUSG00000038683	Pak1ip1	26.4458	0.709024	0.532378	1.3318	0.182924	0.99969
ENSMUSG00000054920	Klhl5	11.8527	-0.968815	0.727555	-1.33161	0.18299	0.99969
ENSMUSG00000039099	Wdr93	1.45407	2.94078	2.20906	1.33124	0.18311	0.99969
ENSMUSG00000081317	Gm12757	1.45407	2.94078	2.20906	1.33124	0.18311	0.99969
ENSMUSG00000040433	Zbtb38	20.7581	0.74705	0.561175	1.33123	0.183115	0.99969
ENSMUSG00000021731	Mrps30	25.3351	-0.742667	0.558134	-1.33062	0.183313	0.99969
ENSMUSG00000026927	Entr1	11.4027	1.15047	0.864704	1.33047	0.183362	0.99969
ENSMUSG00000046671	Mtfr1l	57.0044	-0.553588	0.416125	-1.33034	0.183406	0.99969
ENSMUSG00000029016	Clcn6	4.98217	1.57548	1.18447	1.33011	0.183482	0.99969
ENSMUSG00000027428	Rbbp9	57.569	-0.520056	0.391487	-1.32841	0.184042	0.99969
ENSMUSG00000008601	Rab25	11.9067	1.13428	0.854071	1.32809	0.18415	0.99969
ENSMUSG00000022372	Sla	3.65769	-1.80822	1.3622	-1.32742	0.184369	0.99969
ENSMUSG00000025176	Hoga1	97.77	-0.487186	0.367022	-1.3274	0.184375	0.99969
ENSMUSG00000026674	Ddr2	3.97848	1.93048	1.45502	1.32677	0.184584	0.99969
ENSMUSG00000020525	Ppm1d	4.3989	-1.61488	1.2174	-1.32649	0.184676	0.99969
ENSMUSG00000039096	Rsad1	1.58591	2.448	1.84602	1.32609	0.184809	0.99969
ENSMUSG00000035704	Alg8	1.85978	-2.47523	1.86736	-1.32553	0.184996	0.99969
ENSMUSG00000040592	Cd79b	1.85978	-2.47523	1.86736	-1.32553	0.184996	0.99969
ENSMUSG00000029474	Rnf34	15.82	0.930003	0.701733	1.3253	0.185073	0.99969
ENSMUSG00000098134	Rnf113a2	11.5179	-1.08116	0.816258	-1.32454	0.185325	0.99969
ENSMUSG00000005514	Por	35.6786	0.757684	0.572136	1.32431	0.1854	0.99969
ENSMUSG00000019823	Mical1	2.2372	-2.26367	1.7102	-1.32363	0.185626	0.99969
ENSMUSG00000038102	Trappc11	14.4428	0.906004	0.684692	1.32323	0.18576	0.99969
ENSMUSG00000009633	G0s2	27.7345	0.656012	0.495842	1.32303	0.185827	0.99969
ENSMUSG00000025372	Baiap2	17.7347	0.836543	0.632323	1.32297	0.185846	0.99969
ENSMUSG00000071654	Uqcc3	83.5377	-0.528899	0.399792	-1.32293	0.185857	0.99969
ENSMUSG00000061474	Mrps36	6.44325	-1.27483	0.963976	-1.32247	0.186012	0.99969
ENSMUSG00000073676	Hspe1	201.602	-0.64411	0.487197	-1.32207	0.186144	0.99969
ENSMUSG00000002820	Atg4d	16.7621	0.897702	0.679572	1.32098	0.186508	0.99969
ENSMUSG00000015733	Capza2	57.7721	0.56587	0.428452	1.32073	0.18659	0.99969
ENSMUSG00000028701	Lurap1	4.9297	1.5724	1.1906	1.32068	0.186609	0.99969
ENSMUSG00000026368	F13b	96.338	-0.480905	0.364181	-1.32051	0.186665	0.99969
ENSMUSG00000070661	Rnf186	20.9869	-0.814975	0.617189	-1.32046	0.186681	0.99969
ENSMUSG00000020441	2310033P09Rik	13.4715	-0.956561	0.724424	-1.32044	0.186687	0.99969
ENSMUSG00000000131	Xpo6	8.40151	-1.05566	0.799697	-1.32008	0.186808	0.99969
ENSMUSG00000032026	Rexo2	82.5493	0.50109	0.379763	1.31948	0.187008	0.99969
ENSMUSG00000039246	Lyplal1	88.8355	-0.566872	0.429706	-1.31921	0.187099	0.99969
ENSMUSG00000003423	Pih1d1	46.7088	0.693313	0.525578	1.31914	0.187121	0.99969
ENSMUSG00000022366	Slc22a22	26.1223	-0.659429	0.500022	-1.3188	0.187236	0.99969
ENSMUSG00000039428	Tmem135	55.0951	-0.528345	0.400633	-1.31878	0.187244	0.99969
ENSMUSG00000003184	Irf3	27.5847	-0.738649	0.560245	-1.31844	0.187356	0.99969
ENSMUSG00000055041	Commd5	1.03933	-3.18128	2.41324	-1.31826	0.187416	0.99969
ENSMUSG00000021738	Atxn7	12.8389	1.0655	0.808905	1.31722	0.187766	0.99969
ENSMUSG00000019961	Tmpo	21.4816	0.718556	0.545747	1.31665	0.187957	0.99969
ENSMUSG00000027408	Cpxm1	4.4272	-1.74733	1.32776	-1.31599	0.188176	0.99969
ENSMUSG00000021520	Uqcrb	359.451	-1.14217	0.86804	-1.31581	0.188238	0.99969
ENSMUSG00000033585	Ndn	3.06303	-1.85683	1.41316	-1.31396	0.188861	0.99969
ENSMUSG00000028830	AU040320	7.96603	-1.20096	0.914163	-1.31373	0.188939	0.99969
ENSMUSG00000039234	Sec24d	6.59584	-1.37059	1.04369	-1.31322	0.189108	0.99969
ENSMUSG00000036781	Rps27l	178.487	-0.604792	0.460602	-1.31305	0.189167	0.99969
ENSMUSG00000052040	Klf13	12.3173	1.0227	0.779154	1.31258	0.189325	0.99969
ENSMUSG00000026663	Atf6	8.92166	-1.02212	0.778745	-1.31252	0.189345	0.99969
ENSMUSG00000028487	Bnc2	5.01873	1.54518	1.17769	1.31205	0.189503	0.99969
ENSMUSG00000027540	Ptpn1	25.8815	0.673639	0.513584	1.31165	0.18964	0.99969
ENSMUSG00000105388	Rpl36a-ps2	5.25358	-1.40968	1.07493	-1.31142	0.189717	0.99969
ENSMUSG00000043505	Gimap5	8.59382	-1.08838	0.829975	-1.31134	0.189743	0.99969
ENSMUSG00000033735	Spr	89.6299	0.446506	0.340516	1.31126	0.189769	0.99969
ENSMUSG00000001583	Tnk1	2.39031	-1.94537	1.485	-1.31001	0.190191	0.99969
ENSMUSG00000026509	Capn2	26.7083	0.745116	0.568806	1.30997	0.190208	0.99969
ENSMUSG00000005656	Snx6	89.0492	-0.55475	0.423883	-1.30873	0.190624	0.99969
ENSMUSG00000042745	Id1	24.1435	0.707442	0.541068	1.30749	0.191045	0.99969
ENSMUSG00000058420	Syt17	5.87798	1.65739	1.26771	1.30738	0.191082	0.99969
ENSMUSG00000040025	Ythdf2	19.1995	0.776529	0.594022	1.30724	0.191131	0.99969
ENSMUSG00000026565	Pou2f1	4.49468	1.5289	1.16972	1.30707	0.19119	0.99969
ENSMUSG00000000942	Hoxa4	1.47869	2.47548	1.89453	1.30664	0.191334	0.99969
ENSMUSG00000025369	Smarcc2	21.3792	0.749955	0.573997	1.30655	0.191366	0.99969
ENSMUSG00000072949	Acot1	56.7689	0.573329	0.438885	1.30633	0.191441	0.99969
ENSMUSG00000022450	Ndufa6	229.637	-0.510336	0.390694	-1.30623	0.191474	0.99969
ENSMUSG00000032097	Ddx6	64.3265	0.58133	0.445093	1.30609	0.191523	0.99969
ENSMUSG00000016495	Plgrkt	13.5909	-0.950384	0.727794	-1.30584	0.191606	0.99969
ENSMUSG00000032044	Rpusd4	9.72196	-1.01883	0.78098	-1.30455	0.192045	0.99969
ENSMUSG00000026021	Sumo1	42.733	0.600088	0.46027	1.30377	0.192311	0.99969
ENSMUSG00000015289	Lage3	49.5207	-0.581495	0.44614	-1.30339	0.192442	0.99969
ENSMUSG00000030965	Abraxas2	14.9326	0.875191	0.671644	1.30306	0.192555	0.99969
ENSMUSG00000028081	Rps3a1	216.318	-0.482123	0.370024	-1.30295	0.192591	0.99969
ENSMUSG00000055762	Eef1d	129.487	-0.442967	0.339987	-1.30289	0.192611	0.99969
ENSMUSG00000030711	Sult1a1	22.4345	0.777014	0.596404	1.30283	0.192632	0.99969
ENSMUSG00000048581	E130311K13Rik	4.79117	-1.3615	1.04512	-1.30272	0.19267	0.99969
ENSMUSG00000055733	Nap1l3	1.50275	2.4954	1.91557	1.3027	0.192679	0.99969
ENSMUSG00000089715	Cbx6	18.2985	-0.760453	0.583797	-1.3026	0.192712	0.99969
ENSMUSG00000019590	Cyb561	7.48574	-1.11127	0.853128	-1.30258	0.192717	0.99969
ENSMUSG00000034800	Zfp661	3.78679	-1.56582	1.20286	-1.30175	0.193002	0.99969
ENSMUSG00000035936	Aldh5a1	27.123	-0.776836	0.59682	-1.30162	0.193045	0.99969
ENSMUSG00000030621	Me3	15.8276	0.852428	0.654917	1.30158	0.19306	0.99969
ENSMUSG00000055413	H2-Q5	1.36428	-2.68604	2.06397	-1.30139	0.193125	0.99969
ENSMUSG00000046058	Eid2	3.84125	1.62222	1.24682	1.30109	0.193229	0.99969
ENSMUSG00000022119	Rbm26	12.4736	0.951574	0.731973	1.30001	0.193597	0.99969
ENSMUSG00000026495	Efcab2	13.5504	-0.897111	0.690446	-1.29932	0.193834	0.99969
ENSMUSG00000038836	Agbl3	3.55419	1.70373	1.31145	1.29912	0.193902	0.99969
ENSMUSG00000074405	Zfp865	2.49553	2.02194	1.5569	1.2987	0.194048	0.99969
ENSMUSG00000039682	Lap3	79.6058	0.543577	0.41858	1.29862	0.194074	0.99969
ENSMUSG00000032103	Pus3	5.14913	1.57128	1.21089	1.29763	0.194415	0.99969
ENSMUSG00000020153	Ndufs7	191.794	0.402086	0.310027	1.29694	0.194652	0.99969
ENSMUSG00000024889	Rce1	10.2874	1.05816	0.816171	1.2965	0.194805	0.99969
ENSMUSG00000024990	Rbp4	4.50775	-1.52626	1.17747	-1.29623	0.194897	0.99969
ENSMUSG00000068739	Sars	57.3859	0.516443	0.398555	1.29579	0.195049	0.99969
ENSMUSG00000025418	Bsnd	11.2669	1.05472	0.813975	1.29576	0.195057	0.99969
ENSMUSG00000054716	Zfp771	18.6235	0.831653	0.64217	1.29507	0.195297	0.99969
ENSMUSG00000040599	Mis12	4.97041	1.51631	1.17115	1.29472	0.195417	0.99969
ENSMUSG00000025076	Casp7	3.79966	-1.69984	1.3132	-1.29443	0.195518	0.99969
ENSMUSG00000068740	Celsr2	5.03932	-1.40258	1.08378	-1.29415	0.195613	0.99969
ENSMUSG00000003868	Ruvbl2	8.20189	-1.07424	0.830225	-1.29391	0.195696	0.99969
ENSMUSG00000023345	Poc1a	2.95564	1.87234	1.44705	1.2939	0.195701	0.99969
ENSMUSG00000001855	Nup214	10.6921	-1.03729	0.801711	-1.29384	0.195721	0.99969
ENSMUSG00000087142	Gm12454	1.71714	2.4418	1.88732	1.29379	0.195737	0.99969
ENSMUSG00000020180	Snrpd3	134.262	-0.428102	0.331116	-1.29291	0.196043	0.99969
ENSMUSG00000056692	Ilrun	43.5907	0.619992	0.479627	1.29266	0.19613	0.99969
ENSMUSG00000043542	Zc2hc1a	7.15156	1.24521	0.963461	1.29243	0.196208	0.99969
ENSMUSG00000070348	Ccnd1	105.503	0.496388	0.384483	1.29105	0.196685	0.99969
ENSMUSG00000061959	Ces1e	66.5256	-0.563122	0.436198	-1.29098	0.196711	0.99969
ENSMUSG00000032398	Snapc5	56.9843	0.534012	0.413716	1.29077	0.196784	0.99969
ENSMUSG00000019804	Snx3	81.8911	0.485138	0.376148	1.28975	0.197137	0.99969
ENSMUSG00000035692	Isg15	4.46021	-1.73981	1.34921	-1.2895	0.197225	0.99969
ENSMUSG00000029616	Erp29	75.8745	-0.553021	0.428887	-1.28943	0.197248	0.99969
ENSMUSG00000056228	Cars2	31.2289	-0.741162	0.574798	-1.28943	0.197248	0.99969
ENSMUSG00000021555	Naa35	15.0548	0.835824	0.648216	1.28942	0.197251	0.99969
ENSMUSG00000028464	Tpm2	23.2001	-0.723712	0.561649	-1.28855	0.197555	0.99969
ENSMUSG00000036256	Igfbp7	1182.91	-0.330874	0.256834	-1.28828	0.197648	0.99969
ENSMUSG00000050714	Zbtb26	2.05046	-2.14113	1.66239	-1.28798	0.197753	0.99969
ENSMUSG00000031393	Mecp2	15.0883	0.967547	0.751454	1.28757	0.197897	0.99969
ENSMUSG00000052684	Jun	13.5538	0.891013	0.692031	1.28753	0.197908	0.99969
ENSMUSG00000000682	Cd52	7.22134	-1.17083	0.909629	-1.28715	0.19804	0.99969
ENSMUSG00000018169	Mfng	2.04652	2.24515	1.74528	1.28641	0.1983	0.99969
ENSMUSG00000026255	Efhd1	29.1238	0.734659	0.571094	1.28641	0.198301	0.99969
ENSMUSG00000011179	Odc1	93.425	0.515677	0.400976	1.28605	0.198425	0.99969
ENSMUSG00000024875	Yif1a	52.2752	-0.529493	0.411963	-1.28529	0.198689	0.99969
ENSMUSG00000032350	Gclc	56.7363	0.559604	0.435506	1.28495	0.198809	0.99969
ENSMUSG00000055204	Ankrd17	24.0399	0.717259	0.558247	1.28484	0.198848	0.99969
ENSMUSG00000025026	Add3	72.4374	0.532482	0.41459	1.28436	0.199017	0.99969
ENSMUSG00000056211	R3hdm1	9.31691	1.12267	0.874226	1.28418	0.199078	0.99969
ENSMUSG00000060743	H3f3a	61.977	-0.639462	0.498006	-1.28404	0.199126	0.99969
ENSMUSG00000032094	Cd3d	2.67436	2.26033	1.76037	1.28401	0.199139	0.99969
ENSMUSG00000079108	Srp54c	3.6541	1.81812	1.41639	1.28363	0.199273	0.99969
ENSMUSG00000081099	Gm5270	1.2762	-2.53178	1.97293	-1.28326	0.199402	0.99969
ENSMUSG00000039623	Ap5z1	3.78493	-1.62403	1.26598	-1.28282	0.199555	0.99969
ENSMUSG00000035666	Gtf3c4	5.05298	1.41125	1.10044	1.28244	0.199688	0.99969
ENSMUSG00000034994	Eef2	494.912	0.349616	0.272634	1.28236	0.199715	0.99969
ENSMUSG00000039158	Akna	1.78026	-2.52876	1.9721	-1.28227	0.199748	0.99969
ENSMUSG00000038264	Sema7a	1.22652	2.78243	2.16995	1.28225	0.199753	0.99969
ENSMUSG00000022801	Lrch3	6.50604	1.29144	1.00737	1.28199	0.199846	0.99969
ENSMUSG00000024012	Mtch1	108.814	0.455083	0.355323	1.28076	0.200279	0.99969
ENSMUSG00000020462	Cfap36	44.7001	0.667897	0.521506	1.28071	0.200296	0.99969
ENSMUSG00000015745	Plekho1	4.81447	1.53191	1.19648	1.28034	0.200425	0.99969
ENSMUSG00000060288	Ppih	8.62176	-1.14395	0.893638	-1.28011	0.200507	0.99969
ENSMUSG00000037148	Arhgap10	15.2417	-0.905499	0.707759	-1.27939	0.20076	0.99969
ENSMUSG00000002948	Map2k7	6.61815	1.35278	1.05742	1.27932	0.200786	0.99969
ENSMUSG00000044338	Aplnr	1.46491	-2.30556	1.80292	-1.2788	0.200969	0.99969
ENSMUSG00000037750	Fam222b	4.82128	1.41328	1.10601	1.27782	0.201314	0.99969
ENSMUSG00000097080	1700086O06Rik	2.65076	2.04075	1.59716	1.27774	0.201342	0.99969
ENSMUSG00000039166	Akap7	11.1068	1.08589	0.849851	1.27774	0.201343	0.99969
ENSMUSG00000051285	Pcmtd1	28.5044	0.652347	0.510573	1.27768	0.201364	0.99969
ENSMUSG00000027340	Slc23a2	3.52156	-1.63789	1.28235	-1.27725	0.201513	0.99969
ENSMUSG00000024835	Coro1b	11.3467	-0.977621	0.765596	-1.27694	0.201623	0.99969
ENSMUSG00000037617	Spag1	1.55299	-2.47662	1.93962	-1.27686	0.201652	0.99969
ENSMUSG00000019087	Atp6ap1	55.2397	-0.534883	0.418908	-1.27685	0.201655	0.99969
ENSMUSG00000030220	Arhgdib	5.45534	1.36573	1.07028	1.27606	0.201935	0.99969
ENSMUSG00000031438	Rnf128	43.503	-0.54116	0.424147	-1.27588	0.201998	0.99969
ENSMUSG00000023912	Slc25a27	2.49482	-2.11522	1.65797	-1.27579	0.20203	0.99969
ENSMUSG00000066475	Gm10268	1.06769	-3.23488	2.53582	-1.27567	0.202071	0.99969
ENSMUSG00000072244	Trim6	1.06769	-3.23488	2.53582	-1.27567	0.202071	0.99969
ENSMUSG00000114993	Gm6363	1.06769	-3.23488	2.53582	-1.27567	0.202071	0.99969
ENSMUSG00000110165	Btf3-ps18	3.00625	-1.69115	1.3262	-1.27518	0.202246	0.99969
ENSMUSG00000038298	Pdzk1	544.319	0.326254	0.255925	1.2748	0.202379	0.99969
ENSMUSG00000028713	Cyp4b1	130.997	0.468258	0.367392	1.27455	0.20247	0.99969
ENSMUSG00000011254	Thg1l	3.07224	-1.68167	1.31963	-1.27435	0.20254	0.99969
ENSMUSG00000036123	Slc9a3	13.7913	-0.851051	0.667865	-1.27428	0.202563	0.99969
ENSMUSG00000031762	Mt2	11.0357	-0.916675	0.719517	-1.27401	0.202658	0.99969
ENSMUSG00000039878	Slc39a5	20.5995	-0.768318	0.60309	-1.27397	0.202674	0.99969
ENSMUSG00000038121	Fam210a	37.7781	-0.582927	0.458304	-1.27192	0.2034	0.99969
ENSMUSG00000021565	Slc6a19	232.864	-0.531882	0.418282	-1.27159	0.203519	0.99969
ENSMUSG00000039347	Atp6v0e2	25.0893	-0.704437	0.553983	-1.27159	0.20352	0.99969
ENSMUSG00000018599	Mief2	9.32932	-1.271	0.999551	-1.27157	0.203526	0.99969
ENSMUSG00000024231	Cul2	20.3544	-0.764371	0.601124	-1.27157	0.203526	0.99969
ENSMUSG00000024169	Ift140	1.74181	2.24215	1.76344	1.27146	0.203564	0.99969
ENSMUSG00000080790	Gm7638	2.02975	-2.42575	1.90818	-1.27123	0.203646	0.99969
ENSMUSG00000062580	Timm17a	127.75	0.403471	0.317555	1.27056	0.203887	0.99969
ENSMUSG00000061477	Rps7	14.8104	-0.918743	0.723169	-1.27044	0.203928	0.99969
ENSMUSG00000025314	Ptprj	3.20689	-1.77467	1.3969	-1.27043	0.20393	0.99969
ENSMUSG00000031516	Dctn6	33.7391	-0.581953	0.458131	-1.27028	0.203986	0.99969
ENSMUSG00000053137	Mapk11	1.82843	-2.34243	1.8441	-1.27023	0.204002	0.99969
ENSMUSG00000041319	Thoc6	4.20467	1.67434	1.31825	1.27012	0.204041	0.99969
ENSMUSG00000028557	Rnf11	57.0754	0.520944	0.410423	1.26929	0.204339	0.99969
ENSMUSG00000033487	Fndc3a	16.9709	0.842739	0.664333	1.26855	0.204602	0.99969
ENSMUSG00000029163	Emilin1	6.74577	-1.1736	0.925679	-1.26782	0.204862	0.99969
ENSMUSG00000015932	Dstn	37.0148	0.730091	0.576031	1.26745	0.204994	0.99969
ENSMUSG00000043415	Otud1	4.88515	-1.36239	1.07495	-1.2674	0.205011	0.99969
ENSMUSG00000052837	Junb	6.17793	-1.2282	0.969124	-1.26733	0.205038	0.99969
ENSMUSG00000035781	R3hdm4	18.1053	0.810044	0.639413	1.26686	0.205207	0.99969
ENSMUSG00000030557	Mef2a	20.3245	0.760772	0.600577	1.26674	0.20525	0.99969
ENSMUSG00000061207	Stk19	3.39194	1.7615	1.39203	1.26541	0.205724	0.99969
ENSMUSG00000026239	Pde6d	10.6569	1.06941	0.845139	1.26536	0.205741	0.99969
ENSMUSG00000037926	Ssh2	5.18152	-1.40415	1.11005	-1.26495	0.205889	0.99969
ENSMUSG00000034157	Cipc	10.5969	1.03945	0.821982	1.26457	0.206025	0.99969
ENSMUSG00000050148	Ubqln2	21.334	0.69414	0.549819	1.26249	0.206773	0.99969
ENSMUSG00000030894	Tpp1	29.7569	0.724071	0.573581	1.26237	0.206816	0.99969
ENSMUSG00000026966	Ssna1	33.9456	0.624712	0.49491	1.26227	0.206851	0.99969
ENSMUSG00000027510	Rbm38	2.01289	-2.04551	1.62051	-1.26227	0.206852	0.99969
ENSMUSG00000038521	C1s1	14.9543	0.877406	0.695181	1.26212	0.206904	0.99969
ENSMUSG00000061808	Ttr	75.9175	-0.493822	0.391316	-1.26195	0.206966	0.99969
ENSMUSG00000078650	G6pc	109.026	0.493497	0.391301	1.26117	0.207248	0.99969
ENSMUSG00000101970	Chaserr	8.3829	-1.01015	0.801069	-1.26101	0.207306	0.99969
ENSMUSG00000076490	Trbc1	1.51364	2.36364	1.87575	1.26011	0.207631	0.99969
ENSMUSG00000039824	Myl6b	1.62488	-2.6053	2.06771	-1.25999	0.207673	0.99969
ENSMUSG00000041046	Ramp3	12.6191	0.901369	0.715457	1.25985	0.207723	0.99969
ENSMUSG00000000732	Icosl	2.75917	-1.80774	1.43555	-1.25927	0.207934	0.99969
ENSMUSG00000021751	Acox2	16.6709	-0.809952	0.643254	-1.25915	0.207977	0.99969
ENSMUSG00000060317	Acnat2	17.1697	0.954145	0.757827	1.25905	0.208011	0.99969
ENSMUSG00000005625	Psmd4	60.1832	0.507913	0.403592	1.25848	0.208218	0.99969
ENSMUSG00000042607	Asb4	2.08716	-4.9392	3.92478	-1.25846	0.208224	0.99969
ENSMUSG00000090023	Gm16302	2.08716	-4.9392	3.92478	-1.25846	0.208224	0.99969
ENSMUSG00000002803	Btbd6	9.91569	-1.00492	0.798648	-1.25828	0.208292	0.99969
ENSMUSG00000025092	Hspa12a	13.9548	0.895011	0.711333	1.25822	0.208313	0.99969
ENSMUSG00000028789	Azin2	5.1253	-1.53807	1.22337	-1.25724	0.208667	0.99969
ENSMUSG00000006127	Inpp5k	9.28388	-0.965486	0.76806	-1.25704	0.208738	0.99969
ENSMUSG00000029352	Crybb3	5.31433	-4.85567	3.86285	-1.25702	0.208748	0.99969
ENSMUSG00000031010	Usp9x	5.66926	1.30267	1.03634	1.25699	0.208756	0.99969
ENSMUSG00000000385	Tmprss2	34.9383	-0.595386	0.474271	-1.25537	0.209344	0.99969
ENSMUSG00000007034	Slc44a4	27.4324	-0.655562	0.522264	-1.25523	0.209395	0.99969
ENSMUSG00000005233	Spc25	32.675	0.60289	0.480407	1.25496	0.209495	0.99969
ENSMUSG00000084274	Ptma-ps2	1.9802	2.19951	1.75274	1.2549	0.209515	0.99969
ENSMUSG00000038533	Cbfa2t2	5.66188	1.49433	1.19087	1.25482	0.209542	0.99969
ENSMUSG00000037260	Hgsnat	9.32799	-1.00522	0.801092	-1.25482	0.209545	0.99969
ENSMUSG00000041440	Gk5	3.95313	1.53246	1.2215	1.25458	0.209632	0.99969
ENSMUSG00000007415	Gatad1	57.1098	0.500477	0.399574	1.25253	0.210377	0.99969
ENSMUSG00000082480	Gm11687	1.22642	2.76086	2.20427	1.2525	0.210386	0.99969
ENSMUSG00000078190	Dnm3os	1.10532	-2.9079	2.32193	-1.25236	0.210438	0.99969
ENSMUSG00000111446	Gm6581	4.58223	-1.44799	1.15624	-1.25232	0.210453	0.99969
ENSMUSG00000029263	Pigg	9.63879	-0.989717	0.790846	-1.25147	0.210765	0.99969
ENSMUSG00000038244	Mical2	1.98452	-2.03378	1.62552	-1.25115	0.210879	0.99969
ENSMUSG00000037887	Dusp8	1.20236	2.72607	2.17899	1.25107	0.21091	0.99969
ENSMUSG00000034659	Tmem109	12.5896	-0.905422	0.723756	-1.251	0.210933	0.99969
ENSMUSG00000018340	Anxa6	26.2819	-0.614629	0.491599	-1.25027	0.211203	0.99969
ENSMUSG00000026820	Ptges2	25.0613	0.771604	0.617303	1.24996	0.211314	0.99969
ENSMUSG00000020774	Aspa	65.3362	-0.57232	0.457901	-1.24988	0.211345	0.99969
ENSMUSG00000104864	Gm43655	1.62435	-2.42269	1.93848	-1.24979	0.211376	0.99969
ENSMUSG00000024975	Pdcd4	21.8545	-0.681435	0.545289	-1.24968	0.211417	0.99969
ENSMUSG00000058709	Egln2	27.0193	0.687104	0.549832	1.24966	0.211423	0.99969
ENSMUSG00000029227	Fip1l1	24.4083	-0.691173	0.553197	-1.24941	0.211513	0.99969
ENSMUSG00000022216	Psme1	62.3477	-0.521672	0.417644	-1.24908	0.211635	0.99969
ENSMUSG00000043866	Taf10	39.9223	-0.678645	0.543379	-1.24894	0.211689	0.99969
ENSMUSG00000082296	Gm11450	2.75149	-1.8296	1.4656	-1.24837	0.211897	0.99969
ENSMUSG00000032870	Smap2	14.4926	0.828597	0.664196	1.24752	0.212207	0.99969
ENSMUSG00000096956	Snhg18	18.2738	-0.704927	0.565148	-1.24733	0.212276	0.99969
ENSMUSG00000011148	Adssl1	4.62972	1.48536	1.19094	1.24721	0.21232	0.99969
ENSMUSG00000071042	Rasgrp3	5.95597	1.32802	1.06491	1.24707	0.212372	0.99969
ENSMUSG00000062152	Rpl21-ps14	1.18184	-2.72251	2.18343	-1.2469	0.212435	0.99969
ENSMUSG00000098092	Gm2076	1.18184	-2.72251	2.18343	-1.2469	0.212435	0.99969
ENSMUSG00000116838	Gm6475	1.18184	-2.72251	2.18343	-1.2469	0.212435	0.99969
ENSMUSG00000003119	Cdk12	4.85003	1.48721	1.19294	1.24668	0.212515	0.99969
ENSMUSG00000106981	Gm45495	2.45167	-2.04027	1.63686	-1.24645	0.212598	0.99969
ENSMUSG00000035248	Tut7	20.0704	0.804563	0.64565	1.24613	0.212717	0.99969
ENSMUSG00000026173	Plcd4	2.57219	1.96678	1.57853	1.24596	0.21278	0.99969
ENSMUSG00000038227	Hoxa9	36.0427	-0.573011	0.459972	-1.24575	0.212856	0.99969
ENSMUSG00000018677	Slc25a39	383.3	0.325569	0.261373	1.24561	0.212908	0.99969
ENSMUSG00000097290	1300002E11Rik	21.8031	0.743423	0.597146	1.24496	0.213146	0.99969
ENSMUSG00000015247	Nipsnap3b	8.18166	1.13203	0.909697	1.24441	0.21335	0.99969
ENSMUSG00000035944	Ttc38	33.587	0.582975	0.468492	1.24436	0.213366	0.99969
ENSMUSG00000033075	Senp1	4.16332	1.51848	1.22056	1.24408	0.213469	0.99969
ENSMUSG00000019806	Aig1	23.7032	-0.696304	0.559796	-1.24385	0.213554	0.99969
ENSMUSG00000022629	Kif21a	28.7584	0.659002	0.529908	1.24362	0.213641	0.99969
ENSMUSG00000022978	Mis18a	3.10466	1.81283	1.45789	1.24346	0.213699	0.99969
ENSMUSG00000055421	Pcdh9	2.00207	-4.88215	3.92661	-1.24335	0.21374	0.99969
ENSMUSG00000057561	Eif1a	19.8086	-0.763528	0.61409	-1.24335	0.21374	0.99969
ENSMUSG00000117300	Gm18736	1.39892	-2.4237	1.94942	-1.24329	0.21376	0.99969
ENSMUSG00000025218	Poll	8.57605	-1.05301	0.846984	-1.24324	0.213778	0.99969
ENSMUSG00000038507	Parp12	7.39879	-1.15238	0.927399	-1.24259	0.214018	0.99969
ENSMUSG00000024485	Slc4a9	8.95822	-0.958746	0.771656	-1.24245	0.21407	0.99969
ENSMUSG00000029729	Zkscan1	27.6864	0.656933	0.52879	1.24233	0.214114	0.99969
ENSMUSG00000025195	Dnmbp	3.65433	1.77793	1.43129	1.24219	0.214165	0.99969
ENSMUSG00000033770	Clcnka	6.44317	-1.19955	0.965843	-1.24197	0.214247	0.99969
ENSMUSG00000070565	Rasal2	6.2739	1.22838	0.989111	1.24191	0.214271	0.99969
ENSMUSG00000026434	Nucks1	60.7747	0.492929	0.396961	1.24176	0.214327	0.99969
ENSMUSG00000028173	Wls	73.2803	-0.457863	0.368949	-1.24099	0.214609	0.99969
ENSMUSG00000050270	Tmem220	13.0654	-0.865575	0.697549	-1.24088	0.214649	0.99969
ENSMUSG00000015656	Hspa8	365.692	-0.535439	0.431534	-1.24078	0.214687	0.99969
ENSMUSG00000028466	Creb3	25.2321	0.702124	0.565879	1.24077	0.214692	0.99969
ENSMUSG00000027202	Slc12a1	92.8377	-0.592352	0.477585	-1.24031	0.214862	0.99969
ENSMUSG00000021785	Ngly1	24.7162	0.663297	0.53492	1.23999	0.214978	0.99969
ENSMUSG00000024140	Epas1	65.9462	0.505994	0.408281	1.23933	0.215225	0.99969
ENSMUSG00000025521	Tmem192	16.5382	0.860594	0.694491	1.23917	0.215282	0.99969
ENSMUSG00000062908	Acadm	377.282	-0.344575	0.278112	-1.23898	0.215354	0.99969
ENSMUSG00000033931	Rbm34	20.8771	-0.773307	0.624282	-1.23871	0.215451	0.99969
ENSMUSG00000053332	Gas5	78.364	-0.540668	0.43656	-1.23847	0.21554	0.99969
ENSMUSG00000026197	Zfand2b	14.1456	0.811083	0.655184	1.23795	0.215735	0.99969
ENSMUSG00000036402	Gng12	89.7568	0.460684	0.37225	1.23757	0.215877	0.99969
ENSMUSG00000027459	Fam110a	8.73894	-1.34912	1.09033	-1.23736	0.215954	0.99969
ENSMUSG00000029569	Tmem168	10.3614	-0.894401	0.722847	-1.23733	0.215964	0.99969
ENSMUSG00000075324	Fign	5.41376	-1.40413	1.13481	-1.23732	0.215969	0.99969
ENSMUSG00000030838	Ush1c	36.42	0.592094	0.478607	1.23712	0.216042	0.99969
ENSMUSG00000020868	Xylt2	4.20524	-1.38086	1.11624	-1.23706	0.216065	0.99969
ENSMUSG00000063524	Eno1	152.131	0.420655	0.340101	1.23685	0.216141	0.99969
ENSMUSG00000050608	Micos10	350.389	-0.476205	0.38503	-1.2368	0.216162	0.99969
ENSMUSG00000045690	Wdr89	7.83794	-1.07057	0.865691	-1.23666	0.216213	0.99969
ENSMUSG00000117226	Gm31235	2.24326	2.04293	1.65365	1.23541	0.216679	0.99969
ENSMUSG00000032010	Usp2	79.1384	0.483989	0.391797	1.23531	0.216717	0.99969
ENSMUSG00000028039	Efna3	1.19967	-2.72699	2.20929	-1.23433	0.217081	0.99969
ENSMUSG00000031520	Vegfc	1.19967	-2.72699	2.20929	-1.23433	0.217081	0.99969
ENSMUSG00000041538	H2-Ob	1.19967	-2.72699	2.20929	-1.23433	0.217081	0.99969
ENSMUSG00000031924	Cyb5b	118.253	0.414086	0.335529	1.23413	0.217155	0.99969
ENSMUSG00000090000	Ier3ip1	34.2644	-0.614262	0.497916	-1.23367	0.217327	0.99969
ENSMUSG00000007035	Msh5	1.01096	-3.18028	2.57793	-1.23366	0.21733	0.99969
ENSMUSG00000018752	Tnfsfm13	1.01096	-3.18028	2.57793	-1.23366	0.21733	0.99969
ENSMUSG00000019845	Tube1	1.01096	-3.18028	2.57793	-1.23366	0.21733	0.99969
ENSMUSG00000030346	Rad51ap1	1.01096	-3.18028	2.57793	-1.23366	0.21733	0.99969
ENSMUSG00000040204	Pclaf	1.01096	-3.18028	2.57793	-1.23366	0.21733	0.99969
ENSMUSG00000054622	D730045B01Rik	1.01096	-3.18028	2.57793	-1.23366	0.21733	0.99969
ENSMUSG00000105935	Gm43628	1.01096	-3.18028	2.57793	-1.23366	0.21733	0.99969
ENSMUSG00000072847	A530017D24Rik	5.39894	1.3625	1.10455	1.23353	0.21738	0.99969
ENSMUSG00000027133	Nop10	75.0518	-0.552654	0.448068	-1.23342	0.217421	0.99969
ENSMUSG00000031231	Cox7b	634.433	-0.521414	0.422771	-1.23332	0.217455	0.99969
ENSMUSG00000055320	Tead1	7.93923	1.16951	0.949397	1.23184	0.218008	0.99969
ENSMUSG00000001120	Pcbp3	3.0566	1.79611	1.45824	1.23169	0.218064	0.99969
ENSMUSG00000039148	Sart1	23.5412	-0.692774	0.562475	-1.23165	0.218079	0.99969
ENSMUSG00000031527	Eri1	3.73795	1.66796	1.35428	1.23162	0.21809	0.99969
ENSMUSG00000033294	Noc4l	4.21684	-1.44477	1.17331	-1.23136	0.218187	0.99969
ENSMUSG00000037572	Wdhd1	1.74334	-2.29611	1.86482	-1.23127	0.218221	0.99969
ENSMUSG00000037977	6430571L13Rik	3.03036	-1.62481	1.31974	-1.23116	0.218262	0.99969
ENSMUSG00000007721	Ccdc124	38.3396	0.577781	0.469351	1.23102	0.218315	0.99969
ENSMUSG00000040370	Etfrf1	49.0365	-0.522154	0.42421	-1.23089	0.218366	0.99969
ENSMUSG00000018846	Pank3	17.9033	0.842315	0.684352	1.23082	0.21839	0.99969
ENSMUSG00000024424	Ttc39c	7.20974	1.1072	0.899689	1.23064	0.218456	0.99969
ENSMUSG00000002748	Baz1b	22.3299	0.683333	0.555348	1.23046	0.218525	0.99969
ENSMUSG00000039219	Arid4b	19.8961	0.755635	0.614287	1.2301	0.21866	0.99969
ENSMUSG00000041959	S100a10	109.457	-0.479937	0.390161	-1.2301	0.21866	0.99969
ENSMUSG00000021416	Eci3	182.736	-0.413576	0.33626	-1.22993	0.218723	0.99969
ENSMUSG00000030689	Ino80e	7.56853	1.15225	0.937075	1.22962	0.218838	0.99969
ENSMUSG00000036292	Gramd1c	2.08793	2.03075	1.65244	1.22894	0.219095	0.99969
ENSMUSG00000027360	Hdc	2.39859	2.082	1.69511	1.22824	0.219356	0.99969
ENSMUSG00000045962	Wnk1	88.185	0.528543	0.430375	1.2281	0.21941	0.99969
ENSMUSG00000032469	Dbr1	5.62596	1.28158	1.04359	1.22806	0.219426	0.99969
ENSMUSG00000068663	Clec16a	3.18844	1.73703	1.41447	1.22804	0.219431	0.99969
ENSMUSG00000020923	Ubtf	26.2274	0.677109	0.551592	1.22755	0.219615	0.99969
ENSMUSG00000032059	Alg9	7.09791	-1.20441	0.981206	-1.22748	0.219643	0.99969
ENSMUSG00000029070	Mxra8	9.54828	-1.08559	0.884932	-1.22675	0.219915	0.99969
ENSMUSG00000028458	Tesk1	8.1246	1.07317	0.874857	1.22668	0.219944	0.99969
ENSMUSG00000043681	Fam25c	5.058	-1.28634	1.0487	-1.22659	0.219975	0.99969
ENSMUSG00000036908	Unc93b1	6.13142	-1.171	0.954805	-1.22642	0.220039	0.99969
ENSMUSG00000054863	Tafa5	8.74032	-1.12141	0.914465	-1.22631	0.220084	0.99969
ENSMUSG00000070867	Trabd2b	29.5048	-0.578516	0.471996	-1.22568	0.220319	0.99969
ENSMUSG00000040363	Bcor	4.28854	1.55724	1.2706	1.22559	0.220351	0.99969
ENSMUSG00000027599	Armc1	32.7115	0.593139	0.484163	1.22508	0.220545	0.99969
ENSMUSG00000028385	Snx30	4.33061	1.41785	1.15752	1.22491	0.220611	0.99969
ENSMUSG00000021765	Fst	4.19947	1.81294	1.48007	1.2249	0.220612	0.99969
ENSMUSG00000027395	Polr1b	5.02831	1.43609	1.17309	1.22419	0.220879	0.99969
ENSMUSG00000039007	Cpq	43.9766	-0.56784	0.463976	-1.22386	0.221006	0.99969
ENSMUSG00000040111	Gramd1b	20.6702	0.722273	0.5903	1.22357	0.221115	0.99969
ENSMUSG00000031770	Herpud1	156.099	0.39151	0.320035	1.22333	0.221204	0.99969
ENSMUSG00000029364	Wsb2	50.3075	0.50822	0.415455	1.22328	0.221222	0.99969
ENSMUSG00000002768	Mea1	67.6037	0.470271	0.384475	1.22315	0.221272	0.99969
ENSMUSG00000021671	Poc5	6.06543	-1.1649	0.952451	-1.22305	0.221309	0.99969
ENSMUSG00000061132	Blnk	8.47862	1.25885	1.02984	1.22237	0.221566	0.99969
ENSMUSG00000028419	Chmp5	54.1977	0.595427	0.487123	1.22234	0.221581	0.99969
ENSMUSG00000054021	Sirt5	8.32039	1.09617	0.896909	1.22216	0.221647	0.99969
ENSMUSG00000096546	Smlr1	10.2475	-1.03021	0.843153	-1.22186	0.221762	0.99969
ENSMUSG00000071014	Ndufb6	522.148	-0.488015	0.399502	-1.22156	0.221875	0.99969
ENSMUSG00000003604	Aven	13.6095	1.02496	0.839107	1.2215	0.221898	0.99969
ENSMUSG00000026754	Golga1	9.01384	-0.944308	0.773238	-1.22124	0.221996	0.99969
ENSMUSG00000003824	Syce2	4.32327	-1.44976	1.18724	-1.22112	0.222041	0.99969
ENSMUSG00000096255	Dynlt1b	1.7187	-2.2356	1.83081	-1.2211	0.22205	0.99969
ENSMUSG00000061650	Med9	8.40309	1.10695	0.906562	1.22104	0.222071	0.99969
ENSMUSG00000081695	Rpsa-ps5	1.3818	2.86665	2.34791	1.22093	0.222111	0.99969
ENSMUSG00000036853	Mcoln3	2.68168	-1.77678	1.45563	-1.22063	0.222227	0.99969
ENSMUSG00000063065	Mapk3	25.5102	0.740515	0.606706	1.22055	0.222256	0.99969
ENSMUSG00000027828	Ssr3	87.7519	-0.428074	0.35084	-1.22014	0.222412	0.99969
ENSMUSG00000053119	Chmp3	63.178	0.603256	0.494517	1.21989	0.222507	0.99969
ENSMUSG00000041605	Inava	1.04713	2.71622	2.22665	1.21987	0.222515	0.99969
ENSMUSG00000020895	Tmem107	5.0166	1.42371	1.16718	1.21978	0.222547	0.99969
ENSMUSG00000038489	Polr2l	6.21101	-1.32923	1.08975	-1.21976	0.222555	0.99969
ENSMUSG00000028423	Nfx1	17.9072	-0.846252	0.693963	-1.21945	0.222674	0.99969
ENSMUSG00000027363	Usp8	32.2868	0.648181	0.531578	1.21935	0.22271	0.99969
ENSMUSG00000105004	Gm43075	1.87247	2.56853	2.10665	1.21925	0.222749	0.99969
ENSMUSG00000023393	Slc17a9	2.06105	-1.93754	1.58971	-1.2188	0.222921	0.99969
ENSMUSG00000026426	Arl8a	18.0832	-0.780964	0.64092	-1.2185	0.223032	0.99969
ENSMUSG00000057933	Gsta2	613.057	-0.323565	0.265666	-1.21794	0.223246	0.99969
ENSMUSG00000090523	Gypc	2.76938	1.84398	1.51416	1.21782	0.223291	0.99969
ENSMUSG00000045763	Basp1	5.93742	-1.17883	0.968078	-1.2177	0.223339	0.99969
ENSMUSG00000086728	Man2c1os	1.48948	2.32042	1.90583	1.21754	0.2234	0.99969
ENSMUSG00000032609	Klhdc8b	4.4189	1.75922	1.44505	1.21741	0.223447	0.99969
ENSMUSG00000025283	Sat1	74.6451	-0.509059	0.418769	-1.21561	0.224134	0.99969
ENSMUSG00000067336	Bmpr2	18.7918	-0.735942	0.605439	-1.21555	0.224156	0.99969
ENSMUSG00000054618	Gm9951	1.1802	-2.6204	2.15647	-1.21513	0.224316	0.99969
ENSMUSG00000027933	Ints3	8.47787	-0.992503	0.817044	-1.21475	0.224462	0.99969
ENSMUSG00000003518	Dusp3	12.9681	0.943342	0.776723	1.21452	0.224551	0.99969
ENSMUSG00000020154	Ptprb	29.2432	-0.666491	0.548847	-1.21435	0.224615	0.99969
ENSMUSG00000029074	Ttll10	2.50452	-1.76848	1.45664	-1.21408	0.224717	0.99969
ENSMUSG00000036225	Kctd1	22.176	-0.734476	0.605284	-1.21344	0.224961	0.99969
ENSMUSG00000042572	Ube2q1	41.4481	0.553125	0.455962	1.21309	0.225094	0.99969
ENSMUSG00000037072	Selenof	163.593	-0.36099	0.297604	-1.21299	0.225134	0.99969
ENSMUSG00000017548	Suz12	18.3349	0.787362	0.649222	1.21278	0.225215	0.99969
ENSMUSG00000017264	Exosc10	9.12349	1.08003	0.890667	1.21261	0.225278	0.99969
ENSMUSG00000035842	Ddx11	1.79581	-2.1229	1.75178	-1.21185	0.225569	0.99969
ENSMUSG00000031862	Atp13a1	10.8198	-0.872217	0.720073	-1.21129	0.225784	0.99969
ENSMUSG00000101517	4732465J04Rik	5.6098	-1.44392	1.19232	-1.21102	0.225887	0.99969
ENSMUSG00000021432	Slc35b3	5.20329	-1.32681	1.09584	-1.21077	0.225984	0.99969
ENSMUSG00000005374	Tbl2	3.92885	1.5978	1.3197	1.21073	0.225999	0.99969
ENSMUSG00000038014	Fam120a	30.8082	0.632663	0.522567	1.21068	0.226017	0.99969
ENSMUSG00000018001	Cyth3	11.909	-0.850323	0.702386	-1.21062	0.226041	0.99969
ENSMUSG00000020681	Ace	5.21078	-1.31982	1.09051	-1.21028	0.22617	0.99969
ENSMUSG00000053091	Lins1	2.06403	2.05093	1.69501	1.20998	0.226286	0.99969
ENSMUSG00000075706	Gpx4	68.3745	-0.690979	0.571118	-1.20987	0.226328	0.99969
ENSMUSG00000022598	Psca	3.22435	-1.60297	1.32493	-1.20986	0.226334	0.99969
ENSMUSG00000031283	Chrdl1	1.38838	-2.47018	2.04172	-1.20985	0.226335	0.99969
ENSMUSG00000069729	Arid1b	18.3	-0.783236	0.647387	-1.20984	0.226339	0.99969
ENSMUSG00000060550	H2-Q7	31.6332	-0.562857	0.4654	-1.2094	0.226508	0.99969
ENSMUSG00000023243	Kcnk5	21.6477	0.657531	0.543828	1.20908	0.226633	0.99969
ENSMUSG00000035295	Wdr38	1.80437	-2.37072	1.96108	-1.20888	0.226707	0.99969
ENSMUSG00000068039	Tcp1	76.1321	0.46525	0.384865	1.20887	0.226714	0.99969
ENSMUSG00000073616	Cops9	96.1197	-0.599845	0.496504	-1.20814	0.226995	0.99969
ENSMUSG00000040722	Scamp5	7.5115	-1.03118	0.853672	-1.20794	0.227072	0.99969
ENSMUSG00000033880	Lgals3bp	23.4423	-0.759223	0.628784	-1.20745	0.22726	0.99969
ENSMUSG00000000088	Cox5a	282.677	-0.405037	0.335474	-1.20736	0.227295	0.99969
ENSMUSG00000117634	Gm50069	1.67773	-2.03603	1.68699	-1.2069	0.22747	0.99969
ENSMUSG00000045005	Fzd5	3.88594	-1.46377	1.21294	-1.2068	0.227511	0.99969
ENSMUSG00000028677	Rnf220	12.1999	0.934663	0.775726	1.20489	0.228247	0.99969
ENSMUSG00000049799	Lrrc19	32.5581	0.692894	0.575228	1.20455	0.228376	0.99969
ENSMUSG00000044703	Phf11a	2.63305	-4.70114	3.90364	-1.2043	0.228474	0.99969
ENSMUSG00000029319	Coq2	48.2231	-0.611129	0.507615	-1.20392	0.228619	0.99969
ENSMUSG00000086324	Gm15564	30.2874	0.620745	0.515626	1.20387	0.228642	0.99969
ENSMUSG00000033685	Ucp2	6.34982	1.24063	1.03062	1.20377	0.228679	0.99969
ENSMUSG00000027274	Mkks	15.0275	0.890804	0.7402	1.20346	0.228797	0.99969
ENSMUSG00000113198	Gm6988	1.55496	-2.25312	1.87293	-1.20299	0.228979	0.99969
ENSMUSG00000015943	Bola1	40.2269	-0.6416	0.53338	-1.20289	0.229017	0.99969
ENSMUSG00000024816	Frmd8	7.10139	-1.18522	0.985625	-1.2025	0.229169	0.99969
ENSMUSG00000042842	Serpinb6b	13.9162	-0.857175	0.712863	-1.20244	0.229193	0.99969
ENSMUSG00000067377	Tspan6	5.24261	-1.24174	1.03284	-1.20225	0.229266	0.99969
ENSMUSG00000029466	Anapc7	22.9563	0.768758	0.639507	1.20211	0.229321	0.99969
ENSMUSG00000020937	Plcd3	2.74527	1.82703	1.51998	1.20201	0.229361	0.99969
ENSMUSG00000083434	Gm12760	1.21021	-2.73958	2.27996	-1.20159	0.229523	0.99969
ENSMUSG00000105906	Iglc1	1.21021	-2.73958	2.27996	-1.20159	0.229523	0.99969
ENSMUSG00000070883	Ccdc173	5.70459	-1.3597	1.13162	-1.20155	0.229538	0.99969
ENSMUSG00000023939	Mrpl14	93.6575	-0.555704	0.462621	-1.20121	0.229671	0.99969
ENSMUSG00000029641	Rasl11a	6.82526	-1.06787	0.889011	-1.20119	0.229679	0.99969
ENSMUSG00000043483	Gm6863	5.21469	1.39289	1.16011	1.20065	0.229888	0.99969
ENSMUSG00000070871	Ccnyl1	7.06601	-1.08768	0.905909	-1.20065	0.229889	0.99969
ENSMUSG00000031698	Mylk3	3.52597	-1.58653	1.32175	-1.20033	0.230011	0.99969
ENSMUSG00000010064	Slc38a3	2.4316	-1.79677	1.49692	-1.20032	0.230016	0.99969
ENSMUSG00000022787	Wdr53	8.1202	1.17895	0.982485	1.19997	0.230152	0.99969
ENSMUSG00000027908	Tchhl1	1.63474	2.27031	1.89214	1.19986	0.230193	0.99969
ENSMUSG00000030726	Pold3	12.6538	-0.837331	0.697964	-1.19968	0.230265	0.99969
ENSMUSG00000043445	Pgp	40.775	0.680284	0.567146	1.19949	0.230339	0.99969
ENSMUSG00000029369	Afm	25.2768	-0.65725	0.547965	-1.19944	0.230357	0.99969
ENSMUSG00000039886	Tmem120a	39.8113	0.587293	0.489737	1.1992	0.230449	0.99969
ENSMUSG00000034152	Exoc3	22.4562	0.722512	0.602561	1.19907	0.230502	0.99969
ENSMUSG00000038371	Sbf2	16.2188	-0.752554	0.627691	-1.19892	0.230557	0.99969
ENSMUSG00000020003	Pex7	52.2748	0.523248	0.436488	1.19877	0.230618	0.99969
ENSMUSG00000025504	Eps8l2	22.6553	0.821264	0.685505	1.19804	0.230901	0.99969
ENSMUSG00000032067	Pts	83.7804	-0.467459	0.390302	-1.19768	0.23104	0.99969
ENSMUSG00000020137	Thap2	11.3591	0.906679	0.757066	1.19762	0.231064	0.99969
ENSMUSG00000036552	Ermard	5.66852	1.28414	1.07294	1.19684	0.231368	0.99969
ENSMUSG00000063903	Klk1	1214.47	-0.43634	0.364596	-1.19678	0.231393	0.99969
ENSMUSG00000020847	Rph3al	2.45821	1.91117	1.59724	1.19654	0.231484	0.99969
ENSMUSG00000004268	Emg1	54.3142	-0.523512	0.437575	-1.19639	0.231543	0.99969
ENSMUSG00000078706	Gm53	6.13312	-1.12302	0.938952	-1.19603	0.231684	0.99969
ENSMUSG00000037349	Nudt22	11.4094	1.01492	0.848586	1.19601	0.231692	0.99969
ENSMUSG00000020838	Slc6a4	5.14975	-1.24693	1.04311	-1.1954	0.23193	0.99969
ENSMUSG00000066643	Wdr35	8.03426	-1.09414	0.91557	-1.19504	0.232073	0.99969
ENSMUSG00000038415	Foxq1	8.62857	-1.05511	0.882928	-1.19501	0.232082	0.99969
ENSMUSG00000075376	Rc3h2	11.3127	0.865396	0.724577	1.19435	0.232343	0.99969
ENSMUSG00000073639	Rab18	71.2513	-0.525439	0.439944	-1.19433	0.232348	0.99969
ENSMUSG00000054545	Ugt1a6a	1.1542	2.65708	2.22483	1.19429	0.232366	0.99969
ENSMUSG00000086290	Snhg12	16.4417	-0.755027	0.632221	-1.19425	0.232382	0.99969
ENSMUSG00000096852	Cyp2d12	48.1641	-0.528135	0.442284	-1.19411	0.232435	0.99969
ENSMUSG00000028517	Plpp3	44.1956	0.651797	0.546112	1.19352	0.232665	0.99969
ENSMUSG00000020817	Rabep1	19.6928	0.794697	0.665852	1.1935	0.232672	0.99969
ENSMUSG00000020775	Mrpl38	27.4186	0.63021	0.528181	1.19317	0.232803	0.99969
ENSMUSG00000006276	Eps15l1	6.73167	1.13052	0.947513	1.19315	0.232813	0.99969
ENSMUSG00000030801	Kat8	6.52802	1.20151	1.00738	1.19271	0.232983	0.99969
ENSMUSG00000063972	Nr6a1	2.56517	-2.06176	1.72887	-1.19255	0.233046	0.99969
ENSMUSG00000002365	Snx9	29.3808	-0.575966	0.483181	-1.19203	0.23325	0.99969
ENSMUSG00000018507	Trpv2	1.60082	-2.61738	2.19618	-1.19179	0.233344	0.99969
ENSMUSG00000057614	Gnai1	37.6377	0.560271	0.470119	1.19177	0.233353	0.99969
ENSMUSG00000022280	Rnf19a	16.2321	-0.833415	0.699887	-1.19079	0.233738	0.99969
ENSMUSG00000031979	Cog2	16.6416	-0.722412	0.606733	-1.19066	0.233787	0.99969
ENSMUSG00000013736	Trnt1	13.1149	-0.789433	0.663098	-1.19052	0.233841	0.99969
ENSMUSG00000018541	Cwc25	6.83568	1.17036	0.983149	1.19042	0.233881	0.99969
ENSMUSG00000022982	Sod1	666.11	-0.413669	0.347541	-1.19028	0.233938	0.99969
ENSMUSG00000003346	Abhd17a	41.1274	-0.614966	0.516663	-1.19027	0.233942	0.99969
ENSMUSG00000059534	Uqcr10	385.999	-0.527993	0.443636	-1.19015	0.233988	0.99969
ENSMUSG00000019878	Hsf2	2.03971	1.9858	1.66894	1.18986	0.234102	0.99969
ENSMUSG00000033955	Tnks1bp1	2.48283	1.85437	1.55905	1.18942	0.234273	0.99969
ENSMUSG00000041777	Cir1	4.91929	-1.26137	1.0608	-1.18907	0.234413	0.99969
ENSMUSG00000031782	Coq9	128.268	0.396665	0.333653	1.18886	0.234496	0.99969
ENSMUSG00000045980	Tmem104	4.18495	-1.59581	1.34233	-1.18884	0.234504	0.99969
ENSMUSG00000032373	Car12	76.1498	-0.461768	0.388563	-1.1884	0.234675	0.99969
ENSMUSG00000029605	Oas1b	1.46537	2.28738	1.92504	1.18822	0.234745	0.99969
ENSMUSG00000063229	Ldha	223.179	0.367117	0.309007	1.18805	0.234812	0.99969
ENSMUSG00000021273	Fdft1	9.58544	0.975681	0.821446	1.18776	0.234928	0.99969
ENSMUSG00000058761	Rnf169	9.65921	1.1152	0.93904	1.1876	0.234991	0.99969
ENSMUSG00000032185	Carm1	4.96324	1.3516	1.1385	1.18718	0.235157	0.99969
ENSMUSG00000078486	Perm1	3.48137	-1.54951	1.30535	-1.18705	0.235209	0.99969
ENSMUSG00000064351	mt-Co1	2143.1	0.486266	0.409721	1.18682	0.235297	0.99969
ENSMUSG00000030138	Bms1	15.4515	0.886001	0.746582	1.18674	0.235329	0.99969
ENSMUSG00000021958	Pinx1	2.47235	1.97124	1.66166	1.18631	0.235501	0.99969
ENSMUSG00000032615	Nt5m	13.2139	0.885138	0.746399	1.18588	0.23567	0.99969
ENSMUSG00000025742	Prps2	46.9894	0.549376	0.463292	1.18581	0.235698	0.99969
ENSMUSG00000029725	Ppp1r35	10.4109	-0.924337	0.779938	-1.18514	0.235962	0.99969
ENSMUSG00000043969	Emx2	12.884	0.904736	0.763695	1.18468	0.236143	0.99969
ENSMUSG00000030352	Tspan9	8.86061	0.993533	0.838825	1.18443	0.236241	0.99969
ENSMUSG00000026170	Cyp27a1	21.0472	0.739944	0.624738	1.18441	0.236252	0.99969
ENSMUSG00000026670	Uap1	30.283	0.592919	0.500763	1.18403	0.236401	0.99969
ENSMUSG00000025228	Actr1a	21.5144	0.656139	0.554201	1.18394	0.236438	0.99969
ENSMUSG00000022570	Gfus	22.035	-0.751532	0.634831	-1.18383	0.23648	0.99969
ENSMUSG00000031384	Asb9	23.7286	-0.81359	0.687445	-1.1835	0.236612	0.99969
ENSMUSG00000049184	Purg	2.17104	1.99865	1.68878	1.18349	0.236616	0.99969
ENSMUSG00000039485	Tspyl4	9.38403	1.1527	0.974318	1.18308	0.236776	0.99969
ENSMUSG00000020773	Trim47	10.8071	0.922688	0.780188	1.18265	0.236948	0.99969
ENSMUSG00000082322	Gm9164	2.20063	-2.10735	1.78201	-1.18257	0.236979	0.99969
ENSMUSG00000001642	Akr1b3	10.8171	-0.86955	0.73535	-1.1825	0.237008	0.99969
ENSMUSG00000042351	Grap2	1.35769	2.83831	2.4008	1.18223	0.237113	0.99969
ENSMUSG00000018841	Rad51d	8.66981	0.992202	0.839402	1.18203	0.237192	0.99969
ENSMUSG00000081049	Rps24-ps3	7.32585	-1.16566	0.986202	-1.18197	0.237217	0.99969
ENSMUSG00000033715	Akr1c14	4.48523	1.42234	1.20408	1.18126	0.237499	0.99969
ENSMUSG00000111875	Gm5425	3.49937	-1.65732	1.40323	-1.18108	0.237572	0.99969
ENSMUSG00000031504	Rab20	30.2869	-0.7562	0.640637	-1.18039	0.237846	0.99969
ENSMUSG00000058173	Smco4	21.9305	-0.633903	0.537115	-1.1802	0.237921	0.99969
ENSMUSG00000032908	Sgpp2	6.31877	1.3222	1.12059	1.17992	0.238032	0.99969
ENSMUSG00000016409	Nkap	7.93643	1.08514	0.919741	1.17983	0.238068	0.99969
ENSMUSG00000004127	Trmt10a	2.87644	1.83359	1.5545	1.17953	0.238186	0.99969
ENSMUSG00000005225	Plekha8	7.61818	1.18272	1.00287	1.17933	0.238265	0.99969
ENSMUSG00000040978	Gm11992	9.02858	-0.956099	0.810968	-1.17896	0.238414	0.99969
ENSMUSG00000032905	Atg12	39.0512	-0.533994	0.453143	-1.17842	0.238628	0.99969
ENSMUSG00000026718	Stam	7.95277	1.05263	0.893347	1.17829	0.238679	0.99969
ENSMUSG00000038398	Upf3a	20.1435	0.707121	0.600254	1.17804	0.238782	0.99969
ENSMUSG00000074277	Phldb3	2.35673	-1.80076	1.52905	-1.1777	0.238916	0.99969
ENSMUSG00000033610	Pank1	84.666	0.507333	0.430867	1.17747	0.239008	0.99969
ENSMUSG00000083087	Gm11249	16.8532	0.766614	0.651177	1.17727	0.239086	0.99969
ENSMUSG00000026692	Fmo4	19.6059	-0.779323	0.662279	-1.17673	0.239303	0.99969
ENSMUSG00000027122	Arl14ep	4.33448	1.47402	1.25303	1.17636	0.239449	0.99969
ENSMUSG00000024800	Rpp30	7.16449	1.20748	1.0265	1.17631	0.239471	0.99969
ENSMUSG00000004880	Lbr	7.42291	1.10517	0.93953	1.1763	0.239476	0.99969
ENSMUSG00000024790	Sac3d1	7.18556	1.17555	0.999628	1.17599	0.239601	0.99969
ENSMUSG00000039842	Mcph1	2.73708	-1.67562	1.42558	-1.1754	0.239836	0.99969
ENSMUSG00000049504	Proser1	3.97572	-1.46164	1.2437	-1.17523	0.239901	0.99969
ENSMUSG00000053293	Pom121	4.65236	1.32273	1.12577	1.17495	0.240014	0.99969
ENSMUSG00000061461	Smim20	41.7912	0.650558	0.553791	1.17474	0.2401	0.99969
ENSMUSG00000040860	Crocc	5.97979	-1.16696	0.993807	-1.17423	0.240301	0.99969
ENSMUSG00000020638	Cmpk2	13.1033	-0.832008	0.708634	-1.1741	0.240355	0.99969
ENSMUSG00000019738	Polr2i	43.5961	-0.554311	0.472144	-1.17403	0.240383	0.99969
ENSMUSG00000008435	Rdh13	6.95349	1.13094	0.963534	1.17375	0.240497	0.99969
ENSMUSG00000029403	Cdkl2	4.83623	1.40207	1.19459	1.17368	0.240522	0.99969
ENSMUSG00000021185	Dglucy	15.5791	0.760732	0.64835	1.17334	0.240661	0.99969
ENSMUSG00000020163	Uqcr11	371.294	-0.988155	0.842239	-1.17325	0.240697	0.99969
ENSMUSG00000024667	Tmem216	12.9188	-0.83905	0.715458	-1.17275	0.240898	0.99969
ENSMUSG00000015962	1700016C15Rik	20.4406	-0.696518	0.594214	-1.17217	0.24113	0.99969
ENSMUSG00000062083	Rpl13a-ps1	47.7994	-0.711683	0.607257	-1.17196	0.241212	0.99969
ENSMUSG00000021951	Eef1akmt1	18.8612	-0.730776	0.62358	-1.1719	0.241236	0.99969
ENSMUSG00000018740	Slc25a35	4.5971	1.35194	1.15377	1.17176	0.241294	0.99969
ENSMUSG00000038145	Snrk	7.14052	1.0931	0.932938	1.17167	0.241329	0.99969
ENSMUSG00000037845	Fdxacb1	3.20757	-1.52375	1.30051	-1.17165	0.241337	0.99969
ENSMUSG00000039601	Rcan2	8.69367	1.035	0.883423	1.17157	0.241369	0.99969
ENSMUSG00000034064	Poglut1	13.3325	-0.900474	0.769024	-1.17093	0.241626	0.99969
ENSMUSG00000040808	S100g	1854.61	-1.04566	0.893085	-1.17084	0.241663	0.99969
ENSMUSG00000032846	Zswim6	7.10025	-1.01209	0.864601	-1.17058	0.241767	0.99969
ENSMUSG00000062203	Gspt1	21.7382	0.683913	0.584296	1.17049	0.241804	0.99969
ENSMUSG00000051184	Zfp524	9.41285	-1.02128	0.872545	-1.17046	0.241815	0.99969
ENSMUSG00000044734	Serpinb1a	16.9465	-0.697177	0.595779	-1.17019	0.241923	0.99969
ENSMUSG00000029601	Iqcd	2.17521	-1.80886	1.54579	-1.17019	0.241925	0.99969
ENSMUSG00000029397	Rchy1	24.3036	0.654613	0.55985	1.16927	0.242297	0.99969
ENSMUSG00000029084	Cd38	3.20129	-1.51896	1.29923	-1.16912	0.242353	0.99969
ENSMUSG00000037852	Cpe	13.0446	-0.787093	0.673272	-1.16906	0.242381	0.99969
ENSMUSG00000051910	Sox6	12.7445	-0.797142	0.681896	-1.16901	0.2424	0.99969
ENSMUSG00000021277	Traf3	4.11937	1.50909	1.29094	1.16899	0.242408	0.99969
ENSMUSG00000074743	Thbd	5.82726	1.31619	1.12609	1.16882	0.242478	0.99969
ENSMUSG00000022749	Tbc1d23	11.8652	-1.04621	0.895233	-1.16864	0.242547	0.99969
ENSMUSG00000021607	Mrpl36	34.1573	0.578442	0.495061	1.16843	0.242635	0.99969
ENSMUSG00000028803	Nipal3	13.101	-0.816175	0.698871	-1.16785	0.242868	0.99969
ENSMUSG00000024766	Lipo3	6.94575	1.26287	1.08144	1.16776	0.242903	0.99969
ENSMUSG00000038215	Cep44	4.85914	-1.27737	1.09428	-1.16731	0.243083	0.99969
ENSMUSG00000096054	Syne1	7.80602	-1.25471	1.07487	-1.16731	0.243085	0.99969
ENSMUSG00000036199	Ndufa13	354.646	-0.450506	0.386039	-1.167	0.243211	0.99969
ENSMUSG00000105255	Gm42413	1.75388	-2.25413	1.93177	-1.16687	0.243262	0.99969
ENSMUSG00000022503	Nubp1	21.761	-0.753803	0.646313	-1.16631	0.243488	0.99969
ENSMUSG00000026726	Cubn	58.2831	0.464885	0.398677	1.16607	0.243587	0.99969
ENSMUSG00000053303	Slc22a26	1.59665	2.29788	1.97073	1.166	0.243614	0.99969
ENSMUSG00000020516	Rps6kb1	13.9843	0.835045	0.716191	1.16595	0.243634	0.99969
ENSMUSG00000017639	Rab11fip4	15.7234	-0.735348	0.630741	-1.16585	0.243676	0.99969
ENSMUSG00000002985	Apoe	528.109	-0.309602	0.265593	-1.1657	0.243736	0.99969
ENSMUSG00000059436	Max	26.6777	0.644931	0.553257	1.1657	0.243736	0.99969
ENSMUSG00000030291	Med21	26.8415	-0.609297	0.52269	-1.16569	0.243738	0.99969
ENSMUSG00000018774	Cd68	2.67115	-1.61439	1.38532	-1.16536	0.243874	0.99969
ENSMUSG00000042312	S100a13	24.4239	-0.667138	0.572493	-1.16532	0.24389	0.99969
ENSMUSG00000029635	Cdk8	14.3082	0.834793	0.716461	1.16516	0.243954	0.99969
ENSMUSG00000080998	Gm5384	1.06343	-2.79063	2.39634	-1.16454	0.244205	0.99969
ENSMUSG00000042569	Dhrs7b	21.1318	0.670834	0.576092	1.16446	0.244238	0.99969
ENSMUSG00000019689	Fmc1	61.4712	-0.541399	0.464945	-1.16444	0.244247	0.99969
ENSMUSG00000003873	Bax	36.7093	0.571692	0.491012	1.16432	0.244296	0.99969
ENSMUSG00000028444	Cntfr	1.13009	2.61292	2.24624	1.16324	0.244731	0.99969
ENSMUSG00000028821	Syf2	63.2297	-0.470595	0.404561	-1.16322	0.244739	0.99969
ENSMUSG00000027509	Rae1	16.5588	0.715545	0.615237	1.16304	0.244813	0.99969
ENSMUSG00000074165	Zfp788	3.83241	1.54841	1.33164	1.16278	0.244919	0.99969
ENSMUSG00000018800	Abca5	6.23337	-1.0916	0.938909	-1.16262	0.244982	0.99969
ENSMUSG00000029504	Ddx51	2.67311	1.80379	1.55199	1.16224	0.245137	0.99969
ENSMUSG00000068011	Mkrn2os	7.27194	1.09493	0.942143	1.16217	0.245168	0.99969
ENSMUSG00000017453	Pipox	161.528	-0.346166	0.297888	-1.16207	0.245208	0.99969
ENSMUSG00000047747	Rnf150	2.81529	1.72169	1.48167	1.16199	0.245238	0.99969
ENSMUSG00000030986	Dhx32	11.031	0.976065	0.840243	1.16165	0.245379	0.99969
ENSMUSG00000027677	Ttc14	16.9257	0.728679	0.627507	1.16123	0.245549	0.99969
ENSMUSG00000022401	Xpnpep3	5.45725	1.22201	1.05251	1.16104	0.245624	0.99969
ENSMUSG00000032518	Rpsa	62.4323	-0.5295	0.456103	-1.16092	0.245674	0.99969
ENSMUSG00000085897	Gm11604	1.20595	-2.37766	2.04829	-1.1608	0.245721	0.99969
ENSMUSG00000048921	Zfp689	1.72843	2.07533	1.78832	1.16049	0.24585	0.99969
ENSMUSG00000020019	Ntn4	24.0102	-0.615815	0.530751	-1.16027	0.245939	0.99969
ENSMUSG00000034940	Synrg	13.0694	0.815067	0.702595	1.16008	0.246016	0.99969
ENSMUSG00000081926	Gm15536	7.64939	-1.0079	0.868948	-1.15991	0.246086	0.99969
ENSMUSG00000029149	Krtcap3	3.74851	1.60312	1.38242	1.15965	0.246192	0.99969
ENSMUSG00000031613	Hpgd	9.00103	-0.905339	0.781115	-1.15903	0.246442	0.99969
ENSMUSG00000022672	Prkdc	4.96637	-1.33649	1.15329	-1.15884	0.24652	0.99969
ENSMUSG00000022521	Crebbp	20.0322	0.678781	0.585876	1.15857	0.24663	0.99969
ENSMUSG00000010936	Vac14	10.7888	0.887299	0.766065	1.15826	0.246759	0.99969
ENSMUSG00000026986	Hnmt	16.5549	-0.687488	0.593921	-1.15754	0.247051	0.99969
ENSMUSG00000023224	Serping1	29.7765	-0.605305	0.52298	-1.15741	0.247103	0.99969
ENSMUSG00000047139	Cd24a	50.4322	0.58118	0.502196	1.15728	0.247159	0.99969
ENSMUSG00000031513	Leprotl1	17.8571	-0.714277	0.617326	-1.15705	0.247252	0.99969
ENSMUSG00000020075	Ddx21	16.1505	0.757752	0.654961	1.15694	0.247296	0.99969
ENSMUSG00000034573	Ptpn13	17.4442	0.852956	0.737285	1.15689	0.247318	0.99969
ENSMUSG00000038167	Plekhg6	6.49289	-1.18742	1.02647	-1.1568	0.247355	0.99969
ENSMUSG00000089804	Gm16136	3.34222	-1.60669	1.38972	-1.15612	0.247631	0.99969
ENSMUSG00000026187	Xrcc5	23.0777	0.683611	0.591362	1.15599	0.247683	0.99969
ENSMUSG00000020534	Shmt1	45.6075	-0.507756	0.439258	-1.15594	0.247706	0.99969
ENSMUSG00000021062	Rab15	3.51736	-1.57298	1.36094	-1.1558	0.247763	0.99969
ENSMUSG00000037017	Zscan21	11.8349	0.91956	0.79566	1.15572	0.247796	0.99969
ENSMUSG00000062949	Atp11c	3.30685	1.59676	1.38176	1.1556	0.247844	0.99969
ENSMUSG00000040669	Phc1	11.6352	-0.829461	0.717982	-1.15527	0.247981	0.99969
ENSMUSG00000042712	Tceal9	82.4931	-0.403643	0.349409	-1.15522	0.248002	0.99969
ENSMUSG00000024253	Dync2li1	27.5761	0.605415	0.524462	1.15435	0.248355	0.99969
ENSMUSG00000021973	Micu2	23.477	0.632497	0.548129	1.15392	0.248533	0.99969
ENSMUSG00000057604	Lmcd1	11.743	-0.916898	0.79463	-1.15387	0.248554	0.99969
ENSMUSG00000045095	Magi1	5.46933	1.25663	1.08965	1.15325	0.24881	0.99969
ENSMUSG00000055839	Elob	90.5952	-0.547383	0.474724	-1.15306	0.248887	0.99969
ENSMUSG00000053347	Zfp943	7.24244	-0.991199	0.859971	-1.1526	0.249077	0.99969
ENSMUSG00000019232	Etnppl	4.8677	-1.31317	1.13955	-1.15237	0.249171	0.99969
ENSMUSG00000002608	Ccdc97	3.19902	1.65056	1.43266	1.1521	0.249282	0.99969
ENSMUSG00000035473	Galm	57.3046	-0.492576	0.427647	-1.15183	0.249391	0.99969
ENSMUSG00000004934	Pias4	12.9707	-0.872943	0.758028	-1.1516	0.249486	0.99969
ENSMUSG00000025477	Inpp5a	9.95227	0.999439	0.867925	1.15153	0.249515	0.99969
ENSMUSG00000030126	Tmcc1	3.33051	1.70868	1.48417	1.15126	0.249623	0.99969
ENSMUSG00000032551	1110059G10Rik	13.9903	-0.730038	0.634396	-1.15076	0.24983	0.99969
ENSMUSG00000039285	Azi2	22.4831	0.691297	0.600876	1.15048	0.249945	0.99969
ENSMUSG00000097392	Thoc2l	3.05087	1.60143	1.39212	1.15036	0.249997	0.99969
ENSMUSG00000039987	Phtf2	4.28448	-1.37467	1.19524	-1.15013	0.250092	0.99969
[truncated: 49,356 more rows]

## Sheet: PST
gene_id	gene_name	baseMean	log2FoldChange	lfcSE	stat	pvalue	padj
ENSMUSG00000019970	Sgk1	676.105	2.2356	0.378859	5.90088	3.61573e-09	8.5118e-05
ENSMUSG00000020038	Cry1	44.1347	3.03739	0.538076	5.6449	1.6528e-08	0.000194543
ENSMUSG00000032786	Alas1	844.197	1.3827	0.288741	4.7887	1.67868e-06	0.0131726
ENSMUSG00000031762	Mt2	72.1458	-1.73239	0.375371	-4.61514	3.92838e-06	0.0231195
ENSMUSG00000038418	Egr1	26.0715	-2.50145	0.624582	-4.005	6.20187e-05	0.258418
ENSMUSG00000020889	Nr1d1	86.5086	-1.90751	0.48159	-3.96086	7.46801e-05	0.258418
ENSMUSG00000001025	S100a6	104.412	-1.81879	0.461331	-3.94249	8.06401e-05	0.258418
ENSMUSG00000116993	Gm32461	37.3628	-2.32535	0.59695	-3.89539	9.80424e-05	0.258418
ENSMUSG00000025508	Rplp2	245.134	-1.89263	0.486097	-3.89353	9.87963e-05	0.258418
ENSMUSG00000066687	Zbtb16	21.3328	3.24295	0.854947	3.79316	0.000148744	0.325311
ENSMUSG00000022037	Clu	492.01	-1.4364	0.37922	-3.78777	0.000152008	0.325311
ENSMUSG00000106019	Gm43672	49.7628	-2.09787	0.575477	-3.64544	0.000266938	0.468898
ENSMUSG00000023067	Cdkn1a	71.8502	1.70249	0.467099	3.64481	0.000267586	0.468898
ENSMUSG00000054717	Hmgb2	47.0375	-1.60898	0.442824	-3.63345	0.000279661	0.468898
ENSMUSG00000045690	Wdr89	67.1221	-1.95874	0.541632	-3.61636	0.000298776	0.468898
ENSMUSG00000027559	Car3	85.9322	-1.42855	0.397218	-3.59638	0.000322678	0.47476
ENSMUSG00000041841	Rpl37	174.712	-1.85078	0.516905	-3.5805	0.000342938	0.474889
ENSMUSG00000079641	Rpl39	194.247	-1.8222	0.516003	-3.53137	0.00041341	0.529192
ENSMUSG00000056749	Nfil3	61.1453	1.61545	0.460278	3.50973	0.000448557	0.529192
ENSMUSG00000017831	Rab5a	20.6277	2.26095	0.644307	3.50912	0.000449591	0.529192
ENSMUSG00000022435	Upk3a	25.0557	-2.38156	0.685181	-3.47581	0.000509315	0.570942
ENSMUSG00000072692	Rpl37rt	70.3048	-1.92856	0.557666	-3.45827	0.000543658	0.581739
ENSMUSG00000060019	Gm10073	85.4936	-2.07732	0.604277	-3.4377	0.000586685	0.600484
ENSMUSG00000002985	Apoe	1802.96	-0.905823	0.266093	-3.40417	0.000663666	0.623911
ENSMUSG00000006313	Upk1a	13.4955	-3.12069	0.917293	-3.40206	0.000668797	0.623911
ENSMUSG00000050621	Rps27rt	58.3571	-2.1068	0.62167	-3.38894	0.000701636	0.623911
ENSMUSG00000041323	Ak7	43.221	1.8496	0.546647	3.38354	0.000715585	0.623911
ENSMUSG00000074578	Zfas1	146.156	-1.6043	0.476718	-3.3653	0.000764609	0.642845
ENSMUSG00000042737	Dpm3	161.118	-1.6466	0.492295	-3.34474	0.0008236	0.668565
ENSMUSG00000041523	Upk2	6.93809	-4.11886	1.23985	-3.32207	0.000893508	0.701135
ENSMUSG00000068762	Gstm6	16.8718	-3.01417	0.911246	-3.30774	0.000940518	0.702341
ENSMUSG00000034334	Fam151b	15.387	-2.23306	0.675959	-3.30354	0.000954714	0.702341
ENSMUSG00000105547	Iglc3	49.432	-8.57712	2.60706	-3.28996	0.00100202	0.711826
ENSMUSG00000084830	Gm14539	85.6917	-1.98398	0.604369	-3.28273	0.00102808	0.711826
ENSMUSG00000110697	Gm31718	27.0212	-2.11045	0.650194	-3.24587	0.0011709	0.765116
ENSMUSG00000067149	Jchain	20.1606	-2.65607	0.822481	-3.22934	0.00124077	0.765116
ENSMUSG00000021040	Slirp	295.257	-1.49781	0.463865	-3.22897	0.00124237	0.765116
ENSMUSG00000028150	Rorc	62.513	1.23996	0.385274	3.21838	0.00128919	0.765116
ENSMUSG00000061906	Ugt2b38	130.726	-1.7748	0.551771	-3.21655	0.00129743	0.765116
ENSMUSG00000026385	Dbi	4825.8	-1.12808	0.350776	-3.21597	0.00130006	0.765116
ENSMUSG00000060143	Gm10076	116.988	-1.76562	0.551454	-3.20176	0.00136592	0.779818
ENSMUSG00000025888	Casp1	13.3793	-2.54226	0.795338	-3.19645	0.00139129	0.779818
ENSMUSG00000032094	Cd3d	12.6949	-2.60713	0.820007	-3.17941	0.00147577	0.798667
ENSMUSG00000067847	Romo1	898.102	-1.44421	0.454714	-3.17608	0.00149277	0.798667
ENSMUSG00000032066	Bco2	31.9339	-1.81574	0.573171	-3.16789	0.00153551	0.803275
ENSMUSG00000020019	Ntn4	178.705	-0.975966	0.30946	-3.15377	0.00161175	0.808499
ENSMUSG00000031431	Tsc22d3	159.964	1.28544	0.407719	3.15276	0.00161732	0.808499
ENSMUSG00000076617	Ighm	171.696	-3.77745	1.20026	-3.14718	0.00164853	0.808499
ENSMUSG00000023043	Krt18	69.726	-1.26667	0.40657	-3.1155	0.00183635	0.871761
ENSMUSG00000074247	Dda1	124.388	1.12577	0.36229	3.10739	0.0018875	0.871761
ENSMUSG00000010095	Slc3a2	236.193	-1.15101	0.370432	-3.10721	0.00188861	0.871761
ENSMUSG00000006526	Stimate	60.9915	-1.93056	0.623402	-3.09681	0.00195613	0.885563
ENSMUSG00000075010	AW112010	29.417	-1.64737	0.533977	-3.0851	0.00203487	0.88744
ENSMUSG00000104960	Snhg8	84.085	-1.40804	0.45662	-3.08362	0.00204496	0.88744
ENSMUSG00000028716	Pdzk1ip1	1567.38	-1.21857	0.396505	-3.07328	0.0021172	0.88744
ENSMUSG00000028998	Tomm7	482.887	-1.50351	0.48945	-3.07183	0.00212748	0.88744
ENSMUSG00000048489	Depp1	38.5909	-1.626	0.530173	-3.06691	0.00216283	0.88744
ENSMUSG00000030579	Tyrobp	43.1214	-1.82997	0.59888	-3.05566	0.00224568	0.88744
ENSMUSG00000006469	Slc34a3	62.4233	-1.88846	0.618404	-3.05377	0.00225989	0.88744
ENSMUSG00000024205	Rpl36-ps2	44.3608	-1.9379	0.634647	-3.0535	0.00226186	0.88744
ENSMUSG00000079215	Zfp664	116.116	1.34546	0.443034	3.03692	0.00239008	0.918578
ENSMUSG00000079523	Tmsb10	55.1421	-1.97878	0.652359	-3.03326	0.00241926	0.918578
ENSMUSG00000071528	Atp5md	583.231	-1.42622	0.471644	-3.02393	0.00249513	0.926106
ENSMUSG00000085121	5730437C11Rik	21.4052	-2.29943	0.761098	-3.0212	0.00251777	0.926106
ENSMUSG00000113902	Ndufb1	226.478	-1.26537	0.421953	-2.99886	0.00270996	0.971476
ENSMUSG00000050541	Adra1b	10.5689	-2.68822	0.896875	-2.99732	0.00272365	0.971476
ENSMUSG00000032373	Car12	152.487	-1.23304	0.413153	-2.98448	0.00284065	0.998086
ENSMUSG00000032523	Hhatl	24.4335	-1.94107	0.65268	-2.97401	0.00293939	0.999734
ENSMUSG00000105388	Rpl36a-ps2	24.3701	-1.81644	0.611809	-2.96897	0.00298805	0.999734
ENSMUSG00000079109	Pms2	22.049	-2.14368	0.724578	-2.95853	0.00309114	0.999734
ENSMUSG00000086841	2410006H16Rik	93.6956	-1.52849	0.516924	-2.95689	0.00310754	0.999734
ENSMUSG00000074179	Gsta5	129.752	-1.20898	0.40941	-2.95299	0.0031471	0.999734
ENSMUSG00000037995	Igsf9	13.703	-2.31442	0.783981	-2.95214	0.00315584	0.999734
ENSMUSG00000041193	Pla2g5	32.644	-1.94542	0.660737	-2.94431	0.00323671	0.999734
ENSMUSG00000020326	Ccng1	372.57	0.849039	0.288521	2.94273	0.00325333	0.999734
ENSMUSG00000107176	Gm9794	353.092	-1.45526	0.497683	-2.92406	0.00345494	0.999734
ENSMUSG00000032350	Gclc	952.381	0.859627	0.294767	2.91629	0.00354221	0.999734
ENSMUSG00000024761	Gm16437	17.8909	2.59809	0.892064	2.91246	0.003586	0.999734
ENSMUSG00000090136	Gm10177	15.4268	-2.43346	0.835588	-2.91228	0.00358802	0.999734
ENSMUSG00000001506	Col1a1	16.3692	-2.33016	0.803161	-2.90123	0.00371696	0.999734
ENSMUSG00000017677	Wsb1	102.346	-1.0319	0.356018	-2.89844	0.00375026	0.999734
ENSMUSG00000082762	Gm12366	11.3589	3.07596	1.06227	2.89564	0.00378387	0.999734
ENSMUSG00000087286	Gm9013	42.8909	2.01034	0.694559	2.89441	0.00379873	0.999734
ENSMUSG00000060938	Rpl26	480.537	-1.38954	0.481161	-2.88789	0.00387838	0.999734
ENSMUSG00000099764	Rps10-ps2	63.5775	-1.89025	0.654644	-2.88745	0.00388377	0.999734
ENSMUSG00000085241	Snhg3	78.7436	-1.51412	0.525492	-2.88134	0.00395993	0.999734
ENSMUSG00000020611	Gna13	181.118	0.929399	0.323453	2.87337	0.0040612	0.999734
ENSMUSG00000060730	Gm10086	88.8178	-1.69676	0.591221	-2.86993	0.00410568	0.999734
ENSMUSG00000044365	Cxxc4	9.18754	-3.10238	1.08613	-2.85637	0.00428518	0.999734
ENSMUSG00000033106	Slc7a6os	52.1333	-1.74343	0.610423	-2.85609	0.0042889	0.999734
ENSMUSG00000022489	Pde1b	5.49972	-4.41675	1.5496	-2.85025	0.00436855	0.999734
ENSMUSG00000072893	4933439C10Rik	42.2648	-1.23444	0.434876	-2.83861	0.004531	0.999734
ENSMUSG00000022018	Rgcc	273.139	0.844354	0.297507	2.8381	0.00453835	0.999734
ENSMUSG00000019838	Slc16a10	57.0809	-1.23877	0.437909	-2.82884	0.00467173	0.999734
ENSMUSG00000030218	Mgp	634.238	-1.34652	0.476314	-2.82696	0.00469917	0.999734
ENSMUSG00000026295	Spp2	1438.72	-1.28221	0.453875	-2.82503	0.00472767	0.999734
ENSMUSG00000022598	Psca	33.8512	-1.78717	0.632849	-2.824	0.00474277	0.999734
ENSMUSG00000063903	Klk1	3397.63	-1.20927	0.428683	-2.82089	0.00478906	0.999734
ENSMUSG00000000958	Slc7a7	185.903	-1.21389	0.430672	-2.81859	0.00482357	0.999734
ENSMUSG00000021207	Akr1c21	6312.27	-1.12044	0.398033	-2.81493	0.00487884	0.999734
ENSMUSG00000035674	Ndufa3	791.873	-1.24401	0.441962	-2.81473	0.00488178	0.999734
ENSMUSG00000020823	Sec14l1	101.563	1.07818	0.38319	2.81369	0.00489764	0.999734
ENSMUSG00000005823	Gpr108	83.2324	-1.25394	0.44611	-2.81084	0.00494122	0.999734
ENSMUSG00000009927	Rps25	90.8909	-1.61016	0.572884	-2.81062	0.00494462	0.999734
ENSMUSG00000024695	Zfp91	364.029	0.894233	0.318279	2.80959	0.00496046	0.999734
ENSMUSG00000006360	Crip1	84.5147	-1.59782	0.569098	-2.80763	0.00499068	0.999734
ENSMUSG00000038393	Txnip	439.425	-0.854991	0.304782	-2.80525	0.00502774	0.999734
ENSMUSG00000021565	Slc6a19	306.125	-1.41014	0.502899	-2.80402	0.0050469	0.999734
[truncated: 51,247 more rows]

[truncated: 3 more sheets: LOH, DCT, PC]
