# Supplementary material for: Cosmic kidney disease: an integrated pan-omic, physiological and morphological study into spaceflight-induced renal dysfunction
Source: Nat Commun. 2024 Jun 11;15:4923. doi: 10.1038/s41467-024-49212-1 (PMC11167060; doi:10.1038/s41467-024-49212-1)
Supplement: Supplementary file 17 — Source Data [file 41467_2024_49212_MOESM17_ESM.xlsx]

## Sheet: Fig 7A Mouse BWs
Sample_ID	Mission	Sex	Strain	Age_at_start	Mission_duration	Age_at_end	Radiation	Gravity	Whole_body	Left_Kidney	Right_Kidney
BNL1_GCR_HU_F11	BNL1	Female	C57BL/6	88	14	102	GCR	HU	19.2	0.1721	0.1534
BNL1_GCR_HU_F12	BNL1	Female	C57BL/6	88	14	102	GCR	HU	18.9	0.1562	0.1547
BNL1_GCR_HU_F13	BNL1	Female	C57BL/6	88	14	102	GCR	HU	19.6	0.1377	0.151
BNL1_GCR_HU_F14	BNL1	Female	C57BL/6	88	14	102	GCR	HU	20.7	0.1455
BNL1_GCR_HU_F15	BNL1	Female	C57BL/6	88	14	102	GCR	HU	17.6	0.1508	0.1449
BNL1_GCR_HU_F16	BNL1	Female	C57BL/6	88	14	102	GCR	HU	18.7	0.153	0.1369
BNL1_GCR_HU_F17	BNL1	Female	C57BL/6	88	14	102	GCR	HU	18.5	0.1508	0.149
BNL1_GCR_HU_F18	BNL1	Female	C57BL/6	88	14	102	GCR	HU	18.8	0.1627	0.1564
BNL1_GCR_HU_F19	BNL1	Female	C57BL/6	88	14	102	GCR	HU	19.1	0.1727	0.1578
BNL1_GCR_HU_F20	BNL1	Female	C57BL/6	88	14	102	GCR	HU	17.3	0.1345	0.1398
BNL1_GCR_NL_F1	BNL1	Female	C57BL/6	88	14	102	GCR	NL	20.7	0.1352	0.141
BNL1_GCR_NL_F10	BNL1	Female	C57BL/6	88	14	102	GCR	NL	22.2	0.147	0.1589
BNL1_GCR_NL_F2	BNL1	Female	C57BL/6	88	14	102	GCR	NL	16.9	0.1557	0.1647
BNL1_GCR_NL_F3	BNL1	Female	C57BL/6	88	14	102	GCR	NL	23.7	0.1981	0.173
BNL1_GCR_NL_F4	BNL1	Female	C57BL/6	88	14	102	GCR	NL	21.8	0.1722	0.1701
BNL1_GCR_NL_F5	BNL1	Female	C57BL/6	88	14	102	GCR	NL	22.5	0.1557	0.1588
BNL1_GCR_NL_F6	BNL1	Female	C57BL/6	88	14	102	GCR	NL	18.8	0.1422	0.142
BNL1_GCR_NL_F7	BNL1	Female	C57BL/6	88	14	102	GCR	NL	20.2	0.148	0.1541
BNL1_GCR_NL_F8	BNL1	Female	C57BL/6	88	14	102	GCR	NL	22.4	0.1705	0.1794
BNL1_GCR_NL_F9	BNL1	Female	C57BL/6	88	14	102	GCR	NL	20.6	0.152	0.144
BNL1_SHAM_HU_F51	BNL1	Female	C57BL/6	88	14	102	SHAM	HU	20.5	0.1511	0.1644
BNL1_SHAM_HU_F52	BNL1	Female	C57BL/6	88	14	102	SHAM	HU	21.2	0.1645	0.1652
BNL1_SHAM_HU_F53	BNL1	Female	C57BL/6	88	14	102	SHAM	HU	19.9	0.1561	0.1607
BNL1_SHAM_HU_F54	BNL1	Female	C57BL/6	88	14	102	SHAM	HU	19.4	0.1435	0.1681
BNL1_SHAM_HU_F55	BNL1	Female	C57BL/6	88	14	102	SHAM	HU	20.7	0.1589	0.1703
BNL1_SHAM_HU_F56	BNL1	Female	C57BL/6	88	14	102	SHAM	HU	22.3	0.1495	0.1822
BNL1_SHAM_HU_F57	BNL1	Female	C57BL/6	88	14	102	SHAM	HU	21.6	0.1747	0.1662
BNL1_SHAM_HU_F58	BNL1	Female	C57BL/6	88	14	102	SHAM	HU	20.3	0.1554	0.1673
BNL1_SHAM_HU_F59	BNL1	Female	C57BL/6	88	14	102	SHAM	HU	19.2	0.1434	0.151
BNL1_SHAM_HU_F60	BNL1	Female	C57BL/6	88	14	102	SHAM	HU	20.4	0.1647	0.1659
BNL1_SHAM_NL_F41	BNL1	Female	C57BL/6	88	14	102	SHAM	NL	21.4	0.1375	0.1464
BNL1_SHAM_NL_F42	BNL1	Female	C57BL/6	88	14	102	SHAM	NL	22.3	0.1318	0.1418
BNL1_SHAM_NL_F43	BNL1	Female	C57BL/6	88	14	102	SHAM	NL	22.7	0.1478	0.1635
BNL1_SHAM_NL_F44	BNL1	Female	C57BL/6	88	14	102	SHAM	NL	19.4	0.1273	0.1291
BNL1_SHAM_NL_F45	BNL1	Female	C57BL/6	88	14	102	SHAM	NL	21.3	0.1415	0.1347
BNL1_SHAM_NL_F46	BNL1	Female	C57BL/6	88	14	102	SHAM	NL	20.3	0.1346	0.1337
BNL1_SHAM_NL_F47	BNL1	Female	C57BL/6	88	14	102	SHAM	NL	22.3	0.1453	0.1361
BNL1_SHAM_NL_F48	BNL1	Female	C57BL/6	88	14	102	SHAM	NL	22.6	0.1502	0.1571
BNL1_SHAM_NL_F49	BNL1	Female	C57BL/6	88	14	102	SHAM	NL	20.8	0.1301	0.1433
BNL1_SHAM_NL_F50	BNL1	Female	C57BL/6	88	14	102	SHAM	NL	22.6	0.1446	0.1497
BNL2_SHAM_HU_F100	BNL2	Female	C57BL/6	88	14	102	SHAM	HU	19.2	0.1267	0.1308
BNL2_SHAM_HU_F91	BNL2	Female	C57BL/6	88	14	102	SHAM	HU	23.07	0.1503	0.1509
BNL2_SHAM_HU_F92	BNL2	Female	C57BL/6	88	14	102	SHAM	HU	20.41	0.1383	0.1411
BNL2_SHAM_HU_F93	BNL2	Female	C57BL/6	88	14	102	SHAM	HU	20.65	0.185	0.0936
BNL2_SHAM_HU_F94	BNL2	Female	C57BL/6	88	14	102	SHAM	HU	20.34	0.1427	0.1479
BNL2_SHAM_HU_F95	BNL2	Female	C57BL/6	88	14	102	SHAM	HU	19.13	0.1196	0.1285
BNL2_SHAM_HU_F96	BNL2	Female	C57BL/6	88	14	102	SHAM	HU	21.09	0.1277	0.1501
BNL2_SHAM_HU_F97	BNL2	Female	C57BL/6	88	14	102	SHAM	HU	16.8	0.1103	0.115
BNL2_SHAM_HU_F98	BNL2	Female	C57BL/6	88	14	102	SHAM	HU	19.93	0.1306	0.1245
BNL2_SHAM_NL_F81	BNL2	Female	C57BL/6	88	14	102	SHAM	NL	22.7	0.1408	0.1414
BNL2_SHAM_NL_F82	BNL2	Female	C57BL/6	88	14	102	SHAM	NL	20.1		0.13
BNL2_SHAM_NL_F83	BNL2	Female	C57BL/6	88	14	102	SHAM	NL	19.3	0.157	0.1204
BNL2_SHAM_NL_F84	BNL2	Female	C57BL/6	88	14	102	SHAM	NL	21.1	0.1296	0.1419
BNL2_SHAM_NL_F85	BNL2	Female	C57BL/6	88	14	102	SHAM	NL	19.66	0.1108	0.1251
BNL2_SHAM_NL_F86	BNL2	Female	C57BL/6	88	14	102	SHAM	NL	22.3	0.108	0.1289
BNL2_SHAM_NL_F87	BNL2	Female	C57BL/6	88	14	102	SHAM	NL	21.53	0.1136	0.1182
BNL2_SHAM_NL_F88	BNL2	Female	C57BL/6	88	14	102	SHAM	NL	20.54	0.138	0.1374
BNL2_SHAM_NL_F89	BNL2	Female	C57BL/6	88	14	102	SHAM	NL	20.9	0.1302	0.1351
BNL2_SHAM_NL_F90	BNL2	Female	C57BL/6	88	14	102	SHAM	NL	18.4	0.1177	0.1148
BNL2_GCR_HU_F131	BNL2	Female	C57BL/6	88	14	102	GCR	HU	20.29	0.1393	0.1395
BNL2_GCR_HU_F132	BNL2	Female	C57BL/6	88	14	102	GCR	HU	21.96		0.1402
BNL2_GCR_HU_F133	BNL2	Female	C57BL/6	88	14	102	GCR	HU	17.73	0.1282	0.1146
BNL2_GCR_HU_F134	BNL2	Female	C57BL/6	88	14	102	GCR	HU	21.09	0.1289	0.1349
BNL2_GCR_HU_F135	BNL2	Female	C57BL/6	88	14	102	GCR	HU	19.13		0.1262
BNL2_GCR_HU_F136	BNL2	Female	C57BL/6	88	14	102	GCR	HU	23.73	0.1734	0.1567
BNL2_GCR_HU_F137	BNL2	Female	C57BL/6	88	14	102	GCR	HU	20.82	0.1606	0.1358
BNL2_GCR_HU_F138	BNL2	Female	C57BL/6	88	14	102	GCR	HU	24.76	0.15	0.1495
BNL2_GCR_HU_F139	BNL2	Female	C57BL/6	88	14	102	GCR	HU	19.62	0.1478	0.1295
BNL2_GCR_HU_F140	BNL2	Female	C57BL/6	88	14	102	GCR	HU	20.33	0.1448	0.1387
BNL2_GCR_NL_F121	BNL2	Female	C57BL/6	88	14	102	GCR	NL	21.45	0.1317	0.1307
BNL2_GCR_NL_F122	BNL2	Female	C57BL/6	88	14	102	GCR	NL	22.12	0.1301	0.1321
BNL2_GCR_NL_F123	BNL2	Female	C57BL/6	88	14	102	GCR	NL	22.13	0.1335	0.1275
BNL2_GCR_NL_F124	BNL2	Female	C57BL/6	88	14	102	GCR	NL	23.04	0.1433	0.1391
BNL2_GCR_NL_F125	BNL2	Female	C57BL/6	88	14	102	GCR	NL	22.66	0.1459	0.1235
BNL2_GCR_NL_F126	BNL2	Female	C57BL/6	88	14	102	GCR	NL	22.05	0.1464	0.1369
BNL2_GCR_NL_F127	BNL2	Female	C57BL/6	88	14	102	GCR	NL	21.88	0.1377	0.1311
BNL2_GCR_NL_F128	BNL2	Female	C57BL/6	88	14	102	GCR	NL	24.45	0.1766	0.1643
BNL2_GCR_NL_F129	BNL2	Female	C57BL/6	88	14	102	GCR	NL	24.63	0.1341	0.1347
BNL2_GCR_NL_F130	BNL2	Female	C57BL/6	88	14	102	GCR	NL	25.9	0.1546	0.1459
BNL3_GCR_NL_F170	BNL3	Female	C57BL/6	88	14	102	GCR	NL	21.1	0.1305	0.1308
BNL3_GCR_NL_F169	BNL3	Female	C57BL/6	88	14	102	GCR	NL	21.7	0.1023	0.1275
BNL3_GCR_NL_F168	BNL3	Female	C57BL/6	88	14	102	GCR	NL	19.3	0.1231	0.1251
BNL3_GCR_NL_F167	BNL3	Female	C57BL/6	88	14	102	GCR	NL	20.8	0.123	0.1233
BNL3_GCR_NL_F166	BNL3	Female	C57BL/6	88	14	102	GCR	NL	20.23	0.127	0.0974
BNL3_GCR_NL_F165	BNL3	Female	C57BL/6	88	14	102	GCR	NL	19.4	0.1335	0.1337
BNL3_GCR_NL_F164	BNL3	Female	C57BL/6	88	14	102	GCR	NL	19.9	0.1358	0.1385
BNL3_GCR_NL_F163	BNL3	Female	C57BL/6	88	14	102	GCR	NL	21.9	0.1274	0.1288
BNL3_GCR_NL_F162	BNL3	Female	C57BL/6	88	14	102	GCR	NL	22.2	0.1306	0.1337
BNL3_GCR_NL_F161	BNL3	Female	C57BL/6	88	14	102	GCR	NL	21.1	0.14	0.1324
BNL3_GCR_HU_F180	BNL3	Female	C57BL/6	88	14	102	GCR	HU	22.2	0.1398	0.1568
BNL3_GCR_HU_F179	BNL3	Female	C57BL/6	88	14	102	GCR	HU	21.68	0.1235	0.1662
BNL3_GCR_HU_F178	BNL3	Female	C57BL/6	88	14	102	GCR	HU	19.06	0.1533	0.1578
BNL3_GCR_HU_F177	BNL3	Female	C57BL/6	88	14	102	GCR	HU	20.2	0.1303	0.136
BNL3_GCR_HU_F176	BNL3	Female	C57BL/6	88	14	102	GCR	HU	19.3	0.1451	0.1554
BNL3_GCR_HU_F175	BNL3	Female	C57BL/6	88	14	102	GCR	HU	20.5	0.15	0.1443
BNL3_GCR_HU_F174	BNL3	Female	C57BL/6	88	14	102	GCR	HU	22.01	0.1423	0.1595
BNL3_GCR_HU_F173	BNL3	Female	C57BL/6	88	14	102	GCR	HU	21.74	0.1262	0.122
BNL3_GCR_HU_F172	BNL3	Female	C57BL/6	88	14	102	GCR	HU	22.12	0.1795	0.1551
BNL3_GCR_HU_F171	BNL3	Female	C57BL/6	88	14	102	GCR	HU	21.65	0.1308	0.1399
BNL3_SHAM_NL_F202	BNL3	Female	C57BL/6	88	14	102	SHAM	NL	23.4	0.147	0.1431
BNL3_SHAM_NL_F210	BNL3	Female	C57BL/6	88	14	102	SHAM	NL	21.7	0.1237	0.1228
BNL3_SHAM_NL_F209	BNL3	Female	C57BL/6	88	14	102	SHAM	NL	20.4	0.1181	0.1315
BNL3_SHAM_NL_F208	BNL3	Female	C57BL/6	88	14	102	SHAM	NL	20.4	0.1166	0.13
BNL3_SHAM_NL_F207	BNL3	Female	C57BL/6	88	14	102	SHAM	NL	20.7	0.1126	0.1282
BNL3_SHAM_NL_F206	BNL3	Female	C57BL/6	88	14	102	SHAM	NL	19.3	0.1197	0.1138
BNL3_SHAM_NL_F205	BNL3	Female	C57BL/6	88	14	102	SHAM	NL	23.4	0.143	0.1469
BNL3_SHAM_NL_F204	BNL3	Female	C57BL/6	88	14	102	SHAM	NL	19.5	0.1087	0.1213
BNL3_SHAM_NL_F203	BNL3	Female	C57BL/6	88	14	102	SHAM	NL	20.2	0.1173	0.129
BNL3_SHAM_HU_F220	BNL3	Female	C57BL/6	88	14	102	SHAM	HU	21.5	0.1312	0.1527
BNL3_SHAM_HU_F219	BNL3	Female	C57BL/6	88	14	102	SHAM	HU	19.04	0.1472	0.1359
BNL3_SHAM_HU_F218	BNL3	Female	C57BL/6	88	14	102	SHAM	HU	20.6	0.1439	0.1492
BNL3_SHAM_HU_F217	BNL3	Female	C57BL/6	88	14	102	SHAM	HU	21.7	0.1523	0.1542
BNL3_SHAM_HU_F216	BNL3	Female	C57BL/6	88	14	102	SHAM	HU	20.3	0.1503	0.1614
BNL3_SHAM_HU_F214	BNL3	Female	C57BL/6	88	14	102	SHAM	HU	20.4	0.1432	0.1461
BNL3_SHAM_HU_F213	BNL3	Female	C57BL/6	88	14	102	SHAM	HU	19.5	0.1387	0.1449
BNL3_SHAM_HU_F212	BNL3	Female	C57BL/6	88	14	102	SHAM	HU	19.6	0.1186	0.1351
BNL3_SHAM_HU_F211	BNL3	Female	C57BL/6	88	14	102	SHAM	HU	18.9	0.1219	0.122
RR-1_M38	RR01	Female	C57BL/6J	112	37	149	GC	Earth	20.12
RR-1_M37	RR01	Female	C57BL/6J	112	37	149	GC	Earth	20.97
RR-1_M36	RR01	Female	C57BL/6J	112	37	149	GC	Earth	20.39
RR-1_M35	RR01	Female	C57BL/6J	112	37	149	GC	Earth	24.81
RR-1_M34	RR01	Female	C57BL/6J	112	37	149	GC	Earth	21.18
RR-1_M33	RR01	Female	C57BL/6J	112	37	149	GC	Earth	19.98
RR-1_M30	RR01	Female	C57BL/6J	112	37	149	FLT	Space	20.66
RR-1_M29	RR01	Female	C57BL/6J	112	37	149	FLT	Space	20.25
RR-1_M28	RR01	Female	C57BL/6J	112	37	149	FLT	Space	21.12
RR-1_M27	RR01	Female	C57BL/6J	112	37	149	FLT	Space	19.71
RR-1_M26	RR01	Female	C57BL/6J	112	37	149	FLT	Space	21.72
RR-1_M25	RR01	Female	C57BL/6J	112	37	149	FLT	Space	20.75
RR-1_M24	RR01	Female	C57BL/6J	112	37	149	FLT	Space	20.83
RR-1_M23	RR01	Female	C57BL/6J	112	37	149	FLT	Space	19.23
RR-1_M14	RR01	Female	C57BL/6J	112	37	149	GC	Earth	23.13
RR-1_M13	RR01	Female	C57BL/6J	112	37	149	GC	Earth	20.52
RR3_GC_G1	RR03	Female	BALB/c	84	39	123	GC	Earth	20.3
RR3_GC_G2	RR03	Female	BALB/c	84	39	123	GC	Earth	20
RR3_GC_G3	RR03	Female	BALB/c	84	40	124	GC	Earth	22.8
RR3_GC_G4	RR03	Female	BALB/c	84	40	124	GC	Earth	22.2
RR3_GC_G5	RR03	Female	BALB/c	84	40	124	GC	Earth	20.1
RR3_GC_G6	RR03	Female	BALB/c	84	41	125	GC	Earth	20.9
RR3_FLT_F2	RR03	Female	BALB/c	84	39	123	FLT	Space	20.8
RR3_FLT_F3	RR03	Female	BALB/c	84	40	124	FLT	Space	20.4
RR3_FLT_F4	RR03	Female	BALB/c	84	40	124	FLT	Space	21.6
RR3_FLT_F5	RR03	Female	BALB/c	84	40	124	FLT	Space	22.7
RR3_FLT_F6	RR03	Female	BALB/c	84	41	125	FLT	Space	21.6
RR3_FLT_F7	RR03	Female	BALB/c	84	41	125	FLT	Space	19.5
RR6_LAR GC 2	RR06_LAR	Female	C57BL/6NTac	252	30	282	GC	Earth	31.8
RR6_LAR GC 3	RR06_LAR	Female	C57BL/6NTac	252	30	282	GC	Earth	25.9
RR6_LAR GC 4	RR06_LAR	Female	C57BL/6NTac	252	30	282	GC	Earth	28.4
RR6_LAR GC 5	RR06_LAR	Female	C57BL/6NTac	252	30	282	GC	Earth	35.6
RR6_LAR GC 8	RR06_LAR	Female	C57BL/6NTac	252	30	282	GC	Earth	26.2
RR6_LAR GC 9	RR06_LAR	Female	C57BL/6NTac	252	30	282	GC	Earth	23.4
RR6_LAR GC 10	RR06_LAR	Female	C57BL/6NTac	252	30	282	GC	Earth	31.1
RR6_LAR FLT 1	RR06_LAR	Female	C57BL/6NTac	252	30	282	FLT	Space	34.4
RR6_LAR FLT 2	RR06_LAR	Female	C57BL/6NTac	252	30	282	FLT	Space	30.6
RR6_LAR FLT 3	RR06_LAR	Female	C57BL/6NTac	252	30	282	FLT	Space	37
RR6_LAR FLT 4	RR06_LAR	Female	C57BL/6NTac	252	30	282	FLT	Space	25
RR6_LAR FLT 5	RR06_LAR	Female	C57BL/6NTac	252	30	282	FLT	Space	25.1
RR6_LAR FLT 6	RR06_LAR	Female	C57BL/6NTac	252	30	282	FLT	Space	29.2
RR6_LAR FLT 7	RR06_LAR	Female	C57BL/6NTac	252	30	282	FLT	Space	32.2
RR6_LAR FLT 9	RR06_LAR	Female	C57BL/6NTac	252	30	282	FLT	Space	30.6
RR6_LAR FLT 10	RR06_LAR	Female	C57BL/6NTac	252	30	282	FLT	Space	27
RR6_ISS-T GC 2	RR06_ISST	Female	C57BL/6NTac	252	53	305	GC	Earth	33.5
RR6_ISS-T GC 3	RR06_ISST	Female	C57BL/6NTac	252	53	305	GC	Earth	33.1
RR6_ISS-T GC 4	RR06_ISST	Female	C57BL/6NTac	252	53	305	GC	Earth	30.5
RR6_ISS-T GC 5	RR06_ISST	Female	C57BL/6NTac	252	53	305	GC	Earth	29.5
RR6_ISS-T GC 6	RR06_ISST	Female	C57BL/6NTac	252	53	305	GC	Earth	28
RR6_ISS-T GC 7	RR06_ISST	Female	C57BL/6NTac	252	53	305	GC	Earth	28
RR6_ISS-T GC 8	RR06_ISST	Female	C57BL/6NTac	252	53	305	GC	Earth	29.2
RR6_ISS-T GC 9	RR06_ISST	Female	C57BL/6NTac	252	53	305	GC	Earth	21.3
RR6_ISS-T GC 10	RR06_ISST	Female	C57BL/6NTac	252	53	305	GC	Earth	22.2
RR6_ISS-T FLT 3	RR06_ISST	Female	C57BL/6NTac	252	53	305	FLT	Space	33.2
RR6_ISS-T FLT 4	RR06_ISST	Female	C57BL/6NTac	252	53	305	FLT	Space	32.7
RR6_ISS-T FLT 5	RR06_ISST	Female	C57BL/6NTac	252	53	305	FLT	Space	34.2
RR6_ISS-T FLT 7	RR06_ISST	Female	C57BL/6NTac	252	53	305	FLT	Space	28.8
RR6_ISS-T FLT 8	RR06_ISST	Female	C57BL/6NTac	252	53	305	FLT	Space	37.5
RR6_ISS-T FLT 9	RR06_ISST	Female	C57BL/6NTac	252	53	305	FLT	Space	32.9
RR6_ISS-T FLT 10	RR06_ISST	Female	C57BL/6NTac	252	53	305	FLT	Space	30.8
RR-7_GC20	RR07	Female	C3H/HeJ	77	75	152	GC	Earth	26.1
RR-7_GC19	RR07	Female	C57BL/6J	77	75	152	GC	Earth	22.8
RR-7_GC16	RR07	Female	C3H/HeJ	77	75	152	GC	Earth	22.1
RR-7_GC15	RR07	Female	C57BL/6J	77	75	152	GC	Earth	24.3
RR-7_GC12	RR07	Female	C3H/HeJ	77	75	152	GC	Earth	22.6
RR-7_GC10	RR07	Female	C3H/HeJ	77	25	102	GC	Earth	19.61
RR-7_GC8	RR07	Female	C3H/HeJ	77	75	152	GC	Earth	23.8
RR-7_GC7	RR07	Female	C57BL/6J	77	75	152	GC	Earth	25.3
RR-7_GC6	RR07	Female	C3H/HeJ	77	25	102	GC	Earth	24.14
RR-7_GC5	RR07	Female	C57BL/6J	77	25	102	GC	Earth	22.04
RR-7_GC4	RR07	Female	C3H/HeJ	77	75	152	GC	Earth	24.7
RR-7_GC3	RR07	Female	C57BL/6J	77	75	152	GC	Earth	23.1
RR-7_GC2	RR07	Female	C3H/HeJ	77	25	102	GC	Earth	24.35
RR-7_F20	RR07	Female	C3H/HeJ	77	75	152	FLT	Space	22.69
RR-7_F19	RR07	Female	C57BL/6J	77	25	102	FLT	Space	18.86
RR-7_F17	RR07	Female	C57BL/6J	77	25	102	FLT	Space	22.26
RR-7_F16	RR07	Female	C3H/HeJ	77	75	152	FLT	Space	23.52
RR-7_F15	RR07	Female	C57BL/6J	77	25	102	FLT	Space	21.33
RR-7_F13	RR07	Female	C57BL/6J	77	25	102	FLT	Space	21.46
RR-7_F12	RR07	Female	C3H/HeJ	77	75	152	FLT	Space	23.27
RR-7_F11	RR07	Female	C57BL/6J	77	25	102	FLT	Space	18.52
RR-7_F10	RR07	Female	C3H/HeJ	77	25	102	FLT	Space	21.56
RR-7_F9	RR07	Female	C57BL/6J	77	25	102	FLT	Space	21.9
RR-7_F8	RR07	Female	C3H/HeJ	77	75	152	FLT	Space	20.73
RR-7_F7	RR07	Female	C57BL/6J	77	25	102	FLT	Space	18.93
RR-7_F6	RR07	Female	C3H/HeJ	77	25	102	FLT	Space	20.29
RR-7_F5	RR07	Female	C57BL/6J	77	25	102	FLT	Space	18.69
RR-7_F4	RR07	Female	C3H/HeJ	77	75	152	FLT	Space	22.7
RR-7_F3	RR07	Female	C57BL/6J	77	25	102	FLT	Space	19.37
RR-7_F2	RR07	Female	C3H/HeJ	77	25	102	FLT	Space	22.3
RR-10_GC-20	RR10	Female	B6129SF2/J	102	29	131	GC	Earth	24.51	0.1202	0.126
RR-10_GC-18	RR10	Female	B6129SF2/J	102	29	131	GC	Earth	24.95	0.1453	0.1445
RR-10_GC-16	RR10	Female	B6129SF2/J	102	29	131	GC	Earth	24.38	0.1258	0.1282
RR-10_GC-14	RR10	Female	B6129SF2/J	102	29	131	GC	Earth	22.04	0.1228	0.1165
RR-10_GC-12	RR10	Female	B6129SF2/J	102	29	131	GC	Earth	24.7	0.1357	0.1431
RR-10_GC-09	RR10	Female	B6129SF2/J	102	28	130	GC	Earth	22.81	0.1217	0.1237
RR-10_GC-07	RR10	Female	B6129SF2/J	102	28	130	GC	Earth	21.28	0.1187	0.1201
RR-10_GC-05	RR10	Female	B6129SF2/J	102	28	130	GC	Earth	23.68	0.1117	0.1204
RR-10_GC-03	RR10	Female	B6129SF2/J	102	28	130	GC	Earth	23.66	0.1301	0.1275
RR-10_GC-01	RR10	Female	B6129SF2/J	102	28	130	GC	Earth	25.61	0.1253	0.1258
RR-10_FL-20	RR10	Female	B6129SF2/J	102	29	131	FLT	Space		0.1125	0.1155
RR-10_FL-18	RR10	Female	B6129SF2/J	102	29	131	FLT	Space		0.1095	0.1192
RR-10_FL-16	RR10	Female	B6129SF2/J	102	29	131	FLT	Space		0.1333	0.1306
RR-10_FL-14	RR10	Female	B6129SF2/J	102	29	131	FLT	Space		0.1497	0.1507
RR-10_FL-12	RR10	Female	B6129SF2/J	102	29	131	FLT	Space		0.1357	0.136
RR-10_FL-09	RR10	Female	B6129SF2/J	102	28	130	FLT	Space		0.1366	0.1432
RR-10_FL-07	RR10	Female	B6129SF2/J	102	28	130	FLT	Space		0.1272	0.1262
RR-10_FL-05	RR10	Female	B6129SF2/J	102	28	130	FLT	Space		0.1384	0.1491
RR-10_FL-03	RR10	Female	B6129SF2/J	102	28	130	FLT	Space		0.1245	0.143
RR-10_FL-01	RR10	Female	B6129SF2/J	102	28	130	FLT	Space		0.1301	0.1379
RR-23_GC9	RR23	Male	C57BL/6J	116	38	154	GC	Earth	30	0.198	0.212
RR-23_GC8	RR23	Male	C57BL/6J	116	38	154	GC	Earth	33.4	0.279	0.285
RR-23_GC7	RR23	Male	C57BL/6J	116	38	154	GC	Earth	32.5	0.252	0.236
RR-23_GC6	RR23	Male	C57BL/6J	116	38	154	GC	Earth	37.9	0.269	0.285
RR-23_GC5	RR23	Male	C57BL/6J	116	38	154	GC	Earth	35.2	0.212	0.228
RR-23_GC4	RR23	Male	C57BL/6J	116	38	154	GC	Earth	33.7	0.248	0.242
RR-23_GC3	RR23	Male	C57BL/6J	116	38	154	GC	Earth	34.1	0.247	0.243
RR-23_GC2	RR23	Male	C57BL/6J	116	38	154	GC	Earth	30.9	0.221	0.218
RR-23_GC1	RR23	Male	C57BL/6J	116	38	154	GC	Earth	32.7	0.218	0.217
RR-23_F9	RR23	Male	C57BL/6J	116	38	154	FLT	Space	32.9	0.242	0.284
RR-23_F8	RR23	Male	C57BL/6J	116	38	154	FLT	Space	30.4	0.245	0.236
RR-23_F7	RR23	Male	C57BL/6J	116	38	154	FLT	Space	32.3	0.213	0.224
RR-23_F6	RR23	Male	C57BL/6J	116	38	154	FLT	Space	29.1	0.211	0.193
RR-23_F5	RR23	Male	C57BL/6J	116	38	154	FLT	Space	29.9	0.194	0.204
RR-23_F4	RR23	Male	C57BL/6J	116	38	154	FLT	Space	33.9	0.267	0.221
RR-23_F3	RR23	Male	C57BL/6J	116	38	154	FLT	Space	27.3	0.193	0.19
RR-23_F2	RR23	Male	C57BL/6J	116	38	154	FLT	Space	33.5	0.23	0.248
RR-23_F1	RR23	Male	C57BL/6J	116	38	154	FLT	Space	35.9	0.247	0.264

## Sheet: Fig 7C DCT morphometry tNCC
	Ground Control	Ground Control	Ground Control	Ground Control	Ground Control	Ground Control	Ground Control	Ground Control	Ground Control		Spaceflight	Spaceflight	Spaceflight	Spaceflight	Spaceflight	Spaceflight	Spaceflight	Spaceflight
Total Area	7.05951	7.09464	4.96532	6.14318	5.01765	4.95522	6.44572	4.03676	6.42337		6.59883	4.82987	4.828	1.66496	4.67064	1.54328	3.21036	6.80661
Mean Area	1277.24	1026.54	601.014	1048.24	1112.49	1185.84	1149.61	442.904	1004.9		1357.54	889.029	1433.42	923.182	1359.99	1285.09	1703.43	1597.79
Density	55.2715	69.1121	82.6157	58.6045	45.1027	41.7867	56.0686	91.143	63.9204		48.6086	54.3275	33.6816	18.035	34.3431	12.0091	18.8464	42.6001

## Sheet: Fig 9B miR-125b
SHAM							N	Mean	SD	SEM	Median	IQR	1st QTR	3rd QTR	Min	Max
Cortex	0.000483	0.00081	0.000575	0.00067	0.000493	0.000377	6	0.000568	0.000153849	6.28087e-05	0.000534	0.00016075	0.0004855	0.00064625	0.000377	0.00081
OSOM	0.001935	0.001629	0.001305	0.000461	0.00073	0.000626	6	0.00111433	0.000597956	0.000244114	0.0010175	0.000896	0.000652	0.001548	0.000461	0.001935
ISOM	0.000706	0.000905	0.000657	0.000232	0.000627	0.000314	6	0.0005735	0.000253474	0.00010348	0.000642	0.0003015	0.00039225	0.00069375	0.000232	0.000905
IM	0.000513	0.000955	0.000761	0.000561	0.000672	0.000287	6	0.000624833	0.000228249	9.31824e-05	0.0006165	0.00021375	0.000525	0.00073875	0.000287	0.000955
Average	0.00090925	0.00107475	0.0008245	0.000481	0.0006305	0.000401	6	0.000720167	0.000260567	0.000106376	0.0007275	0.000369688	0.000518375	0.000888062	0.000401	0.00107475
GCR							N	Mean	SD	SEM	Median	IQR	1st QTR	3rd QTR	Min	Max
Cortex	0.000703	0.000481	0.000155	0.000755	0.000431	0.000718	6	0.0005405	0.000231544	9.45275e-05	0.000592	0.00027075	0.0004435	0.00071425	0.000155	0.000755
OSOM	0.00155	0.001635	0.000928	0.001928	0.001295	0.001561	6	0.00148283	0.000339137	0.000138452	0.0015555	0.00025775	0.00135875	0.0016165	0.000928	0.001928
ISOM	0.000804	0.001121	0.000523	0.001139	0.000942	0.001133	6	0.000943667	0.000245731	0.000100319	0.0010315	0.0002915	0.0008385	0.00113	0.000523	0.001139
IM	0.000695	0.000775	0.000465	0.000934	0.000651	0.001228	6	0.000791333	0.00026335	0.000107512	0.000735	0.00023225	0.000662	0.00089425	0.000465	0.001228
Average	0.000938	0.001003	0.00051775	0.001189	0.00082975	0.00116	6	0.000939583	0.00024691	0.000100801	0.0009705	0.000263938	0.000856812	0.00112075	0.00051775	0.001189

## Sheet: Fig 10B Plasma
Sham	uMol/L	Norm	mMol/L	Norm	mMol/L	Norm	mMol/L	Norm	mMol/L	Norm	mMol/L	Norm	mMol/L	Norm	mMol/L	Norm
Mouse ID	Cr	Cr	Ca	Ca	Cl	Cl	K	K	Mg	Mg	Na	Na	PO4	PO4	Urea	Urea
M1	76	5.29114											2.9	1.14255	12.6	1.2331
M2
M3	11	0.765823	2.47	1.00122	111	1.00271	4.9	0.856643	1.36	1.01417	151	1.00734	2.26	0.890401	10.6	1.03737
M4	6	0.417722	2.47	1.00122	111	1.00271	6.7	1.17133	1.34	0.999254	150	1.00067	2.84	1.11891	9	0.880783
M37	5	0.348101	2.46	0.997163	112	1.01174	6.8	1.18881	1.55	1.15585	150	1.00067	3.3	1.30014	8.9	0.870996
M38	9	0.626582	2.52	1.02148	111	1.00271	3.9	0.681818	1.12	0.835198	151	1.00734	2.03	0.799785	10.4	1.01779
M39	6	0.417722	2.57	1.04175	109	0.984643	5.4	0.944056	1.39	1.03654	148	0.987325	2.74	1.07951	9.2	0.900356
M40	9	0.626582	2.48	1.00527	110	0.993677	5.6	0.979021	1.35	1.00671	150	1.00067	2	0.787966	9.3	0.910142
M91	5	0.348101	2.54	1.02959	111	1.00271	5.5	0.961538	1.33	0.991797	151	1.00734	2.84	1.11891	11.1	1.0863
M92	10	0.696203	2.45	0.993109	114	1.02981	4.2	0.734266	1.06	0.790455	154	1.02735	1.98	0.780086	9.7	0.949288
M93	5	0.348101	2.4	0.972842	110	0.993677	6.6	1.15385	1.45	1.08128	149	0.993996	2.69	1.05981	10.6	1.03737
M94	16	1.11392	2.31	0.93636	108	0.97561	7.6	1.32867	1.46	1.08874	145	0.967312	2.34	0.92192	11	1.07651
F1	8	0.623377	2.41	1.01581	109	0.98272	5.7	1.05069	1.5	1.05079	145	0.980834	2.57	1.01984	8.1	0.757599
F2	18	1.4026	2.46	1.03688	111	1.00075	3.7	0.682028	1.29	0.903678	150	1.01466	2.82	1.11905	12.6	1.17849
F3	9	0.701299	2.35	0.990516	111	1.00075	5.6	1.03226	1.53	1.0718	146	0.987599	2.44	0.968254	8.6	0.804365
F4	9	0.701299	2.43	1.02424	111	1.00075	5	0.921659	1.38	0.966725	149	1.00789	2.79	1.10714	9	0.841777
F17	3	0.233766	2.43	1.02424	109	0.98272	6.5	1.19816	1.48	1.03678	145	0.980834	2.73	1.08333	8.5	0.795012		creatinine was <3 and input as 3
F18	17	1.32468	2.39	1.00738	111	1.00075	5.1	0.940092	1.34	0.938704	148	1.00113	2.52	1	10.9	1.01949
F19	43	3.35065	2.31	0.973656	111	1.00075	8.3	1.52995	1.82	1.27496	144	0.97407	2.72	1.07937	23.7	2.21668
F20	11	0.857143	2.27	0.956797	110	0.991736	6.2	1.14286	1.37	0.95972	145	0.980834	2.39	0.948413	10.9	1.01949
F33	6	0.467532	2.34	0.986301	112	1.00977	4.1	0.75576	1.22	0.854641	151	1.02142	2.24	0.888889	6.2	0.579891
F34	10	0.779221	2.41	1.01581	112	1.00977	5.6	1.03226	1.61	1.12785	150	1.01466	3.02	1.19841	12.5	1.16913
F35	10	0.779221	2.25	0.948367	111	1.00075	4.6	0.847926	1.08	0.756567	149	1.00789	1.51	0.599206	6.8	0.636009
F36	10	0.779221	2.42	1.02002	113	1.01878	4.7	0.866359	1.51	1.05779	152	1.02818	2.49	0.988095	10.5	0.982073
M - Mean	14.3636		2.467		110.7		5.72		1.341		149.9		2.53818		10.2182
M - SD	20.7185		0.0733409		1.63639		1.19703		0.149254		2.33095		0.4397		1.12944
M - SEM	6.24685		0.0231924		0.517472		0.378535		0.0471982		0.737111		0.132575		0.340539
M - n	11		10		10		10		10		10		11		11
F - Mean	12.8333		2.3725		110.917		5.425		1.4275		147.833		2.52		10.6917
F - SD	10.347		0.0678401		1.1645		1.22038		0.192737		2.72475		0.384022		4.57592
F - SEM	2.98692		0.0195837		0.336162		0.352292		0.0556385		0.786567		0.110858		1.32095
F - n	12		12		12		12		12		12		12		12
All - Mean	13.5652		2.41545		110.818		5.55909		1.38818		148.773		2.5287		10.4652
All - SD	15.7879		0.0838779		1.36753		1.1903		0.175923		2.70681		0.402123		3.33284
All - SEM	3.292		0.0178828		0.291558		0.253773		0.0375069		0.577095		0.0838484		0.694945
All - n	23		22		22		22		22		22		23		23
GCR	uMol/L		mMol/L		mMol/L		mMol/L		mMol/L		mMol/L		mMol/L		mMol/L
Mouse ID	Cr		Ca		Cl		K		Mg		Na		PO4		Urea
M5	15	1.0443	2.46	0.997163	113	1.02078	5.9	1.03147	1.38	1.02908	152	1.01401	2.5	0.984957	13.4	1.31139
M6	32	2.22785	2.49	1.00932	112	1.01174	8.2	1.43357	1.86	1.38702	150	1.00067	3.68	1.44986	18.1	1.77135
M7	8	0.556962	2.46	0.997163	113	1.02078	3.7	0.646853	1.04	0.775541	153	1.02068	1.89	0.744628	10.4	1.01779
M8	10	0.696203	2.43	0.985002	115	1.03884	4.6	0.804196	1.19	0.887397	154	1.02735	2.88	1.13467	11.2	1.09609
M25	8	0.556962	2.36	0.956627	110	0.993677	6.9	1.20629	1.46	1.08874	150	1.00067	2.62	1.03223	10.7	1.04715
M26	10	0.696203	2.52	1.02148	113	1.02078	5	0.874126	1.3	0.969426	152	1.01401	1.71	0.673711	12.1	1.18416
M27	9	0.626582	1.92	0.778273	110	0.993677	5.4	0.944056	1.06	0.790455	150	1.00067	1.59	0.626433	10.4	1.01779
M28	4	0.278481	2.54	1.02959					1.47	1.0962			2.39	0.941619	10.7	1.04715
M41	10	0.696203	2.43	0.985002	113	1.02078	5.7	0.996503	1.33	0.991797	152	1.01401	2.25	0.886461	9.8	0.959075
M42	11	0.765823	2.45	0.993109	111	1.00271	5.4	0.944056	1.44	1.07383	152	1.01401	2.41	0.949499	10.4	1.01779
M43	7	0.487342	2.48	1.00527	110	0.993677	6.6	1.15385	1.29	0.961969	149	0.993996	1.91	0.752507	9.9	0.968861
M44	7	0.487342	2.42	0.980949	112	1.01174	5.2	0.909091	1.21	0.902312	150	1.00067	2.19	0.862822	10.6	1.03737
F5	8	0.623377	2.43	1.02424	111	1.00075	3.8	0.700461	1.14	0.798599	150	1.01466	1.84	0.730159	8.8	0.823071
F6	7	0.545455	2.46	1.03688	112	1.00977	4.9	0.903226	1.41	0.987741	151	1.02142	2.9	1.15079	10.4	0.97272
F7	8	0.623377	2.39	1.00738	111	1.00075	4.2	0.774194	1.2	0.84063	149	1.00789	2.2	0.873016	11.2	1.04754
F8	7	0.545455	2.38	1.00316	112	1.00977	3.5	0.645161	1.38	0.966725	151	1.02142	2.53	1.00397	10.1	0.944661
F21	3	0.233766	2.25	0.948367	111	1.00075	6.8	1.25346	1.33	0.931699	146	0.987599	2.05	0.813492	10.3	0.963367
F22	7	0.545455	2.37	0.998946	110	0.991736	7.2	1.32719	1.31	0.917688	144	0.97407	2.19	0.869048	10.2	0.954014
F23	5	0.38961	2.46	1.03688	110	0.991736	6.7	1.23502	1.4	0.980736	146	0.987599	2.25	0.892857	9.5	0.888542
F24	8	0.623377	2.37	0.998946	116	1.04583	3.1	0.571429	1.18	0.82662	154	1.04171	2.02	0.801587	10.5	0.982073
F37	7	0.545455	2.27	0.956797	111	1.00075	4.1	0.75576	1.2	0.84063	151	1.02142	1.75	0.694444	9.5	0.888542
F38
F39	5	0.38961	2.37	0.998946	114	1.0278	3.6	0.663594	1.22	0.854641	154	1.04171	1.99	0.789683	9.6	0.897896
F40	8	0.623377	2.38	1.00316	114	1.0278	4.4	0.81106	1.26	0.882662	152	1.02818	2.88	1.14286	10.7	1.00078
M - Mean	10.9167		2.41333		112		5.69091		1.33583		151.273		2.335		11.475
M - SD	7.15362		0.162443		1.61245		1.21116		0.218485		1.55505		0.570144		2.31168
M - SEM	2.06507		0.0468934		0.486172		0.365179		0.0630711		0.468865		0.164586		0.667324
M - n	12		12		11		11		12		11		12		12
F - Mean	6.63636		2.37545		112		4.75455		1.27545		149.818		2.23636		10.0727
F - SD	1.62928		0.0666879		1.89737		1.46244		0.0953272		3.2808		0.384767		0.672445
F - SEM	0.491246		0.0201072		0.572078		0.440942		0.0287422		0.989198		0.116012		0.20275
F - n	11		11		11		11		11		11		11		11
All - Mean	8.86957		2.39522		112		5.22273		1.30696		150.545		2.28783		10.8043
All - SD	5.619		0.124859		1.71825		1.39521		0.170145		2.61365		0.482041		1.84131
All - SEM	1.17164		0.0260349		0.366332		0.297459		0.0354777		0.557232		0.100512		0.38394
All - n	23		23		22		22		23		22		23		23

## Sheet: Fig 10B Urine
UNCORRECTED DATA														CORRRECTED FOR ACID DILTUTION (10:11)															CREATININE CORRECTED
Sham	mMol/L	mMol/L	mMol/L	mMol/L	mMol/L	mMol/L	mMol/L	mMol/L	mMol/L	mMol/L	mMol/L			Sham	mMol/L	Norm	mMol/L	mMol/L	mMol/L	mMol/L	mMol/L	mMol/L	mMol/L	mMol/L	mMol/L	mMol/L			Sham	Ratio	Norm	Ratio	Norm	Ratio	Norm	Ratio	Norm	Ratio	Norm	Ratio	Norm	Ratio	Norm
Mouse ID	Cr (Mix)	Cr (term - acid)	Cr (pool - acid)	Cr (pool - plain)	Ca	Cl	K	Mg	Na	PO4	Glucose			Mouse ID	Cr (Mix)	Cr (Mix)	Cr (term - acid)	Cr (pool - acid)	Cr (pool - plain)	Ca	Cl	K	Mg	Na	PO4	Glucose			Mouse ID	Ca:Cr	Ca:Cr	Cl:Cr	Cl:Cr	K:Cr	K:Cr	Mg:Cr	Mg:Cr	Na:Cr	Na:Cr	PO4:Cr	PO4:Cr	Glucose:Cr	Glucose:Cr
M1	7.712	7.712			4.48			53.01		68.29	5.6			M1	8.4832	1.59095	8.4832			4.928			58.311		75.119	5.6			M1	0.580913	0.786192					6.8737	0.842577			8.85503	0.672818	0.660128	0.720561
M2	4.421	4.421			4.47	202	209.3	38.92	156	45.17	4.2			M2	4.8631	0.912032	4.8631			4.917	202	209.3	42.812	156	49.687	4.2			M2	1.01108	1.36837	41.5373	0.975472	43.0384	0.927528	8.80344	1.07912	32.0783	1.07806	10.2171	0.776313	0.863647	0.942711
M3	5.984	5.984			2.8	117	211.3	34.51	89	37.11	3.5			M3	6.5824	1.23447	6.5824			3.08	117	211.3	37.961	89	40.821	3.5			M3	0.467914	0.633263	17.7747	0.417425	32.1008	0.691809	5.76705	0.706923	13.5209	0.454397	6.20154	0.471202	0.531721	0.580399
M4	5.057	5.057		3.91	2.08	462	236.2	33.36	299	77.69	5.4	Pool		M4	5.5627	1.04324	5.5627		3.91	2.288	462	236.2	36.696	299	85.459	5.4	Pool		M4	0.411311	0.556657	118.159	2.77487	60.4092	1.30189	6.5968	0.808634	76.4706	2.56995	15.3629	1.16729	0.970752	1.05962	Pool
M37	4.391	4.391			3.68	153	211.4	37.39	92	60.35	5			M37	4.8301	0.905843	4.8301			4.048	153	211.4	41.129	92	66.385	5			M37	0.838078	1.13423	31.6764	0.743896	43.7672	0.943235	8.51514	1.04378	19.0472	0.64012	13.744	1.04429	1.03518	1.12994
M38	5.409	5.409			3.01	232	243.1	33.49	163	60.22	4.9			M38	5.9499	1.11585	5.9499			3.311	232	243.1	36.839	163	66.242	4.9			M38	0.55648	0.753125	38.9923	0.915704	40.8578	0.880534	6.19153	0.758956	27.3954	0.920678	11.1333	0.845924	0.823543	0.898937
M39	4.418	4.418			3.64	182	280	31.92	113	43.09	4.9			M39	4.8598	0.911413	4.8598			4.004	182	280	35.112	113	47.399	4.9			M39	0.823902	1.11505	37.4501	0.879488	57.6155	1.24168	7.22499	0.885637	23.252	0.78143	9.75328	0.741068	1.00827	1.10058
M40	3.996	3.996			3.61	174	234.9	36.44	117	20.44	4.5			M40	4.3956	0.824357	4.3956			3.971	174	234.9	40.084	117	22.484	4.5			M40	0.903403	1.22264	39.585	0.929625	53.4398	1.15169	9.11912	1.11782	26.6175	0.894536	5.11512	0.388654	1.02375	1.11747
M91	3.566	3.566			4			40.92		122.8	5.3			M91	3.9226	0.73565	3.9226			4.4			45.012		135.08	5.3			M91	1.1217	1.51809					11.475	1.40661			34.4363	2.61652	1.35114	1.47484
M92	4.328	4.328			3.44	195	230.7	38.35	156	50.97	4.4			M92	4.7608	0.892847	4.7608			3.784	195	230.7	42.185	156	56.067	4.4			M92	0.794824	1.07569	40.9595	0.961903	48.4582	1.04433	8.86091	1.08617	32.7676	1.10122	11.7768	0.894818	0.924214	1.00882
M93	6.06	6.06			4.58	114	252.8	58.56	111	83.07	5.9			M93	6.666	1.25015	6.666			5.038	114	252.8	64.416	111	91.377	5.9			M93	0.755776	1.02285	17.1017	0.401621	37.9238	0.817302	9.66337	1.18453	16.6517	0.559613	13.7079	1.04155	0.885089	0.966116
M94	2.827		2.827		1.7			24.89		49.84		Pool		M94	3.1097	0.583197		3.1097		1.87			27.379		54.824		Pool		M94	0.601344	0.813843					8.80439	1.07924			17.63	1.33955			Pool
F1	2.72	2.72			2.8	141	242.7	25.59	45	51.86	3.9			F1	2.992	0.627965	2.992			3.08	141	242.7	28.149	45	57.046	3.9			F1	1.02941	1.25979	47.1257	0.811137	81.1163	1.26293	9.40809	1.09099	15.0401	0.415924	19.0662	1.70384	1.30348	1.08544
F2	4.127	4.127			2.74	252	297.8	31.87	121	67.64	5.9			F2	4.5397	0.952798	4.5397			3.014	252	297.8	35.057	121	74.404	5.9			F2	0.663921	0.812504	55.5103	0.955454	65.599	1.02134	7.72232	0.895501	26.6537	0.737092	16.3896	1.46465	1.29965	1.08225
F3	3.869	3.869			2.61	317	562.2	37.4	150	74.18	6			F3	4.2559	0.893233	4.2559			2.871	317	562.2	41.14	150	81.598	6			F3	0.674593	0.825565	74.4848	1.28205	132.099	2.0567	9.66658	1.12096	35.2452	0.974682	19.1729	1.71338	1.40981	1.17399
F4	4.549		4.134	4.964	4.02			44.97		31.15	6.2	Pool		F4	4.7557	0.998132		4.5474	4.964	4.422			49.467		34.265	6.2	Pool		F4	0.972424	1.19005					10.8781	1.26145			7.53507	0.673367	1.24899	1.04007	Pool
F17	2.945		3.539	2.351	3.59	200	150.3	30.85	166	15.19	3.9	Pool		F17	3.12195	0.655239		3.8929	2.351	3.949	200	150.3	33.935	166	16.709	3.9	Pool		F17	1.01441	1.24143	85.0702	1.46425	63.9302	0.995354	8.71715	1.01086	70.6083	1.95262	4.29217	0.383567	1.65887	1.38139	Pool
F18	7.527	7.527			3.8	153	287.3	41.81	64	108.26	5.5			F18	8.2797	1.73775	8.2797			4.18	153	287.3	45.991	64	119.086	5.5			F18	0.504849	0.617833	18.4789	0.318063	34.6993	0.540247	5.55467	0.644134	7.72975	0.213761	14.3829	1.28532	0.664275	0.553161
F19	3.935		3.979	3.891	3.59	258	202.5	40.39	182	11.71	4.4	Pool		F19	4.13395	0.867638		4.3769	3.891	3.949	258	202.5	44.429	182	12.881	4.4	Pool		F19	0.902237	1.10415	66.3069	1.14129	52.0432	0.81028	10.1508	1.17711	46.7746	1.29352	2.94295	0.262995	1.13081	0.941661	Pool
F20	6.083	6.083			3.72	179	245.1	42.51	83	56.1	5			F20	6.6913	1.40438	6.6913			4.092	179	245.1	46.761	83	61.71	5			F20	0.61154	0.748401	26.7512	0.460446	36.6297	0.570301	6.98833	0.810385	12.4042	0.343029	9.22242	0.824156	0.747239	0.622247
F33	4.812	4.812		3.624	2.9	260	203.3	29.92	179	57.26	6.5	Pool		F33	5.2932	1.11094	5.2932		3.624	3.19	260	203.3	32.912	179	62.986	6.5	Pool		F33	0.60266	0.737533	71.7439	1.23487	56.0982	0.873415	6.21779	0.721032	49.3929	1.36593	11.8994	1.06338	1.22799	1.02258	Pool
F34	3.056	3.056			3.78	295	269.7	31.18	184	28.3	4.4			F34	3.3616	0.705537	3.3616			4.158	295	269.7	34.298	184	31.13	4.4			F34	1.23691	1.51373	87.7558	1.51047	80.2297	1.24913	10.2029	1.18315	54.7358	1.51368	9.26047	0.827556	1.3089	1.08996
F35	4.339		4.362	4.316	3.75	220	207.4	43.37	188	29.83	5.5	Pool		F35	4.5571	0.95645		4.7982	4.316	4.125	220	207.4	47.707	188	32.813	5.5	Pool		F35	0.859697	1.05209	50.9731	0.87736	48.0538	0.748167	9.94269	1.15298	43.5589	1.20459	6.83861	0.611128	1.27433	1.06117	Pool
F36	4.721	4.721			3.46	285	290.9	37.92	185	62.69	5.9			F36	5.1931	1.08993	5.1931			3.806	285	290.9	41.712	185	68.959	5.9			F36	0.732896	0.896915	54.8805	0.944615	56.0166	0.872144	8.0322	0.931435	35.6242	0.985163	13.279	1.18667	1.13612	0.946082
M - Mean	4.84742	5.03109	2.827	3.91	3.4575	203.444	234.411	38.48	144	59.92	4.87273			M - Mean	5.33216		5.5342	3.1097	3.91	3.80325	203.444	234.411	42.328	144	65.912	4.87273			M - Mean	0.738895		42.5817		46.4012		8.15796	1	29.7557		13.1611		0.916131	1
M - SD	1.30107	1.19027	#DIV/0!	#DIV/0!	0.921966	104.334	22.9222	9.14747	64.403	26.3498	0.690059			M - SD	1.43118		1.3093	#DIV/0!	#DIV/0!	1.01416	104.334	22.9222	10.0622	64.403	28.9847	0.690059			M - SD	0.218687		29.8901		9.36151		1.65666	0.203073	18.723		7.60453		0.212633	0.232099
M - SEM	0.375587	0.358881	#DIV/0!	#DIV/0!	0.266149	34.7779	7.64073	2.64065	21.4677	7.60652	0.208061			M - SEM	0.413146		0.394769	#DIV/0!	#DIV/0!	0.292763	34.7779	7.64073	2.90471	21.4677	8.36717	0.208061			M - SEM	0.0631296		9.96335		3.1205		0.478236	0.058622	6.24102		2.19524		0.0641113	0.0699805
M - n	12	11	1	1	12	9	9	12	9	12	11			M - n	12		11	1	1	12	9	9	12	9	12	11			M - n	12		9		9		12	12	9		12		11	11
F - Mean	4.39025	4.61438	4.0035	3.8292	3.39667	232.727	269.018	36.4817	140.636	49.5142	5.25833			F - Mean	4.7646		5.07581	4.40385	3.8292	3.73633	232.727	269.018	40.1298	140.636	54.4656	5.25833			F - Mean	0.817129		58.0983		64.2286		8.62346	1	36.1607		11.1901		1.20087	1
F - SD	1.35602	1.58118	0.347329	0.968987	0.491664	58.6141	107.469	6.36178	53.6027	27.7203	0.911999			F - SD	1.51027		1.7393	0.382062	0.968987	0.54083	58.6141	107.469	6.99796	53.6027	30.4923	0.911999			F - SD	0.219512		22.0674		27.0683		1.71633	0.19903	19.4536		5.42168		0.269112	0.224097
F - SEM	0.391449	0.559033	0.173665	0.433344	0.141931	17.6728	32.4032	1.83649	16.1618	8.00216	0.263271			F - SEM	0.435978		0.614936	0.191031	0.433344	0.156124	17.6728	32.4032	2.02014	16.1618	8.80237	0.263271			F - SEM	0.0633676		6.65358		8.16139		0.495461	0.057455	5.86548		1.5651		0.077686	0.0646913
F - n	12	8	4	5	12	11	11	12	11	12	12			F - n	12		8	4	5	12	11	11	12	11	12	12			F - n	12		11		11		12	12	11		12		12	12
All - Mean	4.61883	4.85563	3.7682	3.84267	3.42708	219.55	253.445	37.4808	142.15	54.7171	5.07391			All - Mean	5.04838		5.34119	4.14502	3.84267	3.76979	219.55	253.445	41.2289	142.15	60.1888	5.07391			All - Mean	0.778012		51.1158		56.2063		8.39071	1	33.2784		12.1756		1.06469	1
All - SD	1.32043	1.34315	0.60606	0.867316	0.723262	81.3326	81.3143	7.77284	57.1105	26.978	0.819211			All - SD	1.46783		1.47746	0.666666	0.867316	0.795589	81.3326	81.3143	8.55013	57.1105	29.6758	0.819211			All - SD	0.217978		26.3667		22.4795		1.66672	0.196642	18.9069		6.53674		0.279128	0.222702
All - SEM	0.269532	0.308139	0.271038	0.35408	0.147635	18.1865	18.1824	1.58662	12.7703	5.50685	0.170817			All - SEM	0.299619		0.338953	0.298142	0.35408	0.162399	18.1865	18.1824	1.74529	12.7703	6.05754	0.170817			All - SEM	0.0444945		5.89577		5.02656		0.340219	0.0401394	4.2277		1.33431		0.0582023	0.0464366
All - n	24	19	5	6	24	20	20	24	20	24	23			All - n	24		19	5	6	24	20	20	24	20	24	23			All - n	24		20		20		24	24	20		24		23	23
GCR	mMol/L	mMol/L	mMol/L	mMol/L	mMol/L	mMol/L	mMol/L	mMol/L	mMol/L	mMol/L	mMol/L			GCR	mMol/L	Norm	mMol/L	mMol/L	mMol/L	mMol/L	mMol/L	mMol/L	mMol/L	mMol/L	mMol/L	mMol/L			GCR	Ratio	Norm	Ratio	Norm	Ratio	Norm	Ratio	Norm	Ratio	Norm	Ratio	Norm	Ratio	Norm
Mouse ID	Cr (Mix)	Cr (term - acid)	Cr (pool - acid)	Cr (pool - plain)	Ca	Cl	K	Mg	Na	PO4	Glucose			Mouse ID	Cr (Mix)	Cr (Mix)	Cr (term - acid)	Cr (pool - acid)	Cr (pool - plain)	Ca	Cl	K	Mg	Na	PO4	Glucose			Mouse ID	Ca:Cr	Ca:Cr	Cl:Cr	Cl:Cr	K:Cr	K:Cr	Mg:Cr	Mg:Cr	Na:Cr	Na:Cr	PO4:Cr	PO4:Cr	Glucose:Cr	Glucose:Cr
M5	6.246	6.246			4.27	75	182.3	55.21	41	92.12	5.7			M5	6.8706	1.28852	6.8706			4.697	75	182.3	60.731	41	101.332	5.7			M5	0.683638	0.925217	10.9161	0.256356	26.5333	0.571825	8.83926	1.08351	5.96746	0.200548	14.7486	1.12062	0.829622	0.905572
M6	6.385	6.385			4.86			66.1		87.26	6.3			M6	7.0235	1.3172	7.0235			5.346			72.71		95.986	6.3			M6	0.761159	1.03013					10.3524	1.26899			13.6664	1.03839	0.896989	0.979106
M7	7.281	7.281			3.65	205	453.5	55.38	97	106.75	6.1			M7	8.0091	1.50204	8.0091			4.015	205	453.5	60.918	97	117.425	6.1			M7	0.501305	0.678452	25.5959	0.6011	56.6231	1.22029	7.6061	0.932353	12.1112	0.407022	14.6614	1.114	0.761634	0.831359
M8	3.211		3.592	2.83	3.61			41		29.24	4.5	Pool		M8	3.3906	0.635878		3.9512	2.83	3.971			45.1		32.164	4.5	Pool		M8	1.00501	1.36016					11.4143	1.39916			8.14031	0.618512	1.59011	1.73568	Pool
M25	4.411	4.411			4.32	202	242.8	41.72	147	49.29	5.9			M25	4.8521	0.909969	4.8521			4.752	202	242.8	45.892	147	54.219	5.9			M25	0.97937	1.32545	41.6315	0.977684	50.0402	1.07842	9.45817	1.15938	30.2962	1.01816	11.1743	0.849042	1.21597	1.32729
M26	4.442		4.409	4.475	3.43	463	199.6	40.73	384	2.94	4.6	Pool		M26	4.66245	0.874402		4.8499	4.475	3.773	463	199.6	44.803	384	3.234	4.6	Pool		M26	0.777954	1.05286	103.464	2.42977	44.6034	0.961254	9.23792	1.13238	85.8101	2.88382	0.666818	0.0506658	1.02793	1.12204	Pool
M27	4.778	4.778			3.93	157	281.6	40.51	107	72.71	7.1			M27	5.2558	0.98568	5.2558			4.323	157	281.6	44.561	107	79.981	7.1			M27	0.82252	1.11318	29.8718	0.701516	53.5789	1.15469	8.47844	1.03929	20.3585	0.684187	15.2177	1.15626	1.35089	1.47456
M28	4.608		4.608		4.25			46.47		51.08	5	Pool		M28	5.0688	0.950609		5.0688		4.675			51.117		56.188	5	Pool		M28	0.922309	1.24823					10.0846	1.23617			11.0851	0.842259	0.986427	1.07673	Pool
M41	3.517	3.517			2.4	98	175.5	35.19	96	72.43	3.8			M41	3.8687	0.725541	3.8687			2.64	98	175.5	38.709	96	79.673	3.8			M41	0.6824	0.923542	25.3315	0.594892	45.3641	0.977649	10.0057	1.22649	24.8145	0.833943	20.5943	1.56478	0.982242	1.07216
M42	3.279	3.279			3.08	156	199	31.04	116	29.48	4.3			M42	3.6069	0.676443	3.6069			3.388	156	199	34.144	116	32.428	4.3			M42	0.939311	1.27124	43.2504	1.0157	55.172	1.18902	9.4663	1.16038	32.1606	1.08082	8.99055	0.683114	1.19216	1.3013
M43	4.54	4.54			3.01	179	225.8	35.78	121	45.64	4.3			M43	4.994	0.936581	4.994			3.311	179	225.8	39.358	121	50.204	4.3			M43	0.662996	0.89728	35.843	0.841746	45.2143	0.97442	7.88106	0.966058	24.2291	0.814267	10.0529	0.763831	0.861033	0.939859
M44	3.93		3.93		2.74	205	273.6	34.87	110	49.05	5.4	Pool		M44	4.323	0.810741		4.323		3.014	205	273.6	38.357	110	53.955	5.4	Pool		M44	0.697201	0.943573	47.4208	1.11364	63.2894	1.36396	8.87277	1.08762	25.4453	0.85514	12.4809	0.948318	1.24913	1.36349	Pool
F5	4.289	4.289			3.04	208	283.6	37.12	116	61.68	6.1			F5	4.7179	0.990199	4.7179			3.344	208	283.6	40.832	116	67.848	6.1			F5	0.70879	0.867415	44.0874	0.758842	60.1115	0.935899	8.6547	1.00362	24.5872	0.679943	14.381	1.28515	1.29295	1.07667
F6	3.538	3.538			3.07	498	526.8	39.79	232	73.55	7			F6	3.8918	0.816816	3.8918			3.377	498	526.8	43.769	232	80.905	7			F6	0.867722	1.06192	127.961	2.2025	135.362	2.10749	11.2465	1.30417	59.6125	1.64854	20.7886	1.85776	1.79865	1.49779
F7	3.023		3.023		3.5	487	533.4	39.96	192	35.31	5.8	Pool		F7	3.3253	0.697918		3.3253		3.85	487	533.4	43.956	192	38.841	5.8	Pool		F7	1.15779	1.4169	146.453	2.52078	160.407	2.49743	13.2187	1.53287	57.7392	1.59674	11.6804	1.04382	1.7442	1.45245	Pool
F8												No sample		F8		0				0			0		0		No sample		F8												0			No sample
F21	5.685	5.685			4.24	309	484.6	46.36	184	57.01	6.2			F21	6.2535	1.31249	6.2535			4.664	309	484.6	50.996	184	62.711	6.2			F21	0.745822	0.912735	49.4123	0.850495	77.4926	1.20651	8.15479	0.945652	29.4235	0.813688	10.0281	0.896159	0.991445	0.825604
F22	3.277	3.277			3.33	291	290.9	28.4	139	75.96	4.3			F22	3.6047	0.756559	3.6047			3.663	291	290.9	31.24	139	83.556	4.3			F22	1.01617	1.24359	80.7279	1.38951	80.7002	1.25645	8.66646	1.00499	38.5608	1.06637	23.1797	2.07144	1.19289	0.993351
F23	5.196	5.196			3.63			42.89		107.59	6.7			F23	5.7156	1.1996	5.7156			3.993			47.179		118.349	6.7			F23	0.698614	0.854962		0			8.25443	0.957205			20.7063	1.85041	1.17223	0.97615
F24	2.7905		3.019	2.562	3.72	172	143.1	29.75	137	16.89	3	Pool		F24	2.94145	0.617355		3.3209	2.562	4.092	172	143.1	32.725	137	18.579	3	Pool		F24	1.2322	1.50796	67.1351	1.15554	55.8548	0.869625	9.85426	1.14273	53.4738	1.47878	5.59457	0.499955	1.17096	0.975092	Pool
F37	4.31	4.31			3.25	169	262	38.97	121	90.45	5.2			F37	4.741	0.995047	4.741			3.575	169	262	42.867	121	99.495	5.2			F37	0.75406	0.922817	35.6465	0.613555	55.2626	0.860404	9.04176	1.04851	25.522	0.705795	20.9861	1.87541	1.09682	0.913349
F38	5.493	5.493			4.59	200	269.1	51.63	108	62.64	5.9			F38	6.0423	1.26817	6.0423			5.049	200	269.1	56.793	108	68.904	5.9			F38	0.835609	1.02262	33.1	0.569724	44.536	0.693398	9.39924	1.08996	17.874	0.494293	11.4036	1.01908	0.976449	0.813117
F39	4.8645		5.231	4.498	3.71	302	251.6	44.66	210	29.02	6	Pool		F39	5.12605	1.07586		5.7541	4.498	4.081	302	251.6	49.126	210	31.922	6	Pool		F39	0.709233	0.867958	67.141	1.15564	55.936	0.870888	8.53756	0.990039	46.6874	1.29111	5.5477	0.495766	1.33393	1.1108	Pool
F40	5.486		5.417	5.555	3.76	245	215.5	43.15	198	40.06	5.9	Pool		F40	5.75685	1.20825		5.9587	5.555	4.136	245	215.5	47.465	198	44.066	5.9	Pool		F40	0.694111	0.849451	44.1044	0.759134	38.7939	0.603997	7.96566	0.92372	35.6436	0.985699	7.39524	0.660871	1.06211	0.884446	Pool
M - Mean	4.719	5.05463	4.13475	3.6525	3.62917	193.333	248.189	43.6667	135.444	57.3325	5.25			M - Mean	5.16046		5.56009	4.54823	3.6525	3.99208	193.333	248.189	48.0333	135.444	63.0658	5.25			M - Mean	0.786264		40.3694		48.9354		9.30808	1.14098	29.0214		11.7899		1.07868	1.17743
M - SD	1.29002	1.43521	0.460318	1.16319	0.732722	111.287	85.7689	10.3657	97.4104	29.9164	0.993158			M - SD	1.44015		1.57873	0.50635	1.16319	0.805994	111.287	85.7689	11.4022	97.4104	32.908	0.993158			M - SD	0.152177		26.1799		10.4525		1.07447	0.131709	22.8647		4.85271		0.244903	0.267323
M - SEM	0.372396	0.507423	0.230159	0.8225	0.211519	37.0956	28.5896	2.99231	32.4701	8.63612	0.2867			M - SEM	0.415737		0.558165	0.253175	0.8225	0.23267	37.0956	28.5896	3.29155	32.4701	9.49973	0.2867			M - SEM	0.0439296		8.72662		3.48416		0.310174	0.038021	7.62158		1.40086		0.0706973	0.0771695
M - n	12	8	4	2	12	9	9	12	9	12	12			M - n	12		8	4	2	12	9	9	12	9	12	12			M - n	12		9		9		12	12	9		12		12	12
F - Mean	4.35927	4.54114	4.1725	4.205	3.62182	288.1	326.06	40.2436	163.7	59.1055	5.64545			F - Mean	4.73786		4.99526	4.58975	4.205	3.652	288.1	326.06	40.579	163.7	59.598	5.64545			F - Mean	0.856375		69.5769		76.4456		9.36309	1.08577	38.9124		13.7901		1.25751	1.04717
F - SD	1.06619	0.945572	1.33181	1.51786	0.473008	119.237	137.457	6.81225	44.3748	27.3234	1.12904			F - SD	1.15613		1.04013	1.46499	1.51786	1.25252	119.237	137.457	14.6408	44.3748	34.2561	1.12904			F - SD	0.193786		38.9329		40.1881		1.58331	0.183605	14.8451		6.61367		0.277405	0.231003
F - SEM	0.321468	0.357393	0.665903	0.876337	0.142617	37.706	43.4678	2.05397	14.0325	8.23832	0.340418			F - SEM	0.348587		0.393132	0.732493	0.876337	0.36157	37.706	43.4678	4.22643	14.0325	9.8889	0.340418			F - SEM	0.0584285		12.3117		12.7086		0.477387	0.0553591	4.69445		1.9941		0.0836406	0.0696499
F - n	11	7	4	3	11	10	10	11	10	11	11			F - n	11		7	4	3	12	10	10	12	10	12	11			F - n	11		10		10		11	11	10		11		11	11
All - Mean	4.54696	4.815	4.15362	3.984	3.62565	243.211	289.174	42.0296	150.316	58.1804	5.43913			All - Mean	4.95835		5.2965	4.56899	3.984	3.82204	243.211	289.174	44.3062	150.316	61.3319	5.43913			All - Mean	0.819795		55.7418		63.4144		9.33439	1.11458	34.2272		12.7466		1.16421	1.11513
All - SD	1.17581	1.21795	0.922701	1.25769	0.608402	122.378	119.635	8.82464	73.5656	28.0654	1.05518			All - SD	1.30045		1.33975	1.01497	1.25769	1.04458	122.378	119.635	13.3862	73.5656	32.8983	1.05518			All - SD	0.173005		35.8747		32.4848		1.31055	0.157455	19.1908		5.7184		0.270759	0.253797
All - SEM	0.245174	0.314474	0.326224	0.562455	0.126861	28.0755	27.4461	1.84006	16.8771	5.85204	0.22002			All - SEM	0.271163		0.345922	0.358847	0.562455	0.213225	28.0755	27.4461	2.73245	16.8771	6.71533	0.22002			All - SEM	0.036074		8.23022		7.45252		0.273268	0.0328316	4.40268		1.19237		0.0564571	0.0529203
All - n	23	15	8	5	23	19	19	23	19	23	23			All - n	23		15	8	5	24	19	19	24	19	24	23			All - n	23		19		19		23	23	19		23		23	23

## Sheet: Fig 10B Calculated Readouts
Sham	FE%	Norm	FE%	Norm	FE%	Norm	FE%	Norm	FE%	Norm	FE%	Norm	FE%	Norm	FE%	Norm	Ratio	Norm
Mouse ID	Ca	Ca	Cl	Cl	K	K	Mg	Mg	Mg (Corr)	Mg (Corr)	Na	Na	PO4	PO4	H2O	H2O	Urea:Cr	Urea:Cr
M1													23.2063	3.77955	0.00895888	3.67592	165.789	0.129072
M2
M3	0.208383	0.899453	0.176145	0.629242	7.20629	1.05463	4.66452	0.929323	6.6636	0.929323	0.0984967	0.68295	3.01845	0.491607	0.00167112	0.685679	963.636	0.750222
M4	0.0999136	0.431262	0.638695	2.2816	5.40978	0.791715	2.95379	0.58849	4.2197	0.58849	0.305882	2.12091	3.24568	0.528615	0.00107861	0.442566	1500	1.1678	Pool
M37	0.170341	0.735251	0.141412	0.505166	3.21818	0.470976	2.74682	0.547255	3.92403	0.547255	0.0634907	0.440228	2.08243	0.33916	0.00103518	0.424743	1780	1.38579
M38	0.198743	0.857843	0.316153	1.12939	9.42873	1.37988	4.97534	0.991248	7.10763	0.991248	0.163284	1.13217	4.93594	0.803905	0.00151263	0.620648	1155.56	0.899637
M39	0.192351	0.830252	0.206147	0.736418	6.40173	0.936885	3.1187	0.621345	4.45529	0.621345	0.0942648	0.653608	2.13576	0.347845	0.00123462	0.506577	1533.33	1.19375
M40	0.327848	1.41511	0.323878	1.15698	8.58854	1.25692	6.07941	1.21121	8.68488	1.21121	0.159705	1.10735	2.3018	0.374889	0.0020475	0.840112	1033.33	0.804484
M91	0.220808	0.953084					4.31393	0.859473	6.16275	0.859473			6.06274	0.987422	0.00127466	0.523008	2220	1.72834
M92	0.324418	1.4003	0.359294	1.2835	11.5377	1.68852	8.35935	1.66545	11.9419	1.66545	0.212777	1.47534	5.94788	0.968716	0.00210049	0.861852	970	0.755176
M93	0.157453	0.679623	0.077735	0.277692	2.87301	0.420462	3.3322	0.663881	4.76028	0.663881	0.0558781	0.387444	2.54794	0.414977	0.000750075	0.307764	2120	1.65049
M94	0.416515	1.79783					9.64864	1.92232	13.7838	1.92232			12.0547	1.96332	0.00514519	2.11113	687.5	0.535241	Pool
F1	0.341713	0.779739	0.345876	0.520041	11.3847	0.795594	5.01765	0.662382	7.16807	0.662382	0.0829799	0.265831	5.935	1.16589	0.0026738	0.945527	1012.5	0.956846
F2	0.485796	1.10851	0.900167	1.35344	31.9131	2.23016	10.7753	1.42246	15.3933	1.42246	0.319845	1.02464	10.4615	2.05509	0.00396502	1.40214	700	0.661523
F3	0.258355	0.589527	0.603931	0.908038	21.2302	1.48362	5.68622	0.750641	8.12318	0.750641	0.217265	0.69602	7.07198	1.38925	0.00211471	0.747819	955.556	0.903031
F4	0.360157	0.821824					7.0944	0.936535	10.1349	0.936535			2.43067	0.47749	0.00189247	0.669227	1000	0.945033	Pool
F17	0.125236	0.28577	0.234138	0.352037	2.95063	0.206197	1.76699	0.233261	2.52427	0.233261	0.146086	0.467995	0.471667	0.0926562	0.000960938	0.339814	2833.33	2.67759	Pool
F18	0.359098	0.819407	0.283011	0.425519	11.5664	0.808292	7.04697	0.930273	10.0671	0.930273	0.0887877	0.284436	9.70274	1.90604	0.00205321	0.726072	641.176	0.605933
F19	1.67949	3.83234	2.56864	3.86207	26.9621	1.88418	23.9826	3.16596	34.2609	3.16596	1.39674	4.47454	4.65246	0.913947	0.0104017	3.67831	551.163	0.520867	Pool
F20	0.296341	0.676206	0.267512	0.402216	6.49881	0.454153	5.61107	0.740719	8.01581	0.740719	0.0941006	0.301456	4.24463	0.833832	0.00164393	0.581337	990.909	0.936442
F33	0.154528	0.35261	0.384342	0.577876	8.2095	0.5737	3.05793	0.403678	4.36847	0.403678	0.196263	0.62874	3.18734	0.626134	0.00113353	0.400847	1033.33	0.976534	Pool
F34	0.513241	1.17114	0.783534	1.17808	14.3267	1.00119	6.33719	0.836575	9.05313	0.836575	0.364906	1.169	3.06638	0.602372	0.00297477	1.05196	1250	1.18129
F35	0.382088	0.871867	0.459217	0.690454	10.4465	0.730025	9.20619	1.21531	13.1517	1.21531	0.292341	0.936531	4.52888	0.889671	0.00219438	0.775991	680	0.642622	Pool
F36	0.302849	0.691057	0.485668	0.730224	11.9184	0.83289	5.31934	0.702208	7.59905	0.702208	0.23437	0.750816	5.33292	1.04762	0.00192563	0.680956	1050	0.992285
M - Mean	0.231677		0.279932		6.83299	1	5.01927		7.17038		0.144222		6.13996		0.00243718		1284.47	1
M - SD	0.0954171		0.175067		3.00126		2.36232		3.37474		0.084807		6.37172		0.00247039		617.786	0.480966
M - SEM	0.0301735		0.0618956		1.06111		0.747031		1.06719		0.0299838		1.92115		0.000744849		186.27	0.145017
M - n	10		8		8		10		10		8		11		11		11	11
F - Mean	0.438241		0.665095		14.3097	1	7.57516		10.8217		0.312153		5.09051		0.00282784		1058.16	1
F - SD	0.407063		0.666454		8.84211		5.69964		8.14234		0.372235		2.89464		0.00251645		596.311	0.563533
F - SEM	0.117509		0.200944		2.666		1.64534		2.35049		0.112233		0.835611		0.000726437		172.14	0.162678
F - n	12		11		11		12		12		11		12		12		12	12
All - Mean	0.344348		0.502921		11.1616		6.41339		9.16199		0.241445		5.59242		0.002641		1166.4	1
All - SD	0.31903		0.544837		7.83084		4.594		6.56286		0.295009		4.78861		0.00244542		603.85	0.513745
All - SEM	0.0680174		0.124994		1.79652		0.979445		1.39921		0.0676798		0.998494		0.000509905		125.911	0.107123
All - n	22		19		19		22		22		19		23		23		23	23
GCR	FE%	Norm	FE%	Norm	FE%	Norm	FE%	Norm	FE%	Norm	FE%	Norm	FE%	Norm	FE%	Norm	Ratio	Norm
Mouse ID	Ca	Ca	Cl	Cl	K	K	Mg	Mg	Mg (Corr)	Mg (Corr)	Na	Na	PO4	PO4	H2O	H2O	Urea:Cr	Urea:Cr
M5	0.416852	1.79928	0.144904	0.517638	6.74577	0.987235	9.60789	1.9142	13.7256	1.9142	0.0588894	0.408324	8.84918	1.44124	0.00218322	0.895796	893.333	0.695489
M6	0.978196	4.22223					17.8106	3.54844	25.4437	3.54844			11.8838	1.93549	0.00455613	1.86943	565.625	0.440357
M7	0.163026	0.703676	0.18121	0.647334	12.2428	1.79172	5.85084	1.16568	8.35835	1.16568	0.0633267	0.439091	6.2059	1.01074	0.000998864	0.409844	1300	1.01209
M8	0.413585	1.78518					9.59181	1.911	13.7026	1.911			2.8265	0.460344	0.00294933	1.21014	1120	0.871956	Pool
M25	0.33199	1.43298	0.302774	1.0816	5.80176	0.849081	5.18256	1.03253	7.40366	1.03253	0.16158	1.12035	3.41201	0.555705	0.00164877	0.676508	1337.5	1.04129
M26	0.308712	1.33251	0.915608	3.27082	8.92067	1.30553	7.10609	1.41576	10.1516	1.41576	0.56454	3.91437	0.389952	0.0635105	0.0021448	0.880032	1210	0.942024	Pool
M27	0.385556	1.66419	0.244405	0.873087	8.92982	1.30687	7.19868	1.43421	10.2838	1.43421	0.122151	0.846962	8.61377	1.4029	0.00171239	0.702613	1155.56	0.899637
M28	0.145246	0.62693					2.74412	0.546717	3.92017	0.546717			1.85524	0.302158	0.000789141	0.323793	2675	2.08257	Pool
M41	0.280823	1.21213	0.224173	0.80081	7.95861	1.16473	7.52307	1.49884	10.7472	1.49884	0.163254	1.13196	9.153	1.49073	0.00258485	1.06059	980	0.762962
M42	0.421731	1.82034	0.428608	1.53111	11.2387	1.64478	7.2312	1.44069	10.3303	1.44069	0.232741	1.61377	4.10357	0.668338	0.00304971	1.25133	945.455	0.736067
M43	0.187136	0.807743	0.228092	0.81481	4.79545	0.701808	4.27654	0.852025	6.10935	0.852025	0.113828	0.789253	3.6843	0.600052	0.00140168	0.575125	1414.29	1.10107
M44	0.20167	0.870476					5.13301	1.02266	7.33287	1.02266			3.98933	0.649733	0.00161925	0.664394	1514.29	1.17892	Pool
F5	0.233346	0.532462	0.317747	0.477747	12.6551	0.884366	6.07347	0.801762	8.67639	0.801762	0.131132	0.420088	6.2526	1.22828	0.00169567	0.599635	1100	1.03954
F6	0.246913	0.563418	0.799758	1.20247	19.3374	1.35134	5.58335	0.737061	7.97622	0.737061	0.276349	0.885301	5.01793	0.985743	0.00179865	0.636052	1485.71	1.40405
F7	0.387545	0.884319					8.81244	1.16333	12.5892	1.16333			4.24744	0.834383	0.0024058	0.850755	1400	1.32305	Pool
F8																	1442.86	1.36355
F21	0.099443	0.226914	0.133547	0.200794	3.41879	0.238914	1.83943	0.242824	2.62775	0.242824	0.0604593	0.193685	1.46753	0.288288	0.000479731	0.169646	3433.33	3.24461
F22	0.300136	0.684864	0.513723	0.772406	7.84585	0.548288	4.63093	0.611332	6.61562	0.611332	0.187448	0.600501	7.40905	1.45546	0.00194191	0.686712	1457.14	1.37705
F23	0.141995	0.324011					2.94801	0.389168	4.21144	0.389168			4.6014	0.903918	0.000874799	0.309352	1900	1.79556
F24	0.415931	0.949093	0.463	0.696142	14.4141	1.0073	6.68085	0.881942	9.54407	0.881942	0.277786	0.889903	2.21567	0.435255	0.00271975	0.961776	1312.5	1.24036	Pool
F37	0.23253	0.530598	0.224798	0.337994	9.43508	0.659347	5.27436	0.696271	7.5348	0.696271	0.118314	0.379026	8.39443	1.64904	0.00147648	0.522124	1357.14	1.28254
F38
F39	0.149627	0.341427	0.294478	0.442761	7.76888	0.542909	3.499	0.461905	4.99857	0.461905	0.151583	0.485603	1.39389	0.273822	0.00097541	0.344931	1920	1.81446	Pool
F40	0.233315	0.532389	0.309505	0.465354	7.05343	0.492911	5.05756	0.667651	7.22509	0.667651	0.187598	0.60098	2.05423	0.403542	0.00138965	0.491417	1337.5	1.26398	Pool
M - Mean	0.352877		0.333722		8.32921	1.21897	7.43803		10.6258		0.185039		5.41388		0.00213651		1259.25	0.98037
M - SD	0.221909		0.250314		2.56383		3.83881		5.48402		0.163478		3.48833		0.00103955		515.685	0.401477
M - SEM	0.0640595		0.0884995		0.90645		1.10817		1.5831		0.0577981		1.00699		0.000300093		148.865	0.115897
M - n	12		8		8		12		12		8		12		12		12	12
F - Mean	0.244078		0.38207		10.2411	0.715672	5.03994		7.19992		0.173834		4.30542		0.00157578		1649.65	1.55898
F - SD	0.10214		0.207681		5.00267		1.98618		2.8374		0.0755411		2.51016		0.000690679		639.148	0.604015
F - SEM	0.0322994		0.0734263		1.76871		0.628086		0.897266		0.0267078		0.793782		0.000218412		192.71	0.182118
F - n	10		8		8		10		10		8		10		10		11	11
All - Mean	0.303423		0.357896		9.28514		6.34799		9.06856		0.179436		4.91004		0.00188164		1445.97	1.25709
All - SD	0.182592		0.223588		3.96502		3.30205		4.71721		0.123159		3.06488		0.000923134		598.675	0.577721
All - SEM	0.0389287		0.0558969		0.991255		0.703999		1.00571		0.0307898		0.653434		0.000196813		124.832	0.120463
All - n	22		16		16		22		22		16		22		22		23	23
